# Supplementary material for: Loss of Gαq reshapes fibroblast traits and drives tumor-stroma remodeling in oral cancer progression
Source: EMBO Rep. 2026 Apr 10;27(10):2639–74. doi: 10.1038/s44319-026-00751-2 (PMC13219523; doi:10.1038/s44319-026-00751-2)
Supplement: Supplementary file 2 — Dataset EV1 [file 44319_2026_751_MOESM2_ESM.xlsx]

## Sheet: Npep_Quanprot_QuanCat
													-3	0	3
category	Gene	protein	Protein_Description	nP	nQ	Zc	Zc	Zc	Zc	Zc	Zc	Zc	Zc	Zc	Zc	Zq	Zq	Zq	Zq	Zq	Zq	Zq	Zq	Zq	Zq	FDR_category2categoryall	FDR_category2categoryall	FDR_category2categoryall	FDR_category2categoryall	FDR_category2categoryall	FDR_category2categoryall	FDR_category2categoryall	FDR_protein2proteinall	FDR_protein2proteinall	FDR_protein2proteinall	FDR_protein2proteinall	FDR_protein2proteinall	FDR_protein2proteinall	FDR_protein2proteinall
category	Gene	protein	Protein_Description	nP	nQ	WT1	WT2	WT3	KO1	KO2	KO3	CellProteom_KO_vs_WT	Av	LogT	tt	WT1	WT2	WT3	KO1	KO2	KO3	CellProteom_KO_vs_WT	Av	LogT	tt	CellProteom_KO_vs_WT	WT1	WT2	WT3	KO1	KO2	KO3	CellProteom_KO_vs_WT	KO1	KO2	KO3	WT1	WT2	WT3
GO:0005737>C:cytoplasm|IBA:GO_Central	Samd9l	Q69Z37	Sterile alpha motif domain-containing protein 9-like OS=Mus musculus OX=10090 GN=Samd9l PE=1 SV=2	2	239	0.339389	-0.911406	-0.278184	0.907354	-0.121744	1.99815	-0.688709	-1.18554	-0.786555	0.163473	-4.28613	-4.20461	-4.19095	2.65057	2.67537	2.60749	-3.82886	-6.85518	-8.3584	4.38123e-09	0.895896	0.965855	0.872354	0.989181	0.866508	0.988404	0.350296	0.00584301	0.207057	0.208492	0.200159	0.00168873	0.00222249	0.00201725
GO:0017145>P:stem cell division|IMP:MGI	Samd9l	Q69Z37	Sterile alpha motif domain-containing protein 9-like OS=Mus musculus OX=10090 GN=Samd9l PE=1 SV=2	2	4	-3.27406	-2.67074	-2.6236	1.64068	2.64009	2.03865	-2.65356	-4.70939	-3.80359	0.000157185	-4.28613	-4.20461	-4.19095	2.65057	2.67537	2.60749	-3.82886	-6.85518	-8.3584	4.38123e-09	0.105667	0.0291602	0.123146	0.128884	0.568925	0.157921	0.326778	0.00584301	0.207057	0.208492	0.200159	0.00168873	0.00222249	0.00201725
GO:0002244>P:hematopoietic progenitor cell differentiation|IMP:MGI	Samd9l	Q69Z37	Sterile alpha motif domain-containing protein 9-like OS=Mus musculus OX=10090 GN=Samd9l PE=1 SV=2	2	12	-1.57458	-0.412363	-2.55468	1.18939	2.26411	2.18653	-3.15095	-3.76111	-2.05824	0.00874494	-4.28613	-4.20461	-4.19095	2.65057	2.67537	2.60749	-3.82886	-6.85518	-8.3584	4.38123e-09	0.0325825	0.578306	0.965719	0.151881	0.789471	0.313474	0.269475	0.00584301	0.207057	0.208492	0.200159	0.00168873	0.00222249	0.00201725
GO:0005769>C:early endosome|IDA:MGI	Samd9l	Q69Z37	Sterile alpha motif domain-containing protein 9-like OS=Mus musculus OX=10090 GN=Samd9l PE=1 SV=2	2	16	2.07178	2.07205	2.20882	-1.26782	-1.4	-1.13484	2.19826	3.33987	5.54232	2.86865e-06	-4.28613	-4.20461	-4.19095	2.65057	2.67537	2.60749	-3.82886	-6.85518	-8.3584	4.38123e-09	0.222174	0.339493	0.343832	0.263907	0.757926	0.714661	0.790353	0.00584301	0.207057	0.208492	0.200159	0.00168873	0.00222249	0.00201725
GO:0048536>P:spleen development|IMP:MGI	Samd9l	Q69Z37	Sterile alpha motif domain-containing protein 9-like OS=Mus musculus OX=10090 GN=Samd9l PE=1 SV=2	2	6	-0.548391	-2.72137	-3.22843	1.40671	2.11872	2.25489	-2.54755	-4.84009	-2.04475	0.0090208	-4.28613	-4.20461	-4.19095	2.65057	2.67537	2.60749	-3.82886	-6.85518	-8.3584	4.38123e-09	0.128409	0.94548	0.113078	0.0320587	0.685483	0.386546	0.251818	0.00584301	0.207057	0.208492	0.200159	0.00168873	0.00222249	0.00201725
GO:0034058>P:endosomal vesicle fusion|IMP:MGI	Samd9l	Q69Z37	Sterile alpha motif domain-containing protein 9-like OS=Mus musculus OX=10090 GN=Samd9l PE=1 SV=2	2	1	-4.38871	-4.29577	-4.28076	2.68606	2.71618	2.64818	-3.8966	-6.98183	-8.23607	5.80665e-09	-4.28613	-4.20461	-4.19095	2.65057	2.67537	2.60749	-3.82886	-6.85518	-8.3584	4.38123e-09	0.00379746	0.000804239	0.00117403	0.00113644	0.131248	0.137036	0.133084	0.00584301	0.207057	0.208492	0.200159	0.00168873	0.00222249	0.00201725
GO:0035726>P:common myeloid progenitor cell proliferation|IMP:MGI	Samd9l	Q69Z37	Sterile alpha motif domain-containing protein 9-like OS=Mus musculus OX=10090 GN=Samd9l PE=1 SV=2	2	2	-3.7056	-3.60333	-2.64809	2.20646	2.74997	1.49974	-2.75221	-5.80979	-3.42121	0.000379131	-4.28613	-4.20461	-4.19095	2.65057	2.67537	2.60749	-3.82886	-6.85518	-8.3584	4.38123e-09	0.0837319	0.00890823	0.0130557	0.122749	0.278335	0.134177	0.602425	0.00584301	0.207057	0.208492	0.200159	0.00168873	0.00222249	0.00201725
GO:0042176>P:regulation of protein catabolic process|IMP:MGI	Samd9l	Q69Z37	Sterile alpha motif domain-containing protein 9-like OS=Mus musculus OX=10090 GN=Samd9l PE=1 SV=2	2	2	0.245382	0.758794	-2.53127	1.29891	1.59818	1.17628	-2.4137	-1.05352	-0.841602	0.144012	-4.28613	-4.20461	-4.19095	2.65057	2.67537	2.60749	-3.82886	-6.85518	-8.3584	4.38123e-09	0.166306	0.974108	0.911845	0.159151	0.737532	0.648295	0.767941	0.00584301	0.207057	0.208492	0.200159	0.00168873	0.00222249	0.00201725
GO:0031410>C:cytoplasmic vesicle|IDA:MGI	Gbp2	Q9Z0E6	Guanylate-binding protein 2 OS=Mus musculus OX=10090 GN=Gbp2 PE=1 SV=1	3	19	-2.82099	-2.28349	-2.57824	3.3979	2.53528	3.53531	-3.36683	-5.97614	-4.08786	8.16848e-05	-4.58016	-4.58852	-4.40083	2.69901	2.5916	2.77088	-3.68881	-7.27917	-7.03339	9.26001e-08	0.0168463	0.0876364	0.248519	0.143643	0.0245671	0.199724	0.0153493	0.00865245	0.190251	0.241491	0.144989	0.000530206	0.000445734	0.000861413
GO:0009617>P:response to bacterium|IEP:MGI	Gbp2	Q9Z0E6	Guanylate-binding protein 2 OS=Mus musculus OX=10090 GN=Gbp2 PE=1 SV=1	3	13	-2.15386	-2.49228	-3.46348	3.49233	3.53621	5.03935	-3.08838	-6.02849	-3.32766	0.000470267	-4.58016	-4.58852	-4.40083	2.69901	2.5916	2.77088	-3.68881	-7.27917	-7.03339	9.26001e-08	0.0371921	0.307434	0.174875	0.0169405	0.0186392	0.0220544	6.97332e-05	0.00865245	0.190251	0.241491	0.144989	0.000530206	0.000445734	0.000861413
GO:0071346>P:cellular response to interferon-gamma|IDA:MGI	Gbp2	Q9Z0E6	Guanylate-binding protein 2 OS=Mus musculus OX=10090 GN=Gbp2 PE=1 SV=1	3	15	-2.37276	-1.65981	-1.77621	2.31155	2.88209	2.47292	-2.09233	-4.24913	-4.06292	8.65135e-05	-4.58016	-4.58852	-4.40083	2.69901	2.5916	2.77088	-3.68881	-7.27917	-7.03339	9.26001e-08	0.265824	0.213593	0.547061	0.456268	0.243426	0.0982872	0.181711	0.00865245	0.190251	0.241491	0.144989	0.000530206	0.000445734	0.000861413
GO:0035458>P:cellular response to interferon-beta|IDA:MGI	Gbp2	Q9Z0E6	Guanylate-binding protein 2 OS=Mus musculus OX=10090 GN=Gbp2 PE=1 SV=1	3	7	-4.83321	-4.88847	-7.65729	5.07894	4.37796	6.12167	-8.56765	-9.96741	-3.30881	0.00049112	-4.58016	-4.58852	-4.40083	2.69901	2.5916	2.77088	-3.68881	-7.27917	-7.03339	9.26001e-08	0	0.000141487	9.4702e-05	7.93561e-12	7.20466e-05	0.00113702	3.09526e-07	0.00865245	0.190251	0.241491	0.144989	0.000530206	0.000445734	0.000861413
mmu04621>NOD-like receptor signaling pathway	Gbp2	Q9Z0E6	Guanylate-binding protein 2 OS=Mus musculus OX=10090 GN=Gbp2 PE=1 SV=1	3	53	-1.7042	-1.52155	-1.97516	2.52062	1.86012	2.12048	-1.40697	-3.82468	-4.12769	7.45266e-05	-4.58016	-4.58852	-4.40083	2.69901	2.5916	2.77088	-3.68881	-7.27917	-7.03339	9.26001e-08	0.620789	0.515903	0.612186	0.354127	0.182129	0.530847	0.295725	0.00865245	0.190251	0.241491	0.144989	0.000530206	0.000445734	0.000861413
GO:0005525>F:GTP binding|IBA:GO_Central	Gbp2	Q9Z0E6	Guanylate-binding protein 2 OS=Mus musculus OX=10090 GN=Gbp2 PE=1 SV=1	3	24	0.896115	0.797516	1.58702	0.0213917	0.256979	0.808573	0.58949	0.639136	1.00693	0.0984162	-4.58016	-4.58852	-4.40083	2.69901	2.5916	2.77088	-3.68881	-7.27917	-7.03339	9.26001e-08	0.931298	0.874222	0.900803	0.543828	0.99569	0.980692	0.874371	0.00865245	0.190251	0.241491	0.144989	0.000530206	0.000445734	0.000861413
GO:0071222>P:cellular response to lipopolysaccharide|IDA:MGI	Gbp2	Q9Z0E6	Guanylate-binding protein 2 OS=Mus musculus OX=10090 GN=Gbp2 PE=1 SV=1	3	3	-3.76145	-4.0886	-3.29733	2.84521	1.99372	2.10041	-3.0478	-5.86186	-4.16282	6.87353e-05	-4.58016	-4.58852	-4.40083	2.69901	2.5916	2.77088	-3.68881	-7.27917	-7.03339	9.26001e-08	0.0411682	0.00731686	0.00263754	0.0271394	0.0932267	0.456662	0.303382	0.00865245	0.190251	0.241491	0.144989	0.000530206	0.000445734	0.000861413
GO:0020005>C:symbiont-containing vacuole membrane|IDA:MGI	Gbp2	Q9Z0E6	Guanylate-binding protein 2 OS=Mus musculus OX=10090 GN=Gbp2 PE=1 SV=1	3	4	-8.84062	-9.43422	-10.056	4.64252	4.08707	5.56474	-8.79815	-14.0767	-4.85703	1.38985e-05	-4.58016	-4.58852	-4.40083	2.69901	2.5916	2.77088	-3.68881	-7.27917	-7.03339	9.26001e-08	0	0	0	0	0.000437371	0.00365054	6.40766e-06	0.00865245	0.190251	0.241491	0.144989	0.000530206	0.000445734	0.000861413
GO:0042832>P:defense response to protozoan|IDA:MGI	Gbp2	Q9Z0E6	Guanylate-binding protein 2 OS=Mus musculus OX=10090 GN=Gbp2 PE=1 SV=1	3	4	-8.84062	-9.43422	-10.056	4.64252	4.08707	5.56474	-8.79815	-14.0767	-4.85703	1.38985e-05	-4.58016	-4.58852	-4.40083	2.69901	2.5916	2.77088	-3.68881	-7.27917	-7.03339	9.26001e-08	0	0	0	0	0.000433786	0.00363081	6.30754e-06	0.00865245	0.190251	0.241491	0.144989	0.000530206	0.000445734	0.000861413
GO:0044406>P:adhesion of symbiont to host|IDA:MGI	Gbp2	Q9Z0E6	Guanylate-binding protein 2 OS=Mus musculus OX=10090 GN=Gbp2 PE=1 SV=1	3	4	-8.84062	-9.43422	-10.056	4.64252	4.08707	5.56474	-8.79815	-14.0767	-4.85703	1.38985e-05	-4.58016	-4.58852	-4.40083	2.69901	2.5916	2.77088	-3.68881	-7.27917	-7.03339	9.26001e-08	0	0	0	0	0.00043026	0.00361129	6.2105e-06	0.00865245	0.190251	0.241491	0.144989	0.000530206	0.000445734	0.000861413
GO:0050830>P:defense response to Gram-positive bacterium|IDA:MGI	Gbp2	Q9Z0E6	Guanylate-binding protein 2 OS=Mus musculus OX=10090 GN=Gbp2 PE=1 SV=1	3	4	-8.84062	-9.43422	-10.056	4.64252	4.08707	5.56474	-8.79815	-14.0767	-4.85703	1.38985e-05	-4.58016	-4.58852	-4.40083	2.69901	2.5916	2.77088	-3.68881	-7.27917	-7.03339	9.26001e-08	0	0	0	0	0.00042679	0.00359198	6.1164e-06	0.00865245	0.190251	0.241491	0.144989	0.000530206	0.000445734	0.000861413
GO:0003723>F:RNA binding|IBA:GO_Central	Atxn2l	Q7TQH0	Ataxin-2-like protein OS=Mus musculus OX=10090 GN=Atxn2l PE=1 SV=1	11	98	1.32637	3.17096	2.34005	-2.15294	-0.258578	-2.5254	2.42905	4.49299	1.9498	0.0112254	-0.376884	-0.37995	-0.363885	0.50685	0.536505	0.538097	-0.387999	-0.913389	-6.82976	1.47994e-07	0.162777	0.706867	0.0458078	0.217194	0.294753	0.981529	0.167797	1.0242	1.03661	1.00207	1.04636	1.01504	1.02542	1.03119
mmu05014>Amyotrophic lateral sclerosis	Atxn2l	Q7TQH0	Ataxin-2-like protein OS=Mus musculus OX=10090 GN=Atxn2l PE=1 SV=1	11	160	-0.637466	-0.785149	-0.442562	0.931093	0.510178	1.66183	-1.15093	-1.56856	-2.03801	0.00916204	-0.376884	-0.37995	-0.363885	0.50685	0.536505	0.538097	-0.387999	-0.913389	-6.82976	1.47994e-07	0.758204	0.922597	0.902166	0.972108	0.854289	0.951815	0.517969	1.0242	1.03661	1.00207	1.04636	1.01504	1.02542	1.03119
mmu05022>Pathways of neurodegeneration - multiple diseases	Atxn2l	Q7TQH0	Ataxin-2-like protein OS=Mus musculus OX=10090 GN=Atxn2l PE=1 SV=1	11	178	-1.76922	-1.91644	-2.07305	2.54979	1.18811	2.12108	-2.42205	-4.03752	-3.14866	0.000710137	-0.376884	-0.37995	-0.363885	0.50685	0.536505	0.538097	-0.387999	-0.913389	-6.82976	1.47994e-07	0.165138	0.480391	0.412628	0.320694	0.174274	0.809088	0.295456	1.0242	1.03661	1.00207	1.04636	1.01504	1.02542	1.03119
mmu05017>Spinocerebellar ataxia	Atxn2l	Q7TQH0	Ataxin-2-like protein OS=Mus musculus OX=10090 GN=Atxn2l PE=1 SV=1	11	74	-0.568417	-0.310875	-0.539141	1.05309	0.832618	0.715207	-0.328214	-1.37176	-3.32445	0.000473753	-0.376884	-0.37995	-0.363885	0.50685	0.536505	0.538097	-0.387999	-0.913389	-6.82976	1.47994e-07	0.96604	0.948414	0.975546	0.951985	0.827089	0.890125	0.902142	1.0242	1.03661	1.00207	1.04636	1.01504	1.02542	1.03119
R-MMU-381426>Regulation of Insulin-like Growth Factor (IGF) transport and uptake by Insulin-like Growth Factor Binding Proteins (IGFBPs)	Fstl1	Q62356	Follistatin-related protein 1 OS=Mus musculus OX=10090 GN=Fstl1 PE=1 SV=2	2	37	0.691296	-0.00761412	0.242775	0.193674	-1.55528	0.118002	1.0077	0.124773	0.52466	0.298772	1.97489	1.99256	2.13245	-2.49746	-2.38466	-2.40022	2.47214	4.39278	6.67678	2.10484e-07	0.80742	0.913635	0.997363	0.984283	0.991523	0.662093	0.990591	0.211189	0.274503	0.355608	0.298824	0.653664	0.526949	0.437479
R-MMU-8957275>Post-translational protein phosphorylation	Fstl1	Q62356	Follistatin-related protein 1 OS=Mus musculus OX=10090 GN=Fstl1 PE=1 SV=2	2	36	1.00156	0.331197	0.546929	0.0340424	-1.76523	-0.173552	1.42433	0.720481	0.982727	0.104057	1.97489	1.99256	2.13245	-2.49746	-2.38466	-2.40022	2.47214	4.39278	6.67678	2.10484e-07	0.608227	0.848712	0.975235	0.954755	0.996764	0.563068	0.983272	0.211189	0.274503	0.355608	0.298824	0.653664	0.526949	0.437479
R-MMU-201451>Signaling by BMP	Fstl1	Q62356	Follistatin-related protein 1 OS=Mus musculus OX=10090 GN=Fstl1 PE=1 SV=2	2	5	0.877528	1.31319	1.84048	-1.58906	-1.31454	-1.45786	1.64019	2.77105	3.19295	0.00064128	1.97489	1.99256	2.13245	-2.49746	-2.38466	-2.40022	2.47214	4.39278	6.67678	2.10484e-07	0.488656	0.877244	0.730624	0.42073	0.590621	0.757422	0.629107	0.211189	0.274503	0.355608	0.298824	0.653664	0.526949	0.437479
GO:0030154>P:cell differentiation|IBA:GO_Central	Fstl1	Q62356	Follistatin-related protein 1 OS=Mus musculus OX=10090 GN=Fstl1 PE=1 SV=2	2	22	-1.14063	-0.652527	-0.809157	0.517359	1.37362	0.639569	-0.799402	-1.44873	-2.31144	0.00488157	1.97489	1.99256	2.13245	-2.49746	-2.38466	-2.40022	2.47214	4.39278	6.67678	2.10484e-07	0.877092	0.793235	0.941874	0.887774	0.957191	0.728864	0.916513	0.211189	0.274503	0.355608	0.298824	0.653664	0.526949	0.437479
GO:0005615>C:extracellular space|HDA:BHF-UCL	Fstl1	Q62356	Follistatin-related protein 1 OS=Mus musculus OX=10090 GN=Fstl1 PE=1 SV=2	2	32	5.38001	2.69159	4.04033	-4.36009	-5.43345	-2.58936	5.2873	8.40042	2.7026	0.00198333	1.97489	1.99256	2.13245	-2.49746	-2.38466	-2.40022	2.47214	4.39278	6.67678	2.10484e-07	1.64542e-05	1.08041e-05	0.120023	0.0024426	0.001197	1.8887e-05	0.146528	0.211189	0.274503	0.355608	0.298824	0.653664	0.526949	0.437479
GO:0007275>P:multicellular organism development|IBA:GO_Central	Fstl1	Q62356	Follistatin-related protein 1 OS=Mus musculus OX=10090 GN=Fstl1 PE=1 SV=2	2	5	1.83468	1.73629	1.93362	-0.876424	-1.4034	-0.767609	2.13723	2.7111	3.81428	0.000153362	1.97489	1.99256	2.13245	-2.49746	-2.38466	-2.40022	2.47214	4.39278	6.67678	2.10484e-07	0.247013	0.441467	0.513022	0.38231	0.876261	0.71057	0.887054	0.211189	0.274503	0.355608	0.298824	0.653664	0.526949	0.437479
GO:0043066>P:negative regulation of apoptotic process|IMP:UniProtKB	Fstl1	Q62356	Follistatin-related protein 1 OS=Mus musculus OX=10090 GN=Fstl1 PE=1 SV=2	2	11	-0.764259	-0.77717	-1.74806	1.17822	1.03683	1.50339	-1.90702	-1.95539	-2.56401	0.0027289	1.97489	1.99256	2.13245	-2.49746	-2.38466	-2.40022	2.47214	4.39278	6.67678	2.10484e-07	0.359841	0.907967	0.904348	0.470898	0.790865	0.856398	0.60011	0.211189	0.274503	0.355608	0.298824	0.653664	0.526949	0.437479
GO:0030510>P:regulation of BMP signaling pathway|IBA:GO_Central	Fstl1	Q62356	Follistatin-related protein 1 OS=Mus musculus OX=10090 GN=Fstl1 PE=1 SV=2	2	1	1.86889	1.89853	2.03964	-2.46064	-2.34233	-2.35779	2.40364	4.25632	6.52873	2.95984e-07	1.97489	1.99256	2.13245	-2.49746	-2.38466	-2.40022	2.47214	4.39278	6.67678	2.10484e-07	0.168077	0.421783	0.417953	0.334927	0.199112	0.281164	0.215122	0.211189	0.274503	0.355608	0.298824	0.653664	0.526949	0.437479
GO:0043542>P:endothelial cell migration|IDA:UniProtKB	Fstl1	Q62356	Follistatin-related protein 1 OS=Mus musculus OX=10090 GN=Fstl1 PE=1 SV=2	2	1	1.86889	1.89853	2.03964	-2.46064	-2.34233	-2.35779	2.40364	4.25632	6.52873	2.95984e-07	1.97489	1.99256	2.13245	-2.49746	-2.38466	-2.40022	2.47214	4.39278	6.67678	2.10484e-07	0.167964	0.421596	0.417756	0.33475	0.198927	0.280896	0.214958	0.211189	0.274503	0.355608	0.298824	0.653664	0.526949	0.437479
GO:0045446>P:endothelial cell differentiation|IMP:UniProtKB	Fstl1	Q62356	Follistatin-related protein 1 OS=Mus musculus OX=10090 GN=Fstl1 PE=1 SV=2	2	1	1.86889	1.89853	2.03964	-2.46064	-2.34233	-2.35779	2.40364	4.25632	6.52873	2.95984e-07	1.97489	1.99256	2.13245	-2.49746	-2.38466	-2.40022	2.47214	4.39278	6.67678	2.10484e-07	0.167851	0.421408	0.41756	0.334574	0.198741	0.280628	0.214795	0.211189	0.274503	0.355608	0.298824	0.653664	0.526949	0.437479
GO:0061484>P:hematopoietic stem cell homeostasis|IMP:MGI	Fstl1	Q62356	Follistatin-related protein 1 OS=Mus musculus OX=10090 GN=Fstl1 PE=1 SV=2	2	6	-1.62957	-0.288103	-0.388274	0.0610524	0.494824	0.32644	-0.764347	-0.714713	-1.11176	0.0773112	1.97489	1.99256	2.13245	-2.49746	-2.38466	-2.40022	2.47214	4.39278	6.67678	2.10484e-07	0.876889	0.555169	0.979065	0.980228	0.998052	0.953853	0.968522	0.211189	0.274503	0.355608	0.298824	0.653664	0.526949	0.437479
mmu01100>Metabolic pathways	Sgpp1	Q9JI99	Sphingosine-1-phosphate phosphatase 1 OS=Mus musculus OX=10090 GN=Sgpp1 PE=1 SV=1	1	442	-5.94199	-6.00428	-5.94676	5.89663	5.62338	6.58623	-6.42801	-11.8434	-5.70757	1.96076e-06	1.66524	1.78616	1.7059	-1.9029	-2.02569	-1.94249	2.35698	3.64839	6.66366	2.16943e-07	3.68122e-08	7.46495e-07	5.27693e-07	4.04368e-07	1.78262e-06	8.72526e-06	2.66797e-08	0.264697	0.666293	0.58338	0.582628	0.797679	0.655986	0.703162
mmu04071>Sphingolipid signaling pathway	Sgpp1	Q9JI99	Sphingosine-1-phosphate phosphatase 1 OS=Mus musculus OX=10090 GN=Sgpp1 PE=1 SV=1	1	45	0.465111	1.47737	2.19733	-1.13626	-0.0646886	-2.33443	1.2936	2.61363	1.44001	0.0363071	1.66524	1.78616	1.7059	-1.9029	-2.02569	-1.94249	2.35698	3.64839	6.66366	2.16943e-07	0.676258	0.952526	0.627702	0.266881	0.807953	0.993794	0.22376	0.264697	0.666293	0.58338	0.582628	0.797679	0.655986	0.703162
GO:0005783>C:endoplasmic reticulum|IDA:MGI	Sgpp1	Q9JI99	Sphingosine-1-phosphate phosphatase 1 OS=Mus musculus OX=10090 GN=Sgpp1 PE=1 SV=1	1	49	-0.426382	-0.884685	-1.70426	1.31101	0.523838	1.7267	-1.06566	-2.1957	-1.88628	0.0129932	1.66524	1.78616	1.7059	-1.9029	-2.02569	-1.94249	2.35698	3.64839	6.66366	2.16943e-07	0.785593	0.961473	0.883689	0.492283	0.726348	0.953877	0.492574	0.264697	0.666293	0.58338	0.582628	0.797679	0.655986	0.703162
GO:0016020>C:membrane|IDA:MGI	Sgpp1	Q9JI99	Sphingosine-1-phosphate phosphatase 1 OS=Mus musculus OX=10090 GN=Sgpp1 PE=1 SV=1	1	73	0.743375	0.779172	1.23527	-0.891813	-1.08866	-1.19893	1.75261	1.86783	3.39113	0.000406319	1.66524	1.78616	1.7059	-1.9029	-2.02569	-1.94249	2.35698	3.64839	6.66366	2.16943e-07	0.433016	0.909776	0.905562	0.713891	0.872555	0.838957	0.756024	0.264697	0.666293	0.58338	0.582628	0.797679	0.655986	0.703162
R-MMU-1660661>Sphingolipid de novo biosynthesis	Sgpp1	Q9JI99	Sphingosine-1-phosphate phosphatase 1 OS=Mus musculus OX=10090 GN=Sgpp1 PE=1 SV=1	1	11	-0.705094	0.939366	-0.266422	0.24963	0.709344	-0.232603	-0.0995652	-0.516053	-0.170053	0.676001	1.66524	1.78616	1.7059	-1.9029	-2.02569	-1.94249	2.35698	3.64839	6.66366	2.16943e-07	0.992465	0.913952	0.86135	0.989146	0.988389	0.921233	0.979997	0.264697	0.666293	0.58338	0.582628	0.797679	0.655986	0.703162
mmu00600>Sphingolipid metabolism	Sgpp1	Q9JI99	Sphingosine-1-phosphate phosphatase 1 OS=Mus musculus OX=10090 GN=Sgpp1 PE=1 SV=1	1	12	0.458818	1.86778	2.14538	-0.642405	-0.946664	-1.88604	1.24788	2.81445	1.83655	0.0145696	1.66524	1.78616	1.7059	-1.9029	-2.02569	-1.94249	2.35698	3.64839	6.66366	2.16943e-07	0.702769	0.952786	0.437238	0.287716	0.933734	0.870623	0.396879	0.264697	0.666293	0.58338	0.582628	0.797679	0.655986	0.703162
GO:0097191>P:extrinsic apoptotic signaling pathway|IDA:MGI	Sgpp1	Q9JI99	Sphingosine-1-phosphate phosphatase 1 OS=Mus musculus OX=10090 GN=Sgpp1 PE=1 SV=1	1	3	0.118739	-0.417909	0.308899	-0.107915	-0.119707	-0.385876	0.161904	0.238446	0.368526	0.42803	1.66524	1.78616	1.7059	-1.9029	-2.02569	-1.94249	2.35698	3.64839	6.66366	2.16943e-07	0.991443	0.99221	0.964945	0.985509	0.994526	0.989185	0.963619	0.264697	0.666293	0.58338	0.582628	0.797679	0.655986	0.703162
GO:0005789>C:endoplasmic reticulum membrane|IBA:GO_Central	Sgpp1	Q9JI99	Sphingosine-1-phosphate phosphatase 1 OS=Mus musculus OX=10090 GN=Sgpp1 PE=1 SV=1	1	16	-1.17682	-1.18066	-0.736873	1.25699	1.15506	0.915504	-0.870971	-2.33188	-3.55529	0.000278425	1.66524	1.78616	1.7059	-1.9029	-2.02569	-1.94249	2.35698	3.64839	6.66366	2.16943e-07	0.869178	0.780767	0.770386	0.897873	0.763156	0.810337	0.835356	0.264697	0.666293	0.58338	0.582628	0.797679	0.655986	0.703162
GO:0006665>P:sphingolipid metabolic process|IDA:MGI	Sgpp1	Q9JI99	Sphingosine-1-phosphate phosphatase 1 OS=Mus musculus OX=10090 GN=Sgpp1 PE=1 SV=1	1	1	1.57536	1.70673	1.62597	-1.87189	-1.9913	-1.90643	2.28971	3.5324	6.55813	2.76611e-07	1.66524	1.78616	1.7059	-1.9029	-2.02569	-1.94249	2.35698	3.64839	6.66366	2.16943e-07	0.203517	0.579107	0.530688	0.526316	0.427112	0.458697	0.398444	0.264697	0.666293	0.58338	0.582628	0.797679	0.655986	0.703162
GO:0006668>P:sphinganine-1-phosphate metabolic process|IDA:MGI	Sgpp1	Q9JI99	Sphingosine-1-phosphate phosphatase 1 OS=Mus musculus OX=10090 GN=Sgpp1 PE=1 SV=1	1	1	1.57536	1.70673	1.62597	-1.87189	-1.9913	-1.90643	2.28971	3.5324	6.55813	2.76611e-07	1.66524	1.78616	1.7059	-1.9029	-2.02569	-1.94249	2.35698	3.64839	6.66366	2.16943e-07	0.203395	0.578918	0.530479	0.526143	0.426918	0.458402	0.398262	0.264697	0.666293	0.58338	0.582628	0.797679	0.655986	0.703162
GO:0006670>P:sphingosine metabolic process|IDA:MGI	Sgpp1	Q9JI99	Sphingosine-1-phosphate phosphatase 1 OS=Mus musculus OX=10090 GN=Sgpp1 PE=1 SV=1	1	1	1.57536	1.70673	1.62597	-1.87189	-1.9913	-1.90643	2.28971	3.5324	6.55813	2.76611e-07	1.66524	1.78616	1.7059	-1.9029	-2.02569	-1.94249	2.35698	3.64839	6.66366	2.16943e-07	0.203273	0.578728	0.530271	0.52597	0.426725	0.458108	0.39808	0.264697	0.666293	0.58338	0.582628	0.797679	0.655986	0.703162
GO:0042392>F:sphingosine-1-phosphate phosphatase activity|IDA:MGI	Sgpp1	Q9JI99	Sphingosine-1-phosphate phosphatase 1 OS=Mus musculus OX=10090 GN=Sgpp1 PE=1 SV=1	1	1	1.57536	1.70673	1.62597	-1.87189	-1.9913	-1.90643	2.28971	3.5324	6.55813	2.76611e-07	1.66524	1.78616	1.7059	-1.9029	-2.02569	-1.94249	2.35698	3.64839	6.66366	2.16943e-07	0.203151	0.578539	0.530063	0.525797	0.426532	0.457815	0.397898	0.264697	0.666293	0.58338	0.582628	0.797679	0.655986	0.703162
GO:0045616>P:regulation of keratinocyte differentiation|IMP:UniProtKB	Sgpp1	Q9JI99	Sphingosine-1-phosphate phosphatase 1 OS=Mus musculus OX=10090 GN=Sgpp1 PE=1 SV=1	1	1	1.57536	1.70673	1.62597	-1.87189	-1.9913	-1.90643	2.28971	3.5324	6.55813	2.76611e-07	1.66524	1.78616	1.7059	-1.9029	-2.02569	-1.94249	2.35698	3.64839	6.66366	2.16943e-07	0.203029	0.57835	0.529855	0.525624	0.426338	0.457521	0.397716	0.264697	0.666293	0.58338	0.582628	0.797679	0.655986	0.703162
GO:0045682>P:regulation of epidermis development|IMP:UniProtKB	Sgpp1	Q9JI99	Sphingosine-1-phosphate phosphatase 1 OS=Mus musculus OX=10090 GN=Sgpp1 PE=1 SV=1	1	1	1.57536	1.70673	1.62597	-1.87189	-1.9913	-1.90643	2.28971	3.5324	6.55813	2.76611e-07	1.66524	1.78616	1.7059	-1.9029	-2.02569	-1.94249	2.35698	3.64839	6.66366	2.16943e-07	0.202908	0.578162	0.529648	0.525451	0.426145	0.457229	0.397534	0.264697	0.666293	0.58338	0.582628	0.797679	0.655986	0.703162
GO:0046839>P:phospholipid dephosphorylation|IBA:GO_Central	Sgpp1	Q9JI99	Sphingosine-1-phosphate phosphatase 1 OS=Mus musculus OX=10090 GN=Sgpp1 PE=1 SV=1	1	1	1.57536	1.70673	1.62597	-1.87189	-1.9913	-1.90643	2.28971	3.5324	6.55813	2.76611e-07	1.66524	1.78616	1.7059	-1.9029	-2.02569	-1.94249	2.35698	3.64839	6.66366	2.16943e-07	0.202786	0.577973	0.52944	0.525279	0.425953	0.456936	0.397353	0.264697	0.666293	0.58338	0.582628	0.797679	0.655986	0.703162
GO:0097193>P:intrinsic apoptotic signaling pathway|IDA:MGI	Sgpp1	Q9JI99	Sphingosine-1-phosphate phosphatase 1 OS=Mus musculus OX=10090 GN=Sgpp1 PE=1 SV=1	1	1	1.57536	1.70673	1.62597	-1.87189	-1.9913	-1.90643	2.28971	3.5324	6.55813	2.76611e-07	1.66524	1.78616	1.7059	-1.9029	-2.02569	-1.94249	2.35698	3.64839	6.66366	2.16943e-07	0.202665	0.577784	0.529233	0.525106	0.42576	0.456644	0.397171	0.264697	0.666293	0.58338	0.582628	0.797679	0.655986	0.703162
GO:0005737>C:cytoplasm|IBA:GO_Central	Vbp1	P61759	Prefoldin subunit 3 OS=Mus musculus OX=10090 GN=Vbp1 PE=1 SV=2	3	239	0.339389	-0.911406	-0.278184	0.907354	-0.121744	1.99815	-0.688709	-1.18554	-0.786555	0.163473	0.882467	0.816236	0.835989	-0.7222	-0.760994	-0.746065	0.814195	1.58205	6.60556	2.47996e-07	0.895896	0.965855	0.872354	0.989181	0.866508	0.988404	0.350296	1.0438	1.04268	1.00562	1.07552	1.01606	1.03695	1.06286
GO:0005844>C:polysome|IBA:GO_Central	Vbp1	P61759	Prefoldin subunit 3 OS=Mus musculus OX=10090 GN=Vbp1 PE=1 SV=2	3	4	0.945023	1.01419	0.719449	-0.648777	-0.517128	-0.820415	0.93416	1.5938	3.6194	0.000240212	0.882467	0.816236	0.835989	-0.7222	-0.760994	-0.746065	0.814195	1.58205	6.60556	2.47996e-07	0.838263	0.856106	0.837123	0.903986	0.931875	0.953229	0.869301	1.0438	1.04268	1.00562	1.07552	1.01606	1.03695	1.06286
GO:0007021>P:tubulin complex assembly|IBA:GO_Central	Vbp1	P61759	Prefoldin subunit 3 OS=Mus musculus OX=10090 GN=Vbp1 PE=1 SV=2	3	4	-0.0679648	-0.288206	0.402604	0.203398	-0.492027	-0.190074	-0.239972	0.12211	0.240982	0.57414	0.882467	0.816236	0.835989	-0.7222	-0.760994	-0.746065	0.814195	1.58205	6.60556	2.47996e-07	0.976946	0.991872	0.979126	0.977882	0.990079	0.953934	0.983289	1.0438	1.04268	1.00562	1.07552	1.01606	1.03695	1.06286
GO:0015631>F:tubulin binding|IBA:GO_Central	Vbp1	P61759	Prefoldin subunit 3 OS=Mus musculus OX=10090 GN=Vbp1 PE=1 SV=2	3	2	0.17146	0.124783	0.395356	0.163353	-0.562747	-0.39133	0.290145	0.56279	0.987896	0.102826	0.882467	0.816236	0.835989	-0.7222	-0.760994	-0.746065	0.814195	1.58205	6.60556	2.47996e-07	0.967448	0.984929	0.987387	0.978779	0.994339	0.954522	0.961765	1.0438	1.04268	1.00562	1.07552	1.01606	1.03695	1.06286
GO:0007017>P:microtubule-based process|IBA:GO_Central	Vbp1	P61759	Prefoldin subunit 3 OS=Mus musculus OX=10090 GN=Vbp1 PE=1 SV=2	3	1	0.766415	0.713389	0.73533	-0.681933	-0.713555	-0.699601	0.745307	1.43493	6.84057	1.44353e-07	0.882467	0.816236	0.835989	-0.7222	-0.760994	-0.746065	0.814195	1.58205	6.60556	2.47996e-07	0.88311	0.906912	0.928622	0.898563	0.933494	0.921519	0.904251	1.0438	1.04268	1.00562	1.07552	1.01606	1.03695	1.06286
PTHR12409>PREFOLDIN SUBUNIT 3	Vbp1	P61759	Prefoldin subunit 3 OS=Mus musculus OX=10090 GN=Vbp1 PE=1 SV=2	3	1	0.766415	0.713389	0.73533	-0.681933	-0.713555	-0.699601	0.745307	1.43493	6.84057	1.44353e-07	0.882467	0.816236	0.835989	-0.7222	-0.760994	-0.746065	0.814195	1.58205	6.60556	2.47996e-07	0.882999	0.906792	0.928505	0.89845	0.933379	0.921402	0.904141	1.0438	1.04268	1.00562	1.07552	1.01606	1.03695	1.06286
GO:0001701>P:in utero embryonic development|IMP:MGI	Myh9	Q8VDD5	Myosin-9 OS=Mus musculus OX=10090 GN=Myh9 PE=1 SV=4	40	81	-0.0234322	-0.199561	0.0638235	-0.0856974	0.0541846	-0.178776	-0.573803	0.0622652	0.0572579	0.87648	1.80676	1.84618	1.8972	-2.07581	-1.94826	-2.11674	1.70411	3.92199	6.55914	2.7597e-07	0.933444	0.995878	0.988763	0.992824	0.994511	0.994227	0.982015	0.673491	0.535048	0.651512	0.456403	0.732581	0.625784	0.584454
GO:0009898>C:cytoplasmic side of plasma membrane|IDA:MGI	Myh9	Q8VDD5	Myosin-9 OS=Mus musculus OX=10090 GN=Myh9 PE=1 SV=4	40	4	1.76883	2.11366	2.18209	-2.37246	-2.44424	-2.70629	1.38042	4.5579	4.99838	1.00374e-05	1.80676	1.84618	1.8972	-2.07581	-1.94826	-2.11674	1.70411	3.92199	6.55914	2.7597e-07	0.630925	0.480604	0.323874	0.274193	0.221252	0.233225	0.119428	0.673491	0.535048	0.651512	0.456403	0.732581	0.625784	0.584454
GO:0005737>C:cytoplasm|IDA:MGI	Myh9	Q8VDD5	Myosin-9 OS=Mus musculus OX=10090 GN=Myh9 PE=1 SV=4	40	307	-2.00306	-2.37129	-0.921024	2.71907	1.78571	1.71946	-2.1437	-3.78877	-2.67922	0.00209307	1.80676	1.84618	1.8972	-2.07581	-1.94826	-2.11674	1.70411	3.92199	6.55914	2.7597e-07	0.243773	0.360801	0.218045	0.858455	0.122606	0.55478	0.495711	0.673491	0.535048	0.651512	0.456403	0.732581	0.625784	0.584454
GO:0005938>C:cell cortex|IDA:MGI	Myh9	Q8VDD5	Myosin-9 OS=Mus musculus OX=10090 GN=Myh9 PE=1 SV=4	40	13	2.00941	0.94712	0.739273	-1.58954	-1.77061	-2.22485	0.747699	2.71773	2.67978	0.00209036	1.80676	1.84618	1.8972	-2.07581	-1.94826	-2.11674	1.70411	3.92199	6.55914	2.7597e-07	0.881424	0.357434	0.860399	0.89742	0.590243	0.559175	0.259999	0.673491	0.535048	0.651512	0.456403	0.732581	0.625784	0.584454
GO:0005903>C:brush border|IDA:UniProtKB	Myh9	Q8VDD5	Myosin-9 OS=Mus musculus OX=10090 GN=Myh9 PE=1 SV=4	40	26	1.26474	1.31469	1.78671	-1.6398	-0.653571	-2.50433	1.49632	2.9545	2.2607	0.00548654	1.80676	1.84618	1.8972	-2.07581	-1.94826	-2.11674	1.70411	3.92199	6.55914	2.7597e-07	0.576689	0.740449	0.729588	0.450175	0.569533	0.932749	0.170714	0.673491	0.535048	0.651512	0.456403	0.732581	0.625784	0.584454
GO:0007520>P:myoblast fusion|IMP:MGI	Myh9	Q8VDD5	Myosin-9 OS=Mus musculus OX=10090 GN=Myh9 PE=1 SV=4	40	3	1.03516	1.23045	1.47733	-1.19769	-0.731363	-1.81714	1.25028	2.42814	2.73947	0.00182194	1.80676	1.84618	1.8972	-2.07581	-1.94826	-2.11674	1.70411	3.92199	6.55914	2.7597e-07	0.700622	0.829345	0.742405	0.595533	0.791894	0.914953	0.438383	0.673491	0.535048	0.651512	0.456403	0.732581	0.625784	0.584454
GO:0001725>C:stress fiber|IDA:MGI	Myh9	Q8VDD5	Myosin-9 OS=Mus musculus OX=10090 GN=Myh9 PE=1 SV=4	40	8	2.4646	1.83289	2.31914	-3.07157	-2.64906	-2.80741	1.63474	5.12655	4.6138	2.43331e-05	1.80676	1.84618	1.8972	-2.07581	-1.94826	-2.11674	1.70411	3.92199	6.55914	2.7597e-07	0.49184	0.181818	0.45785	0.225687	0.0604084	0.155722	0.0926289	0.673491	0.535048	0.651512	0.456403	0.732581	0.625784	0.584454
GO:0016459>C:myosin complex|IDA:MGI	Myh9	Q8VDD5	Myosin-9 OS=Mus musculus OX=10090 GN=Myh9 PE=1 SV=4	40	4	3.42868	2.87677	2.6345	-3.56975	-3.31546	-3.43169	2.84604	6.30847	4.89065	1.28633e-05	1.80676	1.84618	1.8972	-2.07581	-1.94826	-2.11674	1.70411	3.92199	6.55914	2.7597e-07	0.0693129	0.0204517	0.0831427	0.125543	0.0153469	0.0410149	0.0207258	0.673491	0.535048	0.651512	0.456403	0.732581	0.625784	0.584454
R-MMU-5627123>RHO GTPases activate PAKs	Myh9	Q8VDD5	Myosin-9 OS=Mus musculus OX=10090 GN=Myh9 PE=1 SV=4	40	12	3.7979	3.12215	4.08405	-4.3137	-5.2094	-3.23165	3.93365	8.1116	3.61344	0.000243532	1.80676	1.84618	1.8972	-2.07581	-1.94826	-2.11674	1.70411	3.92199	6.55914	2.7597e-07	0.00335005	0.00642914	0.0509324	0.00204972	0.0014352	4.16157e-05	0.0334356	0.673491	0.535048	0.651512	0.456403	0.732581	0.625784	0.584454
mmu04810>Regulation of actin cytoskeleton	Myh9	Q8VDD5	Myosin-9 OS=Mus musculus OX=10090 GN=Myh9 PE=1 SV=4	40	76	3.92994	3.79599	4.20511	-3.90973	-4.06948	-3.03809	3.40919	7.83967	4.62409	2.37634e-05	1.80676	1.84618	1.8972	-2.07581	-1.94826	-2.11674	1.70411	3.92199	6.55914	2.7597e-07	0.0159783	0.0040699	0.00729395	0.00129019	0.00550673	0.00381305	0.0522221	0.673491	0.535048	0.651512	0.456403	0.732581	0.625784	0.584454
mmu04530>Tight junction	Myh9	Q8VDD5	Myosin-9 OS=Mus musculus OX=10090 GN=Myh9 PE=1 SV=4	40	68	1.35508	0.877721	2.06784	-0.585901	-1.42576	-1.99188	0.928851	2.78084	2.1778	0.00664047	1.80676	1.84618	1.8972	-2.07581	-1.94826	-2.11674	1.70411	3.92199	6.55914	2.7597e-07	0.835212	0.683956	0.881899	0.324257	0.942739	0.70487	0.354303	0.673491	0.535048	0.651512	0.456403	0.732581	0.625784	0.584454
R-MMU-2029482>Regulation of actin dynamics for phagocytic cup formation	Myh9	Q8VDD5	Myosin-9 OS=Mus musculus OX=10090 GN=Myh9 PE=1 SV=4	40	34	1.59228	1.41716	1.80264	-1.62388	-1.23674	-1.59762	1.78839	3.18989	4.29534	5.06596e-05	1.80676	1.84618	1.8972	-2.07581	-1.94826	-2.11674	1.70411	3.92199	6.55914	2.7597e-07	0.411106	0.571518	0.662634	0.442064	0.578064	0.787498	0.547826	0.673491	0.535048	0.651512	0.456403	0.732581	0.625784	0.584454
mmu04270>Vascular smooth muscle contraction	Myh9	Q8VDD5	Myosin-9 OS=Mus musculus OX=10090 GN=Myh9 PE=1 SV=4	40	29	2.72608	2.98222	2.49515	-2.17272	-1.83562	-2.86638	2.27577	4.8988	3.94213	0.000114254	1.80676	1.84618	1.8972	-2.07581	-1.94826	-2.11674	1.70411	3.92199	6.55914	2.7597e-07	0.202121	0.0999453	0.0722509	0.169076	0.28783	0.536056	0.0821621	0.673491	0.535048	0.651512	0.456403	0.732581	0.625784	0.584454
GO:0031594>C:neuromuscular junction|IDA:MGI	Myh9	Q8VDD5	Myosin-9 OS=Mus musculus OX=10090 GN=Myh9 PE=1 SV=4	40	7	0.905109	0.501215	0.065699	-0.533245	-1.00809	-1.14308	0.385768	1.5093	1.98042	0.0104612	1.80676	1.84618	1.8972	-2.07581	-1.94826	-2.11674	1.70411	3.92199	6.55914	2.7597e-07	0.964507	0.868528	0.962124	0.992478	0.957255	0.85962	0.786224	0.673491	0.535048	0.651512	0.456403	0.732581	0.625784	0.584454
GO:0005912>C:adherens junction|IDA:MGI	Myh9	Q8VDD5	Myosin-9 OS=Mus musculus OX=10090 GN=Myh9 PE=1 SV=4	40	12	4.12326	4.16084	4.99567	-4.65267	-4.5108	-5.08725	4.92744	8.81351	4.9846	1.03609e-05	1.80676	1.84618	1.8972	-2.07581	-1.94826	-2.11674	1.70411	3.92199	6.55914	2.7597e-07	8.42808e-05	0.00212733	0.00200636	5.49721e-05	0.000423369	0.00101329	5.88e-05	0.673491	0.535048	0.651512	0.456403	0.732581	0.625784	0.584454
GO:0098609>P:cell-cell adhesion|IMP:MGI	Myh9	Q8VDD5	Myosin-9 OS=Mus musculus OX=10090 GN=Myh9 PE=1 SV=4	40	7	3.145	3.2392	3.66491	-2.80653	-3.02117	-3.86576	3.2176	6.26037	4.27508	5.3079e-05	1.80676	1.84618	1.8972	-2.07581	-1.94826	-2.11674	1.70411	3.92199	6.55914	2.7597e-07	0.0270423	0.0429922	0.038557	0.00895158	0.102259	0.0740282	0.00549287	0.673491	0.535048	0.651512	0.456403	0.732581	0.625784	0.584454
GO:0019904>F:protein domain specific binding|IPI:UniProtKB	Myh9	Q8VDD5	Myosin-9 OS=Mus musculus OX=10090 GN=Myh9 PE=1 SV=4	40	4	-0.0628106	-0.5301	-0.786749	0.434843	-0.148188	-0.319902	-0.58365	-0.381912	-0.651372	0.223166	1.80676	1.84618	1.8972	-2.07581	-1.94826	-2.11674	1.70411	3.92199	6.55914	2.7597e-07	0.930671	0.993803	0.956755	0.89656	0.976525	0.985514	0.968978	0.673491	0.535048	0.651512	0.456403	0.732581	0.625784	0.584454
GO:0006911>P:phagocytosis, engulfment|IMP:UniProtKB	Myh9	Q8VDD5	Myosin-9 OS=Mus musculus OX=10090 GN=Myh9 PE=1 SV=4	40	3	1.50931	1.74405	1.72789	-2.15023	-2.55481	-0.864199	1.55609	3.87812	2.61808	0.00240946	1.80676	1.84618	1.8972	-2.07581	-1.94826	-2.11674	1.70411	3.92199	6.55914	2.7597e-07	0.53622	0.612885	0.508873	0.481619	0.296221	0.191293	0.851003	0.673491	0.535048	0.651512	0.456403	0.732581	0.625784	0.584454
GO:1903923>P:positive regulation of protein processing in phagocytic vesicle|IMP:UniProtKB	Myh9	Q8VDD5	Myosin-9 OS=Mus musculus OX=10090 GN=Myh9 PE=1 SV=4	40	2	1.38025	1.5316	1.03633	-1.30239	-1.19516	-1.36607	1.09623	2.68264	4.13564	7.31746e-05	1.80676	1.84618	1.8972	-2.07581	-1.94826	-2.11674	1.70411	3.92199	6.55914	2.7597e-07	0.772281	0.667086	0.610478	0.805433	0.735362	0.807148	0.681635	0.673491	0.535048	0.651512	0.456403	0.732581	0.625784	0.584454
GO:0030863>C:cortical cytoskeleton|IDA:MGI	Myh9	Q8VDD5	Myosin-9 OS=Mus musculus OX=10090 GN=Myh9 PE=1 SV=4	40	12	0.27952	0.407222	1.44941	-0.661261	-1.24717	-1.19229	0.609781	1.59951	1.86577	0.0136216	1.80676	1.84618	1.8972	-2.07581	-1.94826	-2.11674	1.70411	3.92199	6.55914	2.7597e-07	0.923526	0.972972	0.9667	0.607051	0.938968	0.785394	0.761448	0.673491	0.535048	0.651512	0.456403	0.732581	0.625784	0.584454
GO:0005819>C:spindle|IDA:MGI	Myh9	Q8VDD5	Myosin-9 OS=Mus musculus OX=10090 GN=Myh9 PE=1 SV=4	40	6	1.7221	1.96309	1.8524	-2.38753	-1.36902	-2.51464	1.43949	4.23993	3.35828	0.000438249	1.80676	1.84618	1.8972	-2.07581	-1.94826	-2.11674	1.70411	3.92199	6.55914	2.7597e-07	0.597562	0.50318	0.395232	0.413266	0.214657	0.73196	0.171867	0.673491	0.535048	0.651512	0.456403	0.732581	0.625784	0.584454
GO:0001772>C:immunological synapse|IDA:MGI	Myh9	Q8VDD5	Myosin-9 OS=Mus musculus OX=10090 GN=Myh9 PE=1 SV=4	40	6	2.30261	1.41877	1.40164	-1.98652	-2.10592	-1.76993	2.07802	3.40529	3.51348	0.000306565	1.80676	1.84618	1.8972	-2.07581	-1.94826	-2.11674	1.70411	3.92199	6.55914	2.7597e-07	0.272842	0.242431	0.661013	0.629993	0.374248	0.393183	0.462722	0.673491	0.535048	0.651512	0.456403	0.732581	0.625784	0.584454
GO:0001931>C:uropod|IDA:MGI	Myh9	Q8VDD5	Myosin-9 OS=Mus musculus OX=10090 GN=Myh9 PE=1 SV=4	40	3	2.14477	2.4682	2.32186	-2.4413	-1.52567	-3.26053	2.24638	4.76316	3.1216	0.00075579	1.80676	1.84618	1.8972	-2.07581	-1.94826	-2.11674	1.70411	3.92199	6.55914	2.7597e-07	0.208162	0.31212	0.179842	0.224707	0.200019	0.66901	0.0309199	0.673491	0.535048	0.651512	0.456403	0.732581	0.625784	0.584454
GO:0007155>P:cell adhesion|IMP:MGI	Myh9	Q8VDD5	Myosin-9 OS=Mus musculus OX=10090 GN=Myh9 PE=1 SV=4	40	5	1.72557	2.11832	2.43388	-1.89025	-1.70751	-2.27145	1.87876	4.00857	3.97857	0.000105058	1.80676	1.84618	1.8972	-2.07581	-1.94826	-2.11674	1.70411	3.92199	6.55914	2.7597e-07	0.37282	0.501401	0.32252	0.183898	0.415717	0.590588	0.245504	0.673491	0.535048	0.651512	0.456403	0.732581	0.625784	0.584454
GO:0000904>P:cell morphogenesis involved in differentiation|IMP:MGI	Myh9	Q8VDD5	Myosin-9 OS=Mus musculus OX=10090 GN=Myh9 PE=1 SV=4	40	3	1.35198	1.61925	2.03865	-1.54126	-1.74667	-2.08664	1.60909	3.36592	3.76566	0.00017153	1.80676	1.84618	1.8972	-2.07581	-1.94826	-2.11674	1.70411	3.92199	6.55914	2.7597e-07	0.508268	0.685894	0.557845	0.335191	0.608394	0.574159	0.312087	0.673491	0.535048	0.651512	0.456403	0.732581	0.625784	0.584454
GO:0008360>P:regulation of cell shape|IMP:MGI	Myh9	Q8VDD5	Myosin-9 OS=Mus musculus OX=10090 GN=Myh9 PE=1 SV=4	40	4	2.71307	2.57368	2.23333	-2.87229	-3.00473	-2.94397	2.36019	5.51765	5.49305	3.21328e-06	1.80676	1.84618	1.8972	-2.07581	-1.94826	-2.11674	1.70411	3.92199	6.55914	2.7597e-07	0.180498	0.103431	0.152884	0.255536	0.0904172	0.0736442	0.0678785	0.673491	0.535048	0.651512	0.456403	0.732581	0.625784	0.584454
GO:0016460>C:myosin II complex|IDA:MGI	Myh9	Q8VDD5	Myosin-9 OS=Mus musculus OX=10090 GN=Myh9 PE=1 SV=4	40	2	2.83978	2.79085	2.71961	-3.42059	-3.06965	-3.56347	2.70851	6.21144	5.66114	2.18201e-06	1.80676	1.84618	1.8972	-2.07581	-1.94826	-2.11674	1.70411	3.92199	6.55914	2.7597e-07	0.093537	0.0835323	0.100411	0.103285	0.0232074	0.0683647	0.0142826	0.673491	0.535048	0.651512	0.456403	0.732581	0.625784	0.584454
GO:0000212>P:meiotic spindle organization|IDA:MGI	Myh9	Q8VDD5	Myosin-9 OS=Mus musculus OX=10090 GN=Myh9 PE=1 SV=4	40	1	1.6707	1.72548	1.78171	-2.02802	-1.88799	-2.06224	1.63439	3.7535	6.32919	4.68613e-07	1.80676	1.84618	1.8972	-2.07581	-1.94826	-2.11674	1.70411	3.92199	6.55914	2.7597e-07	0.491727	0.537765	0.521434	0.454037	0.362734	0.51657	0.323582	0.673491	0.535048	0.651512	0.456403	0.732581	0.625784	0.584454
GO:0001768>P:establishment of T cell polarity|IMP:MGI	Myh9	Q8VDD5	Myosin-9 OS=Mus musculus OX=10090 GN=Myh9 PE=1 SV=4	40	1	1.6707	1.72548	1.78171	-2.02802	-1.88799	-2.06224	1.63439	3.7535	6.32919	4.68613e-07	1.80676	1.84618	1.8972	-2.07581	-1.94826	-2.11674	1.70411	3.92199	6.55914	2.7597e-07	0.491574	0.537567	0.521225	0.453858	0.362533	0.516276	0.323408	0.673491	0.535048	0.651512	0.456403	0.732581	0.625784	0.584454
GO:0032796>P:uropod organization|IMP:MGI	Myh9	Q8VDD5	Myosin-9 OS=Mus musculus OX=10090 GN=Myh9 PE=1 SV=4	40	1	1.6707	1.72548	1.78171	-2.02802	-1.88799	-2.06224	1.63439	3.7535	6.32919	4.68613e-07	1.80676	1.84618	1.8972	-2.07581	-1.94826	-2.11674	1.70411	3.92199	6.55914	2.7597e-07	0.49142	0.537368	0.521016	0.453679	0.362332	0.515983	0.323234	0.673491	0.535048	0.651512	0.456403	0.732581	0.625784	0.584454
GO:0051295>P:establishment of meiotic spindle localization|IDA:MGI	Myh9	Q8VDD5	Myosin-9 OS=Mus musculus OX=10090 GN=Myh9 PE=1 SV=4	40	1	1.6707	1.72548	1.78171	-2.02802	-1.88799	-2.06224	1.63439	3.7535	6.32919	4.68613e-07	1.80676	1.84618	1.8972	-2.07581	-1.94826	-2.11674	1.70411	3.92199	6.55914	2.7597e-07	0.491266	0.53717	0.520807	0.4535	0.362132	0.51569	0.323061	0.673491	0.535048	0.651512	0.456403	0.732581	0.625784	0.584454
GO:1903919>P:negative regulation of actin filament severing|IMP:UniProtKB	Myh9	Q8VDD5	Myosin-9 OS=Mus musculus OX=10090 GN=Myh9 PE=1 SV=4	40	1	1.6707	1.72548	1.78171	-2.02802	-1.88799	-2.06224	1.63439	3.7535	6.32919	4.68613e-07	1.80676	1.84618	1.8972	-2.07581	-1.94826	-2.11674	1.70411	3.92199	6.55914	2.7597e-07	0.491113	0.536972	0.520598	0.453322	0.361931	0.515397	0.322888	0.673491	0.535048	0.651512	0.456403	0.732581	0.625784	0.584454
mmu01100>Metabolic pathways	Rdh11	Q9QYF1	Retinol dehydrogenase 11 OS=Mus musculus OX=10090 GN=Rdh11 PE=1 SV=2	1	442	-5.94199	-6.00428	-5.94676	5.89663	5.62338	6.58623	-6.42801	-11.8434	-5.70757	1.96076e-06	-3.04545	-3.25382	-3.12322	2.00414	2.18401	2.02217	-3.25806	-5.14539	-6.40422	3.94254e-07	3.68122e-08	7.46495e-07	5.27693e-07	4.04368e-07	1.78262e-06	8.72526e-06	2.66797e-08	0.0317757	0.603861	0.470208	0.528767	0.0892255	0.045478	0.0580864
mmu01240>Biosynthesis of cofactors	Rdh11	Q9QYF1	Retinol dehydrogenase 11 OS=Mus musculus OX=10090 GN=Rdh11 PE=1 SV=2	1	56	-1.34642	-2.01942	-2.24165	1.30301	0.589457	2.2055	-2.27225	-3.32244	-2.40999	0.00389053	-3.04545	-3.25382	-3.12322	2.00414	2.18401	2.02217	-3.25806	-5.14539	-6.40422	3.94254e-07	0.203876	0.689351	0.368439	0.254742	0.735279	0.944413	0.266832	0.0317757	0.603861	0.470208	0.528767	0.0892255	0.045478	0.0580864
R-MMU-975634>Retinoid metabolism and transport	Rdh11	Q9QYF1	Retinol dehydrogenase 11 OS=Mus musculus OX=10090 GN=Rdh11 PE=1 SV=2	1	7	0.95013	1.83371	3.80739	-1.03083	-2.67233	-0.432873	0.0966561	2.86454	1.53109	0.029438	-3.04545	-3.25382	-3.12322	2.00414	2.18401	2.02217	-3.25806	-5.14539	-6.40422	3.94254e-07	0.992242	0.854893	0.457218	0.00590003	0.831059	0.148301	0.960343	0.0317757	0.603861	0.470208	0.528767	0.0892255	0.045478	0.0580864
GO:0001917>C:photoreceptor inner segment|IDA:MGI	Rdh11	Q9QYF1	Retinol dehydrogenase 11 OS=Mus musculus OX=10090 GN=Rdh11 PE=1 SV=2	1	6	-1.69134	-2.0354	-1.36991	0.803257	1.67819	1.17288	-1.51038	-2.86422	-3.10471	0.00078576	-3.04545	-3.25382	-3.12322	2.00414	2.18401	2.02217	-3.25806	-5.14539	-6.40422	3.94254e-07	0.565252	0.52293	0.360361	0.644306	0.903847	0.603597	0.770223	0.0317757	0.603861	0.470208	0.528767	0.0892255	0.045478	0.0580864
mmu00830>Retinol metabolism	Rdh11	Q9QYF1	Retinol dehydrogenase 11 OS=Mus musculus OX=10090 GN=Rdh11 PE=1 SV=2	1	6	-4.27443	-5.72408	-4.49157	3.12756	3.24916	3.18315	-5.35968	-7.67472	-4.22351	5.97708e-05	-3.04545	-3.25382	-3.12322	2.00414	2.18401	2.02217	-3.25806	-5.14539	-6.40422	3.94254e-07	1.15484e-05	0.0012432	2.13208e-06	0.000458684	0.0518207	0.047841	0.0358404	0.0317757	0.603861	0.470208	0.528767	0.0892255	0.045478	0.0580864
R-MMU-5365859>RA biosynthesis pathway	Rdh11	Q9QYF1	Retinol dehydrogenase 11 OS=Mus musculus OX=10090 GN=Rdh11 PE=1 SV=2	1	4	-6.58866	-6.77084	-7.15972	4.27166	3.84246	3.5592	-6.63607	-10.6133	-5.64056	2.2879e-06	-3.04545	-3.25382	-3.12322	2.00414	2.18401	2.02217	-3.25806	-5.14539	-6.40422	3.94254e-07	1.15198e-08	1.51645e-08	4.68731e-09	2.95975e-10	0.00171455	0.00817865	0.014335	0.0317757	0.603861	0.470208	0.528767	0.0892255	0.045478	0.0580864
R-MMU-2453902>The canonical retinoid cycle in rods (twilight vision)	Rdh11	Q9QYF1	Retinol dehydrogenase 11 OS=Mus musculus OX=10090 GN=Rdh11 PE=1 SV=2	1	3	-4.15075	-5.65091	-6.36073	2.47666	2.43679	4.22347	-5.84372	-8.12757	-3.18211	0.000657489	-3.04545	-3.25382	-3.12322	2.00414	2.18401	2.02217	-3.25806	-5.14539	-6.40422	3.94254e-07	9.2344e-07	0.002022	3.22898e-06	5.41668e-08	0.193099	0.236355	0.00222829	0.0317757	0.603861	0.470208	0.528767	0.0892255	0.045478	0.0580864
GO:0007601>P:visual perception|IMP:UniProtKB	Rdh11	Q9QYF1	Retinol dehydrogenase 11 OS=Mus musculus OX=10090 GN=Rdh11 PE=1 SV=2	1	1	-3.13547	-3.33358	-3.20306	2.035	2.21832	2.05805	-3.32486	-5.2611	-6.476	3.34193e-07	-3.04545	-3.25382	-3.12322	2.00414	2.18401	2.02217	-3.25806	-5.14539	-6.40422	3.94254e-07	0.0193759	0.044044	0.0294256	0.0342192	0.359701	0.334131	0.324623	0.0317757	0.603861	0.470208	0.528767	0.0892255	0.045478	0.0580864
GO:0016062>P:adaptation of rhodopsin mediated signaling|IMP:MGI	Rdh11	Q9QYF1	Retinol dehydrogenase 11 OS=Mus musculus OX=10090 GN=Rdh11 PE=1 SV=2	1	1	-3.13547	-3.33358	-3.20306	2.035	2.21832	2.05805	-3.32486	-5.2611	-6.476	3.34193e-07	-3.04545	-3.25382	-3.12322	2.00414	2.18401	2.02217	-3.25806	-5.14539	-6.40422	3.94254e-07	0.0193483	0.0439706	0.02936	0.0341633	0.3595	0.333858	0.32445	0.0317757	0.603861	0.470208	0.528767	0.0892255	0.045478	0.0580864
GO:0033721>F:aldehyde dehydrogenase (NADP+) activity|IDA:UniProtKB	Rdh11	Q9QYF1	Retinol dehydrogenase 11 OS=Mus musculus OX=10090 GN=Rdh11 PE=1 SV=2	1	1	-3.13547	-3.33358	-3.20306	2.035	2.21832	2.05805	-3.32486	-5.2611	-6.476	3.34193e-07	-3.04545	-3.25382	-3.12322	2.00414	2.18401	2.02217	-3.25806	-5.14539	-6.40422	3.94254e-07	0.0193208	0.0438974	0.0292948	0.0341075	0.359299	0.333585	0.324277	0.0317757	0.603861	0.470208	0.528767	0.0892255	0.045478	0.0580864
GO:0042572>P:retinol metabolic process|IMP:UniProtKB	Rdh11	Q9QYF1	Retinol dehydrogenase 11 OS=Mus musculus OX=10090 GN=Rdh11 PE=1 SV=2	1	1	-3.13547	-3.33358	-3.20306	2.035	2.21832	2.05805	-3.32486	-5.2611	-6.476	3.34193e-07	-3.04545	-3.25382	-3.12322	2.00414	2.18401	2.02217	-3.25806	-5.14539	-6.40422	3.94254e-07	0.0192934	0.0438245	0.0292298	0.034052	0.359099	0.333312	0.324105	0.0317757	0.603861	0.470208	0.528767	0.0892255	0.045478	0.0580864
GO:0110095>P:cellular detoxification of aldehyde|IDA:UniProtKB	Rdh11	Q9QYF1	Retinol dehydrogenase 11 OS=Mus musculus OX=10090 GN=Rdh11 PE=1 SV=2	1	1	-3.13547	-3.33358	-3.20306	2.035	2.21832	2.05805	-3.32486	-5.2611	-6.476	3.34193e-07	-3.04545	-3.25382	-3.12322	2.00414	2.18401	2.02217	-3.25806	-5.14539	-6.40422	3.94254e-07	0.0192661	0.0437518	0.0291652	0.0339966	0.358899	0.33304	0.323932	0.0317757	0.603861	0.470208	0.528767	0.0892255	0.045478	0.0580864
GO:0005737>C:cytoplasm|IDA:MGI	Naa15	Q80UM3	N-alpha-acetyltransferase 15, NatA auxiliary subunit OS=Mus musculus OX=10090 GN=Naa15 PE=1 SV=1	12	307	-2.00306	-2.37129	-0.921024	2.71907	1.78571	1.71946	-2.1437	-3.78877	-2.67922	0.00209307	-1.35107	-1.3788	-1.42358	1.32142	1.28015	1.42337	-1.20955	-2.70022	-6.25751	5.527e-07	0.243773	0.360801	0.218045	0.858455	0.122606	0.55478	0.495711	0.944097	1.00585	1.03325	0.950138	0.942104	0.921447	0.871953
GO:0008080>F:N-acetyltransferase activity|IDA:MGI	Naa15	Q80UM3	N-alpha-acetyltransferase 15, NatA auxiliary subunit OS=Mus musculus OX=10090 GN=Naa15 PE=1 SV=1	12	3	-1.28646	-1.27076	-0.949389	1.17691	1.32942	1.14198	-1.01344	-2.44767	-4.36593	4.30593e-05	-1.35107	-1.3788	-1.42358	1.32142	1.28015	1.42337	-1.20955	-2.70022	-6.25751	5.527e-07	0.806688	0.732536	0.736162	0.845934	0.791568	0.751056	0.786209	0.944097	1.00585	1.03325	0.950138	0.942104	0.921447	0.871953
GO:0017196>P:N-terminal peptidyl-methionine acetylation|IBA:GO_Central	Naa15	Q80UM3	N-alpha-acetyltransferase 15, NatA auxiliary subunit OS=Mus musculus OX=10090 GN=Naa15 PE=1 SV=1	12	3	-1.21698	-1.14967	-1.05483	1.25602	1.59075	1.28926	-1.05998	-2.43893	-4.5693	2.69587e-05	-1.35107	-1.3788	-1.42358	1.32142	1.28015	1.42337	-1.20955	-2.70022	-6.25751	5.527e-07	0.78774	0.762871	0.78698	0.799952	0.764264	0.653092	0.71518	0.944097	1.00585	1.03325	0.950138	0.942104	0.921447	0.871953
GO:0005634>C:nucleus|IBA:GO_Central	Ube2l6	Q9QZU9	Ubiquitin/ISG15-conjugating enzyme E2 L6 OS=Mus musculus OX=10090 GN=Ube2l6 PE=1 SV=3	1	195	-0.392994	-0.829853	-0.141351	1.45342	2.07358	0.84308	-0.956325	-1.84641	-2.02546	0.00943052	-3.18937	-3.28173	-3.02124	2.13529	2.03838	1.94482	-3.40495	-5.22774	-6.19534	6.37765e-07	0.827413	0.961795	0.892536	0.989245	0.667426	0.409295	0.858801	0.0204887	0.500975	0.571725	0.584395	0.0605832	0.0443088	0.0750351
GO:0031625>F:ubiquitin protein ligase binding|IBA:GO_Central	Ube2l6	Q9QZU9	Ubiquitin/ISG15-conjugating enzyme E2 L6 OS=Mus musculus OX=10090 GN=Ube2l6 PE=1 SV=3	1	6	-1.43249	0.861634	-1.5213	1.65824	1.92181	1.18925	-0.914236	-3.09073	-1.32374	0.0474523	-3.18937	-3.28173	-3.02124	2.13529	2.03838	1.94482	-3.40495	-5.22774	-6.19534	6.37765e-07	0.844551	0.643499	0.884811	0.576475	0.553114	0.489215	0.763888	0.0204887	0.500975	0.571725	0.584395	0.0605832	0.0443088	0.0750351
mmu04120>Ubiquitin mediated proteolysis	Ube2l6	Q9QZU9	Ubiquitin/ISG15-conjugating enzyme E2 L6 OS=Mus musculus OX=10090 GN=Ube2l6 PE=1 SV=3	1	67	-0.582959	-0.752432	-0.192012	0.290249	1.39314	0.160379	-0.536947	-0.873208	-1.24206	0.0572717	-3.18937	-3.28173	-3.02124	2.13529	2.03838	1.94482	-3.40495	-5.22774	-6.19534	6.37765e-07	0.940995	0.943904	0.915129	0.980793	0.980944	0.717998	0.983134	0.0204887	0.500975	0.571725	0.584395	0.0605832	0.0443088	0.0750351
R-MMU-983168>Antigen processing: Ubiquitination & Proteasome degradation	Ube2l6	Q9QZU9	Ubiquitin/ISG15-conjugating enzyme E2 L6 OS=Mus musculus OX=10090 GN=Ube2l6 PE=1 SV=3	1	112	-0.244896	0.0618818	0.952163	1.36769	1.3115	0.44054	0.0546867	-1.24962	-0.771233	0.169343	-3.18937	-3.28173	-3.02124	2.13529	2.03838	1.94482	-3.40495	-5.22774	-6.19534	6.37765e-07	0.994416	0.974027	0.993158	0.845989	0.700772	0.757571	0.958614	0.0204887	0.500975	0.571725	0.584395	0.0605832	0.0443088	0.0750351
mmu05012>Parkinson disease	Ube2l6	Q9QZU9	Ubiquitin/ISG15-conjugating enzyme E2 L6 OS=Mus musculus OX=10090 GN=Ube2l6 PE=1 SV=3	1	122	-2.55187	-2.56575	-2.68234	2.8236	1.33128	2.82784	-3.40866	-5.38935	-3.22619	0.000594027	-3.18937	-3.28173	-3.02124	2.13529	2.03838	1.94482	-3.40495	-5.22774	-6.19534	6.37765e-07	0.015984	0.151285	0.155653	0.11309	0.0985393	0.74975	0.0879824	0.0204887	0.500975	0.571725	0.584395	0.0605832	0.0443088	0.0750351
mmu05022>Pathways of neurodegeneration - multiple diseases	Ube2l6	Q9QZU9	Ubiquitin/ISG15-conjugating enzyme E2 L6 OS=Mus musculus OX=10090 GN=Ube2l6 PE=1 SV=3	1	178	-1.76922	-1.91644	-2.07305	2.54979	1.18811	2.12108	-2.42205	-4.03752	-3.14866	0.000710137	-3.18937	-3.28173	-3.02124	2.13529	2.03838	1.94482	-3.40495	-5.22774	-6.19534	6.37765e-07	0.165138	0.480391	0.412628	0.320694	0.174274	0.809088	0.295456	0.0204887	0.500975	0.571725	0.584395	0.0605832	0.0443088	0.0750351
R-MMU-5656169>Termination of translesion DNA synthesis	Ube2l6	Q9QZU9	Ubiquitin/ISG15-conjugating enzyme E2 L6 OS=Mus musculus OX=10090 GN=Ube2l6 PE=1 SV=3	1	20	-0.582659	0.26181	-1.37867	0.808352	0.537758	2.2254	-1.33207	-1.39101	-1.17048	0.0675342	-3.18937	-3.28173	-3.02124	2.13529	2.03838	1.94482	-3.40495	-5.22774	-6.19534	6.37765e-07	0.649709	0.943934	0.983266	0.643201	0.904991	0.954928	0.264783	0.0204887	0.500975	0.571725	0.584395	0.0605832	0.0443088	0.0750351
GO:0006511>P:ubiquitin-dependent protein catabolic process|IBA:GO_Central	Ube2l6	Q9QZU9	Ubiquitin/ISG15-conjugating enzyme E2 L6 OS=Mus musculus OX=10090 GN=Ube2l6 PE=1 SV=3	1	20	-0.316519	-0.400515	0.544801	0.202501	-0.20028	-0.132896	-0.1591	-0.183623	-0.0140277	0.968216	-3.18937	-3.28173	-3.02124	2.13529	2.03838	1.94482	-3.40495	-5.22774	-6.19534	6.37765e-07	0.992048	0.966525	0.965682	0.953195	0.99007	0.987724	0.986114	0.0204887	0.500975	0.571725	0.584395	0.0605832	0.0443088	0.0750351
R-MMU-1169408>ISG15 antiviral mechanism	Ube2l6	Q9QZU9	Ubiquitin/ISG15-conjugating enzyme E2 L6 OS=Mus musculus OX=10090 GN=Ube2l6 PE=1 SV=3	1	19	-0.855392	-3.4311	-3.2355	2.60208	2.24677	2.88679	-2.7789	-5.83758	-2.40957	0.00389427	-3.18937	-3.28173	-3.02124	2.13529	2.03838	1.94482	-3.40495	-5.22774	-6.19534	6.37765e-07	0.0804847	0.886095	0.0217995	0.0316995	0.155878	0.322631	0.0784302	0.0204887	0.500975	0.571725	0.584395	0.0605832	0.0443088	0.0750351
GO:0000209>P:protein polyubiquitination|IBA:GO_Central	Ube2l6	Q9QZU9	Ubiquitin/ISG15-conjugating enzyme E2 L6 OS=Mus musculus OX=10090 GN=Ube2l6 PE=1 SV=3	1	20	-1.72733	-2.27677	-0.484232	1.21016	1.67313	1.09954	-1.64213	-2.93748	-2.14241	0.00720434	-3.18937	-3.28173	-3.02124	2.13529	2.03838	1.94482	-3.40495	-5.22774	-6.19534	6.37765e-07	0.487008	0.499713	0.252208	0.961818	0.786778	0.604408	0.796773	0.0204887	0.500975	0.571725	0.584395	0.0605832	0.0443088	0.0750351
GO:0000151>C:ubiquitin ligase complex|IBA:GO_Central	Ube2l6	Q9QZU9	Ubiquitin/ISG15-conjugating enzyme E2 L6 OS=Mus musculus OX=10090 GN=Ube2l6 PE=1 SV=3	1	4	-0.942994	-0.820697	-0.231098	0.644013	0.0929964	0.179428	-0.850042	-1.00012	-1.59764	0.025256	-3.18937	-3.28173	-3.02124	2.13529	2.03838	1.94482	-3.40495	-5.22774	-6.19534	6.37765e-07	0.870173	0.855916	0.897283	0.983398	0.933933	0.988182	0.981502	0.0204887	0.500975	0.571725	0.584395	0.0605832	0.0443088	0.0750351
GO:0019941>P:modification-dependent protein catabolic process|IDA:MGI	Ube2l6	Q9QZU9	Ubiquitin/ISG15-conjugating enzyme E2 L6 OS=Mus musculus OX=10090 GN=Ube2l6 PE=1 SV=3	1	1	-16.1658	-15.6638	-18.179	4.36749	3.95564	3.92849	-12.5215	-20.1214	-4.92252	1.19531e-05	-3.18937	-3.28173	-3.02124	2.13529	2.03838	1.94482	-3.40495	-5.22774	-6.19534	6.37765e-07	0	0	0	0	0.00116413	0.00553614	0.00432347	0.0204887	0.500975	0.571725	0.584395	0.0605832	0.0443088	0.0750351
GO:0061631>F:ubiquitin conjugating enzyme activity|IBA:GO_Central	Ube2l6	Q9QZU9	Ubiquitin/ISG15-conjugating enzyme E2 L6 OS=Mus musculus OX=10090 GN=Ube2l6 PE=1 SV=3	1	2	-2.73321	-2.77918	-2.42024	1.97222	2.21839	1.49376	-2.92277	-4.70543	-4.33135	4.66286e-05	-3.18937	-3.28173	-3.02124	2.13529	2.03838	1.94482	-3.40495	-5.22774	-6.19534	6.37765e-07	0.0572373	0.0997311	0.102186	0.190178	0.372955	0.334345	0.607842	0.0204887	0.500975	0.571725	0.584395	0.0605832	0.0443088	0.0750351
GO:0019787>F:ubiquitin-like protein transferase activity|IDA:MGI	Ube2l6	Q9QZU9	Ubiquitin/ISG15-conjugating enzyme E2 L6 OS=Mus musculus OX=10090 GN=Ube2l6 PE=1 SV=3	1	1	-3.27497	-3.35788	-3.09722	2.16474	2.07114	1.97866	-3.47131	-5.34611	-6.23603	5.80719e-07	-3.18937	-3.28173	-3.02124	2.13529	2.03838	1.94482	-3.40495	-5.22774	-6.19534	6.37765e-07	0.0136597	0.0292237	0.0275725	0.0467122	0.290763	0.411447	0.360513	0.0204887	0.500975	0.571725	0.584395	0.0605832	0.0443088	0.0750351
GO:0032020>P:ISG15-protein conjugation|IDA:MGI	Ube2l6	Q9QZU9	Ubiquitin/ISG15-conjugating enzyme E2 L6 OS=Mus musculus OX=10090 GN=Ube2l6 PE=1 SV=3	1	1	-3.27497	-3.35788	-3.09722	2.16474	2.07114	1.97866	-3.47131	-5.34611	-6.23603	5.80719e-07	-3.18937	-3.28173	-3.02124	2.13529	2.03838	1.94482	-3.40495	-5.22774	-6.19534	6.37765e-07	0.0136363	0.0291712	0.0275097	0.0466397	0.290582	0.41116	0.360337	0.0204887	0.500975	0.571725	0.584395	0.0605832	0.0443088	0.0750351
GO:0042296>F:ISG15 transferase activity|IDA:MGI	Ube2l6	Q9QZU9	Ubiquitin/ISG15-conjugating enzyme E2 L6 OS=Mus musculus OX=10090 GN=Ube2l6 PE=1 SV=3	1	1	-3.27497	-3.35788	-3.09722	2.16474	2.07114	1.97866	-3.47131	-5.34611	-6.23603	5.80719e-07	-3.18937	-3.28173	-3.02124	2.13529	2.03838	1.94482	-3.40495	-5.22774	-6.19534	6.37765e-07	0.013613	0.0291189	0.0274472	0.0465674	0.290402	0.410873	0.36016	0.0204887	0.500975	0.571725	0.584395	0.0605832	0.0443088	0.0750351
mmu05133>Pertussis	C4b	P01029	Complement C4-B OS=Mus musculus OX=10090 GN=C4b PE=1 SV=3	1	20	-0.928652	-0.580705	0.415452	0.903105	0.22197	0.0833296	0.33469	-0.802675	-0.739773	0.182065	2.30522	2.19305	2.28049	-1.72007	-1.82431	-1.97616	2.59799	4.10479	6.02373	9.4682e-07	0.965313	0.85953	0.957804	0.975206	0.869844	0.987304	0.994311	0.162837	0.81814	0.753504	0.563804	0.416212	0.426584	0.357855
R-MMU-381426>Regulation of Insulin-like Growth Factor (IGF) transport and uptake by Insulin-like Growth Factor Binding Proteins (IGFBPs)	C4b	P01029	Complement C4-B OS=Mus musculus OX=10090 GN=C4b PE=1 SV=3	1	37	0.691296	-0.00761412	0.242775	0.193674	-1.55528	0.118002	1.0077	0.124773	0.52466	0.298772	2.30522	2.19305	2.28049	-1.72007	-1.82431	-1.97616	2.59799	4.10479	6.02373	9.4682e-07	0.80742	0.913635	0.997363	0.984283	0.991523	0.662093	0.990591	0.162837	0.81814	0.753504	0.563804	0.416212	0.426584	0.357855
R-MMU-8957275>Post-translational protein phosphorylation	C4b	P01029	Complement C4-B OS=Mus musculus OX=10090 GN=C4b PE=1 SV=3	1	36	1.00156	0.331197	0.546929	0.0340424	-1.76523	-0.173552	1.42433	0.720481	0.982727	0.104057	2.30522	2.19305	2.28049	-1.72007	-1.82431	-1.97616	2.59799	4.10479	6.02373	9.4682e-07	0.608227	0.848712	0.975235	0.954755	0.996764	0.563068	0.983272	0.162837	0.81814	0.753504	0.563804	0.416212	0.426584	0.357855
mmu05322>Systemic lupus erythematosus	C4b	P01029	Complement C4-B OS=Mus musculus OX=10090 GN=C4b PE=1 SV=3	1	17	2.1294	3.08257	2.88289	-2.60504	-0.326499	-3.12984	3.38478	5.48793	2.18499	0.00653153	2.30522	2.19305	2.28049	-1.72007	-1.82431	-1.97616	2.59799	4.10479	6.02373	9.4682e-07	0.0159432	0.317667	0.0564485	0.0724736	0.155221	0.971506	0.0408705	0.162837	0.81814	0.753504	0.563804	0.416212	0.426584	0.357855
mmu05171>Coronavirus disease - COVID-19	C4b	P01029	Complement C4-B OS=Mus musculus OX=10090 GN=C4b PE=1 SV=3	1	86	2.08681	5.88343	2.60099	-4.26342	-2.08018	-4.78157	4.0153	6.86441	2.12291	0.00753514	2.30522	2.19305	2.28049	-1.72007	-1.82431	-1.97616	2.59799	4.10479	6.02373	9.4682e-07	0.00250103	0.337972	1.04727e-06	0.136252	0.0017689	0.406442	0.00021743	0.162837	0.81814	0.753504	0.563804	0.416212	0.426584	0.357855
GO:0005615>C:extracellular space|IDA:MGI	C4b	P01029	Complement C4-B OS=Mus musculus OX=10090 GN=C4b PE=1 SV=3	1	28	-0.532762	-1.75764	-1.59398	1.97853	0.167099	2.45445	-1.3821	-3.57251	-1.62533	0.0236955	2.30522	2.19305	2.28049	-1.72007	-1.82431	-1.97616	2.59799	4.10479	6.02373	9.4682e-07	0.630997	0.946188	0.499903	0.538456	0.368941	0.985186	0.188006	0.162837	0.81814	0.753504	0.563804	0.416212	0.426584	0.357855
PTHR11412>MACROGLOBULIN / COMPLEMENT	C4b	P01029	Complement C4-B OS=Mus musculus OX=10090 GN=C4b PE=1 SV=3	1	2	-2.72925	-0.803907	-3.73124	0.102376	0.438775	0.477087	0.0487533	-3.16803	-1.47609	0.0334125	2.30522	2.19305	2.28049	-1.72007	-1.82431	-1.97616	2.59799	4.10479	6.02373	9.4682e-07	0.994022	0.0993935	0.899656	0.00721601	0.992495	0.957756	0.942746	0.162837	0.81814	0.753504	0.563804	0.416212	0.426584	0.357855
R-MMU-174577>Activation of C3 and C5	C4b	P01029	Complement C4-B OS=Mus musculus OX=10090 GN=C4b PE=1 SV=3	1	2	-2.72925	-0.803907	-3.73124	0.102376	0.438775	0.477087	0.0487533	-3.16803	-1.47609	0.0334125	2.30522	2.19305	2.28049	-1.72007	-1.82431	-1.97616	2.59799	4.10479	6.02373	9.4682e-07	0.993955	0.0991915	0.899531	0.00718064	0.992425	0.957666	0.942655	0.162837	0.81814	0.753504	0.563804	0.416212	0.426584	0.357855
R-MMU-977606>Regulation of Complement cascade	C4b	P01029	Complement C4-B OS=Mus musculus OX=10090 GN=C4b PE=1 SV=3	1	3	-1.08304	-0.890619	-1.30681	0.486102	0.980831	0.300451	-0.272796	-1.56914	-2.68912	0.0020459	2.30522	2.19305	2.28049	-1.72007	-1.82431	-1.97616	2.59799	4.10479	6.02373	9.4682e-07	0.971297	0.806679	0.880089	0.676733	0.964395	0.868274	0.971118	0.162837	0.81814	0.753504	0.563804	0.416212	0.426584	0.357855
mmu04610>Complement and coagulation cascades	C4b	P01029	Complement C4-B OS=Mus musculus OX=10090 GN=C4b PE=1 SV=3	1	6	-2.78551	-1.52086	-5.15138	1.78009	1.1009	2.2488	-4.33086	-4.5656	-1.91898	0.0120508	2.30522	2.19305	2.28049	-1.72007	-1.82431	-1.97616	2.59799	4.10479	6.02373	9.4682e-07	0.000756204	0.0944533	0.610922	2.58172e-05	0.479097	0.830039	0.255141	0.162837	0.81814	0.753504	0.563804	0.416212	0.426584	0.357855
mmu05150>Staphylococcus aureus infection	C4b	P01029	Complement C4-B OS=Mus musculus OX=10090 GN=C4b PE=1 SV=3	1	6	-5.07225	5.21379	9.49159	-4.10972	-3.62745	-8.72884	8.4472	9.32351	0.877255	0.132662	2.30522	2.19305	2.28049	-1.72007	-1.82431	-1.97616	2.59799	4.10479	6.02373	9.4682e-07	0	5.07979e-05	2.47383e-05	0	0.0030919	0.0167342	0	0.162837	0.81814	0.753504	0.563804	0.416212	0.426584	0.357855
GO:0006956>P:complement activation|IMP:MGI	C4b	P01029	Complement C4-B OS=Mus musculus OX=10090 GN=C4b PE=1 SV=3	1	2	1.72986	1.56804	1.66574	-0.880655	-1.38617	-1.47341	1.86142	3.05191	3.96354	0.000108757	2.30522	2.19305	2.28049	-1.72007	-1.82431	-1.97616	2.59799	4.10479	6.02373	9.4682e-07	0.380961	0.499915	0.587256	0.506527	0.874776	0.719293	0.617153	0.162837	0.81814	0.753504	0.563804	0.416212	0.426584	0.357855
GO:0016064>P:immunoglobulin mediated immune response|IMP:MGI	C4b	P01029	Complement C4-B OS=Mus musculus OX=10090 GN=C4b PE=1 SV=3	1	5	2.76324	2.56101	1.92594	-2.78833	-3.40536	-1.88645	3.31686	5.34934	3.25996	0.000549591	2.30522	2.19305	2.28049	-1.72007	-1.82431	-1.97616	2.59799	4.10479	6.02373	9.4682e-07	0.0197708	0.0917605	0.155652	0.386626	0.106908	0.0327744	0.396685	0.162837	0.81814	0.753504	0.563804	0.416212	0.426584	0.357855
R-MMU-166663>Initial triggering of complement	C4b	P01029	Complement C4-B OS=Mus musculus OX=10090 GN=C4b PE=1 SV=3	1	1	2.21294	2.11136	2.19862	-1.6889	-1.78967	-1.93995	2.53048	3.98829	6.02026	9.54431e-07	2.30522	2.19305	2.28049	-1.72007	-1.82431	-1.97616	2.59799	4.10479	6.02373	9.4682e-07	0.134415	0.281387	0.322966	0.267331	0.535039	0.551602	0.381748	0.162837	0.81814	0.753504	0.563804	0.416212	0.426584	0.357855
GO:0005739>C:mitochondrion|HDA:MGI	Eefsec	Q9JHW4	Selenocysteine-specific elongation factor OS=Mus musculus OX=10090 GN=Eefsec PE=1 SV=2	4	370	-4.06397	-3.57505	-5.0617	4.89114	3.16397	5.43799	-4.75201	-8.95511	-3.37046	0.00042613	-2.65067	-2.55198	-2.53189	1.86763	2.13436	2.13638	-2.24303	-4.68634	-5.94519	1.13451e-06	0.00018544	0.0024727	0.0142434	4.01845e-05	0.000179244	0.0604292	9.86353e-06	0.323877	0.699381	0.50601	0.445048	0.221275	0.226351	0.241018
GO:0006414>P:translational elongation|IBA:GO_Central	Eefsec	Q9JHW4	Selenocysteine-specific elongation factor OS=Mus musculus OX=10090 GN=Eefsec PE=1 SV=2	4	7	0.137004	-0.8849	-0.475745	0.804776	0.526766	-0.0656166	-0.500632	-1.00251	-0.991424	0.101994	-2.65067	-2.55198	-2.53189	1.86763	2.13436	2.13638	-2.24303	-4.68634	-5.94519	1.13451e-06	0.937444	0.990059	0.883687	0.965577	0.902848	0.952119	0.994104	0.323877	0.699381	0.50601	0.445048	0.221275	0.226351	0.241018
GO:1990904>C:ribonucleoprotein complex|IDA:MGI	Eefsec	Q9JHW4	Selenocysteine-specific elongation factor OS=Mus musculus OX=10090 GN=Eefsec PE=1 SV=2	4	16	-0.0199153	0.040418	-0.398535	-0.215892	0.468589	0.516482	-0.10499	-0.488504	-0.629556	0.234662	-2.65067	-2.55198	-2.53189	1.86763	2.13436	2.13638	-2.24303	-4.68634	-5.94519	1.13451e-06	0.993045	0.99754	0.994139	0.979698	0.989353	0.956123	0.936759	0.323877	0.699381	0.50601	0.445048	0.221275	0.226351	0.241018
GO:0005525>F:GTP binding|IDA:MGI	Eefsec	Q9JHW4	Selenocysteine-specific elongation factor OS=Mus musculus OX=10090 GN=Eefsec PE=1 SV=2	4	5	-1.49787	-0.803794	-0.499414	-0.0783237	0.0890058	1.50918	-0.28071	-0.8928	-1.16	0.0691824	-2.65067	-2.55198	-2.53189	1.86763	2.13436	2.13638	-2.24303	-4.68634	-5.94519	1.13451e-06	0.970102	0.613606	0.899546	0.953358	0.997653	0.988684	0.596382	0.323877	0.699381	0.50601	0.445048	0.221275	0.226351	0.241018
GO:0003924>F:GTPase activity|IDA:MGI	Eefsec	Q9JHW4	Selenocysteine-specific elongation factor OS=Mus musculus OX=10090 GN=Eefsec PE=1 SV=2	4	6	1.14743	1.47523	1.40175	-1.81555	-1.95045	-0.980105	1.41513	3.21729	3.10239	0.000789976	-2.65067	-2.55198	-2.53189	1.86763	2.13436	2.13638	-2.24303	-4.68634	-5.94519	1.13451e-06	0.615944	0.79134	0.62827	0.630033	0.460816	0.474103	0.837521	0.323877	0.699381	0.50601	0.445048	0.221275	0.226351	0.241018
GO:0000049>F:tRNA binding|IDA:MGI	Eefsec	Q9JHW4	Selenocysteine-specific elongation factor OS=Mus musculus OX=10090 GN=Eefsec PE=1 SV=2	4	2	-2.38198	-1.914	-1.97033	1.77928	1.93779	1.58924	-1.86292	-3.74961	-4.56545	2.71989e-05	-2.65067	-2.55198	-2.53189	1.86763	2.13436	2.13638	-2.24303	-4.68634	-5.94519	1.13451e-06	0.380584	0.209801	0.411955	0.357312	0.479148	0.479584	0.553404	0.323877	0.699381	0.50601	0.445048	0.221275	0.226351	0.241018
GO:0001514>P:selenocysteine incorporation|IDA:MGI	Eefsec	Q9JHW4	Selenocysteine-specific elongation factor OS=Mus musculus OX=10090 GN=Eefsec PE=1 SV=2	4	1	-2.76958	-2.6574	-2.63462	1.90892	2.18358	2.18385	-2.31178	-4.84098	-5.92939	1.17656e-06	-2.65067	-2.55198	-2.53189	1.86763	2.13436	2.13638	-2.24303	-4.68634	-5.94519	1.13451e-06	0.199044	0.0979605	0.126125	0.125864	0.406025	0.351856	0.27098	0.323877	0.699381	0.50601	0.445048	0.221275	0.226351	0.241018
GO:0003746>F:translation elongation factor activity|IDA:MGI	Eefsec	Q9JHW4	Selenocysteine-specific elongation factor OS=Mus musculus OX=10090 GN=Eefsec PE=1 SV=2	4	1	-2.76958	-2.6574	-2.63462	1.90892	2.18358	2.18385	-2.31178	-4.84098	-5.92939	1.17656e-06	-2.65067	-2.55198	-2.53189	1.86763	2.13436	2.13638	-2.24303	-4.68634	-5.94519	1.13451e-06	0.19892	0.0978495	0.125993	0.125741	0.405835	0.351579	0.270815	0.323877	0.699381	0.50601	0.445048	0.221275	0.226351	0.241018
GO:0035368>F:selenocysteine insertion sequence binding|IDA:MGI	Eefsec	Q9JHW4	Selenocysteine-specific elongation factor OS=Mus musculus OX=10090 GN=Eefsec PE=1 SV=2	4	1	-2.76958	-2.6574	-2.63462	1.90892	2.18358	2.18385	-2.31178	-4.84098	-5.92939	1.17656e-06	-2.65067	-2.55198	-2.53189	1.86763	2.13436	2.13638	-2.24303	-4.68634	-5.94519	1.13451e-06	0.198797	0.0977386	0.125862	0.12562	0.405644	0.351302	0.270651	0.323877	0.699381	0.50601	0.445048	0.221275	0.226351	0.241018
GO:0043021>F:ribonucleoprotein complex binding|IDA:MGI	Eefsec	Q9JHW4	Selenocysteine-specific elongation factor OS=Mus musculus OX=10090 GN=Eefsec PE=1 SV=2	4	2	-3.16978	-1.9403	-1.3016	1.33126	2.73385	1.14239	-1.74033	-3.27156	-2.18914	0.00646934	-2.65067	-2.55198	-2.53189	1.86763	2.13436	2.13638	-2.24303	-4.68634	-5.94519	1.13451e-06	0.4404	0.0398249	0.395688	0.679732	0.717487	0.134242	0.785997	0.323877	0.699381	0.50601	0.445048	0.221275	0.226351	0.241018
GO:0002218>P:activation of innate immune response|IBA:GO_Central	Mnda	P0DOV1	Interferon-activable protein 205-B OS=Mus musculus OX=10090 GN=Mnda PE=1 SV=1	1	4	-2.70396	-1.6149	-3.71423	1.32881	1.87882	2.33457	-3.41804	-4.58278	-2.59547	0.00253822	-1.68039	-1.53121	-1.68753	1.4405	1.33847	1.31765	-1.8507	-3.01886	-5.91854	1.20631e-06	0.0160037	0.106096	0.561455	0.00762517	0.719	0.52415	0.22401	0.58155	0.956806	1.01106	0.997809	0.797774	0.817781	0.715187
GO:0009617>P:response to bacterium|IBA:GO_Central	Mnda	P0DOV1	Interferon-activable protein 205-B OS=Mus musculus OX=10090 GN=Mnda PE=1 SV=1	1	3	-2.49671	-1.041	-3.35726	0.953325	1.96572	1.62744	-3.25541	-4.12415	-2.1752	0.0066803	-1.68039	-1.53121	-1.68753	1.4405	1.33847	1.31765	-1.8507	-3.01886	-5.91854	1.20631e-06	0.0240138	0.169368	0.832001	0.0230549	0.851811	0.47113	0.531566	0.58155	0.956806	1.01106	0.997809	0.797774	0.817781	0.715187
GO:0032731>P:positive regulation of interleukin-1 beta production|IBA:GO_Central	Mnda	P0DOV1	Interferon-activable protein 205-B OS=Mus musculus OX=10090 GN=Mnda PE=1 SV=1	1	4	-2.70396	-1.6149	-3.71423	1.32881	1.87882	2.33457	-3.41804	-4.58278	-2.59547	0.00253822	-1.68039	-1.53121	-1.68753	1.4405	1.33847	1.31765	-1.8507	-3.01886	-5.91854	1.20631e-06	0.0159773	0.105989	0.561262	0.00760666	0.718818	0.523854	0.223843	0.58155	0.956806	1.01106	0.997809	0.797774	0.817781	0.715187
GO:0035458>P:cellular response to interferon-beta|IBA:GO_Central	Mnda	P0DOV1	Interferon-activable protein 205-B OS=Mus musculus OX=10090 GN=Mnda PE=1 SV=1	1	2	-3.57148	-1.6126	-4.02481	0.946811	2.6001	1.76511	-3.8645	-5.33659	-2.27226	0.00534243	-1.68039	-1.53121	-1.68753	1.4405	1.33847	1.31765	-1.8507	-3.01886	-5.91854	1.20631e-06	0.00422619	0.0135097	0.563323	0.00257117	0.851502	0.172236	0.46503	0.58155	0.956806	1.01106	0.997809	0.797774	0.817781	0.715187
PTHR12200>INTERFERON-INDUCIBLE PROTEIN AIM2 FAMILY MEMBER	Mnda	P0DOV1	Interferon-activable protein 205-B OS=Mus musculus OX=10090 GN=Mnda PE=1 SV=1	1	5	-4.00458	-2.92663	-5.35757	2.20412	2.69986	3.26162	-4.58357	-6.70444	-3.0537	0.000883685	-1.68039	-1.53121	-1.68753	1.4405	1.33847	1.31765	-1.8507	-3.01886	-5.91854	1.20631e-06	0.000291629	0.00308151	0.0840301	9.90043e-06	0.279262	0.14146	0.0308572	0.58155	0.956806	1.01106	0.997809	0.797774	0.817781	0.715187
mmu01100>Metabolic pathways	Hk2	O08528	Hexokinase-2 OS=Mus musculus OX=10090 GN=Hk2 PE=1 SV=1	8	442	-5.94199	-6.00428	-5.94676	5.89663	5.62338	6.58623	-6.42801	-11.8434	-5.70757	1.96076e-06	-2.02258	-2.02875	-2.05153	1.61538	1.81875	1.88624	-1.72346	-3.84749	-5.89315	1.27893e-06	3.68122e-08	7.46495e-07	5.27693e-07	4.04368e-07	1.78262e-06	8.72526e-06	2.66797e-08	0.664149	0.858866	0.758643	0.629508	0.640171	0.509552	0.4809
GO:0005739>C:mitochondrion|HDA:MGI	Hk2	O08528	Hexokinase-2 OS=Mus musculus OX=10090 GN=Hk2 PE=1 SV=1	8	370	-4.06397	-3.57505	-5.0617	4.89114	3.16397	5.43799	-4.75201	-8.95511	-3.37046	0.00042613	-2.02258	-2.02875	-2.05153	1.61538	1.81875	1.88624	-1.72346	-3.84749	-5.89315	1.27893e-06	0.00018544	0.0024727	0.0142434	4.01845e-05	0.000179244	0.0604292	9.86353e-06	0.664149	0.858866	0.758643	0.629508	0.640171	0.509552	0.4809
mmu04066>HIF-1 signaling pathway	Hk2	O08528	Hexokinase-2 OS=Mus musculus OX=10090 GN=Hk2 PE=1 SV=1	8	46	-1.61886	-1.36075	-1.23132	1.5229	2.53099	0.513518	-1.12849	-2.88365	-2.10413	0.00786805	-2.02258	-2.02875	-2.05153	1.61538	1.81875	1.88624	-1.72346	-3.84749	-5.89315	1.27893e-06	0.766617	0.560212	0.703147	0.715376	0.617279	0.197391	0.938641	0.664149	0.858866	0.758643	0.629508	0.640171	0.509552	0.4809
mmu05230>Central carbon metabolism in cancer	Hk2	O08528	Hexokinase-2 OS=Mus musculus OX=10090 GN=Hk2 PE=1 SV=1	8	27	-1.7157	-1.43879	-3.00364	3.42911	3.67039	3.64838	-1.77666	-5.36409	-3.49238	0.000321828	-2.02258	-2.02875	-2.05153	1.61538	1.81875	1.88624	-1.72346	-3.84749	-5.89315	1.27893e-06	0.418726	0.50598	0.642639	0.0584306	0.0226001	0.014603	0.0108784	0.664149	0.858866	0.758643	0.629508	0.640171	0.509552	0.4809
GO:0001678>P:cellular glucose homeostasis|IBA:GO_Central	Hk2	O08528	Hexokinase-2 OS=Mus musculus OX=10090 GN=Hk2 PE=1 SV=1	8	2	-1.35712	-1.54632	-1.84867	1.21451	1.66127	1.45043	-1.28523	-2.99675	-4.01732	9.60902e-05	-2.02258	-2.02875	-2.05153	1.61538	1.81875	1.88624	-1.72346	-3.84749	-5.89315	1.27893e-06	0.679737	0.682287	0.603305	0.415163	0.785599	0.612621	0.630927	0.664149	0.858866	0.758643	0.629508	0.640171	0.509552	0.4809
GO:0004396>F:hexokinase activity|IDA:MGI	Hk2	O08528	Hexokinase-2 OS=Mus musculus OX=10090 GN=Hk2 PE=1 SV=1	8	2	-1.35712	-1.54632	-1.84867	1.21451	1.66127	1.45043	-1.28523	-2.99675	-4.01732	9.60902e-05	-2.02258	-2.02875	-2.05153	1.61538	1.81875	1.88624	-1.72346	-3.84749	-5.89315	1.27893e-06	0.679586	0.682114	0.603111	0.41499	0.785421	0.612368	0.630751	0.664149	0.858866	0.758643	0.629508	0.640171	0.509552	0.4809
GO:0006006>P:glucose metabolic process|IMP:MGI	Hk2	O08528	Hexokinase-2 OS=Mus musculus OX=10090 GN=Hk2 PE=1 SV=1	8	6	-2.26572	-3.15218	-3.26436	2.26301	1.73399	3.36137	-2.76988	-5.41519	-3.13129	0.000739113	-2.02258	-2.02875	-2.05153	1.61538	1.81875	1.88624	-1.72346	-3.84749	-5.89315	1.27893e-06	0.0817283	0.259793	0.0474628	0.0292365	0.254666	0.577175	0.0244866	0.664149	0.858866	0.758643	0.629508	0.640171	0.509552	0.4809
GO:0006096>P:glycolytic process|IBA:GO_Central	Hk2	O08528	Hexokinase-2 OS=Mus musculus OX=10090 GN=Hk2 PE=1 SV=1	8	3	-1.60157	-1.68221	-2.32053	1.58787	1.3289	2.32073	-1.80329	-3.27008	-3.19236	0.000642159	-2.02258	-2.02875	-2.05153	1.61538	1.81875	1.88624	-1.72346	-3.84749	-5.89315	1.27893e-06	0.407644	0.570599	0.538093	0.225341	0.590819	0.749961	0.22852	0.664149	0.858866	0.758643	0.629508	0.640171	0.509552	0.4809
GO:0008637>P:apoptotic mitochondrial changes|IGI:MGI	Hk2	O08528	Hexokinase-2 OS=Mus musculus OX=10090 GN=Hk2 PE=1 SV=1	8	4	-1.29939	-1.35087	-1.98537	0.655631	1.05056	1.91996	-1.20312	-2.40142	-2.50139	0.00315216	-2.02258	-2.02875	-2.05153	1.61538	1.81875	1.88624	-1.72346	-3.84749	-5.89315	1.27893e-06	0.722351	0.722078	0.708797	0.347367	0.934757	0.854433	0.391264	0.664149	0.858866	0.758643	0.629508	0.640171	0.509552	0.4809
GO:0019158>F:mannokinase activity|IBA:GO_Central	Hk2	O08528	Hexokinase-2 OS=Mus musculus OX=10090 GN=Hk2 PE=1 SV=1	8	1	-2.15048	-2.14208	-2.16099	1.65993	1.87339	1.93729	-1.7926	-4.02387	-5.92254	1.19525e-06	-2.02258	-2.02875	-2.05153	1.61538	1.81875	1.88624	-1.72346	-3.84749	-5.89315	1.27893e-06	0.413783	0.309853	0.313826	0.280944	0.554244	0.525869	0.383382	0.664149	0.858866	0.758643	0.629508	0.640171	0.509552	0.4809
GO:0035795>P:negative regulation of mitochondrial membrane permeability|IMP:CACAO	Hk2	O08528	Hexokinase-2 OS=Mus musculus OX=10090 GN=Hk2 PE=1 SV=1	8	1	-2.15048	-2.14208	-2.16099	1.65993	1.87339	1.93729	-1.7926	-4.02387	-5.92254	1.19525e-06	-2.02258	-2.02875	-2.05153	1.61538	1.81875	1.88624	-1.72346	-3.84749	-5.89315	1.27893e-06	0.413631	0.309655	0.313627	0.280777	0.554038	0.525575	0.383201	0.664149	0.858866	0.758643	0.629508	0.640171	0.509552	0.4809
GO:0046324>P:regulation of glucose import|IMP:MGI	Hk2	O08528	Hexokinase-2 OS=Mus musculus OX=10090 GN=Hk2 PE=1 SV=1	8	1	-2.15048	-2.14208	-2.16099	1.65993	1.87339	1.93729	-1.7926	-4.02387	-5.92254	1.19525e-06	-2.02258	-2.02875	-2.05153	1.61538	1.81875	1.88624	-1.72346	-3.84749	-5.89315	1.27893e-06	0.413478	0.309458	0.313428	0.28061	0.553832	0.525281	0.383019	0.664149	0.858866	0.758643	0.629508	0.640171	0.509552	0.4809
GO:0046835>P:carbohydrate phosphorylation|IMP:MGI	Hk2	O08528	Hexokinase-2 OS=Mus musculus OX=10090 GN=Hk2 PE=1 SV=1	8	1	-2.15048	-2.14208	-2.16099	1.65993	1.87339	1.93729	-1.7926	-4.02387	-5.92254	1.19525e-06	-2.02258	-2.02875	-2.05153	1.61538	1.81875	1.88624	-1.72346	-3.84749	-5.89315	1.27893e-06	0.413326	0.30926	0.31323	0.280443	0.553626	0.524987	0.382839	0.664149	0.858866	0.758643	0.629508	0.640171	0.509552	0.4809
GO:1990830>P:cellular response to leukemia inhibitory factor|IEP:MGI	Hk2	O08528	Hexokinase-2 OS=Mus musculus OX=10090 GN=Hk2 PE=1 SV=1	8	44	-1.15821	-1.36599	-1.56919	1.14329	0.2285	1.71523	-2.30052	-2.50928	-2.22481	0.00595928	-2.02258	-2.02875	-2.05153	1.61538	1.81875	1.88624	-1.72346	-3.84749	-5.89315	1.27893e-06	0.198872	0.784793	0.698857	0.555421	0.804652	0.984903	0.498308	0.664149	0.858866	0.758643	0.629508	0.640171	0.509552	0.4809
GO:2000378>P:negative regulation of reactive oxygen species metabolic process|IMP:CACAO	Hk2	O08528	Hexokinase-2 OS=Mus musculus OX=10090 GN=Hk2 PE=1 SV=1	8	1	-2.15048	-2.14208	-2.16099	1.65993	1.87339	1.93729	-1.7926	-4.02387	-5.92254	1.19525e-06	-2.02258	-2.02875	-2.05153	1.61538	1.81875	1.88624	-1.72346	-3.84749	-5.89315	1.27893e-06	0.413174	0.309063	0.313032	0.280277	0.55342	0.524693	0.382658	0.664149	0.858866	0.758643	0.629508	0.640171	0.509552	0.4809
PTHR19443>HEXOKINASE	Hk2	O08528	Hexokinase-2 OS=Mus musculus OX=10090 GN=Hk2 PE=1 SV=1	8	2	-1.35712	-1.54632	-1.84867	1.21451	1.66127	1.45043	-1.28523	-2.99675	-4.01732	9.60902e-05	-2.02258	-2.02875	-2.05153	1.61538	1.81875	1.88624	-1.72346	-3.84749	-5.89315	1.27893e-06	0.679435	0.681941	0.602917	0.414816	0.785242	0.612116	0.630575	0.664149	0.858866	0.758643	0.629508	0.640171	0.509552	0.4809
R-MMU-70171>Glycolysis	Hk2	O08528	Hexokinase-2 OS=Mus musculus OX=10090 GN=Hk2 PE=1 SV=1	8	18	-1.43986	-1.39605	-1.91681	1.33575	1.67841	1.86073	-1.20111	-3.11827	-3.83829	0.000145114	-2.02258	-2.02875	-2.05153	1.61538	1.81875	1.88624	-1.72346	-3.84749	-5.89315	1.27893e-06	0.723772	0.63797	0.679061	0.391207	0.714439	0.603563	0.41148	0.664149	0.858866	0.758643	0.629508	0.640171	0.509552	0.4809
mmu00010>Glycolysis / Gluconeogenesis	Hk2	O08528	Hexokinase-2 OS=Mus musculus OX=10090 GN=Hk2 PE=1 SV=1	8	33	-5.2533	-4.95953	-5.17921	5.02601	4.63776	5.7138	-4.21978	-10.2052	-5.21195	6.1383e-06	-2.02258	-2.02875	-2.05153	1.61538	1.81875	1.88624	-1.72346	-3.84749	-5.89315	1.27893e-06	0.00117136	2.12701e-05	6.87663e-05	2.4473e-05	9.16664e-05	0.000601732	3.26678e-06	0.664149	0.858866	0.758643	0.629508	0.640171	0.509552	0.4809
mmu00051>Fructose and mannose metabolism	Hk2	O08528	Hexokinase-2 OS=Mus musculus OX=10090 GN=Hk2 PE=1 SV=1	8	20	-1.51848	-2.32571	-2.3431	2.11474	2.14559	2.47884	-1.73299	-4.47129	-3.88796	0.000129431	-2.02258	-2.02875	-2.05153	1.61538	1.81875	1.88624	-1.72346	-3.84749	-5.89315	1.27893e-06	0.444415	0.611881	0.231787	0.216852	0.318162	0.370534	0.179036	0.664149	0.858866	0.758643	0.629508	0.640171	0.509552	0.4809
mmu00052>Galactose metabolism	Hk2	O08528	Hexokinase-2 OS=Mus musculus OX=10090 GN=Hk2 PE=1 SV=1	8	10	-1.33171	-2.66632	-2.96681	2.16578	2.23803	2.69798	-2.2703	-4.90435	-3.04698	0.000897474	-2.02258	-2.02875	-2.05153	1.61538	1.81875	1.88624	-1.72346	-3.84749	-5.89315	1.27893e-06	0.20088	0.702928	0.12438	0.0632934	0.290183	0.325582	0.121478	0.664149	0.858866	0.758643	0.629508	0.640171	0.509552	0.4809
mmu00500>Starch and sucrose metabolism	Hk2	O08528	Hexokinase-2 OS=Mus musculus OX=10090 GN=Hk2 PE=1 SV=1	8	9	-0.714708	-0.19783	-1.04487	0.550739	0.676198	0.906565	-0.436667	-1.39091	-2.15466	0.00700389	-2.02258	-2.02875	-2.05153	1.61538	1.81875	1.88624	-1.72346	-3.84749	-5.89315	1.27893e-06	0.950386	0.910042	0.984188	0.806483	0.950585	0.930985	0.83794	0.664149	0.858866	0.758643	0.629508	0.640171	0.509552	0.4809
mmu00520>Amino sugar and nucleotide sugar metabolism	Hk2	O08528	Hexokinase-2 OS=Mus musculus OX=10090 GN=Hk2 PE=1 SV=1	8	25	-0.792664	-1.17127	-1.65142	1.46711	1.25313	1.25789	-1.19677	-2.42917	-3.2162	0.000607852	-2.02258	-2.02875	-2.05153	1.61538	1.81875	1.88624	-1.72346	-3.84749	-5.89315	1.27893e-06	0.723459	0.899963	0.771479	0.512633	0.657266	0.782415	0.729694	0.664149	0.858866	0.758643	0.629508	0.640171	0.509552	0.4809
mmu00524>Neomycin, kanamycin and gentamicin biosynthesis	Hk2	O08528	Hexokinase-2 OS=Mus musculus OX=10090 GN=Hk2 PE=1 SV=1	8	1	-2.15048	-2.14208	-2.16099	1.65993	1.87339	1.93729	-1.7926	-4.02387	-5.92254	1.19525e-06	-2.02258	-2.02875	-2.05153	1.61538	1.81875	1.88624	-1.72346	-3.84749	-5.89315	1.27893e-06	0.413022	0.308866	0.312834	0.28011	0.553215	0.5244	0.382477	0.664149	0.858866	0.758643	0.629508	0.640171	0.509552	0.4809
mmu01200>Carbon metabolism	Hk2	O08528	Hexokinase-2 OS=Mus musculus OX=10090 GN=Hk2 PE=1 SV=1	8	68	-1.20088	-1.55349	-2.14303	1.58121	1.62724	2.35026	-1.38074	-3.18074	-3.14604	0.000714435	-2.02258	-2.02875	-2.05153	1.61538	1.81875	1.88624	-1.72346	-3.84749	-5.89315	1.27893e-06	0.631492	0.763974	0.597681	0.286725	0.593508	0.632896	0.21787	0.664149	0.858866	0.758643	0.629508	0.640171	0.509552	0.4809
mmu04910>Insulin signaling pathway	Hk2	O08528	Hexokinase-2 OS=Mus musculus OX=10090 GN=Hk2 PE=1 SV=1	8	49	-1.25312	-1.60932	-1.49082	1.7899	2.42466	0.929965	-1.53514	-3.28072	-2.68338	0.00207308	-2.02258	-2.02875	-2.05153	1.61538	1.81875	1.88624	-1.72346	-3.84749	-5.89315	1.27893e-06	0.549455	0.745095	0.565341	0.595638	0.47286	0.235368	0.841357	0.664149	0.858866	0.758643	0.629508	0.640171	0.509552	0.4809
mmu04930>Type II diabetes mellitus	Hk2	O08528	Hexokinase-2 OS=Mus musculus OX=10090 GN=Hk2 PE=1 SV=1	8	10	-1.89731	-1.3962	-1.38207	1.07856	0.820923	1.49736	-1.11402	-2.47476	-3.30852	0.000491448	-2.02258	-2.02875	-2.05153	1.61538	1.81875	1.88624	-1.72346	-3.84749	-5.89315	1.27893e-06	0.773226	0.407028	0.679057	0.641912	0.827398	0.893206	0.604858	0.664149	0.858866	0.758643	0.629508	0.640171	0.509552	0.4809
mmu04973>Carbohydrate digestion and absorption	Hk2	O08528	Hexokinase-2 OS=Mus musculus OX=10090 GN=Hk2 PE=1 SV=1	8	11	-0.113627	0.126147	-0.0470764	-0.545017	0.015955	-0.316382	0.327386	0.269305	0.692101	0.203188	-2.02258	-2.02875	-2.05153	1.61538	1.81875	1.88624	-1.72346	-3.84749	-5.89315	1.27893e-06	0.966527	0.992335	0.987824	0.995672	0.953155	0.998373	0.968278	0.664149	0.858866	0.758643	0.629508	0.640171	0.509552	0.4809
GO:0061630>F:ubiquitin protein ligase activity|IDA:MGI	Pdzrn3	Q69ZS0	E3 ubiquitin-protein ligase PDZRN3 OS=Mus musculus OX=10090 GN=Pdzrn3 PE=1 SV=3	1	12	-0.288504	0.523146	1.38183	-0.172544	0.675136	-1.16525	1.00877	0.695691	0.456395	0.349627	-3.48409	-3.27911	-3.50603	1.93696	2.27694	2.17162	-3.64798	-5.65572	-5.83052	1.47734e-06	0.807851	0.97116	0.956519	0.641725	0.9919	0.930888	0.773297	0.0098659	0.642325	0.417532	0.426274	0.0266525	0.0442467	0.0191229
GO:0004842>F:ubiquitin-protein transferase activity|IDA:UniProtKB	Pdzrn3	Q69ZS0	E3 ubiquitin-protein ligase PDZRN3 OS=Mus musculus OX=10090 GN=Pdzrn3 PE=1 SV=3	1	3	-2.04926	-1.38216	-1.23696	1.11132	2.42074	-0.129035	-2.095	-2.49347	-1.58829	0.0258054	-3.48409	-3.27911	-3.50603	1.93696	2.27694	2.17162	-3.64798	-5.65572	-5.83052	1.47734e-06	0.265217	0.354075	0.688472	0.713039	0.818188	0.2365	0.987712	0.0098659	0.642325	0.417532	0.426274	0.0266525	0.0442467	0.0191229
GO:0007528>P:neuromuscular junction development|IMP:UniProtKB	Pdzrn3	Q69ZS0	E3 ubiquitin-protein ligase PDZRN3 OS=Mus musculus OX=10090 GN=Pdzrn3 PE=1 SV=3	1	2	-2.48455	-2.32447	-2.37386	1.38405	2.14682	1.31704	-2.66183	-3.75791	-3.92017	0.00012018	-3.48409	-3.27911	-3.50603	1.93696	2.27694	2.17162	-3.64798	-5.65572	-5.83052	1.47734e-06	0.103822	0.174804	0.232204	0.204741	0.700733	0.370228	0.702506	0.0098659	0.642325	0.417532	0.426274	0.0266525	0.0442467	0.0191229
GO:0016567>P:protein ubiquitination|IDA:UniProtKB	Pdzrn3	Q69ZS0	E3 ubiquitin-protein ligase PDZRN3 OS=Mus musculus OX=10090 GN=Pdzrn3 PE=1 SV=3	1	3	-3.42696	-2.86946	-3.83455	2.19029	2.17616	2.338	-3.53421	-5.61724	-4.40957	3.89431e-05	-3.48409	-3.27911	-3.50603	1.93696	2.27694	2.17162	-3.64798	-5.65572	-5.83052	1.47734e-06	0.0122829	0.0199687	0.0846334	0.00531382	0.280044	0.353785	0.222961	0.0098659	0.642325	0.417532	0.426274	0.0266525	0.0442467	0.0191229
GO:0031594>C:neuromuscular junction|IDA:UniProtKB	Pdzrn3	Q69ZS0	E3 ubiquitin-protein ligase PDZRN3 OS=Mus musculus OX=10090 GN=Pdzrn3 PE=1 SV=3	1	2	-2.48455	-2.32447	-2.37386	1.38405	2.14682	1.31704	-2.66183	-3.75791	-3.92017	0.00012018	-3.48409	-3.27911	-3.50603	1.93696	2.27694	2.17162	-3.64798	-5.65572	-5.83052	1.47734e-06	0.103732	0.174651	0.232029	0.204587	0.700541	0.369948	0.702335	0.0098659	0.642325	0.417532	0.426274	0.0266525	0.0442467	0.0191229
R-MMU-2467813>Separation of Sister Chromatids	Tubb3	Q9ERD7	Tubulin beta-3 chain OS=Mus musculus OX=10090 GN=Tubb3 PE=1 SV=1	1	125	0.31755	0.370862	0.659531	0.773303	1.18793	0.0602622	0.347388	-0.402441	-0.258219	0.551799	1.98897	2.08232	2.33406	-2.60049	-2.73797	-2.69468	2.9971	4.777	5.77542	1.67717e-06	0.967961	0.966327	0.970545	0.91819	0.913747	0.809146	0.993156	0.0647985	0.229511	0.189929	0.167501	0.643241	0.491842	0.330179
R-MMU-2500257>Resolution of Sister Chromatid Cohesion	Tubb3	Q9ERD7	Tubulin beta-3 chain OS=Mus musculus OX=10090 GN=Tubb3 PE=1 SV=1	1	78	1.30046	1.19702	1.60254	-1.20276	0.0120424	-1.32942	1.26174	2.50322	2.11428	0.00768631	1.98897	2.08232	2.33406	-2.60049	-2.73797	-2.69468	2.9971	4.777	5.77542	1.67717e-06	0.691315	0.721411	0.760735	0.537525	0.790251	0.997071	0.699531	0.0647985	0.229511	0.189929	0.167501	0.643241	0.491842	0.330179
R-MMU-380320>Recruitment of NuMA to mitotic centrosomes	Tubb3	Q9ERD7	Tubulin beta-3 chain OS=Mus musculus OX=10090 GN=Tubb3 PE=1 SV=1	1	43	0.771337	0.0619268	1.26572	0.0962142	-0.639249	0.289808	0.503968	0.675123	0.806567	0.156111	1.98897	2.08232	2.33406	-2.60049	-2.73797	-2.69468	2.9971	4.777	5.77542	1.67717e-06	0.93833	0.905634	0.993256	0.698524	0.992273	0.934795	0.973486	0.0647985	0.229511	0.189929	0.167501	0.643241	0.491842	0.330179
R-MMU-5663220>RHO GTPases Activate Formins	Tubb3	Q9ERD7	Tubulin beta-3 chain OS=Mus musculus OX=10090 GN=Tubb3 PE=1 SV=1	1	84	1.56134	1.42461	2.19294	-1.73256	-0.454761	-1.67371	1.45325	3.23504	2.4865	0.00326213	1.98897	2.08232	2.33406	-2.60049	-2.73797	-2.69468	2.9971	4.777	5.77542	1.67717e-06	0.58767	0.587865	0.655446	0.269214	0.510741	0.955436	0.514653	0.0647985	0.229511	0.189929	0.167501	0.643241	0.491842	0.330179
R-MMU-68877>Mitotic Prometaphase	Tubb3	Q9ERD7	Tubulin beta-3 chain OS=Mus musculus OX=10090 GN=Tubb3 PE=1 SV=1	1	67	1.33365	1.04302	1.70816	-1.17802	-0.100108	-1.45238	1.24354	2.51167	2.12198	0.00755127	1.98897	2.08232	2.33406	-2.60049	-2.73797	-2.69468	2.9971	4.777	5.77542	1.67717e-06	0.702904	0.701364	0.829981	0.489656	0.790954	0.989641	0.632653	0.0647985	0.229511	0.189929	0.167501	0.643241	0.491842	0.330179
R-MMU-9648025>EML4 and NUDC in mitotic spindle formation	Tubb3	Q9ERD7	Tubulin beta-3 chain OS=Mus musculus OX=10090 GN=Tubb3 PE=1 SV=1	1	68	1.30918	1.04054	1.74666	-1.19149	-0.112486	-1.40819	1.24362	2.50067	2.13725	0.0072904	1.98897	2.08232	2.33406	-2.60049	-2.73797	-2.69468	2.9971	4.777	5.77542	1.67717e-06	0.705221	0.718705	0.831989	0.471962	0.792958	0.989391	0.651899	0.0647985	0.229511	0.189929	0.167501	0.643241	0.491842	0.330179
mmu05014>Amyotrophic lateral sclerosis	Tubb3	Q9ERD7	Tubulin beta-3 chain OS=Mus musculus OX=10090 GN=Tubb3 PE=1 SV=1	1	160	-0.637466	-0.785149	-0.442562	0.931093	0.510178	1.66183	-1.15093	-1.56856	-2.03801	0.00916204	1.98897	2.08232	2.33406	-2.60049	-2.73797	-2.69468	2.9971	4.777	5.77542	1.67717e-06	0.758204	0.922597	0.902166	0.972108	0.854289	0.951815	0.517969	0.0647985	0.229511	0.189929	0.167501	0.643241	0.491842	0.330179
mmu04540>Gap junction	Tubb3	Q9ERD7	Tubulin beta-3 chain OS=Mus musculus OX=10090 GN=Tubb3 PE=1 SV=1	1	32	-0.410979	0.409024	1.73831	-0.61307	0.248083	-0.592154	0.382338	1.00118	0.582379	0.26159	1.98897	2.08232	2.33406	-2.60049	-2.73797	-2.69468	2.9971	4.777	5.77542	1.67717e-06	0.96576	0.963335	0.965718	0.475257	0.935892	0.981611	0.929218	0.0647985	0.229511	0.189929	0.167501	0.643241	0.491842	0.330179
mmu05012>Parkinson disease	Tubb3	Q9ERD7	Tubulin beta-3 chain OS=Mus musculus OX=10090 GN=Tubb3 PE=1 SV=1	1	122	-2.55187	-2.56575	-2.68234	2.8236	1.33128	2.82784	-3.40866	-5.38935	-3.22619	0.000594027	1.98897	2.08232	2.33406	-2.60049	-2.73797	-2.69468	2.9971	4.777	5.77542	1.67717e-06	0.015984	0.151285	0.155653	0.11309	0.0985393	0.74975	0.0879824	0.0647985	0.229511	0.189929	0.167501	0.643241	0.491842	0.330179
GO:0005737>C:cytoplasm|IDA:MGI	Tubb3	Q9ERD7	Tubulin beta-3 chain OS=Mus musculus OX=10090 GN=Tubb3 PE=1 SV=1	1	307	-2.00306	-2.37129	-0.921024	2.71907	1.78571	1.71946	-2.1437	-3.78877	-2.67922	0.00209307	1.98897	2.08232	2.33406	-2.60049	-2.73797	-2.69468	2.9971	4.777	5.77542	1.67717e-06	0.243773	0.360801	0.218045	0.858455	0.122606	0.55478	0.495711	0.0647985	0.229511	0.189929	0.167501	0.643241	0.491842	0.330179
mmu05016>Huntington disease	Tubb3	Q9ERD7	Tubulin beta-3 chain OS=Mus musculus OX=10090 GN=Tubb3 PE=1 SV=1	1	135	-0.348082	-0.775622	-0.751235	1.31189	0.344121	1.63126	-0.956835	-2.06312	-1.85861	0.0138482	1.98897	2.08232	2.33406	-2.60049	-2.73797	-2.69468	2.9971	4.777	5.77542	1.67717e-06	0.826916	0.963437	0.904899	0.905729	0.725397	0.969381	0.528647	0.0647985	0.229511	0.189929	0.167501	0.643241	0.491842	0.330179
R-MMU-5610787>Hedgehog 'off' state	Tubb3	Q9ERD7	Tubulin beta-3 chain OS=Mus musculus OX=10090 GN=Tubb3 PE=1 SV=1	1	18	-3.06831	-2.59153	-2.50719	2.19614	2.32598	2.02648	-2.64088	-4.78767	-4.82869	1.48359e-05	1.98897	2.08232	2.33406	-2.60049	-2.73797	-2.69468	2.9971	4.777	5.77542	1.67717e-06	0.107385	0.0508463	0.147066	0.165153	0.278393	0.280345	0.335096	0.0647985	0.229511	0.189929	0.167501	0.643241	0.491842	0.330179
R-MMU-5620924>Intraflagellar transport	Tubb3	Q9ERD7	Tubulin beta-3 chain OS=Mus musculus OX=10090 GN=Tubb3 PE=1 SV=1	1	23	-1.71329	-1.8642	-1.7368	0.830675	1.20382	2.28691	-1.89426	-2.94062	-2.73045	0.00186016	1.98897	2.08232	2.33406	-2.60049	-2.73797	-2.69468	2.9971	4.777	5.77542	1.67717e-06	0.366094	0.507804	0.437967	0.476077	0.897538	0.800701	0.239218	0.0647985	0.229511	0.189929	0.167501	0.643241	0.491842	0.330179
R-MMU-2132295>MHC class II antigen presentation	Tubb3	Q9ERD7	Tubulin beta-3 chain OS=Mus musculus OX=10090 GN=Tubb3 PE=1 SV=1	1	65	1.38233	0.960621	0.927825	-1.59836	-0.687064	-0.262153	0.558207	1.64768	2.00286	0.00993444	1.98897	2.08232	2.33406	-2.60049	-2.73797	-2.69468	2.9971	4.777	5.77542	1.67717e-06	0.937653	0.672558	0.852446	0.855025	0.593882	0.926935	0.977738	0.0647985	0.229511	0.189929	0.167501	0.643241	0.491842	0.330179
R-MMU-6811434>COPI-dependent Golgi-to-ER retrograde traffic	Tubb3	Q9ERD7	Tubulin beta-3 chain OS=Mus musculus OX=10090 GN=Tubb3 PE=1 SV=1	1	51	0.550645	-0.21754	-0.349172	-0.0515601	1.11144	0.644929	-0.374908	-0.862468	-0.582383	0.261588	1.98897	2.08232	2.33406	-2.60049	-2.73797	-2.69468	2.9971	4.777	5.77542	1.67717e-06	0.966004	0.944069	0.987897	0.981881	0.999101	0.825609	0.913327	0.0647985	0.229511	0.189929	0.167501	0.643241	0.491842	0.330179
R-MMU-983189>Kinesins	Tubb3	Q9ERD7	Tubulin beta-3 chain OS=Mus musculus OX=10090 GN=Tubb3 PE=1 SV=1	1	28	0.158693	-0.36713	0.459223	-0.639401	0.322584	0.044421	-0.0414533	0.114272	0.176913	0.665407	1.98897	2.08232	2.33406	-2.60049	-2.73797	-2.69468	2.9971	4.777	5.77542	1.67717e-06	0.995553	0.986076	0.970379	0.970215	0.932449	0.97035	0.994582	0.0647985	0.229511	0.189929	0.167501	0.643241	0.491842	0.330179
mmu05022>Pathways of neurodegeneration - multiple diseases	Tubb3	Q9ERD7	Tubulin beta-3 chain OS=Mus musculus OX=10090 GN=Tubb3 PE=1 SV=1	1	178	-1.76922	-1.91644	-2.07305	2.54979	1.18811	2.12108	-2.42205	-4.03752	-3.14866	0.000710137	1.98897	2.08232	2.33406	-2.60049	-2.73797	-2.69468	2.9971	4.777	5.77542	1.67717e-06	0.165138	0.480391	0.412628	0.320694	0.174274	0.809088	0.295456	0.0647985	0.229511	0.189929	0.167501	0.643241	0.491842	0.330179
mmu05010>Alzheimer disease	Tubb3	Q9ERD7	Tubulin beta-3 chain OS=Mus musculus OX=10090 GN=Tubb3 PE=1 SV=1	1	145	-2.9621	-3.72211	-3.00735	3.61428	2.21764	3.11558	-3.60902	-6.12294	-3.69773	0.000200573	1.98897	2.08232	2.33406	-2.60049	-2.73797	-2.69468	2.9971	4.777	5.77542	1.67717e-06	0.00962489	0.065616	0.00937586	0.0579701	0.0131936	0.332808	0.0423199	0.0647985	0.229511	0.189929	0.167501	0.643241	0.491842	0.330179
GO:0030424>C:axon|IDA:ARUK-UCL	Tubb3	Q9ERD7	Tubulin beta-3 chain OS=Mus musculus OX=10090 GN=Tubb3 PE=1 SV=1	1	5	1.22099	0.939477	1.58708	-1.39846	-1.69823	-1.37613	1.66753	2.61944	3.66621	0.000215671	1.98897	2.08232	2.33406	-2.60049	-2.73797	-2.69468	2.9971	4.777	5.77542	1.67717e-06	0.478323	0.759537	0.861487	0.543935	0.691622	0.597307	0.677416	0.0647985	0.229511	0.189929	0.167501	0.643241	0.491842	0.330179
GO:0043025>C:neuronal cell body|IDA:MGI	Tubb3	Q9ERD7	Tubulin beta-3 chain OS=Mus musculus OX=10090 GN=Tubb3 PE=1 SV=1	1	28	0.954215	0.176001	0.911609	1.07031	0.406265	0.181734	0.292548	0.505344	0.127609	0.745402	1.98897	2.08232	2.33406	-2.60049	-2.73797	-2.69468	2.9971	4.777	5.77542	1.67717e-06	0.96846	0.854717	0.983557	0.859969	0.829856	0.960892	0.98089	0.0647985	0.229511	0.189929	0.167501	0.643241	0.491842	0.330179
R-MMU-437239>Recycling pathway of L1	Tubb3	Q9ERD7	Tubulin beta-3 chain OS=Mus musculus OX=10090 GN=Tubb3 PE=1 SV=1	1	24	0.83793	1.37942	2.07035	-1.66524	-0.54955	-1.95849	1.31469	3.04466	2.14201	0.00721086	1.98897	2.08232	2.33406	-2.60049	-2.73797	-2.69468	2.9971	4.777	5.77542	1.67717e-06	0.661068	0.89184	0.690645	0.322454	0.552062	0.953843	0.369467	0.0647985	0.229511	0.189929	0.167501	0.643241	0.491842	0.330179
R-MMU-3371497>HSP90 chaperone cycle for steroid hormone receptors (SHR)	Tubb3	Q9ERD7	Tubulin beta-3 chain OS=Mus musculus OX=10090 GN=Tubb3 PE=1 SV=1	1	34	1.11386	0.808734	1.5181	-0.892296	-1.08454	-0.906359	0.925825	2.02022	3.22055	0.000601794	1.98897	2.08232	2.33406	-2.60049	-2.73797	-2.69468	2.9971	4.777	5.77542	1.67717e-06	0.837639	0.799034	0.899964	0.579078	0.872348	0.84066	0.837941	0.0647985	0.229511	0.189929	0.167501	0.643241	0.491842	0.330179
R-MMU-6807878>COPI-mediated anterograde transport	Tubb3	Q9ERD7	Tubulin beta-3 chain OS=Mus musculus OX=10090 GN=Tubb3 PE=1 SV=1	1	57	-0.0889745	-0.00419749	0.0564751	0.807909	1.67063	0.868337	-0.896344	-0.872534	-1.79613	0.015991	1.98897	2.08232	2.33406	-2.60049	-2.73797	-2.69468	2.9971	4.777	5.77542	1.67717e-06	0.853612	0.989738	0.998599	0.99502	0.905415	0.606054	0.850271	0.0647985	0.229511	0.189929	0.167501	0.643241	0.491842	0.330179
R-MMU-6811436>COPI-independent Golgi-to-ER retrograde traffic	Tubb3	Q9ERD7	Tubulin beta-3 chain OS=Mus musculus OX=10090 GN=Tubb3 PE=1 SV=1	1	33	0.475128	0.976902	1.31242	-0.865138	-0.814069	-0.378303	1.72696	1.79097	2.29535	0.00506579	1.98897	2.08232	2.33406	-2.60049	-2.73797	-2.69468	2.9971	4.777	5.77542	1.67717e-06	0.448313	0.953036	0.847363	0.675301	0.881866	0.896639	0.965646	0.0647985	0.229511	0.189929	0.167501	0.643241	0.491842	0.330179
mmu05132>Salmonella infection	Tubb3	Q9ERD7	Tubulin beta-3 chain OS=Mus musculus OX=10090 GN=Tubb3 PE=1 SV=1	1	118	1.26338	0.589204	1.53807	-0.893286	-1.02628	-0.800419	1.14617	2.15666	2.66796	0.00214802	1.98897	2.08232	2.33406	-2.60049	-2.73797	-2.69468	2.9971	4.777	5.77542	1.67717e-06	0.759227	0.741865	0.955796	0.569964	0.871504	0.864259	0.879303	0.0647985	0.229511	0.189929	0.167501	0.643241	0.491842	0.330179
R-MMU-8852276>The role of GTSE1 in G2/M progression after G2 checkpoint	Tubb3	Q9ERD7	Tubulin beta-3 chain OS=Mus musculus OX=10090 GN=Tubb3 PE=1 SV=1	1	52	0.21029	0.0146991	0.853043	1.47961	-0.313457	1.18465	0.544841	-0.974365	-0.279747	0.525113	1.98897	2.08232	2.33406	-2.60049	-2.73797	-2.69468	2.9971	4.777	5.77542	1.67717e-06	0.940316	0.976827	0.99755	0.877307	0.646574	0.972197	0.767027	0.0647985	0.229511	0.189929	0.167501	0.643241	0.491842	0.330179
mmu05020>Prion disease	Tubb3	Q9ERD7	Tubulin beta-3 chain OS=Mus musculus OX=10090 GN=Tubb3 PE=1 SV=1	1	116	-3.22557	-3.74165	-2.75146	3.42321	1.21462	3.43957	-3.94129	-6.64877	-2.769	0.00170214	1.98897	2.08232	2.33406	-2.60049	-2.73797	-2.69468	2.9971	4.777	5.77542	1.67717e-06	0.00327933	0.0336781	0.00883973	0.100027	0.0230407	0.793769	0.0202226	0.0647985	0.229511	0.189929	0.167501	0.643241	0.491842	0.330179
GO:0030027>C:lamellipodium|IDA:UniProtKB	Tubb3	Q9ERD7	Tubulin beta-3 chain OS=Mus musculus OX=10090 GN=Tubb3 PE=1 SV=1	1	14	1.76288	1.33424	1.23313	-2.0349	-2.12293	-0.85943	1.65595	3.36914	2.68367	0.00207169	1.98897	2.08232	2.33406	-2.60049	-2.73797	-2.69468	2.9971	4.777	5.77542	1.67717e-06	0.485222	0.481938	0.72137	0.714073	0.35878	0.384225	0.850692	0.0647985	0.229511	0.189929	0.167501	0.643241	0.491842	0.330179
R-MMU-9646399>Aggrephagy	Tubb3	Q9ERD7	Tubulin beta-3 chain OS=Mus musculus OX=10090 GN=Tubb3 PE=1 SV=1	1	20	0.437991	0.0586962	1.13428	-1.25296	-0.834807	-0.867053	1.08034	1.30504	1.95375	0.0111238	1.98897	2.08232	2.33406	-2.60049	-2.73797	-2.69468	2.9971	4.777	5.77542	1.67717e-06	0.780488	0.958128	0.994457	0.761023	0.765048	0.88932	0.850236	0.0647985	0.229511	0.189929	0.167501	0.643241	0.491842	0.330179
mmu04145>Phagosome	Tubb3	Q9ERD7	Tubulin beta-3 chain OS=Mus musculus OX=10090 GN=Tubb3 PE=1 SV=1	1	45	-0.637854	-1.00196	-0.321665	1.07696	0.225182	0.837449	-0.991865	-1.4753	-1.88445	0.0130483	1.98897	2.08232	2.33406	-2.60049	-2.73797	-2.69468	2.9971	4.777	5.77542	1.67717e-06	0.813931	0.922364	0.838833	0.985913	0.827756	0.985923	0.859578	0.0647985	0.229511	0.189929	0.167501	0.643241	0.491842	0.330179
GO:0000226>P:microtubule cytoskeleton organization|IBA:GO_Central	Tubb3	Q9ERD7	Tubulin beta-3 chain OS=Mus musculus OX=10090 GN=Tubb3 PE=1 SV=1	1	16	-0.617844	-1.22731	0.48751	0.234378	-0.306574	0.459761	-0.693463	-0.852222	-0.455182	0.350605	1.98897	2.08232	2.33406	-2.60049	-2.73797	-2.69468	2.9971	4.777	5.77542	1.67717e-06	0.89544	0.931373	0.744262	0.960746	0.986277	0.972422	0.950603	0.0647985	0.229511	0.189929	0.167501	0.643241	0.491842	0.330179
GO:0005200>F:structural constituent of cytoskeleton|IBA:GO_Central	Tubb3	Q9ERD7	Tubulin beta-3 chain OS=Mus musculus OX=10090 GN=Tubb3 PE=1 SV=1	1	7	-1.05174	-1.12039	0.719247	0.128821	0.0828165	0.287701	-0.206044	-1.18056	-0.464885	0.342858	1.98897	2.08232	2.33406	-2.60049	-2.73797	-2.69468	2.9971	4.777	5.77542	1.67717e-06	0.981985	0.820681	0.795454	0.904111	0.994305	0.989128	0.971694	0.0647985	0.229511	0.189929	0.167501	0.643241	0.491842	0.330179
GO:0005525>F:GTP binding|IBA:GO_Central	Tubb3	Q9ERD7	Tubulin beta-3 chain OS=Mus musculus OX=10090 GN=Tubb3 PE=1 SV=1	1	24	0.896115	0.797516	1.58702	0.0213917	0.256979	0.808573	0.58949	0.639136	1.00693	0.0984162	1.98897	2.08232	2.33406	-2.60049	-2.73797	-2.69468	2.9971	4.777	5.77542	1.67717e-06	0.931298	0.874222	0.900803	0.543828	0.99569	0.980692	0.874371	0.0647985	0.229511	0.189929	0.167501	0.643241	0.491842	0.330179
PTHR11588>TUBULIN	Tubb3	Q9ERD7	Tubulin beta-3 chain OS=Mus musculus OX=10090 GN=Tubb3 PE=1 SV=1	1	8	-0.885286	-1.18914	0.714667	0.112152	-0.0100711	0.418924	-0.200129	-0.997439	-0.446097	0.358016	1.98897	2.08232	2.33406	-2.60049	-2.73797	-2.69468	2.9971	4.777	5.77542	1.67717e-06	0.983433	0.873985	0.766466	0.904454	0.99333	0.997544	0.963796	0.0647985	0.229511	0.189929	0.167501	0.643241	0.491842	0.330179
R-MMU-190840>Microtubule-dependent trafficking of connexons from Golgi to the plasma membrane	Tubb3	Q9ERD7	Tubulin beta-3 chain OS=Mus musculus OX=10090 GN=Tubb3 PE=1 SV=1	1	8	-0.643391	-0.912979	0.940767	-0.182765	-0.0707718	0.0262061	0.221716	-0.572619	-0.0784474	0.834743	1.98897	2.08232	2.33406	-2.60049	-2.73797	-2.69468	2.9971	4.777	5.77542	1.67717e-06	0.979833	0.924499	0.871999	0.849844	0.991119	0.991084	0.996197	0.0647985	0.229511	0.189929	0.167501	0.643241	0.491842	0.330179
R-MMU-5617833>Cilium Assembly	Tubb3	Q9ERD7	Tubulin beta-3 chain OS=Mus musculus OX=10090 GN=Tubb3 PE=1 SV=1	1	8	-0.891801	-0.764797	0.892583	0.00164527	-0.349267	0.22598	-0.00962058	-0.766443	-0.13155	0.738669	1.98897	2.08232	2.33406	-2.60049	-2.73797	-2.69468	2.9971	4.777	5.77542	1.67717e-06	0.997971	0.871907	0.908761	0.869073	0.999402	0.969942	0.982037	0.0647985	0.229511	0.189929	0.167501	0.643241	0.491842	0.330179
R-MMU-5626467>RHO GTPases activate IQGAPs	Tubb3	Q9ERD7	Tubulin beta-3 chain OS=Mus musculus OX=10090 GN=Tubb3 PE=1 SV=1	1	15	1.25133	1.4467	3.06896	-2.20403	-2.86686	-1.77614	2.06586	3.65073	2.51243	0.00307304	1.98897	2.08232	2.33406	-2.60049	-2.73797	-2.69468	2.9971	4.777	5.77542	1.67717e-06	0.278952	0.744141	0.637891	0.0507347	0.279142	0.101989	0.459939	0.0647985	0.229511	0.189929	0.167501	0.643241	0.491842	0.330179
R-MMU-8955332>Carboxyterminal post-translational modifications of tubulin	Tubb3	Q9ERD7	Tubulin beta-3 chain OS=Mus musculus OX=10090 GN=Tubb3 PE=1 SV=1	1	8	-1.21513	-1.30823	0.517185	0.336092	0.517253	0.463226	-0.385915	-1.67836	-0.864379	0.136654	1.98897	2.08232	2.33406	-2.60049	-2.73797	-2.69468	2.9971	4.777	5.77542	1.67717e-06	0.964961	0.763578	0.735991	0.950051	0.982913	0.953286	0.94958	0.0647985	0.229511	0.189929	0.167501	0.643241	0.491842	0.330179
R-MMU-9668328>Sealing of the nuclear envelope (NE) by ESCRT-III	Tubb3	Q9ERD7	Tubulin beta-3 chain OS=Mus musculus OX=10090 GN=Tubb3 PE=1 SV=1	1	17	-1.50765	-1.57216	-0.165383	1.37461	0.54535	0.985244	-0.849021	-2.49289	-1.77888	0.0166388	1.98897	2.08232	2.33406	-2.60049	-2.73797	-2.69468	2.9971	4.777	5.77542	1.67717e-06	0.87055	0.610606	0.583595	0.983161	0.700516	0.955412	0.836335	0.0647985	0.229511	0.189929	0.167501	0.643241	0.491842	0.330179
GO:0071944>C:cell periphery|IDA:MGI	Tubb3	Q9ERD7	Tubulin beta-3 chain OS=Mus musculus OX=10090 GN=Tubb3 PE=1 SV=1	1	5	-1.02522	1.93131	1.19364	2.37148	0.897119	1.75859	3.49316	-0.564949	-0.42209	0.378364	1.98897	2.08232	2.33406	-2.60049	-2.73797	-2.69468	2.9971	4.777	5.77542	1.67717e-06	0.0131536	0.835464	0.402429	0.737772	0.221476	0.880802	0.468891	0.0647985	0.229511	0.189929	0.167501	0.643241	0.491842	0.330179
GO:0030175>C:filopodium|IDA:UniProtKB	Tubb3	Q9ERD7	Tubulin beta-3 chain OS=Mus musculus OX=10090 GN=Tubb3 PE=1 SV=1	1	5	2.02974	2.29598	2.49416	-2.86881	-2.55641	-2.57978	2.95808	4.87576	5.10031	7.93756e-06	1.98897	2.08232	2.33406	-2.60049	-2.73797	-2.69468	2.9971	4.777	5.77542	1.67717e-06	0.0524202	0.36124	0.243648	0.169252	0.0911536	0.190635	0.149618	0.0647985	0.229511	0.189929	0.167501	0.643241	0.491842	0.330179
GO:0015630>C:microtubule cytoskeleton|IDA:MGI	Tubb3	Q9ERD7	Tubulin beta-3 chain OS=Mus musculus OX=10090 GN=Tubb3 PE=1 SV=1	1	25	0.305083	1.06078	0.718793	-0.244268	-0.689898	-0.391194	0.740568	1.10999	1.95269	0.011151	1.98897	2.08232	2.33406	-2.60049	-2.73797	-2.69468	2.9971	4.777	5.77542	1.67717e-06	0.885322	0.968713	0.824744	0.904422	0.988512	0.926298	0.961645	0.0647985	0.229511	0.189929	0.167501	0.643241	0.491842	0.330179
GO:0030426>C:growth cone|IDA:UniProtKB	Tubb3	Q9ERD7	Tubulin beta-3 chain OS=Mus musculus OX=10090 GN=Tubb3 PE=1 SV=1	1	6	2.88161	2.49716	3.48161	-3.62563	-4.45124	-3.249	3.84686	6.50724	3.91023	0.000122962	1.98897	2.08232	2.33406	-2.60049	-2.73797	-2.69468	2.9971	4.777	5.77542	1.67717e-06	0.00453104	0.0759478	0.177908	0.016696	0.0128846	0.000836157	0.0317989	0.0647985	0.229511	0.189929	0.167501	0.643241	0.491842	0.330179
GO:0030425>C:dendrite|IDA:ParkinsonsUK-UCL	Tubb3	Q9ERD7	Tubulin beta-3 chain OS=Mus musculus OX=10090 GN=Tubb3 PE=1 SV=1	1	2	0.570025	0.364913	0.516641	-1.67701	-1.35174	-0.511143	0.82578	1.86838	2.03657	0.00919238	1.98897	2.08232	2.33406	-2.60049	-2.73797	-2.69468	2.9971	4.777	5.77542	1.67717e-06	0.877311	0.948241	0.969799	0.949968	0.543984	0.74152	0.937629	0.0647985	0.229511	0.189929	0.167501	0.643241	0.491842	0.330179
GO:0007411>P:axon guidance|IMP:UniProtKB	Tubb3	Q9ERD7	Tubulin beta-3 chain OS=Mus musculus OX=10090 GN=Tubb3 PE=1 SV=1	1	1	1.89532	1.99949	2.25097	-2.56842	-2.70234	-2.6572	2.92943	4.65669	5.70172	1.98738e-06	1.98897	2.08232	2.33406	-2.60049	-2.73797	-2.69468	2.9971	4.777	5.77542	1.67717e-06	0.0563258	0.407195	0.379447	0.249657	0.16964	0.141348	0.132118	0.0647985	0.229511	0.189929	0.167501	0.643241	0.491842	0.330179
GO:0038007>P:netrin-activated signaling pathway|IMP:UniProtKB	Tubb3	Q9ERD7	Tubulin beta-3 chain OS=Mus musculus OX=10090 GN=Tubb3 PE=1 SV=1	1	1	1.89532	1.99949	2.25097	-2.56842	-2.70234	-2.6572	2.92943	4.65669	5.70172	1.98738e-06	1.98897	2.08232	2.33406	-2.60049	-2.73797	-2.69468	2.9971	4.777	5.77542	1.67717e-06	0.0562651	0.407009	0.379242	0.24949	0.169457	0.14116	0.131974	0.0647985	0.229511	0.189929	0.167501	0.643241	0.491842	0.330179
GO:1990890>F:netrin receptor binding|IPI:UniProtKB	Tubb3	Q9ERD7	Tubulin beta-3 chain OS=Mus musculus OX=10090 GN=Tubb3 PE=1 SV=1	1	1	1.89532	1.99949	2.25097	-2.56842	-2.70234	-2.6572	2.92943	4.65669	5.70172	1.98738e-06	1.98897	2.08232	2.33406	-2.60049	-2.73797	-2.69468	2.9971	4.777	5.77542	1.67717e-06	0.0562045	0.406823	0.379037	0.249325	0.169274	0.140972	0.131831	0.0647985	0.229511	0.189929	0.167501	0.643241	0.491842	0.330179
GO:0007015>P:actin filament organization|IBA:GO_Central	Triobp	Q99KW3	TRIO and F-actin-binding protein OS=Mus musculus OX=10090 GN=Triobp PE=1 SV=3	1	24	3.04677	2.27035	2.75037	-2.04614	-2.5052	-3.4676	3.04892	5.25556	3.45121	0.000353825	-1.52986	-1.58614	-1.66325	1.31184	1.22025	1.42458	-1.92467	-2.89799	-5.68475	2.06655e-06	0.0412543	0.0541363	0.255383	0.100034	0.35194	0.20656	0.0187344	0.527394	1.01359	1.02913	0.952382	0.857668	0.784234	0.733727
GO:0051015>F:actin filament binding|IDA:MGI	Triobp	Q99KW3	TRIO and F-actin-binding protein OS=Mus musculus OX=10090 GN=Triobp PE=1 SV=3	1	9	1.95358	0.724942	2.4987	-1.59079	-3.26085	-2.15208	1.60957	4.10566	2.31651	0.00482489	-1.52986	-1.58614	-1.66325	1.31184	1.22025	1.42458	-1.92467	-2.89799	-5.68475	2.06655e-06	0.507923	0.386116	0.922811	0.167979	0.589567	0.0466647	0.281771	0.527394	1.01359	1.02913	0.952382	0.857668	0.784234	0.733727
GO:0007605>P:sensory perception of sound|IMP:MGI	Triobp	Q99KW3	TRIO and F-actin-binding protein OS=Mus musculus OX=10090 GN=Triobp PE=1 SV=3	1	11	-0.155124	0.395232	0.902648	1.24236	0.582737	-0.618832	0.686758	-0.187505	-0.0111805	0.974585	-1.52986	-1.58614	-1.66325	1.31184	1.22025	1.42458	-1.92467	-2.89799	-5.68475	2.06655e-06	0.897392	0.986137	0.966472	0.863488	0.770609	0.94675	0.923468	0.527394	1.01359	1.02913	0.952382	0.857668	0.784234	0.733727
GO:0060088>P:auditory receptor cell stereocilium organization|IMP:MGI	Triobp	Q99KW3	TRIO and F-actin-binding protein OS=Mus musculus OX=10090 GN=Triobp PE=1 SV=3	1	4	0.455748	0.703698	0.904726	-0.47233	-1.49012	-1.89178	0.545135	2.19382	1.95366	0.011126	-1.52986	-1.58614	-1.66325	1.31184	1.22025	1.42458	-1.92467	-2.89799	-5.68475	2.06655e-06	0.940876	0.954848	0.93314	0.863139	0.966986	0.685017	0.393274	0.527394	1.01359	1.02913	0.952382	0.857668	0.784234	0.733727
GO:0032437>C:cuticular plate|IDA:MGI	Triobp	Q99KW3	TRIO and F-actin-binding protein OS=Mus musculus OX=10090 GN=Triobp PE=1 SV=3	1	3	0.44673	0.475209	0.71017	-0.534901	-0.430907	-1.07398	-0.0879754	1.01011	2.31976	0.00478892	-1.52986	-1.58614	-1.66325	1.31184	1.22025	1.42458	-1.92467	-2.89799	-5.68475	2.06655e-06	0.99079	0.954364	0.964916	0.902601	0.955909	0.959972	0.795759	0.527394	1.01359	1.02913	0.952382	0.857668	0.784234	0.733727
GO:0032420>C:stereocilium|IDA:MGI	Triobp	Q99KW3	TRIO and F-actin-binding protein OS=Mus musculus OX=10090 GN=Triobp PE=1 SV=3	1	6	0.0886732	0.232821	0.805335	-0.429232	0.109635	-1.58807	0.342427	0.662053	0.860442	0.137898	-1.52986	-1.58614	-1.66325	1.31184	1.22025	1.42458	-1.92467	-2.89799	-5.68475	2.06655e-06	0.965573	0.989856	0.988908	0.889133	0.978592	0.988077	0.554006	0.527394	1.01359	1.02913	0.952382	0.857668	0.784234	0.733727
GO:0051017>P:actin filament bundle assembly|IDA:MGI	Triobp	Q99KW3	TRIO and F-actin-binding protein OS=Mus musculus OX=10090 GN=Triobp PE=1 SV=3	1	4	0.132725	0.147177	0.353378	-0.891509	0.207105	-0.375288	0.0408333	0.522465	0.802066	0.157737	-1.52986	-1.58614	-1.66325	1.31184	1.22025	1.42458	-1.92467	-2.89799	-5.68475	2.06655e-06	0.995795	0.990241	0.989497	0.980031	0.872539	0.988101	0.966734	0.527394	1.01359	1.02913	0.952382	0.857668	0.784234	0.733727
GO:0120043>C:stereocilium shaft|IDA:MGI	Triobp	Q99KW3	TRIO and F-actin-binding protein OS=Mus musculus OX=10090 GN=Triobp PE=1 SV=3	1	1	-1.61533	-1.66215	-1.73915	1.34131	1.25298	1.45843	-1.99113	-3.00346	-5.77491	1.67914e-06	-1.52986	-1.58614	-1.66325	1.31184	1.22025	1.42458	-1.92467	-2.89799	-5.68475	2.06655e-06	0.313639	0.56271	0.546617	0.477459	0.7176	0.782428	0.629131	0.527394	1.01359	1.02913	0.952382	0.857668	0.784234	0.733727
GO:0120044>C:stereocilium base|IDA:MGI	Triobp	Q99KW3	TRIO and F-actin-binding protein OS=Mus musculus OX=10090 GN=Triobp PE=1 SV=3	1	1	-1.61533	-1.66215	-1.73915	1.34131	1.25298	1.45843	-1.99113	-3.00346	-5.77491	1.67914e-06	-1.52986	-1.58614	-1.66325	1.31184	1.22025	1.42458	-1.92467	-2.89799	-5.68475	2.06655e-06	0.313502	0.562516	0.546415	0.477279	0.717414	0.782239	0.628954	0.527394	1.01359	1.02913	0.952382	0.857668	0.784234	0.733727
GO:1900026>P:positive regulation of substrate adhesion-dependent cell spreading|IDA:MGI	Triobp	Q99KW3	TRIO and F-actin-binding protein OS=Mus musculus OX=10090 GN=Triobp PE=1 SV=3	1	1	-1.61533	-1.66215	-1.73915	1.34131	1.25298	1.45843	-1.99113	-3.00346	-5.77491	1.67914e-06	-1.52986	-1.58614	-1.66325	1.31184	1.22025	1.42458	-1.92467	-2.89799	-5.68475	2.06655e-06	0.313364	0.562322	0.546214	0.477098	0.717228	0.782049	0.628776	0.527394	1.01359	1.02913	0.952382	0.857668	0.784234	0.733727
mmu01100>Metabolic pathways	Rfk	Q8CFV9	Riboflavin kinase OS=Mus musculus OX=10090 GN=Rfk PE=1 SV=2	1	442	-5.94199	-6.00428	-5.94676	5.89663	5.62338	6.58623	-6.42801	-11.8434	-5.70757	1.96076e-06	1.49614	1.74815	1.76551	-1.80212	-1.8355	-1.90357	2.25617	3.58364	5.55306	2.79861e-06	3.68122e-08	7.46495e-07	5.27693e-07	4.04368e-07	1.78262e-06	8.72526e-06	2.66797e-08	0.316103	0.761799	0.743218	0.611621	0.874244	0.68795	0.664053
GO:0005739>C:mitochondrion|HDA:MGI	Rfk	Q8CFV9	Riboflavin kinase OS=Mus musculus OX=10090 GN=Rfk PE=1 SV=2	1	370	-4.06397	-3.57505	-5.0617	4.89114	3.16397	5.43799	-4.75201	-8.95511	-3.37046	0.00042613	1.49614	1.74815	1.76551	-1.80212	-1.8355	-1.90357	2.25617	3.58364	5.55306	2.79861e-06	0.00018544	0.0024727	0.0142434	4.01845e-05	0.000179244	0.0604292	9.86353e-06	0.316103	0.761799	0.743218	0.611621	0.874244	0.68795	0.664053
mmu01240>Biosynthesis of cofactors	Rfk	Q8CFV9	Riboflavin kinase OS=Mus musculus OX=10090 GN=Rfk PE=1 SV=2	1	56	-1.34642	-2.01942	-2.24165	1.30301	0.589457	2.2055	-2.27225	-3.32244	-2.40999	0.00389053	1.49614	1.74815	1.76551	-1.80212	-1.8355	-1.90357	2.25617	3.58364	5.55306	2.79861e-06	0.203876	0.689351	0.368439	0.254742	0.735279	0.944413	0.266832	0.316103	0.761799	0.743218	0.611621	0.874244	0.68795	0.664053
GO:0006771>P:riboflavin metabolic process|IBA:GO_Central	Rfk	Q8CFV9	Riboflavin kinase OS=Mus musculus OX=10090 GN=Rfk PE=1 SV=2	1	1	1.40585	1.66814	1.68529	-1.77098	-1.80092	-1.86739	2.18887	3.46906	5.44247	3.61021e-06	1.49614	1.74815	1.76551	-1.80212	-1.8355	-1.90357	2.25617	3.58364	5.55306	2.79861e-06	0.225797	0.65878	0.542851	0.495815	0.486262	0.546163	0.409014	0.316103	0.761799	0.743218	0.611621	0.874244	0.68795	0.664053
GO:0009398>P:FMN biosynthetic process|IBA:GO_Central	Rfk	Q8CFV9	Riboflavin kinase OS=Mus musculus OX=10090 GN=Rfk PE=1 SV=2	1	1	1.40585	1.66814	1.68529	-1.77098	-1.80092	-1.86739	2.18887	3.46906	5.44247	3.61021e-06	1.49614	1.74815	1.76551	-1.80212	-1.8355	-1.90357	2.25617	3.58364	5.55306	2.79861e-06	0.225681	0.658603	0.54265	0.495641	0.486062	0.545893	0.408838	0.316103	0.761799	0.743218	0.611621	0.874244	0.68795	0.664053
GO:0033864>P:positive regulation of NAD(P)H oxidase activity|IGI:MGI	Rfk	Q8CFV9	Riboflavin kinase OS=Mus musculus OX=10090 GN=Rfk PE=1 SV=2	1	1	1.40585	1.66814	1.68529	-1.77098	-1.80092	-1.86739	2.18887	3.46906	5.44247	3.61021e-06	1.49614	1.74815	1.76551	-1.80212	-1.8355	-1.90357	2.25617	3.58364	5.55306	2.79861e-06	0.225566	0.658427	0.542449	0.495468	0.485861	0.545623	0.408663	0.316103	0.761799	0.743218	0.611621	0.874244	0.68795	0.664053
GO:0072593>P:reactive oxygen species metabolic process|IGI:MGI	Rfk	Q8CFV9	Riboflavin kinase OS=Mus musculus OX=10090 GN=Rfk PE=1 SV=2	1	1	1.40585	1.66814	1.68529	-1.77098	-1.80092	-1.86739	2.18887	3.46906	5.44247	3.61021e-06	1.49614	1.74815	1.76551	-1.80212	-1.8355	-1.90357	2.25617	3.58364	5.55306	2.79861e-06	0.22545	0.65825	0.542248	0.495294	0.48566	0.545353	0.408487	0.316103	0.761799	0.743218	0.611621	0.874244	0.68795	0.664053
PTHR22749>RIBOFLAVIN KINASE/FMN ADENYLYLTRANSFERASE	Rfk	Q8CFV9	Riboflavin kinase OS=Mus musculus OX=10090 GN=Rfk PE=1 SV=2	1	1	1.40585	1.66814	1.68529	-1.77098	-1.80092	-1.86739	2.18887	3.46906	5.44247	3.61021e-06	1.49614	1.74815	1.76551	-1.80212	-1.8355	-1.90357	2.25617	3.58364	5.55306	2.79861e-06	0.225334	0.658074	0.542048	0.495121	0.48546	0.545083	0.408312	0.316103	0.761799	0.743218	0.611621	0.874244	0.68795	0.664053
R-MMU-196843>Vitamin B2 (riboflavin) metabolism	Rfk	Q8CFV9	Riboflavin kinase OS=Mus musculus OX=10090 GN=Rfk PE=1 SV=2	1	1	1.40585	1.66814	1.68529	-1.77098	-1.80092	-1.86739	2.18887	3.46906	5.44247	3.61021e-06	1.49614	1.74815	1.76551	-1.80212	-1.8355	-1.90357	2.25617	3.58364	5.55306	2.79861e-06	0.225219	0.657898	0.541847	0.494947	0.48526	0.544814	0.408136	0.316103	0.761799	0.743218	0.611621	0.874244	0.68795	0.664053
mmu00740>Riboflavin metabolism	Rfk	Q8CFV9	Riboflavin kinase OS=Mus musculus OX=10090 GN=Rfk PE=1 SV=2	1	3	0.594152	0.12282	-0.425924	-0.0765754	-0.608178	-0.140356	0.160785	0.263177	0.476081	0.334133	1.49614	1.74815	1.76551	-1.80212	-1.8355	-1.90357	2.25617	3.58364	5.55306	2.79861e-06	0.991859	0.939898	0.987261	0.976723	0.997132	0.946524	0.987258	0.316103	0.761799	0.743218	0.611621	0.874244	0.68795	0.664053
mmu01100>Metabolic pathways	Ak1	Q9R0Y5	Adenylate kinase isoenzyme 1 OS=Mus musculus OX=10090 GN=Ak1 PE=1 SV=1	2	442	-5.94199	-6.00428	-5.94676	5.89663	5.62338	6.58623	-6.42801	-11.8434	-5.70757	1.96076e-06	1.30728	1.33863	1.21224	-1.08631	-1.02745	-1.19988	1.31027	2.39358	5.53278	2.93241e-06	3.68122e-08	7.46495e-07	5.27693e-07	4.04368e-07	1.78262e-06	8.72526e-06	2.66797e-08	0.904979	1.05395	1.06954	1.02952	0.950599	0.932403	0.981825
mmu01240>Biosynthesis of cofactors	Ak1	Q9R0Y5	Adenylate kinase isoenzyme 1 OS=Mus musculus OX=10090 GN=Ak1 PE=1 SV=1	2	56	-1.34642	-2.01942	-2.24165	1.30301	0.589457	2.2055	-2.27225	-3.32244	-2.40999	0.00389053	1.30728	1.33863	1.21224	-1.08631	-1.02745	-1.19988	1.31027	2.39358	5.53278	2.93241e-06	0.203876	0.689351	0.368439	0.254742	0.735279	0.944413	0.266832	0.904979	1.05395	1.06954	1.02952	0.950599	0.932403	0.981825
GO:0005737>C:cytoplasm|IDA:MGI	Ak1	Q9R0Y5	Adenylate kinase isoenzyme 1 OS=Mus musculus OX=10090 GN=Ak1 PE=1 SV=1	2	307	-2.00306	-2.37129	-0.921024	2.71907	1.78571	1.71946	-2.1437	-3.78877	-2.67922	0.00209307	1.30728	1.33863	1.21224	-1.08631	-1.02745	-1.19988	1.31027	2.39358	5.53278	2.93241e-06	0.243773	0.360801	0.218045	0.858455	0.122606	0.55478	0.495711	0.904979	1.05395	1.06954	1.02952	0.950599	0.932403	0.981825
GO:0005886>C:plasma membrane|IDA:MGI	Ak1	Q9R0Y5	Adenylate kinase isoenzyme 1 OS=Mus musculus OX=10090 GN=Ak1 PE=1 SV=1	2	92	1.37452	1.02501	0.986704	-0.255396	-0.670917	-1.07708	0.930876	1.69593	2.59267	0.00255465	1.30728	1.33863	1.21224	-1.08631	-1.02745	-1.19988	1.31027	2.39358	5.53278	2.93241e-06	0.836852	0.671011	0.83738	0.828931	0.988762	0.933063	0.799464	0.904979	1.05395	1.06954	1.02952	0.950599	0.932403	0.981825
GO:0036126>C:sperm flagellum|IDA:MGI	Ak1	Q9R0Y5	Adenylate kinase isoenzyme 1 OS=Mus musculus OX=10090 GN=Ak1 PE=1 SV=1	2	3	0.335735	0.0460089	-0.076894	0.313395	0.540934	0.395963	-0.524809	-0.349955	-1.06378	0.0863411	1.30728	1.33863	1.21224	-1.08631	-1.02745	-1.19988	1.31027	2.39358	5.53278	2.93241e-06	0.941039	0.964364	0.99548	0.993911	0.97899	0.9549	0.960229	0.904979	1.05395	1.06954	1.02952	0.950599	0.932403	0.981825
mmu00230>Purine metabolism	Ak1	Q9R0Y5	Adenylate kinase isoenzyme 1 OS=Mus musculus OX=10090 GN=Ak1 PE=1 SV=1	2	38	-1.50314	-2.33752	-0.913415	2.40747	2.33323	2.57158	-3.01674	-3.91061	-3.18128	0.000658749	1.30728	1.33863	1.21224	-1.08631	-1.02745	-1.19988	1.31027	2.39358	5.53278	2.93241e-06	0.0452095	0.610821	0.231381	0.858906	0.205829	0.28537	0.15246	0.904979	1.05395	1.06954	1.02952	0.950599	0.932403	0.981825
GO:0007050>P:cell cycle arrest|IDA:MGI	Ak1	Q9R0Y5	Adenylate kinase isoenzyme 1 OS=Mus musculus OX=10090 GN=Ak1 PE=1 SV=1	2	4	-0.7725	-1.48295	-0.918088	0.765698	1.4474	0.825692	-1.38862	-1.74378	-2.59733	0.0025274	1.30728	1.33863	1.21224	-1.08631	-1.02745	-1.19988	1.31027	2.39358	5.53278	2.93241e-06	0.628877	0.904703	0.62651	0.86053	0.913985	0.689213	0.866537	0.904979	1.05395	1.06954	1.02952	0.950599	0.932403	0.981825
R-MMU-499943>Interconversion of nucleotide di- and triphosphates	Ak1	Q9R0Y5	Adenylate kinase isoenzyme 1 OS=Mus musculus OX=10090 GN=Ak1 PE=1 SV=1	2	16	1.3574	0.66034	0.825972	-0.855882	-1.61793	-0.432412	0.541024	1.68185	2.0393	0.00913485	1.30728	1.33863	1.21224	-1.08631	-1.02745	-1.19988	1.31027	2.39358	5.53278	2.93241e-06	0.940704	0.682116	0.942323	0.884856	0.88796	0.631765	0.960736	0.904979	1.05395	1.06954	1.02952	0.950599	0.932403	0.981825
mmu00730>Thiamine metabolism	Ak1	Q9R0Y5	Adenylate kinase isoenzyme 1 OS=Mus musculus OX=10090 GN=Ak1 PE=1 SV=1	2	4	-0.351361	-0.331281	-0.960974	0.529969	0.0571594	0.917435	-0.948901	-0.88133	-1.5014	0.031521	1.30728	1.33863	1.21224	-1.08631	-1.02745	-1.19988	1.31027	2.39358	5.53278	2.93241e-06	0.828836	0.962582	0.975235	0.839556	0.956102	0.993577	0.836416	0.904979	1.05395	1.06954	1.02952	0.950599	0.932403	0.981825
PTHR23359>NUCLEOTIDE KINASE	Ak1	Q9R0Y5	Adenylate kinase isoenzyme 1 OS=Mus musculus OX=10090 GN=Ak1 PE=1 SV=1	2	3	2.10164	1.21633	2.48509	-0.497297	-2.38226	-0.208146	3.12916	2.59894	1.72175	0.0189778	1.30728	1.33863	1.21224	-1.08631	-1.02745	-1.19988	1.31027	2.39358	5.53278	2.93241e-06	0.0334847	0.329609	0.748757	0.169778	0.962134	0.257116	0.980807	0.904979	1.05395	1.06954	1.02952	0.950599	0.932403	0.981825
GO:0001520>C:outer dense fiber|IDA:MGI	Ak1	Q9R0Y5	Adenylate kinase isoenzyme 1 OS=Mus musculus OX=10090 GN=Ak1 PE=1 SV=1	2	1	1.19933	1.24307	1.11803	-1.04903	-0.984525	-1.1567	1.24177	2.24836	5.45883	3.47674e-06	1.30728	1.33863	1.21224	-1.08631	-1.02745	-1.19988	1.31027	2.39358	5.53278	2.93241e-06	0.703551	0.765151	0.732953	0.769546	0.828095	0.868848	0.781259	0.904979	1.05395	1.06954	1.02952	0.950599	0.932403	0.981825
GO:0004017>F:adenylate kinase activity|IDA:MGI	Ak1	Q9R0Y5	Adenylate kinase isoenzyme 1 OS=Mus musculus OX=10090 GN=Ak1 PE=1 SV=1	2	1	1.19933	1.24307	1.11803	-1.04903	-0.984525	-1.1567	1.24177	2.24836	5.45883	3.47674e-06	1.30728	1.33863	1.21224	-1.08631	-1.02745	-1.19988	1.31027	2.39358	5.53278	2.93241e-06	0.7034	0.764986	0.73279	0.7694	0.827944	0.868697	0.781099	0.904979	1.05395	1.06954	1.02952	0.950599	0.932403	0.981825
mmu04110>Cell cycle	Tp53	P02340	Cellular tumor antigen p53 OS=Mus musculus OX=10090 GN=Tp53 PE=1 SV=4	4	64	0.191235	-0.0365761	-0.375559	0.880476	1.53364	0.72211	0.312411	-0.917052	-1.70212	0.0198554	2.89029	2.98663	3.00867	-3.93407	-4.55898	-4.09048	3.46311	7.07711	5.51645	3.04476e-06	0.964086	0.978479	0.994429	0.977404	0.874606	0.661555	0.904907	0.0171993	0.00641482	0.000707923	0.00429832	0.131388	0.0923441	0.0770582
mmu05166>Human T-cell leukemia virus 1 infection	Tp53	P02340	Cellular tumor antigen p53 OS=Mus musculus OX=10090 GN=Tp53 PE=1 SV=4	4	76	-1.74453	-0.984788	-0.737648	1.26985	1.38611	0.735509	-0.909922	-2.25464	-2.48745	0.00325501	2.89029	2.98663	3.00867	-3.93407	-4.55898	-4.09048	3.46311	7.07711	5.51645	3.04476e-06	0.847417	0.490158	0.846993	0.897297	0.755798	0.719161	0.898693	0.0171993	0.00641482	0.000707923	0.00429832	0.131388	0.0923441	0.0770582
mmu04919>Thyroid hormone signaling pathway	Tp53	P02340	Cellular tumor antigen p53 OS=Mus musculus OX=10090 GN=Tp53 PE=1 SV=4	4	44	1.36749	1.65207	0.611579	-1.23916	0.176889	-1.34159	1.22532	2.60666	1.59126	0.0256296	2.89029	2.98663	3.00867	-3.93407	-4.55898	-4.09048	3.46311	7.07711	5.51645	3.04476e-06	0.710338	0.67586	0.549054	0.940359	0.76839	0.983784	0.688299	0.0171993	0.00641482	0.000707923	0.00429832	0.131388	0.0923441	0.0770582
GO:0003682>F:chromatin binding|IDA:MGI	Tp53	P02340	Cellular tumor antigen p53 OS=Mus musculus OX=10090 GN=Tp53 PE=1 SV=4	4	92	0.928197	1.52446	1.41619	-1.46149	1.09746	-1.74504	1.2029	2.87768	1.01389	0.0968519	2.89029	2.98663	3.00867	-3.93407	-4.55898	-4.09048	3.46311	7.07711	5.51645	3.04476e-06	0.722473	0.859833	0.611941	0.618672	0.659804	0.832811	0.477974	0.0171993	0.00641482	0.000707923	0.00429832	0.131388	0.0923441	0.0770582
mmu05014>Amyotrophic lateral sclerosis	Tp53	P02340	Cellular tumor antigen p53 OS=Mus musculus OX=10090 GN=Tp53 PE=1 SV=4	4	160	-0.637466	-0.785149	-0.442562	0.931093	0.510178	1.66183	-1.15093	-1.56856	-2.03801	0.00916204	2.89029	2.98663	3.00867	-3.93407	-4.55898	-4.09048	3.46311	7.07711	5.51645	3.04476e-06	0.758204	0.922597	0.902166	0.972108	0.854289	0.951815	0.517969	0.0171993	0.00641482	0.000707923	0.00429832	0.131388	0.0923441	0.0770582
mmu05165>Human papillomavirus infection	Tp53	P02340	Cellular tumor antigen p53 OS=Mus musculus OX=10090 GN=Tp53 PE=1 SV=4	4	85	-0.577795	-0.616012	0.138849	1.48103	1.10436	-0.216811	-0.655366	-1.68216	-0.935565	0.115994	2.89029	2.98663	3.00867	-3.93407	-4.55898	-4.09048	3.46311	7.07711	5.51645	3.04476e-06	0.908638	0.945419	0.951403	0.988082	0.6452	0.828898	0.981414	0.0171993	0.00641482	0.000707923	0.00429832	0.131388	0.0923441	0.0770582
mmu05203>Viral carcinogenesis	Tp53	P02340	Cellular tumor antigen p53 OS=Mus musculus OX=10090 GN=Tp53 PE=1 SV=4	4	78	-1.17342	-1.02633	-0.515619	1.59942	1.31123	0.949468	-0.384373	-2.33756	-2.87792	0.00132459	2.89029	2.98663	3.00867	-3.93407	-4.55898	-4.09048	3.46311	7.07711	5.51645	3.04476e-06	0.965066	0.779912	0.838966	0.950603	0.595747	0.75754	0.842451	0.0171993	0.00641482	0.000707923	0.00429832	0.131388	0.0923441	0.0770582
R-MMU-6804756>Regulation of TP53 Activity through Phosphorylation	Tp53	P02340	Cellular tumor antigen p53 OS=Mus musculus OX=10090 GN=Tp53 PE=1 SV=4	4	35	0.643857	-0.0907899	-0.34383	-0.403369	0.379467	0.64648	0.233986	-0.470257	-0.115801	0.765948	2.89029	2.98663	3.00867	-3.93407	-4.55898	-4.09048	3.46311	7.07711	5.51645	3.04476e-06	0.97642	0.924175	0.99205	0.983502	0.972402	0.965581	0.913021	0.0171993	0.00641482	0.000707923	0.00429832	0.131388	0.0923441	0.0770582
GO:0000122>P:negative regulation of transcription by RNA polymerase II|IDA:MGI	Tp53	P02340	Cellular tumor antigen p53 OS=Mus musculus OX=10090 GN=Tp53 PE=1 SV=4	4	42	0.143671	-0.478756	-0.1162	-0.399556	1.13993	0.605537	-0.488052	-0.721737	-0.544796	0.285236	2.89029	2.98663	3.00867	-3.93407	-4.55898	-4.09048	3.46311	7.07711	5.51645	3.04476e-06	0.93989	0.987561	0.966235	0.992788	0.97208	0.820291	0.926782	0.0171993	0.00641482	0.000707923	0.00429832	0.131388	0.0923441	0.0770582
mmu05225>Hepatocellular carcinoma	Tp53	P02340	Cellular tumor antigen p53 OS=Mus musculus OX=10090 GN=Tp53 PE=1 SV=4	4	51	0.850186	0.365433	0.872984	-0.570695	0.654839	-2.00682	-0.089233	1.42088	0.783956	0.164454	2.89029	2.98663	3.00867	-3.93407	-4.55898	-4.09048	3.46311	7.07711	5.51645	3.04476e-06	0.993373	0.88818	0.969786	0.875589	0.945842	0.93314	0.346083	0.0171993	0.00641482	0.000707923	0.00429832	0.131388	0.0923441	0.0770582
mmu04151>PI3K-Akt signaling pathway	Tp53	P02340	Cellular tumor antigen p53 OS=Mus musculus OX=10090 GN=Tp53 PE=1 SV=4	4	77	1.46464	-0.0198729	0.657891	-0.583545	-1.93433	-0.860418	0.118479	1.51831	1.42901	0.0372385	2.89029	2.98663	3.00867	-3.93407	-4.55898	-4.09048	3.46311	7.07711	5.51645	3.04476e-06	0.99442	0.628123	0.997838	0.918689	0.942619	0.48287	0.850107	0.0171993	0.00641482	0.000707923	0.00429832	0.131388	0.0923441	0.0770582
R-MMU-5689880>Ub-specific processing proteases	Tp53	P02340	Cellular tumor antigen p53 OS=Mus musculus OX=10090 GN=Tp53 PE=1 SV=4	4	87	-0.485431	-0.00888863	-0.116803	2.11072	0.855075	1.82808	-0.469085	-1.94488	-1.94209	0.0114263	2.89029	2.98663	3.00867	-3.93407	-4.55898	-4.09048	3.46311	7.07711	5.51645	3.04476e-06	0.9405	0.951514	0.997253	0.992688	0.320377	0.887012	0.430717	0.0171993	0.00641482	0.000707923	0.00429832	0.131388	0.0923441	0.0770582
mmu04071>Sphingolipid signaling pathway	Tp53	P02340	Cellular tumor antigen p53 OS=Mus musculus OX=10090 GN=Tp53 PE=1 SV=4	4	45	0.465111	1.47737	2.19733	-1.13626	-0.0646886	-2.33443	1.2936	2.61363	1.44001	0.0363071	2.89029	2.98663	3.00867	-3.93407	-4.55898	-4.09048	3.46311	7.07711	5.51645	3.04476e-06	0.676258	0.952526	0.627702	0.266881	0.807953	0.993794	0.22376	0.0171993	0.00641482	0.000707923	0.00429832	0.131388	0.0923441	0.0770582
mmu05012>Parkinson disease	Tp53	P02340	Cellular tumor antigen p53 OS=Mus musculus OX=10090 GN=Tp53 PE=1 SV=4	4	122	-2.55187	-2.56575	-2.68234	2.8236	1.33128	2.82784	-3.40866	-5.38935	-3.22619	0.000594027	2.89029	2.98663	3.00867	-3.93407	-4.55898	-4.09048	3.46311	7.07711	5.51645	3.04476e-06	0.015984	0.151285	0.155653	0.11309	0.0985393	0.74975	0.0879824	0.0171993	0.00641482	0.000707923	0.00429832	0.131388	0.0923441	0.0770582
mmu05163>Human cytomegalovirus infection	Tp53	P02340	Cellular tumor antigen p53 OS=Mus musculus OX=10090 GN=Tp53 PE=1 SV=4	4	74	-0.610328	-1.09811	-0.719217	0.85178	0.219335	0.785118	-1.64942	-1.50433	-2.33788	0.00459328	2.89029	2.98663	3.00867	-3.93407	-4.55898	-4.09048	3.46311	7.07711	5.51645	3.04476e-06	0.487725	0.934927	0.811931	0.904034	0.88944	0.987684	0.881276	0.0171993	0.00641482	0.000707923	0.00429832	0.131388	0.0923441	0.0770582
mmu05200>Pathways in cancer	Tp53	P02340	Cellular tumor antigen p53 OS=Mus musculus OX=10090 GN=Tp53 PE=1 SV=4	4	133	1.84204	1.33596	2.17069	-1.97748	-2.3014	-2.07298	0.974074	3.91502	3.93183	0.000116995	2.89029	2.98663	3.00867	-3.93407	-4.55898	-4.09048	3.46311	7.07711	5.51645	3.04476e-06	0.820833	0.437103	0.720433	0.279139	0.369481	0.295214	0.319177	0.0171993	0.00641482	0.000707923	0.00429832	0.131388	0.0923441	0.0770582
GO:0005737>C:cytoplasm|IDA:MGI	Tp53	P02340	Cellular tumor antigen p53 OS=Mus musculus OX=10090 GN=Tp53 PE=1 SV=4	4	307	-2.00306	-2.37129	-0.921024	2.71907	1.78571	1.71946	-2.1437	-3.78877	-2.67922	0.00209307	2.89029	2.98663	3.00867	-3.93407	-4.55898	-4.09048	3.46311	7.07711	5.51645	3.04476e-06	0.243773	0.360801	0.218045	0.858455	0.122606	0.55478	0.495711	0.0171993	0.00641482	0.000707923	0.00429832	0.131388	0.0923441	0.0770582
R-MMU-5689896>Ovarian tumor domain proteases	Tp53	P02340	Cellular tumor antigen p53 OS=Mus musculus OX=10090 GN=Tp53 PE=1 SV=4	4	13	2.56779	4.09902	3.08367	-3.56373	-4.09633	-3.49801	3.50382	6.6474	3.85482	0.000139695	2.89029	2.98663	3.00867	-3.93407	-4.55898	-4.09048	3.46311	7.07711	5.51645	3.04476e-06	0.0127294	0.145045	0.00255185	0.0485163	0.0156598	0.00358569	0.0170391	0.0171993	0.00641482	0.000707923	0.00429832	0.131388	0.0923441	0.0770582
GO:0001756>P:somitogenesis|IGI:MGI	Tp53	P02340	Cellular tumor antigen p53 OS=Mus musculus OX=10090 GN=Tp53 PE=1 SV=4	4	3	1.62216	2.16052	1.61096	-2.27158	-2.48035	-2.7294	1.92684	4.10251	4.3554	4.41164e-05	2.89029	2.98663	3.00867	-3.93407	-4.55898	-4.09048	3.46311	7.07711	5.51645	3.04476e-06	0.348715	0.56032	0.303885	0.535453	0.250609	0.217474	0.11318	0.0171993	0.00641482	0.000707923	0.00429832	0.131388	0.0923441	0.0770582
GO:0006357>P:regulation of transcription by RNA polymerase II|IDA:MGI	Tp53	P02340	Cellular tumor antigen p53 OS=Mus musculus OX=10090 GN=Tp53 PE=1 SV=4	4	21	1.2144	0.918946	1.27605	-0.622358	-3.01565	-1.24245	1.37048	2.45685	1.7221	0.0189626	2.89029	2.98663	3.00867	-3.93407	-4.55898	-4.09048	3.46311	7.07711	5.51645	3.04476e-06	0.638312	0.762842	0.871835	0.693546	0.935507	0.0746756	0.739006	0.0171993	0.00641482	0.000707923	0.00429832	0.131388	0.0923441	0.0770582
R-MMU-6804758>Regulation of TP53 Activity through Acetylation	Tp53	P02340	Cellular tumor antigen p53 OS=Mus musculus OX=10090 GN=Tp53 PE=1 SV=4	4	16	0.717065	-0.0760837	1.5571	0.712857	1.29937	0.288413	0.393634	0.00420803	0.0205183	0.953853	2.89029	2.98663	3.00867	-3.93407	-4.55898	-4.09048	3.46311	7.07711	5.51645	3.04476e-06	0.962962	0.909066	0.993635	0.560289	0.924452	0.764336	0.971723	0.0171993	0.00641482	0.000707923	0.00429832	0.131388	0.0923441	0.0770582
R-MMU-6804760>Regulation of TP53 Activity through Methylation	Tp53	P02340	Cellular tumor antigen p53 OS=Mus musculus OX=10090 GN=Tp53 PE=1 SV=4	4	8	1.00679	3.05672	1.31895	-1.87119	-0.0346628	-2.46619	1.79175	3.19014	1.54405	0.0285729	2.89029	2.98663	3.00867	-3.93407	-4.55898	-4.09048	3.46311	7.07711	5.51645	3.04476e-06	0.413487	0.845046	0.0611151	0.669649	0.42624	0.995992	0.184512	0.0171993	0.00641482	0.000707923	0.00429832	0.131388	0.0923441	0.0770582
R-MMU-6811555>PI5P Regulates TP53 Acetylation	Tp53	P02340	Cellular tumor antigen p53 OS=Mus musculus OX=10090 GN=Tp53 PE=1 SV=4	4	7	0.494234	0.599921	1.54775	1.20556	0.777389	-1.64838	0.796382	-0.177469	-0.334025	0.46342	2.89029	2.98663	3.00867	-3.93407	-4.55898	-4.09048	3.46311	7.07711	5.51645	3.04476e-06	0.875184	0.948428	0.951669	0.565941	0.78953	0.905665	0.52097	0.0171993	0.00641482	0.000707923	0.00429832	0.131388	0.0923441	0.0770582
mmu04310>Wnt signaling pathway	Tp53	P02340	Cellular tumor antigen p53 OS=Mus musculus OX=10090 GN=Tp53 PE=1 SV=4	4	36	0.497816	0.604661	0.715104	-0.439106	-0.363677	-1.13704	0.899364	1.04377	2.10389	0.00787248	2.89029	2.98663	3.00867	-3.93407	-4.55898	-4.09048	3.46311	7.07711	5.51645	3.04476e-06	0.851432	0.94626	0.951672	0.905398	0.977683	0.967892	0.790523	0.0171993	0.00641482	0.000707923	0.00429832	0.131388	0.0923441	0.0770582
mmu05016>Huntington disease	Tp53	P02340	Cellular tumor antigen p53 OS=Mus musculus OX=10090 GN=Tp53 PE=1 SV=4	4	135	-0.348082	-0.775622	-0.751235	1.31189	0.344121	1.63126	-0.956835	-2.06312	-1.85861	0.0138482	2.89029	2.98663	3.00867	-3.93407	-4.55898	-4.09048	3.46311	7.07711	5.51645	3.04476e-06	0.826916	0.963437	0.904899	0.905729	0.725397	0.969381	0.528647	0.0171993	0.00641482	0.000707923	0.00429832	0.131388	0.0923441	0.0770582
mmu05161>Hepatitis B	Tp53	P02340	Cellular tumor antigen p53 OS=Mus musculus OX=10090 GN=Tp53 PE=1 SV=4	4	51	-0.197491	-0.533232	0.209689	-0.451186	0.179411	0.167703	0.467349	-0.365194	-0.176255	0.666416	2.89029	2.98663	3.00867	-3.93407	-4.55898	-4.09048	3.46311	7.07711	5.51645	3.04476e-06	0.941425	0.977522	0.954668	0.986021	0.973194	0.988211	0.984356	0.0171993	0.00641482	0.000707923	0.00429832	0.131388	0.0923441	0.0770582
mmu05167>Kaposi sarcoma-associated herpesvirus infection	Tp53	P02340	Cellular tumor antigen p53 OS=Mus musculus OX=10090 GN=Tp53 PE=1 SV=4	4	58	-2.35842	-3.80864	-2.20996	2.4187	1.18862	2.54777	-2.31948	-4.77713	-2.71408	0.0019316	2.89029	2.98663	3.00867	-3.93407	-4.55898	-4.09048	3.46311	7.07711	5.51645	3.04476e-06	0.196112	0.218923	0.00733303	0.26414	0.202276	0.808937	0.159671	0.0171993	0.00641482	0.000707923	0.00429832	0.131388	0.0923441	0.0770582
mmu05206>MicroRNAs in cancer	Tp53	P02340	Cellular tumor antigen p53 OS=Mus musculus OX=10090 GN=Tp53 PE=1 SV=4	4	59	0.161319	-0.525158	-0.0224666	0.936473	0.979735	-0.0650464	-0.799762	-0.958939	-0.871698	0.13437	2.89029	2.98663	3.00867	-3.93407	-4.55898	-4.09048	3.46311	7.07711	5.51645	3.04476e-06	0.876779	0.985695	0.95826	0.99574	0.854567	0.868661	0.994105	0.0171993	0.00641482	0.000707923	0.00429832	0.131388	0.0923441	0.0770582
mmu05215>Prostate cancer	Tp53	P02340	Cellular tumor antigen p53 OS=Mus musculus OX=10090 GN=Tp53 PE=1 SV=4	4	29	0.361805	0.161933	0.302419	0.950692	0.718611	0.0743135	0.0888271	-0.416192	-0.496609	0.318706	2.89029	2.98663	3.00867	-3.93407	-4.55898	-4.09048	3.46311	7.07711	5.51645	3.04476e-06	0.993649	0.961248	0.986454	0.984432	0.85086	0.922796	0.995262	0.0171993	0.00641482	0.000707923	0.00429832	0.131388	0.0923441	0.0770582
GO:0043066>P:negative regulation of apoptotic process|IMP:MGI	Tp53	P02340	Cellular tumor antigen p53 OS=Mus musculus OX=10090 GN=Tp53 PE=1 SV=4	4	25	0.82515	1.18146	0.54055	-0.402297	0.681323	-0.504069	-0.442814	1.22745	1.02768	0.0938255	2.89029	2.98663	3.00867	-3.93407	-4.55898	-4.09048	3.46311	7.07711	5.51645	3.04476e-06	0.948334	0.894554	0.769839	0.952616	0.971908	0.929663	0.93757	0.0171993	0.00641482	0.000707923	0.00429832	0.131388	0.0923441	0.0770582
GO:0000978>F:RNA polymerase II cis-regulatory region sequence-specific DNA binding|IDA:UniProtKB	Tp53	P02340	Cellular tumor antigen p53 OS=Mus musculus OX=10090 GN=Tp53 PE=1 SV=4	4	14	1.70004	1.75826	1.03414	-1.93379	-0.0339778	-1.87673	1.61428	3.57677	1.85425	0.0139878	2.89029	2.98663	3.00867	-3.93407	-4.55898	-4.09048	3.46311	7.07711	5.51645	3.04476e-06	0.504633	0.518492	0.499643	0.80523	0.394911	0.996153	0.402723	0.0171993	0.00641482	0.000707923	0.00429832	0.131388	0.0923441	0.0770582
mmu05216>Thyroid cancer	Tp53	P02340	Cellular tumor antigen p53 OS=Mus musculus OX=10090 GN=Tp53 PE=1 SV=4	4	9	2.90354	2.66921	3.2609	-2.60422	-3.49263	-2.54281	3.33354	5.50776	4.1081	7.79658e-05	2.89029	2.98663	3.00867	-3.93407	-4.55898	-4.09048	3.46311	7.07711	5.51645	3.04476e-06	0.0188353	0.0767692	0.123578	0.0295436	0.155079	0.025447	0.16134	0.0171993	0.00641482	0.000707923	0.00429832	0.131388	0.0923441	0.0770582
mmu05230>Central carbon metabolism in cancer	Tp53	P02340	Cellular tumor antigen p53 OS=Mus musculus OX=10090 GN=Tp53 PE=1 SV=4	4	27	-1.7157	-1.43879	-3.00364	3.42911	3.67039	3.64838	-1.77666	-5.36409	-3.49238	0.000321828	2.89029	2.98663	3.00867	-3.93407	-4.55898	-4.09048	3.46311	7.07711	5.51645	3.04476e-06	0.418726	0.50598	0.642639	0.0584306	0.0226001	0.014603	0.0108784	0.0171993	0.00641482	0.000707923	0.00429832	0.131388	0.0923441	0.0770582
mmu05417>Lipid and atherosclerosis	Tp53	P02340	Cellular tumor antigen p53 OS=Mus musculus OX=10090 GN=Tp53 PE=1 SV=4	4	62	0.390771	-0.456599	0.0955572	-0.749109	-0.566532	-0.0511269	0.3749	0.662089	0.64816	0.224823	2.89029	2.98663	3.00867	-3.93407	-4.55898	-4.09048	3.46311	7.07711	5.51645	3.04476e-06	0.965926	0.962336	0.965784	0.993597	0.911019	0.952505	0.994473	0.0171993	0.00641482	0.000707923	0.00429832	0.131388	0.0923441	0.0770582
GO:0005829>C:cytosol|IDA:MGI	Tp53	P02340	Cellular tumor antigen p53 OS=Mus musculus OX=10090 GN=Tp53 PE=1 SV=4	4	107	-0.647028	-0.844716	0.781124	2.47928	2.53695	2.05873	-1.33448	-3.12631	-2.08226	0.00827452	2.89029	2.98663	3.00867	-3.93407	-4.55898	-4.09048	3.46311	7.07711	5.51645	3.04476e-06	0.6484	0.924585	0.889052	0.898803	0.19205	0.199467	0.324779	0.0171993	0.00641482	0.000707923	0.00429832	0.131388	0.0923441	0.0770582
mmu04210>Apoptosis	Tp53	P02340	Cellular tumor antigen p53 OS=Mus musculus OX=10090 GN=Tp53 PE=1 SV=4	4	40	-2.71469	-2.92211	-1.91663	2.93639	3.19708	2.32514	-3.00815	-5.65108	-3.73522	0.000183983	2.89029	2.98663	3.00867	-3.93407	-4.55898	-4.09048	3.46311	7.07711	5.51645	3.04476e-06	0.046031	0.103136	0.0849894	0.391197	0.0816909	0.0548745	0.228021	0.0171993	0.00641482	0.000707923	0.00429832	0.131388	0.0923441	0.0770582
mmu04218>Cellular senescence	Tp53	P02340	Cellular tumor antigen p53 OS=Mus musculus OX=10090 GN=Tp53 PE=1 SV=4	4	56	-1.40934	-1.13776	-0.838546	1.68621	1.17829	1.44081	-1.07137	-2.57857	-3.50376	0.0003135	2.89029	2.98663	3.00867	-3.93407	-4.55898	-4.09048	3.46311	7.07711	5.51645	3.04476e-06	0.786672	0.660726	0.793903	0.879651	0.537659	0.811575	0.635419	0.0171993	0.00641482	0.000707923	0.00429832	0.131388	0.0923441	0.0770582
mmu05168>Herpes simplex virus 1 infection	Tp53	P02340	Cellular tumor antigen p53 OS=Mus musculus OX=10090 GN=Tp53 PE=1 SV=4	4	48	-2.8154	-3.37014	-2.6088	2.23816	2.18293	3.30563	-3.45173	-5.05356	-3.66785	0.000214858	2.89029	2.98663	3.00867	-3.93407	-4.55898	-4.09048	3.46311	7.07711	5.51645	3.04476e-06	0.0143456	0.0886463	0.0268031	0.133434	0.262629	0.351327	0.0279666	0.0171993	0.00641482	0.000707923	0.00429832	0.131388	0.0923441	0.0770582
mmu04010>MAPK signaling pathway	Tp53	P02340	Cellular tumor antigen p53 OS=Mus musculus OX=10090 GN=Tp53 PE=1 SV=4	4	71	0.700623	0.751018	1.34721	-1.62092	-0.111849	-0.562896	1.51516	1.31391	1.58176	0.0261966	2.89029	2.98663	3.00867	-3.93407	-4.55898	-4.09048	3.46311	7.07711	5.51645	3.04476e-06	0.561112	0.913153	0.915164	0.651955	0.580109	0.989241	0.932455	0.0171993	0.00641482	0.000707923	0.00429832	0.131388	0.0923441	0.0770582
GO:0005739>C:mitochondrion|IDA:UniProtKB	Tp53	P02340	Cellular tumor antigen p53 OS=Mus musculus OX=10090 GN=Tp53 PE=1 SV=4	4	36	-0.810983	-0.802041	-1.29289	1.64515	1.35672	1.44129	-1.77233	-2.25227	-3.74116	0.000181487	2.89029	2.98663	3.00867	-3.93407	-4.55898	-4.09048	3.46311	7.07711	5.51645	3.04476e-06	0.421931	0.896809	0.898591	0.685102	0.565568	0.736458	0.63572	0.0171993	0.00641482	0.000707923	0.00429832	0.131388	0.0923441	0.0770582
GO:0006979>P:response to oxidative stress|IMP:MGI	Tp53	P02340	Cellular tumor antigen p53 OS=Mus musculus OX=10090 GN=Tp53 PE=1 SV=4	4	5	-0.0674336	-0.794907	-1.20179	2.00312	2.04282	2.00154	-2.83881	-2.79803	-2.90735	0.00123781	2.89029	2.98663	3.00867	-3.93407	-4.55898	-4.09048	3.46311	7.07711	5.51645	3.04476e-06	0.0705427	0.99218	0.8998	0.732087	0.363967	0.43017	0.348179	0.0171993	0.00641482	0.000707923	0.00429832	0.131388	0.0923441	0.0770582
GO:0009411>P:response to UV|IDA:MGI	Tp53	P02340	Cellular tumor antigen p53 OS=Mus musculus OX=10090 GN=Tp53 PE=1 SV=4	4	3	0.467244	1.11454	1.25983	-1.84653	1.15399	-1.83746	1.36773	2.952	0.805488	0.156499	2.89029	2.98663	3.00867	-3.93407	-4.55898	-4.09048	3.46311	7.07711	5.51645	3.04476e-06	0.636718	0.952466	0.80066	0.702302	0.443727	0.809875	0.42428	0.0171993	0.00641482	0.000707923	0.00429832	0.131388	0.0923441	0.0770582
R-MMU-349425>Autodegradation of the E3 ubiquitin ligase COP1	Tp53	P02340	Cellular tumor antigen p53 OS=Mus musculus OX=10090 GN=Tp53 PE=1 SV=4	4	38	0.252619	0.501508	0.413292	1.89865	0.435983	1.09908	0.478903	-0.685792	-0.814994	0.153111	2.89029	2.98663	3.00867	-3.93407	-4.55898	-4.09048	3.46311	7.07711	5.51645	3.04476e-06	0.941187	0.975624	0.961997	0.975564	0.411814	0.958792	0.797051	0.0171993	0.00641482	0.000707923	0.00429832	0.131388	0.0923441	0.0770582
R-MMU-69481>G2/M Checkpoints	Tp53	P02340	Cellular tumor antigen p53 OS=Mus musculus OX=10090 GN=Tp53 PE=1 SV=4	4	38	0.125008	0.124963	0.265112	2.09518	0.472817	1.39031	0.248388	-1.2653	-1.14358	0.0718493	2.89029	2.98663	3.00867	-3.93407	-4.55898	-4.09048	3.46311	7.07711	5.51645	3.04476e-06	0.974744	0.991717	0.987442	0.986393	0.327202	0.955884	0.664481	0.0171993	0.00641482	0.000707923	0.00429832	0.131388	0.0923441	0.0770582
R-MMU-8852276>The role of GTSE1 in G2/M progression after G2 checkpoint	Tp53	P02340	Cellular tumor antigen p53 OS=Mus musculus OX=10090 GN=Tp53 PE=1 SV=4	4	52	0.21029	0.0146991	0.853043	1.47961	-0.313457	1.18465	0.544841	-0.974365	-0.279747	0.525113	2.89029	2.98663	3.00867	-3.93407	-4.55898	-4.09048	3.46311	7.07711	5.51645	3.04476e-06	0.940316	0.976827	0.99755	0.877307	0.646574	0.972197	0.767027	0.0171993	0.00641482	0.000707923	0.00429832	0.131388	0.0923441	0.0770582
GO:0045892>P:negative regulation of transcription, DNA-templated|IDA:UniProtKB	Tp53	P02340	Cellular tumor antigen p53 OS=Mus musculus OX=10090 GN=Tp53 PE=1 SV=4	4	20	0.11356	1.02303	-0.0123124	-1.20825	1.0677	0.430739	-0.110411	-0.317178	-0.136421	0.73043	2.89029	2.98663	3.00867	-3.93407	-4.55898	-4.09048	3.46311	7.07711	5.51645	3.04476e-06	0.993215	0.991901	0.837998	0.999144	0.788255	0.850878	0.961589	0.0171993	0.00641482	0.000707923	0.00429832	0.131388	0.0923441	0.0770582
mmu05169>Epstein-Barr virus infection	Tp53	P02340	Cellular tumor antigen p53 OS=Mus musculus OX=10090 GN=Tp53 PE=1 SV=4	4	73	-2.39152	-3.60713	-2.34049	3.50012	2.28481	3.60623	-2.66365	-5.89164	-3.24602	0.000567518	2.89029	2.98663	3.00867	-3.93407	-4.55898	-4.09048	3.46311	7.07711	5.51645	3.04476e-06	0.103352	0.210262	0.0129011	0.217093	0.0189168	0.304574	0.0123757	0.0171993	0.00641482	0.000707923	0.00429832	0.131388	0.0923441	0.0770582
mmu05202>Transcriptional misregulation in cancer	Tp53	P02340	Cellular tumor antigen p53 OS=Mus musculus OX=10090 GN=Tp53 PE=1 SV=4	4	34	0.337857	0.96172	-0.0622085	0.562061	1.475	0.601364	-0.298693	-0.263508	-0.481659	0.329868	2.89029	2.98663	3.00867	-3.93407	-4.55898	-4.09048	3.46311	7.07711	5.51645	3.04476e-06	0.968897	0.964076	0.853295	0.993494	0.947914	0.669126	0.925971	0.0171993	0.00641482	0.000707923	0.00429832	0.131388	0.0923441	0.0770582
mmu05220>Chronic myeloid leukemia	Tp53	P02340	Cellular tumor antigen p53 OS=Mus musculus OX=10090 GN=Tp53 PE=1 SV=4	4	28	0.637718	-0.072133	0.76794	-0.790205	0.784391	0.188868	1.07681	0.44885	0.29421	0.507913	2.89029	2.98663	3.00867	-3.93407	-4.55898	-4.09048	3.46311	7.07711	5.51645	3.04476e-06	0.782736	0.922415	0.992658	0.904457	0.910449	0.905182	0.983644	0.0171993	0.00641482	0.000707923	0.00429832	0.131388	0.0923441	0.0770582
R-MMU-2559580>Oxidative Stress Induced Senescence	Tp53	P02340	Cellular tumor antigen p53 OS=Mus musculus OX=10090 GN=Tp53 PE=1 SV=4	4	19	2.37179	2.67406	1.94455	-1.81154	-1.38506	-2.56524	2.27967	4.18332	3.33276	0.000464774	2.89029	2.98663	3.00867	-3.93407	-4.55898	-4.09048	3.46311	7.07711	5.51645	3.04476e-06	0.200645	0.213986	0.122321	0.373614	0.462917	0.720153	0.153918	0.0171993	0.00641482	0.000707923	0.00429832	0.131388	0.0923441	0.0770582
mmu01524>Platinum drug resistance	Tp53	P02340	Cellular tumor antigen p53 OS=Mus musculus OX=10090 GN=Tp53 PE=1 SV=4	4	25	-0.811395	-1.13387	-1.27062	1.28739	2.01321	1.46415	-1.16422	-2.59802	-3.30535	0.000495054	2.89029	2.98663	3.00867	-3.93407	-4.55898	-4.09048	3.46311	7.07711	5.51645	3.04476e-06	0.747488	0.89743	0.79736	0.695956	0.744021	0.44515	0.624604	0.0171993	0.00641482	0.000707923	0.00429832	0.131388	0.0923441	0.0770582
mmu05418>Fluid shear stress and atherosclerosis	Tp53	P02340	Cellular tumor antigen p53 OS=Mus musculus OX=10090 GN=Tp53 PE=1 SV=4	4	52	-0.760856	-1.40867	0.10831	1.74357	0.918399	0.55592	-1.99739	-1.67925	-1.45251	0.035277	2.89029	2.98663	3.00867	-3.93407	-4.55898	-4.09048	3.46311	7.07711	5.51645	3.04476e-06	0.31052	0.910421	0.668056	0.994044	0.505686	0.873916	0.931819	0.0171993	0.00641482	0.000707923	0.00429832	0.131388	0.0923441	0.0770582
mmu04216>Ferroptosis	Tp53	P02340	Cellular tumor antigen p53 OS=Mus musculus OX=10090 GN=Tp53 PE=1 SV=4	4	20	0.633404	1.18949	0.743855	0.672244	0.193	0.700235	1.19383	0.0716112	0.63601	0.231201	2.89029	2.98663	3.00867	-3.93407	-4.55898	-4.09048	3.46311	7.07711	5.51645	3.04476e-06	0.725573	0.924615	0.766176	0.903354	0.934541	0.990406	0.90428	0.0171993	0.00641482	0.000707923	0.00429832	0.131388	0.0923441	0.0770582
R-MMU-2559586>DNA Damage/Telomere Stress Induced Senescence	Tp53	P02340	Cellular tumor antigen p53 OS=Mus musculus OX=10090 GN=Tp53 PE=1 SV=4	4	19	2.04052	2.65058	1.17658	-2.31308	0.519885	-2.50219	2.34071	4.3536	1.47264	0.0336793	2.89029	2.98663	3.00867	-3.93407	-4.55898	-4.09048	3.46311	7.07711	5.51645	3.04476e-06	0.188381	0.359168	0.127899	0.746694	0.242621	0.955879	0.170363	0.0171993	0.00641482	0.000707923	0.00429832	0.131388	0.0923441	0.0770582
GO:0005657>C:replication fork|IDA:MGI	Tp53	P02340	Cellular tumor antigen p53 OS=Mus musculus OX=10090 GN=Tp53 PE=1 SV=4	4	9	1.26611	1.56295	1.59304	-2.24594	-1.30624	-1.5455	1.47955	3.10845	3.3413	0.00045572	2.89029	2.98663	3.00867	-3.93407	-4.55898	-4.09048	3.46311	7.07711	5.51645	3.04476e-06	0.588096	0.741461	0.590941	0.539303	0.262371	0.759563	0.577192	0.0171993	0.00641482	0.000707923	0.00429832	0.131388	0.0923441	0.0770582
GO:0006974>P:cellular response to DNA damage stimulus|IDA:MGI	Tp53	P02340	Cellular tumor antigen p53 OS=Mus musculus OX=10090 GN=Tp53 PE=1 SV=4	4	5	0.646917	0.580881	1.0067	-1.23654	1.05814	-1.54955	0.943799	1.88345	0.726187	0.187851	2.89029	2.98663	3.00867	-3.93407	-4.55898	-4.09048	3.46311	7.07711	5.51645	3.04476e-06	0.831205	0.924499	0.957708	0.816585	0.768834	0.856001	0.574349	0.0171993	0.00641482	0.000707923	0.00429832	0.131388	0.0923441	0.0770582
GO:0042127>P:regulation of cell population proliferation|IMP:MGI	Tp53	P02340	Cellular tumor antigen p53 OS=Mus musculus OX=10090 GN=Tp53 PE=1 SV=4	4	12	1.85434	2.0812	2.95492	-1.82828	-0.366419	-3.28465	2.67504	3.90948	1.98131	0.0104398	2.89029	2.98663	3.00867	-3.93407	-4.55898	-4.09048	3.46311	7.07711	5.51645	3.04476e-06	0.101314	0.43103	0.337818	0.0653371	0.454465	0.96606	0.029021	0.0171993	0.00641482	0.000707923	0.00429832	0.131388	0.0923441	0.0770582
R-MMU-69473>G2/M DNA damage checkpoint	Tp53	P02340	Cellular tumor antigen p53 OS=Mus musculus OX=10090 GN=Tp53 PE=1 SV=4	4	29	1.353	1.54931	0.998933	-1.13087	0.273563	-1.68014	1.64143	2.48387	1.62569	0.0236763	2.89029	2.98663	3.00867	-3.93407	-4.55898	-4.09048	3.46311	7.07711	5.51645	3.04476e-06	0.487562	0.685151	0.601291	0.820227	0.806324	0.980031	0.510682	0.0171993	0.00641482	0.000707923	0.00429832	0.131388	0.0923441	0.0770582
mmu04115>p53 signaling pathway	Tp53	P02340	Cellular tumor antigen p53 OS=Mus musculus OX=10090 GN=Tp53 PE=1 SV=4	4	17	0.152338	-1.36411	-0.537471	1.00781	-0.110221	1.86607	-0.723924	-1.54528	-0.978078	0.105177	2.89029	2.98663	3.00867	-3.93407	-4.55898	-4.09048	3.46311	7.07711	5.51645	3.04476e-06	0.8947	0.986084	0.700894	0.951946	0.836853	0.988549	0.408653	0.0171993	0.00641482	0.000707923	0.00429832	0.131388	0.0923441	0.0770582
GO:0003700>F:DNA-binding transcription factor activity|IDA:MGI	Tp53	P02340	Cellular tumor antigen p53 OS=Mus musculus OX=10090 GN=Tp53 PE=1 SV=4	4	25	1.33959	1.51533	0.950712	-1.9379	-1.00142	0.264133	1.1479	2.34101	1.51394	0.0306239	2.89029	2.98663	3.00867	-3.93407	-4.55898	-4.09048	3.46311	7.07711	5.51645	3.04476e-06	0.761545	0.696163	0.614887	0.84536	0.393829	0.864422	0.977424	0.0171993	0.00641482	0.000707923	0.00429832	0.131388	0.0923441	0.0770582
GO:0006606>P:protein import into nucleus|IDA:MGI	Tp53	P02340	Cellular tumor antigen p53 OS=Mus musculus OX=10090 GN=Tp53 PE=1 SV=4	4	11	0.886744	0.391315	0.832744	-0.957346	-0.268512	0.743796	0.644311	1.10126	0.767601	0.170765	2.89029	2.98663	3.00867	-3.93407	-4.55898	-4.09048	3.46311	7.07711	5.51645	3.04476e-06	0.911111	0.873083	0.967173	0.88403	0.860732	0.980265	0.89343	0.0171993	0.00641482	0.000707923	0.00429832	0.131388	0.0923441	0.0770582
GO:0007507>P:heart development|IGI:MGI	Tp53	P02340	Cellular tumor antigen p53 OS=Mus musculus OX=10090 GN=Tp53 PE=1 SV=4	4	8	-0.342032	1.22219	0.869158	-1.28369	0.92898	-1.62922	0.767517	2.15285	0.598162	0.252254	2.89029	2.98663	3.00867	-3.93407	-4.55898	-4.09048	3.46311	7.07711	5.51645	3.04476e-06	0.880281	0.965137	0.743433	0.876067	0.747414	0.873219	0.530518	0.0171993	0.00641482	0.000707923	0.00429832	0.131388	0.0923441	0.0770582
GO:0035264>P:multicellular organism growth|IGI:MGI	Tp53	P02340	Cellular tumor antigen p53 OS=Mus musculus OX=10090 GN=Tp53 PE=1 SV=4	4	4	2.19633	1.64805	0.982592	-2.0561	-2.93493	-1.92868	1.64812	3.70415	2.93663	0.0011571	2.89029	2.98663	3.00867	-3.93407	-4.55898	-4.09048	3.46311	7.07711	5.51645	3.04476e-06	0.488723	0.288295	0.544953	0.831198	0.345699	0.0857833	0.388162	0.0171993	0.00641482	0.000707923	0.00429832	0.131388	0.0923441	0.0770582
mmu01522>Endocrine resistance	Tp53	P02340	Cellular tumor antigen p53 OS=Mus musculus OX=10090 GN=Tp53 PE=1 SV=4	4	29	-0.0162814	-0.342315	-0.707156	1.07923	1.32767	0.530037	-0.824593	-1.42154	-1.90523	0.0124385	2.89029	2.98663	3.00867	-3.93407	-4.55898	-4.09048	3.46311	7.07711	5.51645	3.04476e-06	0.877655	0.997848	0.972274	0.903361	0.826988	0.749238	0.936394	0.0171993	0.00641482	0.000707923	0.00429832	0.131388	0.0923441	0.0770582
mmu05224>Breast cancer	Tp53	P02340	Cellular tumor antigen p53 OS=Mus musculus OX=10090 GN=Tp53 PE=1 SV=4	4	25	0.480396	0.402684	0.286404	0.71858	0.547408	0.0771822	0.431911	-0.144724	-0.104325	0.786457	2.89029	2.98663	3.00867	-3.93407	-4.55898	-4.09048	3.46311	7.07711	5.51645	3.04476e-06	0.95232	0.95196	0.964852	0.986071	0.922481	0.954522	0.99449	0.0171993	0.00641482	0.000707923	0.00429832	0.131388	0.0923441	0.0770582
GO:0051726>P:regulation of cell cycle|IMP:MGI	Tp53	P02340	Cellular tumor antigen p53 OS=Mus musculus OX=10090 GN=Tp53 PE=1 SV=4	4	7	0.595464	0.163936	0.209287	1.70148	0.878033	0.734673	0.527502	-0.668746	-1.11113	0.0774222	2.89029	2.98663	3.00867	-3.93407	-4.55898	-4.09048	3.46311	7.07711	5.51645	3.04476e-06	0.941079	0.939237	0.985467	0.986164	0.532217	0.88124	0.899114	0.0171993	0.00641482	0.000707923	0.00429832	0.131388	0.0923441	0.0770582
mmu05205>Proteoglycans in cancer	Tp53	P02340	Cellular tumor antigen p53 OS=Mus musculus OX=10090 GN=Tp53 PE=1 SV=4	4	75	2.34349	2.50766	1.97386	-3.14528	-2.94812	-2.51064	1.88296	5.29161	4.51572	3.04987e-05	2.89029	2.98663	3.00867	-3.93407	-4.55898	-4.09048	3.46311	7.07711	5.51645	3.04476e-06	0.373184	0.224576	0.174974	0.35504	0.0491579	0.084465	0.173666	0.0171993	0.00641482	0.000707923	0.00429832	0.131388	0.0923441	0.0770582
mmu05219>Bladder cancer	Tp53	P02340	Cellular tumor antigen p53 OS=Mus musculus OX=10090 GN=Tp53 PE=1 SV=4	4	12	2.16713	1.66327	1.09804	-1.32368	-0.252199	-1.73643	2.20031	2.98695	2.15365	0.00702025	2.89029	2.98663	3.00867	-3.93407	-4.55898	-4.09048	3.46311	7.07711	5.51645	3.04476e-06	0.221243	0.30237	0.545545	0.778481	0.722336	0.982092	0.485205	0.0171993	0.00641482	0.000707923	0.00429832	0.131388	0.0923441	0.0770582
GO:0001701>P:in utero embryonic development|IGI:MGI	Tp53	P02340	Cellular tumor antigen p53 OS=Mus musculus OX=10090 GN=Tp53 PE=1 SV=4	4	14	-0.22148	0.673291	0.784013	0.969039	0.922084	1.04659	0.336092	-0.295748	-0.820106	0.151319	2.89029	2.98663	3.00867	-3.93407	-4.55898	-4.09048	3.46311	7.07711	5.51645	3.04476e-06	0.964832	0.975452	0.938532	0.89783	0.858016	0.872126	0.812227	0.0171993	0.00641482	0.000707923	0.00429832	0.131388	0.0923441	0.0770582
mmu04137>Mitophagy - animal	Tp53	P02340	Cellular tumor antigen p53 OS=Mus musculus OX=10090 GN=Tp53 PE=1 SV=4	4	27	0.205816	0.896428	0.787593	-1.12351	-0.378143	-1.18226	0.984219	1.9111	1.97781	0.0105242	2.89029	2.98663	3.00867	-3.93407	-4.55898	-4.09048	3.46311	7.07711	5.51645	3.04476e-06	0.815623	0.976086	0.879365	0.89626	0.812242	0.965293	0.76606	0.0171993	0.00641482	0.000707923	0.00429832	0.131388	0.0923441	0.0770582
mmu05162>Measles	Tp53	P02340	Cellular tumor antigen p53 OS=Mus musculus OX=10090 GN=Tp53 PE=1 SV=4	4	40	-1.5121	-2.32031	-2.40528	1.49464	1.97948	1.95957	-2.58643	-4.27988	-3.55045	0.000281546	2.89029	2.98663	3.00867	-3.93407	-4.55898	-4.09048	3.46311	7.07711	5.51645	3.04476e-06	0.11778	0.614039	0.233039	0.196271	0.635609	0.466283	0.368892	0.0171993	0.00641482	0.000707923	0.00429832	0.131388	0.0923441	0.0770582
mmu04211>Longevity regulating pathway	Tp53	P02340	Cellular tumor antigen p53 OS=Mus musculus OX=10090 GN=Tp53 PE=1 SV=4	4	25	-2.60922	-2.49143	-2.02242	3.04628	3.38568	2.28515	-3.20531	-5.53771	-3.8469	0.000142266	2.89029	2.98663	3.00867	-3.93407	-4.55898	-4.09048	3.46311	7.07711	5.51645	3.04476e-06	0.0278455	0.132637	0.174202	0.344348	0.0640737	0.0345485	0.240156	0.0171993	0.00641482	0.000707923	0.00429832	0.131388	0.0923441	0.0770582
mmu05213>Endometrial cancer	Tp53	P02340	Cellular tumor antigen p53 OS=Mus musculus OX=10090 GN=Tp53 PE=1 SV=4	4	19	3.14124	2.49634	1.88259	-2.66247	-3.42424	-2.87809	2.68967	5.37443	3.67214	0.000212746	2.89029	2.98663	3.00867	-3.93407	-4.55898	-4.09048	3.46311	7.07711	5.51645	3.04476e-06	0.098191	0.0433297	0.178155	0.398095	0.139171	0.0309789	0.0797896	0.0171993	0.00641482	0.000707923	0.00429832	0.131388	0.0923441	0.0770582
GO:0045893>P:positive regulation of transcription, DNA-templated|IDA:MGI	Tp53	P02340	Cellular tumor antigen p53 OS=Mus musculus OX=10090 GN=Tp53 PE=1 SV=4	4	19	1.31711	1.5544	1.54771	-1.96158	-0.655201	-1.6674	1.35538	3.21511	2.70372	0.00197826	2.89029	2.98663	3.00867	-3.93407	-4.55898	-4.09048	3.46311	7.07711	5.51645	3.04476e-06	0.637498	0.713528	0.596793	0.565811	0.379532	0.933047	0.516334	0.0171993	0.00641482	0.000707923	0.00429832	0.131388	0.0923441	0.0770582
mmu04722>Neurotrophin signaling pathway	Tp53	P02340	Cellular tumor antigen p53 OS=Mus musculus OX=10090 GN=Tp53 PE=1 SV=4	4	44	2.11028	1.93723	2.5271	-2.74458	-1.72139	-2.42393	2.36602	4.53421	3.67515	0.000211275	2.89029	2.98663	3.00867	-3.93407	-4.55898	-4.09048	3.46311	7.07711	5.51645	3.04476e-06	0.178484	0.325208	0.398123	0.160614	0.116891	0.583662	0.192087	0.0171993	0.00641482	0.000707923	0.00429832	0.131388	0.0923441	0.0770582
mmu05160>Hepatitis C	Tp53	P02340	Cellular tumor antigen p53 OS=Mus musculus OX=10090 GN=Tp53 PE=1 SV=4	4	50	-0.836367	-2.39956	-1.7264	2.60474	1.81994	2.10313	-1.60458	-3.82953	-2.78202	0.0016519	2.89029	2.98663	3.00867	-3.93407	-4.55898	-4.09048	3.46311	7.07711	5.51645	3.04476e-06	0.510739	0.8925	0.208935	0.482617	0.155014	0.543081	0.302691	0.0171993	0.00641482	0.000707923	0.00429832	0.131388	0.0923441	0.0770582
mmu05212>Pancreatic cancer	Tp53	P02340	Cellular tumor antigen p53 OS=Mus musculus OX=10090 GN=Tp53 PE=1 SV=4	4	29	0.700031	0.215056	0.615241	-1.09167	0.230574	-1.07669	1.08524	1.69193	1.17377	0.0670244	2.89029	2.98663	3.00867	-3.93407	-4.55898	-4.09048	3.46311	7.07711	5.51645	3.04476e-06	0.779507	0.913178	0.988749	0.939124	0.819237	0.983888	0.79966	0.0171993	0.00641482	0.000707923	0.00429832	0.131388	0.0923441	0.0770582
mmu05222>Small cell lung cancer	Tp53	P02340	Cellular tumor antigen p53 OS=Mus musculus OX=10090 GN=Tp53 PE=1 SV=4	4	25	0.186045	-1.74501	-0.529015	-0.0848989	0.834159	0.262929	-1.20906	-0.791944	-0.761706	0.173099	2.89029	2.98663	3.00867	-3.93407	-4.55898	-4.09048	3.46311	7.07711	5.51645	3.04476e-06	0.72075	0.98111	0.508249	0.95121	0.994912	0.889741	0.977235	0.0171993	0.00641482	0.000707923	0.00429832	0.131388	0.0923441	0.0770582
GO:0001228>F:DNA-binding transcription activator activity, RNA polymerase II-specific|IDA:MGI	Tp53	P02340	Cellular tumor antigen p53 OS=Mus musculus OX=10090 GN=Tp53 PE=1 SV=4	4	3	2.87068	2.69778	1.58017	-3.71784	-4.00821	-3.10867	2.91975	6.41562	3.61365	0.000243414	2.89029	2.98663	3.00867	-3.93407	-4.55898	-4.09048	3.46311	7.07711	5.51645	3.04476e-06	0.0576696	0.0775596	0.118728	0.547585	0.00936236	0.00484894	0.0431929	0.0171993	0.00641482	0.000707923	0.00429832	0.131388	0.0923441	0.0770582
GO:0006915>P:apoptotic process|IDA:MGI	Tp53	P02340	Cellular tumor antigen p53 OS=Mus musculus OX=10090 GN=Tp53 PE=1 SV=4	4	7	-0.34904	-0.34691	-0.0657687	-1.03739	0.742067	2.03776	0.501342	-1.08898	-0.393155	0.404431	2.89029	2.98663	3.00867	-3.93407	-4.55898	-4.09048	3.46311	7.07711	5.51645	3.04476e-06	0.937983	0.963065	0.971798	0.99357	0.829153	0.912533	0.327309	0.0171993	0.00641482	0.000707923	0.00429832	0.131388	0.0923441	0.0770582
GO:0070243>P:regulation of thymocyte apoptotic process|IGI:MGI	Tp53	P02340	Cellular tumor antigen p53 OS=Mus musculus OX=10090 GN=Tp53 PE=1 SV=4	4	2	2.00775	1.809	2.24103	-2.59628	-3.24509	-2.78312	2.31816	4.79086	4.54212	2.87001e-05	2.89029	2.98663	3.00867	-3.93407	-4.55898	-4.09048	3.46311	7.07711	5.51645	3.04476e-06	0.196556	0.358481	0.46833	0.254984	0.15802	0.0484009	0.0980852	0.0171993	0.00641482	0.000707923	0.00429832	0.131388	0.0923441	0.0770582
GO:0033077>P:T cell differentiation in thymus|IGI:MGI	Tp53	P02340	Cellular tumor antigen p53 OS=Mus musculus OX=10090 GN=Tp53 PE=1 SV=4	4	2	1.72794	2.27115	2.3581	-1.48563	-2.27006	2.27576	2.35231	3.75678	0.857117	0.138958	2.89029	2.98663	3.00867	-3.93407	-4.55898	-4.09048	3.46311	7.07711	5.51645	3.04476e-06	0.184129	0.499443	0.25558	0.210301	0.64146	0.311876	0.243425	0.0171993	0.00641482	0.000707923	0.00429832	0.131388	0.0923441	0.0770582
GO:0000977>F:RNA polymerase II transcription regulatory region sequence-specific DNA binding|IDA:MGI	Tp53	P02340	Cellular tumor antigen p53 OS=Mus musculus OX=10090 GN=Tp53 PE=1 SV=4	4	6	1.98544	1.93107	2.083	-2.64746	-2.3069	-2.48633	2.10371	4.47178	5.69606	2.01346e-06	2.89029	2.98663	3.00867	-3.93407	-4.55898	-4.09048	3.46311	7.07711	5.51645	3.04476e-06	0.261839	0.373075	0.402461	0.314714	0.143331	0.292257	0.176403	0.0171993	0.00641482	0.000707923	0.00429832	0.131388	0.0923441	0.0770582
GO:0001836>P:release of cytochrome c from mitochondria|IDA:MGI	Tp53	P02340	Cellular tumor antigen p53 OS=Mus musculus OX=10090 GN=Tp53 PE=1 SV=4	4	1	2.76913	2.87923	2.90407	-3.89185	-4.50866	-4.04189	3.39375	6.92113	5.48628	3.26378e-06	2.89029	2.98663	3.00867	-3.93407	-4.55898	-4.09048	3.46311	7.07711	5.51645	3.04476e-06	0.0167729	0.0977632	0.0893519	0.0735554	0.00586072	0.00101323	0.00413837	0.0171993	0.00641482	0.000707923	0.00429832	0.131388	0.0923441	0.0770582
GO:0002309>P:T cell proliferation involved in immune response|IGI:MGI	Tp53	P02340	Cellular tumor antigen p53 OS=Mus musculus OX=10090 GN=Tp53 PE=1 SV=4	4	1	2.76913	2.87923	2.90407	-3.89185	-4.50866	-4.04189	3.39375	6.92113	5.48628	3.26378e-06	2.89029	2.98663	3.00867	-3.93407	-4.55898	-4.09048	3.46311	7.07711	5.51645	3.04476e-06	0.0167464	0.0976527	0.0892219	0.07346	0.00583835	0.0010031	0.00411747	0.0171993	0.00641482	0.000707923	0.00429832	0.131388	0.0923441	0.0770582
GO:0002326>P:B cell lineage commitment|IMP:MGI	Tp53	P02340	Cellular tumor antigen p53 OS=Mus musculus OX=10090 GN=Tp53 PE=1 SV=4	4	1	2.76913	2.87923	2.90407	-3.89185	-4.50866	-4.04189	3.39375	6.92113	5.48628	3.26378e-06	2.89029	2.98663	3.00867	-3.93407	-4.55898	-4.09048	3.46311	7.07711	5.51645	3.04476e-06	0.01672	0.0975425	0.0890922	0.0733649	0.00581615	0.000993164	0.00409678	0.0171993	0.00641482	0.000707923	0.00429832	0.131388	0.0923441	0.0770582
GO:0002360>P:T cell lineage commitment|IMP:MGI	Tp53	P02340	Cellular tumor antigen p53 OS=Mus musculus OX=10090 GN=Tp53 PE=1 SV=4	4	1	2.76913	2.87923	2.90407	-3.89185	-4.50866	-4.04189	3.39375	6.92113	5.48628	3.26378e-06	2.89029	2.98663	3.00867	-3.93407	-4.55898	-4.09048	3.46311	7.07711	5.51645	3.04476e-06	0.0166936	0.0974325	0.0889629	0.07327	0.00579412	0.000983427	0.0040763	0.0171993	0.00641482	0.000707923	0.00429832	0.131388	0.0923441	0.0770582
GO:0002931>P:response to ischemia|IMP:MGI	Tp53	P02340	Cellular tumor antigen p53 OS=Mus musculus OX=10090 GN=Tp53 PE=1 SV=4	4	2	3.59047	3.09937	3.61875	-0.686369	2.05367	-0.587833	-2.93043	4.1783	1.5955	0.0253806	2.89029	2.98663	3.00867	-3.93407	-4.55898	-4.09048	3.46311	7.07711	5.51645	3.04476e-06	0.0563895	0.0126884	0.0541186	0.0104159	0.933824	0.421343	0.928908	0.0171993	0.00641482	0.000707923	0.00429832	0.131388	0.0923441	0.0770582
GO:0005634>C:nucleus|IDA:ARUK-UCL	Tp53	P02340	Cellular tumor antigen p53 OS=Mus musculus OX=10090 GN=Tp53 PE=1 SV=4	4	5	1.4781	2.0159	2.51796	-2.43516	-2.9726	-2.82174	2.68748	4.83764	3.81521	0.000153036	2.89029	2.98663	3.00867	-3.93407	-4.55898	-4.09048	3.46311	7.07711	5.51645	3.04476e-06	0.0981348	0.625003	0.369521	0.161905	0.197136	0.0790993	0.0889115	0.0171993	0.00641482	0.000707923	0.00429832	0.131388	0.0923441	0.0770582
GO:0005759>C:mitochondrial matrix|IDA:MGI	Tp53	P02340	Cellular tumor antigen p53 OS=Mus musculus OX=10090 GN=Tp53 PE=1 SV=4	4	5	0.0623453	0.0297142	0.294198	1.64209	1.90347	0.955482	0.265287	-1.57974	-2.01635	0.00963052	2.89029	2.98663	3.00867	-3.93407	-4.55898	-4.09048	3.46311	7.07711	5.51645	3.04476e-06	0.971179	0.99338	0.996053	0.985006	0.567484	0.50351	0.842772	0.0171993	0.00641482	0.000707923	0.00429832	0.131388	0.0923441	0.0770582
GO:0006302>P:double-strand break repair|IMP:MGI	Tp53	P02340	Cellular tumor antigen p53 OS=Mus musculus OX=10090 GN=Tp53 PE=1 SV=4	4	7	1.0665	1.04872	1.34256	-1.48882	1.00467	-1.98027	0.996916	2.55532	0.996725	0.100757	2.89029	2.98663	3.00867	-3.93407	-4.55898	-4.09048	3.46311	7.07711	5.51645	3.04476e-06	0.811044	0.815982	0.824878	0.655422	0.639653	0.861825	0.360381	0.0171993	0.00641482	0.000707923	0.00429832	0.131388	0.0923441	0.0770582
GO:0006355>P:regulation of transcription, DNA-templated|IDA:MGI	Tp53	P02340	Cellular tumor antigen p53 OS=Mus musculus OX=10090 GN=Tp53 PE=1 SV=4	4	18	1.41712	2.27621	1.6458	-2.04404	-1.05192	-1.69073	1.61087	3.33653	3.01857	0.00095815	2.89029	2.98663	3.00867	-3.93407	-4.55898	-4.09048	3.46311	7.07711	5.51645	3.04476e-06	0.507369	0.655285	0.252398	0.516696	0.353332	0.854229	0.507259	0.0171993	0.00641482	0.000707923	0.00429832	0.131388	0.0923441	0.0770582
GO:0006977>P:DNA damage response, signal transduction by p53 class mediator resulting in cell cycle arrest|IGI:MGI	Tp53	P02340	Cellular tumor antigen p53 OS=Mus musculus OX=10090 GN=Tp53 PE=1 SV=4	4	1	2.76913	2.87923	2.90407	-3.89185	-4.50866	-4.04189	3.39375	6.92113	5.48628	3.26378e-06	2.89029	2.98663	3.00867	-3.93407	-4.55898	-4.09048	3.46311	7.07711	5.51645	3.04476e-06	0.0166674	0.0973228	0.0888339	0.0731753	0.00577226	0.000973879	0.00405602	0.0171993	0.00641482	0.000707923	0.00429832	0.131388	0.0923441	0.0770582
GO:0006978>P:DNA damage response, signal transduction by p53 class mediator resulting in transcription of p21 class mediator|IDA:MGI	Tp53	P02340	Cellular tumor antigen p53 OS=Mus musculus OX=10090 GN=Tp53 PE=1 SV=4	4	1	2.76913	2.87923	2.90407	-3.89185	-4.50866	-4.04189	3.39375	6.92113	5.48628	3.26378e-06	2.89029	2.98663	3.00867	-3.93407	-4.55898	-4.09048	3.46311	7.07711	5.51645	3.04476e-06	0.0166412	0.0972133	0.0887054	0.0730809	0.00575056	0.000964515	0.00403594	0.0171993	0.00641482	0.000707923	0.00429832	0.131388	0.0923441	0.0770582
GO:0007179>P:transforming growth factor beta receptor signaling pathway|IGI:MGI	Tp53	P02340	Cellular tumor antigen p53 OS=Mus musculus OX=10090 GN=Tp53 PE=1 SV=4	4	2	2.47389	2.30351	2.18057	-3.29426	-3.88251	-2.92036	2.39329	5.59777	4.38294	4.14058e-05	2.89029	2.98663	3.00867	-3.93407	-4.55898	-4.09048	3.46311	7.07711	5.51645	3.04476e-06	0.169697	0.178697	0.23972	0.274751	0.0332022	0.00716059	0.0724503	0.0171993	0.00641482	0.000707923	0.00429832	0.131388	0.0923441	0.0770582
GO:0007369>P:gastrulation|IGI:MGI	Tp53	P02340	Cellular tumor antigen p53 OS=Mus musculus OX=10090 GN=Tp53 PE=1 SV=4	4	2	1.68434	2.78374	2.7336	-3.13347	-3.45986	-3.5083	2.59112	6.19345	3.97172	0.000106729	2.89029	2.98663	3.00867	-3.93407	-4.55898	-4.09048	3.46311	7.07711	5.51645	3.04476e-06	0.11628	0.527905	0.101753	0.100444	0.050984	0.02798	0.0164712	0.0171993	0.00641482	0.000707923	0.00429832	0.131388	0.0923441	0.0770582
GO:0007406>P:negative regulation of neuroblast proliferation|IGI:MGI	Tp53	P02340	Cellular tumor antigen p53 OS=Mus musculus OX=10090 GN=Tp53 PE=1 SV=4	4	1	2.76913	2.87923	2.90407	-3.89185	-4.50866	-4.04189	3.39375	6.92113	5.48628	3.26378e-06	2.89029	2.98663	3.00867	-3.93407	-4.55898	-4.09048	3.46311	7.07711	5.51645	3.04476e-06	0.0166151	0.0971041	0.0885772	0.0729867	0.00572902	0.000955329	0.00401606	0.0171993	0.00641482	0.000707923	0.00429832	0.131388	0.0923441	0.0770582
GO:0007417>P:central nervous system development|IGI:MGI	Tp53	P02340	Cellular tumor antigen p53 OS=Mus musculus OX=10090 GN=Tp53 PE=1 SV=4	4	3	-0.300209	-0.542222	-0.146708	2.00227	1.68325	2.25652	-2.05628	-2.30248	-3.47798	0.000332676	2.89029	2.98663	3.00867	-3.93407	-4.55898	-4.09048	3.46311	7.07711	5.51645	3.04476e-06	0.284053	0.97063	0.959332	0.987321	0.363558	0.599247	0.251433	0.0171993	0.00641482	0.000707923	0.00429832	0.131388	0.0923441	0.0770582
GO:0007569>P:cell aging|IGI:MGI	Tp53	P02340	Cellular tumor antigen p53 OS=Mus musculus OX=10090 GN=Tp53 PE=1 SV=4	4	1	2.76913	2.87923	2.90407	-3.89185	-4.50866	-4.04189	3.39375	6.92113	5.48628	3.26378e-06	2.89029	2.98663	3.00867	-3.93407	-4.55898	-4.09048	3.46311	7.07711	5.51645	3.04476e-06	0.0165891	0.0969951	0.0884494	0.0728928	0.00570764	0.000946317	0.00399637	0.0171993	0.00641482	0.000707923	0.00429832	0.131388	0.0923441	0.0770582
GO:0007623>P:circadian rhythm|IEP:UniProtKB	Tp53	P02340	Cellular tumor antigen p53 OS=Mus musculus OX=10090 GN=Tp53 PE=1 SV=4	4	5	1.83453	2.05175	2.74128	-2.66249	-2.4375	-3.07034	2.76109	4.71424	3.93205	0.000116937	2.89029	2.98663	3.00867	-3.93407	-4.55898	-4.09048	3.46311	7.07711	5.51645	3.04476e-06	0.0819412	0.441422	0.353759	0.0983291	0.139328	0.236136	0.0477851	0.0171993	0.00641482	0.000707923	0.00429832	0.131388	0.0923441	0.0770582
GO:0008156>P:negative regulation of DNA replication|IDA:MGI	Tp53	P02340	Cellular tumor antigen p53 OS=Mus musculus OX=10090 GN=Tp53 PE=1 SV=4	4	1	2.76913	2.87923	2.90407	-3.89185	-4.50866	-4.04189	3.39375	6.92113	5.48628	3.26378e-06	2.89029	2.98663	3.00867	-3.93407	-4.55898	-4.09048	3.46311	7.07711	5.51645	3.04476e-06	0.0165632	0.0968864	0.0883219	0.0727991	0.00568642	0.000937473	0.00397688	0.0171993	0.00641482	0.000707923	0.00429832	0.131388	0.0923441	0.0770582
GO:0008285>P:negative regulation of cell population proliferation|IMP:BHF-UCL	Tp53	P02340	Cellular tumor antigen p53 OS=Mus musculus OX=10090 GN=Tp53 PE=1 SV=4	4	1	2.76913	2.87923	2.90407	-3.89185	-4.50866	-4.04189	3.39375	6.92113	5.48628	3.26378e-06	2.89029	2.98663	3.00867	-3.93407	-4.55898	-4.09048	3.46311	7.07711	5.51645	3.04476e-06	0.0165374	0.0967779	0.0881948	0.0727056	0.00566536	0.000928792	0.00395757	0.0171993	0.00641482	0.000707923	0.00429832	0.131388	0.0923441	0.0770582
GO:0008340>P:determination of adult lifespan|IMP:BHF-UCL	Tp53	P02340	Cellular tumor antigen p53 OS=Mus musculus OX=10090 GN=Tp53 PE=1 SV=4	4	1	2.76913	2.87923	2.90407	-3.89185	-4.50866	-4.04189	3.39375	6.92113	5.48628	3.26378e-06	2.89029	2.98663	3.00867	-3.93407	-4.55898	-4.09048	3.46311	7.07711	5.51645	3.04476e-06	0.0165116	0.0966696	0.0880681	0.0726124	0.00564446	0.000920271	0.00393845	0.0171993	0.00641482	0.000707923	0.00429832	0.131388	0.0923441	0.0770582
GO:0009303>P:rRNA transcription|IGI:MGI	Tp53	P02340	Cellular tumor antigen p53 OS=Mus musculus OX=10090 GN=Tp53 PE=1 SV=4	4	1	2.76913	2.87923	2.90407	-3.89185	-4.50866	-4.04189	3.39375	6.92113	5.48628	3.26378e-06	2.89029	2.98663	3.00867	-3.93407	-4.55898	-4.09048	3.46311	7.07711	5.51645	3.04476e-06	0.0164859	0.0965616	0.0879418	0.0725194	0.0056237	0.000911905	0.00391952	0.0171993	0.00641482	0.000707923	0.00429832	0.131388	0.0923441	0.0770582
GO:0009651>P:response to salt stress|IGI:MGI	Tp53	P02340	Cellular tumor antigen p53 OS=Mus musculus OX=10090 GN=Tp53 PE=1 SV=4	4	1	2.76913	2.87923	2.90407	-3.89185	-4.50866	-4.04189	3.39375	6.92113	5.48628	3.26378e-06	2.89029	2.98663	3.00867	-3.93407	-4.55898	-4.09048	3.46311	7.07711	5.51645	3.04476e-06	0.0164603	0.0964538	0.0878158	0.0724267	0.00560311	0.00090369	0.00390076	0.0171993	0.00641482	0.000707923	0.00429832	0.131388	0.0923441	0.0770582
GO:0009792>P:embryo development ending in birth or egg hatching|IGI:MGI	Tp53	P02340	Cellular tumor antigen p53 OS=Mus musculus OX=10090 GN=Tp53 PE=1 SV=4	4	1	2.76913	2.87923	2.90407	-3.89185	-4.50866	-4.04189	3.39375	6.92113	5.48628	3.26378e-06	2.89029	2.98663	3.00867	-3.93407	-4.55898	-4.09048	3.46311	7.07711	5.51645	3.04476e-06	0.0164348	0.0963463	0.0876901	0.0723342	0.00558266	0.000895621	0.00388219	0.0171993	0.00641482	0.000707923	0.00429832	0.131388	0.0923441	0.0770582
GO:0010165>P:response to X-ray|IDA:MGI	Tp53	P02340	Cellular tumor antigen p53 OS=Mus musculus OX=10090 GN=Tp53 PE=1 SV=4	4	1	2.76913	2.87923	2.90407	-3.89185	-4.50866	-4.04189	3.39375	6.92113	5.48628	3.26378e-06	2.89029	2.98663	3.00867	-3.93407	-4.55898	-4.09048	3.46311	7.07711	5.51645	3.04476e-06	0.0164094	0.096239	0.0875649	0.0722419	0.00556236	0.000887695	0.00386379	0.0171993	0.00641482	0.000707923	0.00429832	0.131388	0.0923441	0.0770582
GO:0010332>P:response to gamma radiation|IDA:MGI	Tp53	P02340	Cellular tumor antigen p53 OS=Mus musculus OX=10090 GN=Tp53 PE=1 SV=4	4	1	2.76913	2.87923	2.90407	-3.89185	-4.50866	-4.04189	3.39375	6.92113	5.48628	3.26378e-06	2.89029	2.98663	3.00867	-3.93407	-4.55898	-4.09048	3.46311	7.07711	5.51645	3.04476e-06	0.016384	0.096132	0.08744	0.0721499	0.0055422	0.000879909	0.00384556	0.0171993	0.00641482	0.000707923	0.00429832	0.131388	0.0923441	0.0770582
GO:0010629>P:negative regulation of gene expression|IGI:MGI	Tp53	P02340	Cellular tumor antigen p53 OS=Mus musculus OX=10090 GN=Tp53 PE=1 SV=4	4	4	1.78016	-0.208033	1.46756	3.14532	1.81569	2.58164	-4.80431	-1.11408	-0.96613	0.108111	2.89029	2.98663	3.00867	-3.93407	-4.55898	-4.09048	3.46311	7.07711	5.51645	3.04476e-06	0.000144706	0.476644	0.98907	0.597491	0.0492459	0.542633	0.149108	0.0171993	0.00641482	0.000707923	0.00429832	0.131388	0.0923441	0.0770582
GO:0010666>P:positive regulation of cardiac muscle cell apoptotic process|IMP:MGI	Tp53	P02340	Cellular tumor antigen p53 OS=Mus musculus OX=10090 GN=Tp53 PE=1 SV=4	4	3	0.45326	0.812305	1.39167	-1.50705	-2.15704	-2.05606	0.626029	2.86836	2.92223	0.00119612	2.89029	2.98663	3.00867	-3.93407	-4.55898	-4.09048	3.46311	7.07711	5.51645	3.04476e-06	0.915831	0.956385	0.899073	0.636706	0.627994	0.362232	0.324463	0.0171993	0.00641482	0.000707923	0.00429832	0.131388	0.0923441	0.0770582
GO:0021549>P:cerebellum development|IDA:MGI	Tp53	P02340	Cellular tumor antigen p53 OS=Mus musculus OX=10090 GN=Tp53 PE=1 SV=4	4	1	2.76913	2.87923	2.90407	-3.89185	-4.50866	-4.04189	3.39375	6.92113	5.48628	3.26378e-06	2.89029	2.98663	3.00867	-3.93407	-4.55898	-4.09048	3.46311	7.07711	5.51645	3.04476e-06	0.0163587	0.0960251	0.0873154	0.0720581	0.00552219	0.000872257	0.00382751	0.0171993	0.00641482	0.000707923	0.00429832	0.131388	0.0923441	0.0770582
GO:0030330>P:DNA damage response, signal transduction by p53 class mediator|IDA:MGI	Tp53	P02340	Cellular tumor antigen p53 OS=Mus musculus OX=10090 GN=Tp53 PE=1 SV=4	4	1	2.76913	2.87923	2.90407	-3.89185	-4.50866	-4.04189	3.39375	6.92113	5.48628	3.26378e-06	2.89029	2.98663	3.00867	-3.93407	-4.55898	-4.09048	3.46311	7.07711	5.51645	3.04476e-06	0.0163335	0.0959186	0.0871912	0.0719666	0.00550233	0.000864738	0.00380962	0.0171993	0.00641482	0.000707923	0.00429832	0.131388	0.0923441	0.0770582
GO:0030512>P:negative regulation of transforming growth factor beta receptor signaling pathway|IMP:MGI	Tp53	P02340	Cellular tumor antigen p53 OS=Mus musculus OX=10090 GN=Tp53 PE=1 SV=4	4	2	2.145	2.02865	2.06087	-2.34263	-3.62161	-2.80148	2.49236	4.86235	3.73459	0.000184252	2.89029	2.98663	3.00867	-3.93407	-4.55898	-4.09048	3.46311	7.07711	5.51645	3.04476e-06	0.145283	0.312141	0.362994	0.32765	0.234231	0.0169873	0.0934492	0.0171993	0.00641482	0.000707923	0.00429832	0.131388	0.0923441	0.0770582
GO:0031065>P:positive regulation of histone deacetylation|IDA:MGI	Tp53	P02340	Cellular tumor antigen p53 OS=Mus musculus OX=10090 GN=Tp53 PE=1 SV=4	4	1	2.76913	2.87923	2.90407	-3.89185	-4.50866	-4.04189	3.39375	6.92113	5.48628	3.26378e-06	2.89029	2.98663	3.00867	-3.93407	-4.55898	-4.09048	3.46311	7.07711	5.51645	3.04476e-06	0.0163084	0.0958122	0.0870673	0.0718752	0.00548261	0.000857347	0.00379191	0.0171993	0.00641482	0.000707923	0.00429832	0.131388	0.0923441	0.0770582
GO:0031571>P:mitotic G1 DNA damage checkpoint|IMP:MGI	Tp53	P02340	Cellular tumor antigen p53 OS=Mus musculus OX=10090 GN=Tp53 PE=1 SV=4	4	2	1.39937	2.23418	2.42833	-2.76692	-2.81388	-2.97174	2.32105	5.04806	3.95539	0.000110817	2.89029	2.98663	3.00867	-3.93407	-4.55898	-4.09048	3.46311	7.07711	5.51645	3.04476e-06	0.196403	0.66196	0.271412	0.186436	0.112418	0.117779	0.0629744	0.0171993	0.00641482	0.000707923	0.00429832	0.131388	0.0923441	0.0770582
GO:0031625>F:ubiquitin protein ligase binding|IPI:UniProtKB	Tp53	P02340	Cellular tumor antigen p53 OS=Mus musculus OX=10090 GN=Tp53 PE=1 SV=4	4	3	1.75328	1.59087	1.19089	-1.9708	-2.30639	-2.13017	1.68382	3.72103	4.33406	4.63379e-05	2.89029	2.98663	3.00867	-3.93407	-4.55898	-4.09048	3.46311	7.07711	5.51645	3.04476e-06	0.468886	0.484637	0.57468	0.739064	0.373273	0.292392	0.291836	0.0171993	0.00641482	0.000707923	0.00429832	0.131388	0.0923441	0.0770582
GO:0034103>P:regulation of tissue remodeling|IMP:MGI	Tp53	P02340	Cellular tumor antigen p53 OS=Mus musculus OX=10090 GN=Tp53 PE=1 SV=4	4	1	2.76913	2.87923	2.90407	-3.89185	-4.50866	-4.04189	3.39375	6.92113	5.48628	3.26378e-06	2.89029	2.98663	3.00867	-3.93407	-4.55898	-4.09048	3.46311	7.07711	5.51645	3.04476e-06	0.0162833	0.0957061	0.0869438	0.0717841	0.00546303	0.000850081	0.00377435	0.0171993	0.00641482	0.000707923	0.00429832	0.131388	0.0923441	0.0770582
GO:0034644>P:cellular response to UV|IDA:CAFA	Tp53	P02340	Cellular tumor antigen p53 OS=Mus musculus OX=10090 GN=Tp53 PE=1 SV=4	4	1	2.76913	2.87923	2.90407	-3.89185	-4.50866	-4.04189	3.39375	6.92113	5.48628	3.26378e-06	2.89029	2.98663	3.00867	-3.93407	-4.55898	-4.09048	3.46311	7.07711	5.51645	3.04476e-06	0.0162584	0.0956002	0.0868207	0.0716933	0.00544359	0.000842938	0.00375696	0.0171993	0.00641482	0.000707923	0.00429832	0.131388	0.0923441	0.0770582
GO:0035033>F:histone deacetylase regulator activity|IDA:MGI	Tp53	P02340	Cellular tumor antigen p53 OS=Mus musculus OX=10090 GN=Tp53 PE=1 SV=4	4	1	2.76913	2.87923	2.90407	-3.89185	-4.50866	-4.04189	3.39375	6.92113	5.48628	3.26378e-06	2.89029	2.98663	3.00867	-3.93407	-4.55898	-4.09048	3.46311	7.07711	5.51645	3.04476e-06	0.0162335	0.0954946	0.0866979	0.0716026	0.00542428	0.000835913	0.00373972	0.0171993	0.00641482	0.000707923	0.00429832	0.131388	0.0923441	0.0770582
GO:0035794>P:positive regulation of mitochondrial membrane permeability|IGI:MGI	Tp53	P02340	Cellular tumor antigen p53 OS=Mus musculus OX=10090 GN=Tp53 PE=1 SV=4	4	1	2.76913	2.87923	2.90407	-3.89185	-4.50866	-4.04189	3.39375	6.92113	5.48628	3.26378e-06	2.89029	2.98663	3.00867	-3.93407	-4.55898	-4.09048	3.46311	7.07711	5.51645	3.04476e-06	0.0162086	0.0953892	0.0865754	0.0715122	0.00540512	0.000829005	0.00372265	0.0171993	0.00641482	0.000707923	0.00429832	0.131388	0.0923441	0.0770582
GO:0035861>C:site of double-strand break|IDA:MGI	Tp53	P02340	Cellular tumor antigen p53 OS=Mus musculus OX=10090 GN=Tp53 PE=1 SV=4	4	4	2.08099	2.54088	2.55506	-4.01333	-2.14776	-3.29217	2.24601	5.83304	3.21818	0.000605094	2.89029	2.98663	3.00867	-3.93407	-4.55898	-4.09048	3.46311	7.07711	5.51645	3.04476e-06	0.208246	0.335426	0.16177	0.151859	0.00410943	0.369642	0.0283086	0.0171993	0.00641482	0.000707923	0.00429832	0.131388	0.0923441	0.0770582
GO:0036003>P:positive regulation of transcription from RNA polymerase II promoter in response to stress|IDA:CAFA	Tp53	P02340	Cellular tumor antigen p53 OS=Mus musculus OX=10090 GN=Tp53 PE=1 SV=4	4	1	2.76913	2.87923	2.90407	-3.89185	-4.50866	-4.04189	3.39375	6.92113	5.48628	3.26378e-06	2.89029	2.98663	3.00867	-3.93407	-4.55898	-4.09048	3.46311	7.07711	5.51645	3.04476e-06	0.0161839	0.095284	0.0864533	0.071422	0.00538608	0.00082221	0.00370573	0.0171993	0.00641482	0.000707923	0.00429832	0.131388	0.0923441	0.0770582
GO:0042493>P:response to drug|IDA:MGI	Tp53	P02340	Cellular tumor antigen p53 OS=Mus musculus OX=10090 GN=Tp53 PE=1 SV=4	4	2	2.1836	2.47197	2.30677	-2.98568	-3.45513	-3.46417	2.38188	5.7619	5.21561	6.08676e-06	2.89029	2.98663	3.00867	-3.93407	-4.55898	-4.09048	3.46311	7.07711	5.51645	3.04476e-06	0.17378	0.292504	0.178263	0.232046	0.0720307	0.0282852	0.0189307	0.0171993	0.00641482	0.000707923	0.00429832	0.131388	0.0923441	0.0770582
GO:0042771>P:intrinsic apoptotic signaling pathway in response to DNA damage by p53 class mediator|IDA:CAFA	Tp53	P02340	Cellular tumor antigen p53 OS=Mus musculus OX=10090 GN=Tp53 PE=1 SV=4	4	1	2.76913	2.87923	2.90407	-3.89185	-4.50866	-4.04189	3.39375	6.92113	5.48628	3.26378e-06	2.89029	2.98663	3.00867	-3.93407	-4.55898	-4.09048	3.46311	7.07711	5.51645	3.04476e-06	0.0161592	0.0951791	0.0863316	0.0713321	0.00536718	0.000815525	0.00368896	0.0171993	0.00641482	0.000707923	0.00429832	0.131388	0.0923441	0.0770582
GO:0043065>P:positive regulation of apoptotic process|IMP:MGI	Tp53	P02340	Cellular tumor antigen p53 OS=Mus musculus OX=10090 GN=Tp53 PE=1 SV=4	4	4	1.67224	1.40773	1.80516	-1.68038	-3.14944	-2.35066	2.00553	4.0229	3.09813	0.000797748	2.89029	2.98663	3.00867	-3.93407	-4.55898	-4.09048	3.46311	7.07711	5.51645	3.04476e-06	0.305791	0.536441	0.668675	0.441395	0.542209	0.0628811	0.217796	0.0171993	0.00641482	0.000707923	0.00429832	0.131388	0.0923441	0.0770582
GO:0043153>P:entrainment of circadian clock by photoperiod|IMP:UniProtKB	Tp53	P02340	Cellular tumor antigen p53 OS=Mus musculus OX=10090 GN=Tp53 PE=1 SV=4	4	3	3.1163	2.64799	1.84774	-3.32435	-3.4903	-3.06944	2.76488	5.97235	3.93346	0.000116558	2.89029	2.98663	3.00867	-3.93407	-4.55898	-4.09048	3.46311	7.07711	5.51645	3.04476e-06	0.0811467	0.0457863	0.128484	0.415509	0.0305535	0.0255812	0.0478597	0.0171993	0.00641482	0.000707923	0.00429832	0.131388	0.0923441	0.0770582
GO:0043504>P:mitochondrial DNA repair|IMP:MGI	Tp53	P02340	Cellular tumor antigen p53 OS=Mus musculus OX=10090 GN=Tp53 PE=1 SV=4	4	2	1.63421	1.86909	1.84164	-2.96102	-4.50866	-2.63362	1.94346	4.80266	3.04256	0.000906654	2.89029	2.98663	3.00867	-3.93407	-4.55898	-4.09048	3.46311	7.07711	5.51645	3.04476e-06	0.338105	0.551266	0.436352	0.419819	0.0772876	0.000808948	0.134607	0.0171993	0.00641482	0.000707923	0.00429832	0.131388	0.0923441	0.0770582
GO:0043516>P:regulation of DNA damage response, signal transduction by p53 class mediator|IGI:MGI	Tp53	P02340	Cellular tumor antigen p53 OS=Mus musculus OX=10090 GN=Tp53 PE=1 SV=4	4	2	1.97255	1.59846	2.25842	-1.81058	0.530034	-3.48227	2.41251	3.78313	1.39609	0.0401708	2.89029	2.98663	3.00867	-3.93407	-4.55898	-4.09048	3.46311	7.07711	5.51645	3.04476e-06	0.166739	0.376431	0.573426	0.246508	0.4631	0.953345	0.0179873	0.0171993	0.00641482	0.000707923	0.00429832	0.131388	0.0923441	0.0770582
GO:0043523>P:regulation of neuron apoptotic process|IGI:MGI	Tp53	P02340	Cellular tumor antigen p53 OS=Mus musculus OX=10090 GN=Tp53 PE=1 SV=4	4	1	2.76913	2.87923	2.90407	-3.89185	-4.50866	-4.04189	3.39375	6.92113	5.48628	3.26378e-06	2.89029	2.98663	3.00867	-3.93407	-4.55898	-4.09048	3.46311	7.07711	5.51645	3.04476e-06	0.0161346	0.0950744	0.0862101	0.0712424	0.00534842	0.000802477	0.00367234	0.0171993	0.00641482	0.000707923	0.00429832	0.131388	0.0923441	0.0770582
GO:0043525>P:positive regulation of neuron apoptotic process|IDA:MGI	Tp53	P02340	Cellular tumor antigen p53 OS=Mus musculus OX=10090 GN=Tp53 PE=1 SV=4	4	2	2.07748	1.82545	2.05845	-2.33411	-3.29261	-2.67766	2.31837	4.73611	4.08078	8.30263e-05	2.89029	2.98663	3.00867	-3.93407	-4.55898	-4.09048	3.46311	7.07711	5.51645	3.04476e-06	0.196568	0.336166	0.457729	0.328692	0.23699	0.0439839	0.127941	0.0171993	0.00641482	0.000707923	0.00429832	0.131388	0.0923441	0.0770582
GO:0045861>P:negative regulation of proteolysis|IMP:MGI	Tp53	P02340	Cellular tumor antigen p53 OS=Mus musculus OX=10090 GN=Tp53 PE=1 SV=4	4	2	1.35313	1.57208	1.63578	-2.07352	-4.50866	-2.56515	1.82675	4.13722	2.43879	0.00364094	2.89029	2.98663	3.00867	-3.93407	-4.55898	-4.09048	3.46311	7.07711	5.51645	3.04476e-06	0.400739	0.685159	0.583498	0.522198	0.336504	0.000796108	0.153808	0.0171993	0.00641482	0.000707923	0.00429832	0.131388	0.0923441	0.0770582
GO:0045930>P:negative regulation of mitotic cell cycle|IGI:MGI	Tp53	P02340	Cellular tumor antigen p53 OS=Mus musculus OX=10090 GN=Tp53 PE=1 SV=4	4	1	2.76913	2.87923	2.90407	-3.89185	-4.50866	-4.04189	3.39375	6.92113	5.48628	3.26378e-06	2.89029	2.98663	3.00867	-3.93407	-4.55898	-4.09048	3.46311	7.07711	5.51645	3.04476e-06	0.0161101	0.0949699	0.0860891	0.0711529	0.00532978	0.000789839	0.00365587	0.0171993	0.00641482	0.000707923	0.00429832	0.131388	0.0923441	0.0770582
GO:0045944>P:positive regulation of transcription by RNA polymerase II|IDA:MGI	Tp53	P02340	Cellular tumor antigen p53 OS=Mus musculus OX=10090 GN=Tp53 PE=1 SV=4	4	33	-0.193808	-0.991448	-0.0672827	1.03091	1.23168	1.0674	-0.499285	-1.26121	-2.17526	0.00667948	2.89029	2.98663	3.00867	-3.93407	-4.55898	-4.09048	3.46311	7.07711	5.51645	3.04476e-06	0.937033	0.977695	0.844791	0.993051	0.831102	0.788396	0.80071	0.0171993	0.00641482	0.000707923	0.00429832	0.131388	0.0923441	0.0770582
GO:0048147>P:negative regulation of fibroblast proliferation|IMP:MGI	Tp53	P02340	Cellular tumor antigen p53 OS=Mus musculus OX=10090 GN=Tp53 PE=1 SV=4	4	3	1.96679	1.12032	2.20697	-2.44975	-3.02895	-2.42969	1.88692	4.41654	3.48173	0.000329813	2.89029	2.98663	3.00867	-3.93407	-4.55898	-4.09048	3.46311	7.07711	5.51645	3.04476e-06	0.370744	0.380396	0.795394	0.264992	0.202402	0.0728457	0.189678	0.0171993	0.00641482	0.000707923	0.00429832	0.131388	0.0923441	0.0770582
GO:0048512>P:circadian behavior|IMP:UniProtKB	Tp53	P02340	Cellular tumor antigen p53 OS=Mus musculus OX=10090 GN=Tp53 PE=1 SV=4	4	1	2.76913	2.87923	2.90407	-3.89185	-4.50866	-4.04189	3.39375	6.92113	5.48628	3.26378e-06	2.89029	2.98663	3.00867	-3.93407	-4.55898	-4.09048	3.46311	7.07711	5.51645	3.04476e-06	0.0160857	0.0948657	0.0859683	0.0710636	0.00531128	0.000783669	0.00363955	0.0171993	0.00641482	0.000707923	0.00429832	0.131388	0.0923441	0.0770582
GO:0048568>P:embryonic organ development|IGI:MGI	Tp53	P02340	Cellular tumor antigen p53 OS=Mus musculus OX=10090 GN=Tp53 PE=1 SV=4	4	2	0.450619	0.575043	1.51525	-1.48269	-3.52547	-1.30676	-1.81913	2.05773	1.69977	0.0199632	2.89029	2.98663	3.00867	-3.93407	-4.55898	-4.09048	3.46311	7.07711	5.51645	3.04476e-06	0.404302	0.956347	0.9589	0.581121	0.643923	0.0228875	0.70841	0.0171993	0.00641482	0.000707923	0.00429832	0.131388	0.0923441	0.0770582
GO:0050731>P:positive regulation of peptidyl-tyrosine phosphorylation|IMP:BHF-UCL	Tp53	P02340	Cellular tumor antigen p53 OS=Mus musculus OX=10090 GN=Tp53 PE=1 SV=4	4	2	-0.031847	-0.307344	0.100462	-1.12631	1.96211	2.18311	-2.98882	-1.99396	-0.432319	0.369556	2.89029	2.98663	3.00867	-3.93407	-4.55898	-4.09048	3.46311	7.07711	5.51645	3.04476e-06	0.0482746	0.993395	0.977453	0.992881	0.810354	0.472481	0.270834	0.0171993	0.00641482	0.000707923	0.00429832	0.131388	0.0923441	0.0770582
GO:0050821>P:protein stabilization|IGI:MGI	Tp53	P02340	Cellular tumor antigen p53 OS=Mus musculus OX=10090 GN=Tp53 PE=1 SV=4	4	1	2.76913	2.87923	2.90407	-3.89185	-4.50866	-4.04189	3.39375	6.92113	5.48628	3.26378e-06	2.89029	2.98663	3.00867	-3.93407	-4.55898	-4.09048	3.46311	7.07711	5.51645	3.04476e-06	0.0160613	0.0947617	0.0858479	0.0709745	0.0052929	0.000777594	0.00362338	0.0171993	0.00641482	0.000707923	0.00429832	0.131388	0.0923441	0.0770582
GO:0051276>P:chromosome organization|IGI:MGI	Tp53	P02340	Cellular tumor antigen p53 OS=Mus musculus OX=10090 GN=Tp53 PE=1 SV=4	4	3	1.51803	1.95329	1.28493	-2.55133	-2.46578	-2.10666	1.44139	3.98381	4.11259	7.71636e-05	2.89029	2.98663	3.00867	-3.93407	-4.55898	-4.09048	3.46311	7.07711	5.51645	3.04476e-06	0.596197	0.612034	0.399421	0.688511	0.174054	0.224348	0.300231	0.0171993	0.00641482	0.000707923	0.00429832	0.131388	0.0923441	0.0770582
GO:0051402>P:neuron apoptotic process|IMP:MGI	Tp53	P02340	Cellular tumor antigen p53 OS=Mus musculus OX=10090 GN=Tp53 PE=1 SV=4	4	5	1.9808	1.41801	1.67344	-2.40798	-2.78188	-1.85383	1.69054	4.08141	3.67165	0.000212985	2.89029	2.98663	3.00867	-3.93407	-4.55898	-4.09048	3.46311	7.07711	5.51645	3.04476e-06	0.46899	0.374673	0.661761	0.500884	0.205712	0.128242	0.416497	0.0171993	0.00641482	0.000707923	0.00429832	0.131388	0.0923441	0.0770582
GO:0060333>P:interferon-gamma-mediated signaling pathway|IMP:CAFA	Tp53	P02340	Cellular tumor antigen p53 OS=Mus musculus OX=10090 GN=Tp53 PE=1 SV=4	4	1	2.76913	2.87923	2.90407	-3.89185	-4.50866	-4.04189	3.39375	6.92113	5.48628	3.26378e-06	2.89029	2.98663	3.00867	-3.93407	-4.55898	-4.09048	3.46311	7.07711	5.51645	3.04476e-06	0.016037	0.0946579	0.0857279	0.0708857	0.00527465	0.000771612	0.00360734	0.0171993	0.00641482	0.000707923	0.00429832	0.131388	0.0923441	0.0770582
GO:0060411>P:cardiac septum morphogenesis|IGI:MGI	Tp53	P02340	Cellular tumor antigen p53 OS=Mus musculus OX=10090 GN=Tp53 PE=1 SV=4	4	1	2.76913	2.87923	2.90407	-3.89185	-4.50866	-4.04189	3.39375	6.92113	5.48628	3.26378e-06	2.89029	2.98663	3.00867	-3.93407	-4.55898	-4.09048	3.46311	7.07711	5.51645	3.04476e-06	0.0160128	0.0945543	0.0856081	0.0707971	0.00525652	0.000765722	0.00359145	0.0171993	0.00641482	0.000707923	0.00429832	0.131388	0.0923441	0.0770582
GO:0061419>P:positive regulation of transcription from RNA polymerase II promoter in response to hypoxia|IMP:MGI	Tp53	P02340	Cellular tumor antigen p53 OS=Mus musculus OX=10090 GN=Tp53 PE=1 SV=4	4	1	2.76913	2.87923	2.90407	-3.89185	-4.50866	-4.04189	3.39375	6.92113	5.48628	3.26378e-06	2.89029	2.98663	3.00867	-3.93407	-4.55898	-4.09048	3.46311	7.07711	5.51645	3.04476e-06	0.0159886	0.094451	0.0854887	0.0707087	0.00523852	0.000759921	0.0035757	0.0171993	0.00641482	0.000707923	0.00429832	0.131388	0.0923441	0.0770582
GO:0062100>P:positive regulation of programmed necrotic cell death|IMP:ARUK-UCL	Tp53	P02340	Cellular tumor antigen p53 OS=Mus musculus OX=10090 GN=Tp53 PE=1 SV=4	4	1	2.76913	2.87923	2.90407	-3.89185	-4.50866	-4.04189	3.39375	6.92113	5.48628	3.26378e-06	2.89029	2.98663	3.00867	-3.93407	-4.55898	-4.09048	3.46311	7.07711	5.51645	3.04476e-06	0.0159645	0.0943478	0.0853697	0.0706206	0.00522064	0.000754207	0.00356009	0.0171993	0.00641482	0.000707923	0.00429832	0.131388	0.0923441	0.0770582
GO:0070059>P:intrinsic apoptotic signaling pathway in response to endoplasmic reticulum stress|IMP:ParkinsonsUK-UCL	Tp53	P02340	Cellular tumor antigen p53 OS=Mus musculus OX=10090 GN=Tp53 PE=1 SV=4	4	2	2.05988	1.84949	0.775524	-2.55481	-3.14287	-2.21304	1.75595	4.4043	3.02076	0.000953334	2.89029	2.98663	3.00867	-3.93407	-4.55898	-4.09048	3.46311	7.07711	5.51645	3.04476e-06	0.43097	0.346865	0.446961	0.900904	0.172871	0.063991	0.26424	0.0171993	0.00641482	0.000707923	0.00429832	0.131388	0.0923441	0.0770582
GO:0070245>P:positive regulation of thymocyte apoptotic process|IMP:BHF-UCL	Tp53	P02340	Cellular tumor antigen p53 OS=Mus musculus OX=10090 GN=Tp53 PE=1 SV=4	4	1	2.76913	2.87923	2.90407	-3.89185	-4.50866	-4.04189	3.39375	6.92113	5.48628	3.26378e-06	2.89029	2.98663	3.00867	-3.93407	-4.55898	-4.09048	3.46311	7.07711	5.51645	3.04476e-06	0.0159405	0.094245	0.0852509	0.0705326	0.00520288	0.000748579	0.00354461	0.0171993	0.00641482	0.000707923	0.00429832	0.131388	0.0923441	0.0770582
GO:0070266>P:necroptotic process|IGI:MGI	Tp53	P02340	Cellular tumor antigen p53 OS=Mus musculus OX=10090 GN=Tp53 PE=1 SV=4	4	3	2.00407	1.68621	2.21696	-3.06948	-3.19149	-2.25736	2.33384	5.07355	3.8829	0.00013095	2.89029	2.98663	3.00867	-3.93407	-4.55898	-4.09048	3.46311	7.07711	5.51645	3.04476e-06	0.190659	0.360122	0.542628	0.262437	0.060721	0.0556603	0.251568	0.0171993	0.00641482	0.000707923	0.00429832	0.131388	0.0923441	0.0770582
GO:0071479>P:cellular response to ionizing radiation|IDA:CAFA	Tp53	P02340	Cellular tumor antigen p53 OS=Mus musculus OX=10090 GN=Tp53 PE=1 SV=4	4	1	2.76913	2.87923	2.90407	-3.89185	-4.50866	-4.04189	3.39375	6.92113	5.48628	3.26378e-06	2.89029	2.98663	3.00867	-3.93407	-4.55898	-4.09048	3.46311	7.07711	5.51645	3.04476e-06	0.0159166	0.0941423	0.0851325	0.0704449	0.00518525	0.000743034	0.00352926	0.0171993	0.00641482	0.000707923	0.00429832	0.131388	0.0923441	0.0770582
GO:0071480>P:cellular response to gamma radiation|IDA:MGI	Tp53	P02340	Cellular tumor antigen p53 OS=Mus musculus OX=10090 GN=Tp53 PE=1 SV=4	4	1	2.76913	2.87923	2.90407	-3.89185	-4.50866	-4.04189	3.39375	6.92113	5.48628	3.26378e-06	2.89029	2.98663	3.00867	-3.93407	-4.55898	-4.09048	3.46311	7.07711	5.51645	3.04476e-06	0.0158927	0.0940399	0.0850144	0.0703574	0.00516773	0.00073757	0.00351405	0.0171993	0.00641482	0.000707923	0.00429832	0.131388	0.0923441	0.0770582
GO:0071494>P:cellular response to UV-C|IGI:MGI	Tp53	P02340	Cellular tumor antigen p53 OS=Mus musculus OX=10090 GN=Tp53 PE=1 SV=4	4	1	2.76913	2.87923	2.90407	-3.89185	-4.50866	-4.04189	3.39375	6.92113	5.48628	3.26378e-06	2.89029	2.98663	3.00867	-3.93407	-4.55898	-4.09048	3.46311	7.07711	5.51645	3.04476e-06	0.0158689	0.0939376	0.0848967	0.0702701	0.00515033	0.000732187	0.00349897	0.0171993	0.00641482	0.000707923	0.00429832	0.131388	0.0923441	0.0770582
GO:0071850>P:mitotic cell cycle arrest|IDA:MGI	Tp53	P02340	Cellular tumor antigen p53 OS=Mus musculus OX=10090 GN=Tp53 PE=1 SV=4	4	1	2.76913	2.87923	2.90407	-3.89185	-4.50866	-4.04189	3.39375	6.92113	5.48628	3.26378e-06	2.89029	2.98663	3.00867	-3.93407	-4.55898	-4.09048	3.46311	7.07711	5.51645	3.04476e-06	0.0158452	0.0938356	0.0847793	0.070183	0.00513305	0.000726881	0.00348402	0.0171993	0.00641482	0.000707923	0.00429832	0.131388	0.0923441	0.0770582
GO:0072332>P:intrinsic apoptotic signaling pathway by p53 class mediator|IDA:CAFA	Tp53	P02340	Cellular tumor antigen p53 OS=Mus musculus OX=10090 GN=Tp53 PE=1 SV=4	4	1	2.76913	2.87923	2.90407	-3.89185	-4.50866	-4.04189	3.39375	6.92113	5.48628	3.26378e-06	2.89029	2.98663	3.00867	-3.93407	-4.55898	-4.09048	3.46311	7.07711	5.51645	3.04476e-06	0.0158216	0.0937339	0.0846622	0.0700961	0.00511588	0.000721652	0.00346919	0.0171993	0.00641482	0.000707923	0.00429832	0.131388	0.0923441	0.0770582
GO:0090343>P:positive regulation of cell aging|IMP:BHF-UCL	Tp53	P02340	Cellular tumor antigen p53 OS=Mus musculus OX=10090 GN=Tp53 PE=1 SV=4	4	1	2.76913	2.87923	2.90407	-3.89185	-4.50866	-4.04189	3.39375	6.92113	5.48628	3.26378e-06	2.89029	2.98663	3.00867	-3.93407	-4.55898	-4.09048	3.46311	7.07711	5.51645	3.04476e-06	0.015798	0.0936323	0.0845454	0.0700095	0.00509883	0.000716497	0.00345449	0.0171993	0.00641482	0.000707923	0.00429832	0.131388	0.0923441	0.0770582
GO:0097371>F:MDM2/MDM4 family protein binding|IPI:BHF-UCL	Tp53	P02340	Cellular tumor antigen p53 OS=Mus musculus OX=10090 GN=Tp53 PE=1 SV=4	4	1	2.76913	2.87923	2.90407	-3.89185	-4.50866	-4.04189	3.39375	6.92113	5.48628	3.26378e-06	2.89029	2.98663	3.00867	-3.93407	-4.55898	-4.09048	3.46311	7.07711	5.51645	3.04476e-06	0.0157745	0.093531	0.0844289	0.0699231	0.00508189	0.000711415	0.00343991	0.0171993	0.00641482	0.000707923	0.00429832	0.131388	0.0923441	0.0770582
GO:1901525>P:negative regulation of mitophagy|IMP:MGI	Tp53	P02340	Cellular tumor antigen p53 OS=Mus musculus OX=10090 GN=Tp53 PE=1 SV=4	4	2	1.38501	1.82441	2.33931	-2.52214	-4.50866	-3.08842	1.83531	4.91284	2.88014	0.00131784	2.89029	2.98663	3.00867	-3.93407	-4.55898	-4.09048	3.46311	7.07711	5.51645	3.04476e-06	0.394853	0.670129	0.458183	0.217461	0.182083	0.000706405	0.0457688	0.0171993	0.00641482	0.000707923	0.00429832	0.131388	0.0923441	0.0770582
GO:1902108>P:regulation of mitochondrial membrane permeability involved in apoptotic process|IGI:MGI	Tp53	P02340	Cellular tumor antigen p53 OS=Mus musculus OX=10090 GN=Tp53 PE=1 SV=4	4	2	2.32334	2.43043	2.39894	-3.10841	-3.49026	-3.42933	2.58461	5.82828	5.90047	1.25757e-06	2.89029	2.98663	3.00867	-3.93407	-4.55898	-4.09048	3.46311	7.07711	5.51645	3.04476e-06	0.118312	0.23238	0.19552	0.1969	0.0542621	0.0254974	0.0208598	0.0171993	0.00641482	0.000707923	0.00429832	0.131388	0.0923441	0.0770582
GO:1902253>P:regulation of intrinsic apoptotic signaling pathway by p53 class mediator|IMP:MGI	Tp53	P02340	Cellular tumor antigen p53 OS=Mus musculus OX=10090 GN=Tp53 PE=1 SV=4	4	1	2.76913	2.87923	2.90407	-3.89185	-4.50866	-4.04189	3.39375	6.92113	5.48628	3.26378e-06	2.89029	2.98663	3.00867	-3.93407	-4.55898	-4.09048	3.46311	7.07711	5.51645	3.04476e-06	0.015751	0.0934299	0.0843128	0.0698368	0.00506506	0.000701466	0.00342546	0.0171993	0.00641482	0.000707923	0.00429832	0.131388	0.0923441	0.0770582
GO:1903799>P:negative regulation of production of miRNAs involved in gene silencing by miRNA|IGI:MGI	Tp53	P02340	Cellular tumor antigen p53 OS=Mus musculus OX=10090 GN=Tp53 PE=1 SV=4	4	1	2.76913	2.87923	2.90407	-3.89185	-4.50866	-4.04189	3.39375	6.92113	5.48628	3.26378e-06	2.89029	2.98663	3.00867	-3.93407	-4.55898	-4.09048	3.46311	7.07711	5.51645	3.04476e-06	0.0157277	0.093329	0.084197	0.0697508	0.00504834	0.000696594	0.00341113	0.0171993	0.00641482	0.000707923	0.00429832	0.131388	0.0923441	0.0770582
GO:1904024>P:negative regulation of glucose catabolic process to lactate via pyruvate|IMP:MGI	Tp53	P02340	Cellular tumor antigen p53 OS=Mus musculus OX=10090 GN=Tp53 PE=1 SV=4	4	2	1.38501	1.82441	2.33931	-2.52214	-4.50866	-3.08842	1.83531	4.91284	2.88014	0.00131784	2.89029	2.98663	3.00867	-3.93407	-4.55898	-4.09048	3.46311	7.07711	5.51645	3.04476e-06	0.394701	0.669953	0.457982	0.217302	0.181898	0.00069179	0.0457012	0.0171993	0.00641482	0.000707923	0.00429832	0.131388	0.0923441	0.0770582
GO:1990144>P:intrinsic apoptotic signaling pathway in response to hypoxia|IMP:MGI	Tp53	P02340	Cellular tumor antigen p53 OS=Mus musculus OX=10090 GN=Tp53 PE=1 SV=4	4	1	2.76913	2.87923	2.90407	-3.89185	-4.50866	-4.04189	3.39375	6.92113	5.48628	3.26378e-06	2.89029	2.98663	3.00867	-3.93407	-4.55898	-4.09048	3.46311	7.07711	5.51645	3.04476e-06	0.0157044	0.0932283	0.0840815	0.069665	0.00503174	0.000687052	0.00339692	0.0171993	0.00641482	0.000707923	0.00429832	0.131388	0.0923441	0.0770582
GO:1990440>P:positive regulation of transcription from RNA polymerase II promoter in response to endoplasmic reticulum stress|IMP:ParkinsonsUK-UCL	Tp53	P02340	Cellular tumor antigen p53 OS=Mus musculus OX=10090 GN=Tp53 PE=1 SV=4	4	1	2.76913	2.87923	2.90407	-3.89185	-4.50866	-4.04189	3.39375	6.92113	5.48628	3.26378e-06	2.89029	2.98663	3.00867	-3.93407	-4.55898	-4.09048	3.46311	7.07711	5.51645	3.04476e-06	0.0156811	0.0931278	0.0839663	0.0695795	0.00501524	0.000682378	0.00338282	0.0171993	0.00641482	0.000707923	0.00429832	0.131388	0.0923441	0.0770582
GO:2000269>P:regulation of fibroblast apoptotic process|IGI:MGI	Tp53	P02340	Cellular tumor antigen p53 OS=Mus musculus OX=10090 GN=Tp53 PE=1 SV=4	4	1	2.76913	2.87923	2.90407	-3.89185	-4.50866	-4.04189	3.39375	6.92113	5.48628	3.26378e-06	2.89029	2.98663	3.00867	-3.93407	-4.55898	-4.09048	3.46311	7.07711	5.51645	3.04476e-06	0.015658	0.0930276	0.0838515	0.0694941	0.00499885	0.000677767	0.00336884	0.0171993	0.00641482	0.000707923	0.00429832	0.131388	0.0923441	0.0770582
GO:2000378>P:negative regulation of reactive oxygen species metabolic process|IMP:MGI	Tp53	P02340	Cellular tumor antigen p53 OS=Mus musculus OX=10090 GN=Tp53 PE=1 SV=4	4	2	1.38501	1.82441	2.33931	-2.52214	-4.50866	-3.08842	1.83531	4.91284	2.88014	0.00131784	2.89029	2.98663	3.00867	-3.93407	-4.55898	-4.09048	3.46311	7.07711	5.51645	3.04476e-06	0.394548	0.669778	0.457782	0.217143	0.181714	0.000673219	0.0456338	0.0171993	0.00641482	0.000707923	0.00429832	0.131388	0.0923441	0.0770582
GO:2000772>P:regulation of cellular senescence|IGI:MGI	Tp53	P02340	Cellular tumor antigen p53 OS=Mus musculus OX=10090 GN=Tp53 PE=1 SV=4	4	1	2.76913	2.87923	2.90407	-3.89185	-4.50866	-4.04189	3.39375	6.92113	5.48628	3.26378e-06	2.89029	2.98663	3.00867	-3.93407	-4.55898	-4.09048	3.46311	7.07711	5.51645	3.04476e-06	0.0156349	0.0929276	0.0837369	0.0694089	0.00498257	0.00066873	0.00335498	0.0171993	0.00641482	0.000707923	0.00429832	0.131388	0.0923441	0.0770582
PTHR11447>CELLULAR TUMOR ANTIGEN P53	Tp53	P02340	Cellular tumor antigen p53 OS=Mus musculus OX=10090 GN=Tp53 PE=1 SV=4	4	1	2.76913	2.87923	2.90407	-3.89185	-4.50866	-4.04189	3.39375	6.92113	5.48628	3.26378e-06	2.89029	2.98663	3.00867	-3.93407	-4.55898	-4.09048	3.46311	7.07711	5.51645	3.04476e-06	0.0156119	0.0928277	0.0836227	0.069324	0.00496639	0.000664302	0.00334123	0.0171993	0.00641482	0.000707923	0.00429832	0.131388	0.0923441	0.0770582
R-MMU-2559584>Formation of Senescence-Associated Heterochromatin Foci (SAHF)	Tp53	P02340	Cellular tumor antigen p53 OS=Mus musculus OX=10090 GN=Tp53 PE=1 SV=4	4	9	1.15303	3.10048	1.52662	-1.64974	0.678827	-1.69041	1.83902	3.17636	1.33708	0.0460169	2.89029	2.98663	3.00867	-3.93407	-4.55898	-4.09048	3.46311	7.07711	5.51645	3.04476e-06	0.394652	0.787138	0.054013	0.572843	0.56127	0.930357	0.507421	0.0171993	0.00641482	0.000707923	0.00429832	0.131388	0.0923441	0.0770582
R-MMU-2559585>Oncogene Induced Senescence	Tp53	P02340	Cellular tumor antigen p53 OS=Mus musculus OX=10090 GN=Tp53 PE=1 SV=4	4	7	1.96955	3.5746	1.69713	-2.63802	-3.45709	-2.8827	2.292	4.85224	2.98382	0.00103795	2.89029	2.98663	3.00867	-3.93407	-4.55898	-4.09048	3.46311	7.07711	5.51645	3.04476e-06	0.202661	0.378137	0.0142302	0.491377	0.145709	0.0281738	0.0791455	0.0171993	0.00641482	0.000707923	0.00429832	0.131388	0.0923441	0.0770582
R-MMU-5693565>Recruitment and ATM-mediated phosphorylation of repair and signaling proteins at DNA double strand breaks	Tp53	P02340	Cellular tumor antigen p53 OS=Mus musculus OX=10090 GN=Tp53 PE=1 SV=4	4	28	0.923802	2.46546	1.04982	-1.36813	-0.0369199	-2.04522	1.89868	2.41794	1.57106	0.0268497	2.89029	2.98663	3.00867	-3.93407	-4.55898	-4.09048	3.46311	7.07711	5.51645	3.04476e-06	0.363165	0.859811	0.180911	0.803685	0.700395	0.99594	0.3238	0.0171993	0.00641482	0.000707923	0.00429832	0.131388	0.0923441	0.0770582
R-MMU-6804754>Regulation of TP53 Expression	Tp53	P02340	Cellular tumor antigen p53 OS=Mus musculus OX=10090 GN=Tp53 PE=1 SV=4	4	1	2.76913	2.87923	2.90407	-3.89185	-4.50866	-4.04189	3.39375	6.92113	5.48628	3.26378e-06	2.89029	2.98663	3.00867	-3.93407	-4.55898	-4.09048	3.46311	7.07711	5.51645	3.04476e-06	0.0155889	0.0927281	0.0835087	0.0692392	0.00495032	0.000659931	0.00332759	0.0171993	0.00641482	0.000707923	0.00429832	0.131388	0.0923441	0.0770582
R-MMU-6804757>Regulation of TP53 Degradation	Tp53	P02340	Cellular tumor antigen p53 OS=Mus musculus OX=10090 GN=Tp53 PE=1 SV=4	4	19	1.3103	0.866563	0.85878	-1.17904	-0.561147	-1.60513	1.00739	2.04561	2.48794	0.00325135	2.89029	2.98663	3.00867	-3.93407	-4.55898	-4.09048	3.46311	7.07711	5.51645	3.04476e-06	0.807662	0.717981	0.886522	0.877099	0.789947	0.954374	0.54591	0.0171993	0.00641482	0.000707923	0.00429832	0.131388	0.0923441	0.0770582
R-MMU-6804759>Regulation of TP53 Activity through Association with Co-factors	Tp53	P02340	Cellular tumor antigen p53 OS=Mus musculus OX=10090 GN=Tp53 PE=1 SV=4	4	6	2.13987	1.55901	1.65182	-2.81507	-2.46369	-2.55209	1.93266	4.20391	4.52093	3.01347e-05	2.89029	2.98663	3.00867	-3.93407	-4.55898	-4.09048	3.46311	7.07711	5.51645	3.04476e-06	0.345076	0.312988	0.594623	0.512382	0.100513	0.225182	0.15816	0.0171993	0.00641482	0.000707923	0.00429832	0.131388	0.0923441	0.0770582
R-MMU-69541>Stabilization of p53	Tp53	P02340	Cellular tumor antigen p53 OS=Mus musculus OX=10090 GN=Tp53 PE=1 SV=4	4	4	2.1775	4.93986	1.95754	-3.66965	-4.06641	-3.59393	3.11073	5.84715	2.66079	0.00218379	2.89029	2.98663	3.00867	-3.93407	-4.55898	-4.09048	3.46311	7.07711	5.51645	3.04476e-06	0.0350804	0.295896	7.56005e-05	0.364533	0.0111481	0.00384342	0.0129083	0.0171993	0.00641482	0.000707923	0.00429832	0.131388	0.0923441	0.0770582
R-MMU-69895>Transcriptional activation of cell cycle inhibitor p21	Tp53	P02340	Cellular tumor antigen p53 OS=Mus musculus OX=10090 GN=Tp53 PE=1 SV=4	4	1	2.76913	2.87923	2.90407	-3.89185	-4.50866	-4.04189	3.39375	6.92113	5.48628	3.26378e-06	2.89029	2.98663	3.00867	-3.93407	-4.55898	-4.09048	3.46311	7.07711	5.51645	3.04476e-06	0.015566	0.0926288	0.0833951	0.0691547	0.00493435	0.000655618	0.00331406	0.0171993	0.00641482	0.000707923	0.00429832	0.131388	0.0923441	0.0770582
R-MMU-8941855>RUNX3 regulates CDKN1A transcription	Tp53	P02340	Cellular tumor antigen p53 OS=Mus musculus OX=10090 GN=Tp53 PE=1 SV=4	4	4	1.91104	1.8029	2.3524	-2.68999	-3.147	-2.41083	2.05965	4.60103	4.20399	6.25192e-05	2.89029	2.98663	3.00867	-3.93407	-4.55898	-4.09048	3.46311	7.07711	5.51645	3.04476e-06	0.281874	0.400305	0.472421	0.212448	0.131262	0.0632507	0.196568	0.0171993	0.00641482	0.000707923	0.00429832	0.131388	0.0923441	0.0770582
compID_2682>Bcl-xL-p53-PUMA complex, DNA damage induced	Tp53	P02340	Cellular tumor antigen p53 OS=Mus musculus OX=10090 GN=Tp53 PE=1 SV=4	4	1	2.76913	2.87923	2.90407	-3.89185	-4.50866	-4.04189	3.39375	6.92113	5.48628	3.26378e-06	2.89029	2.98663	3.00867	-3.93407	-4.55898	-4.09048	3.46311	7.07711	5.51645	3.04476e-06	0.0155432	0.0925296	0.0832818	0.0690703	0.00491848	0.000651361	0.00330065	0.0171993	0.00641482	0.000707923	0.00429832	0.131388	0.0923441	0.0770582
compID_2684>p53-Bcl-xL complex, DNA-damage induced	Tp53	P02340	Cellular tumor antigen p53 OS=Mus musculus OX=10090 GN=Tp53 PE=1 SV=4	4	1	2.76913	2.87923	2.90407	-3.89185	-4.50866	-4.04189	3.39375	6.92113	5.48628	3.26378e-06	2.89029	2.98663	3.00867	-3.93407	-4.55898	-4.09048	3.46311	7.07711	5.51645	3.04476e-06	0.0155204	0.0924306	0.0831688	0.0689862	0.00490272	0.000647159	0.00328734	0.0171993	0.00641482	0.000707923	0.00429832	0.131388	0.0923441	0.0770582
compID_5725>Mdm2-P53 complex	Tp53	P02340	Cellular tumor antigen p53 OS=Mus musculus OX=10090 GN=Tp53 PE=1 SV=4	4	2	2.22573	1.78183	1.68288	-2.51769	-2.82891	-2.62883	2.22833	4.41067	4.74465	1.80032e-05	2.89029	2.98663	3.00867	-3.93407	-4.55898	-4.09048	3.46311	7.07711	5.51645	3.04476e-06	0.215971	0.27797	0.487601	0.495195	0.183283	0.113276	0.135255	0.0171993	0.00641482	0.000707923	0.00429832	0.131388	0.0923441	0.0770582
compID_5814>Tp53-BAK1 complex	Tp53	P02340	Cellular tumor antigen p53 OS=Mus musculus OX=10090 GN=Tp53 PE=1 SV=4	4	1	2.76913	2.87923	2.90407	-3.89185	-4.50866	-4.04189	3.39375	6.92113	5.48628	3.26378e-06	2.89029	2.98663	3.00867	-3.93407	-4.55898	-4.09048	3.46311	7.07711	5.51645	3.04476e-06	0.0154977	0.0923319	0.0830561	0.0689023	0.00488705	0.00064301	0.00327414	0.0171993	0.00641482	0.000707923	0.00429832	0.131388	0.0923441	0.0770582
compID_6262>L11-HDM2-p53-ARF complex	Tp53	P02340	Cellular tumor antigen p53 OS=Mus musculus OX=10090 GN=Tp53 PE=1 SV=4	4	2	2.22573	1.78183	1.68288	-2.51769	-2.82891	-2.62883	2.22833	4.41067	4.74465	1.80032e-05	2.89029	2.98663	3.00867	-3.93407	-4.55898	-4.09048	3.46311	7.07711	5.51645	3.04476e-06	0.215853	0.277777	0.487394	0.495022	0.183098	0.113097	0.135117	0.0171993	0.00641482	0.000707923	0.00429832	0.131388	0.0923441	0.0770582
mmu05210>Colorectal cancer	Tp53	P02340	Cellular tumor antigen p53 OS=Mus musculus OX=10090 GN=Tp53 PE=1 SV=4	4	29	0.782139	0.443979	0.504994	-0.969425	-0.26597	-0.102927	1.16841	0.770963	1.63657	0.0230902	2.89029	2.98663	3.00867	-3.93407	-4.55898	-4.09048	3.46311	7.07711	5.51645	3.04476e-06	0.745574	0.9034	0.962641	0.955938	0.857662	0.978112	0.992232	0.0171993	0.00641482	0.000707923	0.00429832	0.131388	0.0923441	0.0770582
mmu05214>Glioma	Tp53	P02340	Cellular tumor antigen p53 OS=Mus musculus OX=10090 GN=Tp53 PE=1 SV=4	4	24	0.836411	-0.157049	-0.445616	1.06245	0.456719	0.288684	0.525239	-0.613769	-0.505864	0.311987	2.89029	2.98663	3.00867	-3.93407	-4.55898	-4.09048	3.46311	7.07711	5.51645	3.04476e-06	0.940666	0.892702	0.987392	0.971928	0.83029	0.954368	0.973532	0.0171993	0.00641482	0.000707923	0.00429832	0.131388	0.0923441	0.0770582
mmu05217>Basal cell carcinoma	Tp53	P02340	Cellular tumor antigen p53 OS=Mus musculus OX=10090 GN=Tp53 PE=1 SV=4	4	5	2.23277	2.54295	3.20101	-2.84947	-3.04221	-3.98043	2.73956	5.58517	3.7191	0.000190943	2.89029	2.98663	3.00867	-3.93407	-4.55898	-4.09048	3.46311	7.07711	5.51645	3.04476e-06	0.086309	0.276617	0.161273	0.0341836	0.0956459	0.0720752	0.00380484	0.0171993	0.00641482	0.000707923	0.00429832	0.131388	0.0923441	0.0770582
mmu05218>Melanoma	Tp53	P02340	Cellular tumor antigen p53 OS=Mus musculus OX=10090 GN=Tp53 PE=1 SV=4	4	15	1.43381	0.220158	0.0769089	1.34005	0.600946	1.05237	0.113126	-0.832212	-0.36536	0.431162	2.89029	2.98663	3.00867	-3.93407	-4.55898	-4.09048	3.46311	7.07711	5.51645	3.04476e-06	0.994533	0.642798	0.98784	0.994172	0.717923	0.942509	0.808676	0.0171993	0.00641482	0.000707923	0.00429832	0.131388	0.0923441	0.0770582
mmu05223>Non-small cell lung cancer	Tp53	P02340	Cellular tumor antigen p53 OS=Mus musculus OX=10090 GN=Tp53 PE=1 SV=4	4	25	0.997199	0.181652	0.047965	-0.818493	0.730881	0.174738	0.819231	0.00691399	0.28257	0.521711	2.89029	2.98663	3.00867	-3.93407	-4.55898	-4.09048	3.46311	7.07711	5.51645	3.04476e-06	0.876499	0.850371	0.985667	0.995475	0.901683	0.915181	0.983376	0.0171993	0.00641482	0.000707923	0.00429832	0.131388	0.0923441	0.0770582
mmu05226>Gastric cancer	Tp53	P02340	Cellular tumor antigen p53 OS=Mus musculus OX=10090 GN=Tp53 PE=1 SV=4	4	27	2.83726	2.62022	3.04187	-2.78601	-2.20301	-3.31749	3.04926	5.62328	4.07935	8.33004e-05	2.89029	2.98663	3.00867	-3.93407	-4.55898	-4.09048	3.46311	7.07711	5.51645	3.04476e-06	0.0412548	0.0840912	0.137452	0.0544443	0.107533	0.340795	0.0270664	0.0171993	0.00641482	0.000707923	0.00429832	0.131388	0.0923441	0.0770582
GO:0062023>C:collagen-containing extracellular matrix|HDA:BHF-UCL	Col28a1	Q2UY11	Collagen alpha-1(XXVIII) chain OS=Mus musculus OX=10090 GN=Col28a1 PE=2 SV=1	1	49	1.15363	-1.0687	-0.246038	-0.290344	-3.9663	0.913722	0.647675	0.0443066	0.263778	0.544781	1.85747	1.69566	1.69708	-2.08724	-1.81373	-2.04867	2.3386	3.74575	5.49605	3.19115e-06	0.909781	0.787655	0.823845	0.983621	0.981257	0.00531953	0.83614	0.270312	0.53157	0.760825	0.503851	0.715577	0.711411	0.709282
R-MMU-1650814>Collagen biosynthesis and modifying enzymes	Col28a1	Q2UY11	Collagen alpha-1(XXVIII) chain OS=Mus musculus OX=10090 GN=Col28a1 PE=2 SV=1	1	19	3.33911	1.78715	1.22191	-2.62254	-3.54968	-1.20831	2.17456	4.40969	2.10176	0.00791119	1.85747	1.69566	1.69708	-2.08724	-1.81373	-2.04867	2.3386	3.74575	5.49605	3.19115e-06	0.231758	0.0253891	0.483609	0.723119	0.149275	0.0211053	0.754915	0.270312	0.53157	0.760825	0.503851	0.715577	0.711411	0.709282
R-MMU-8948216>Collagen chain trimerization	Col28a1	Q2UY11	Collagen alpha-1(XXVIII) chain OS=Mus musculus OX=10090 GN=Col28a1 PE=2 SV=1	1	8	5.51767	3.56218	3.88079	-5.02307	-4.96718	-5.34287	4.94714	8.90386	3.9714	0.000106807	1.85747	1.69566	1.69708	-2.08724	-1.81373	-2.04867	2.3386	3.74575	5.49605	3.19115e-06	7.66887e-05	5.12805e-06	0.0148818	0.00454807	9.19886e-05	0.000143089	1.58053e-05	0.270312	0.53157	0.760825	0.503851	0.715577	0.711411	0.709282
mmu04974>Protein digestion and absorption	Col28a1	Q2UY11	Collagen alpha-1(XXVIII) chain OS=Mus musculus OX=10090 GN=Col28a1 PE=2 SV=1	1	14	3.82129	2.54022	2.74584	-3.46253	-3.75105	-3.79669	3.7972	6.49689	4.08411	8.23931e-05	1.85747	1.69566	1.69708	-2.08724	-1.81373	-2.04867	2.3386	3.74575	5.49605	3.19115e-06	0.00502267	0.00603921	0.16192	0.0970753	0.0205703	0.010918	0.00687436	0.270312	0.53157	0.760825	0.503851	0.715577	0.711411	0.709282
GO:0005604>C:basement membrane|IDA:MGI	Col28a1	Q2UY11	Collagen alpha-1(XXVIII) chain OS=Mus musculus OX=10090 GN=Col28a1 PE=2 SV=1	1	9	2.93889	2.23645	1.64771	-2.79767	-2.79373	-2.19853	2.25041	5.03018	3.48856	0.000324669	1.85747	1.69566	1.69708	-2.08724	-1.81373	-2.04867	2.3386	3.74575	5.49605	3.19115e-06	0.206106	0.0699548	0.27001	0.515364	0.104688	0.124598	0.268563	0.270312	0.53157	0.760825	0.503851	0.715577	0.711411	0.709282
GO:0005615>C:extracellular space|IBA:GO_Central	Col28a1	Q2UY11	Collagen alpha-1(XXVIII) chain OS=Mus musculus OX=10090 GN=Col28a1 PE=2 SV=1	1	19	-0.224177	-1.84338	-2.65105	1.07119	-0.00713552	1.27847	-1.30267	-2.91458	-1.34667	0.0450126	1.85747	1.69566	1.69708	-2.08724	-1.81373	-2.04867	2.3386	3.74575	5.49605	3.19115e-06	0.670763	0.975747	0.450467	0.122038	0.829324	0.998267	0.719537	0.270312	0.53157	0.760825	0.503851	0.715577	0.711411	0.709282
GO:0031012>C:extracellular matrix|IBA:GO_Central	Col28a1	Q2UY11	Collagen alpha-1(XXVIII) chain OS=Mus musculus OX=10090 GN=Col28a1 PE=2 SV=1	1	7	3.47268	2.50319	2.76415	-4.64388	-4.19134	-4.05769	4.86678	6.95549	4.53618	2.9095e-05	1.85747	1.69566	1.69708	-2.08724	-1.81373	-2.04867	2.3386	3.74575	5.49605	3.19115e-06	0.000107002	0.0183831	0.175554	0.0971807	0.000438115	0.00246469	0.00388801	0.270312	0.53157	0.760825	0.503851	0.715577	0.711411	0.709282
GO:0030198>P:extracellular matrix organization|IBA:GO_Central	Col28a1	Q2UY11	Collagen alpha-1(XXVIII) chain OS=Mus musculus OX=10090 GN=Col28a1 PE=2 SV=1	1	7	4.74949	2.85019	3.22327	-4.34205	-3.88845	-4.44153	3.9444	7.56531	3.68617	0.000205984	1.85747	1.69566	1.69708	-2.08724	-1.81373	-2.04867	2.3386	3.74575	5.49605	3.19115e-06	0.00324559	0.000198454	0.0891001	0.0324246	0.00128432	0.0070511	0.000886089	0.270312	0.53157	0.760825	0.503851	0.715577	0.711411	0.709282
GO:0005201>F:extracellular matrix structural constituent|IBA:GO_Central	Col28a1	Q2UY11	Collagen alpha-1(XXVIII) chain OS=Mus musculus OX=10090 GN=Col28a1 PE=2 SV=1	1	3	3.0812	2.0505	2.25872	-2.83276	-2.11928	-2.97135	3.11967	5.09148	3.61802	0.000240981	1.85747	1.69566	1.69708	-2.08724	-1.81373	-2.04867	2.3386	3.74575	5.49605	3.19115e-06	0.0342421	0.0490714	0.354228	0.246643	0.0958877	0.386294	0.0629686	0.270312	0.53157	0.760825	0.503851	0.715577	0.711411	0.709282
mmu04360>Axon guidance	Slit3	Q9WVB4	Slit homolog 3 protein OS=Mus musculus OX=10090 GN=Slit3 PE=2 SV=2	1	43	2.65882	1.71122	2.33027	-1.81082	-2.96287	-0.651924	2.09408	4.14109	2.29984	0.00501375	-4.82497	-4.98413	-4.56165	2.64989	2.25828	2.78433	-4.63018	-7.47485	-5.48448	3.27733e-06	0.265566	0.119378	0.526489	0.221972	0.46325	0.0815032	0.911627	0.000331643	0.206148	0.432438	0.140023	0.000207136	9.2069e-05	0.000471416
GO:0009887>P:animal organ morphogenesis|IMP:MGI	Slit3	Q9WVB4	Slit homolog 3 protein OS=Mus musculus OX=10090 GN=Slit3 PE=2 SV=2	1	11	1.48005	2.07432	1.00096	-0.827133	0.590936	-1.43911	1.80862	2.30718	1.42811	0.0373158	-4.82497	-4.98413	-4.56165	2.64989	2.25828	2.78433	-4.63018	-7.47485	-5.48448	3.27733e-06	0.407891	0.625032	0.342535	0.819343	0.898739	0.944398	0.633954	0.000331643	0.206148	0.432438	0.140023	0.000207136	9.2069e-05	0.000471416
GO:0060412>P:ventricular septum morphogenesis|IMP:BHF-UCL	Slit3	Q9WVB4	Slit homolog 3 protein OS=Mus musculus OX=10090 GN=Slit3 PE=2 SV=2	1	6	-6.00895	-4.34464	-6.29372	2.28001	1.66236	3.19996	-5.62136	-8.28897	-3.33445	0.000462972	-4.82497	-4.98413	-4.56165	2.64989	2.25828	2.78433	-4.63018	-7.47485	-5.48448	3.27733e-06	2.82828e-06	5.12691e-07	0.000953352	7.81272e-08	0.251342	0.61175	0.0355785	0.000331643	0.206148	0.432438	0.140023	0.000207136	9.2069e-05	0.000471416
GO:0005615>C:extracellular space|IDA:MGI	Slit3	Q9WVB4	Slit homolog 3 protein OS=Mus musculus OX=10090 GN=Slit3 PE=2 SV=2	1	28	-0.532762	-1.75764	-1.59398	1.97853	0.167099	2.45445	-1.3821	-3.57251	-1.62533	0.0236955	-4.82497	-4.98413	-4.56165	2.64989	2.25828	2.78433	-4.63018	-7.47485	-5.48448	3.27733e-06	0.630997	0.946188	0.499903	0.538456	0.368941	0.985186	0.188006	0.000331643	0.206148	0.432438	0.140023	0.000207136	9.2069e-05	0.000471416
GO:0010629>P:negative regulation of gene expression|IGI:MGI	Slit3	Q9WVB4	Slit homolog 3 protein OS=Mus musculus OX=10090 GN=Slit3 PE=2 SV=2	1	4	1.78016	-0.208033	1.46756	3.14532	1.81569	2.58164	-4.80431	-1.11408	-0.96613	0.108111	-4.82497	-4.98413	-4.56165	2.64989	2.25828	2.78433	-4.63018	-7.47485	-5.48448	3.27733e-06	0.000144706	0.476644	0.98907	0.597491	0.0492459	0.542633	0.149108	0.000331643	0.206148	0.432438	0.140023	0.000207136	9.2069e-05	0.000471416
GO:0008201>F:heparin binding|IBA:GO_Central	Slit3	Q9WVB4	Slit homolog 3 protein OS=Mus musculus OX=10090 GN=Slit3 PE=2 SV=2	1	1	2.33436	3.1256	3.40876	-5.18725	-5.21201	-4.90497	4.12994	8.31284	4.74506	1.79864e-05	-4.82497	-4.98413	-4.56165	2.64989	2.25828	2.78433	-4.63018	-7.47485	-5.48448	3.27733e-06	0.00163619	0.227699	0.0510935	0.0198303	4.62203e-05	4.55925e-05	0.000133033	0.000331643	0.206148	0.432438	0.140023	0.000207136	9.2069e-05	0.000471416
GO:0008285>P:negative regulation of cell population proliferation|IGI:MGI	Slit3	Q9WVB4	Slit homolog 3 protein OS=Mus musculus OX=10090 GN=Slit3 PE=2 SV=2	1	11	-5.38807	-2.96793	-2.64099	3.43928	2.94489	2.95966	-5.24013	-5.92759	-2.81347	0.0015365	-4.82497	-4.98413	-4.56165	2.64989	2.25828	2.78433	-4.63018	-7.47485	-5.48448	3.27733e-06	2.02239e-05	1.04292e-05	0.075202	0.123763	0.0218738	0.0847693	0.0650485	0.000331643	0.206148	0.432438	0.140023	0.000207136	9.2069e-05	0.000471416
GO:0003181>P:atrioventricular valve morphogenesis|IMP:BHF-UCL	Slit3	Q9WVB4	Slit homolog 3 protein OS=Mus musculus OX=10090 GN=Slit3 PE=2 SV=2	1	1	-4.91473	-5.06364	-3.22319	0.218103	0.640558	0.888517	-4.69685	-5.55529	-2.88088	0.00131558	-4.82497	-4.98413	-4.56165	2.64989	2.25828	2.78433	-4.63018	-7.47485	-5.48448	3.27733e-06	0.000189835	0.000102783	4.10676e-05	0.0323795	0.989985	0.936323	0.84528	0.000331643	0.206148	0.432438	0.140023	0.000207136	9.2069e-05	0.000471416
R-MMU-376176>Signaling by ROBO receptors	Slit3	Q9WVB4	Slit homolog 3 protein OS=Mus musculus OX=10090 GN=Slit3 PE=2 SV=2	1	4	1.92988	-0.521704	1.00725	2.86994	-1.52012	4.8489	-5.97746	-1.86269	-0.247941	0.565014	-4.82497	-4.98413	-4.56165	2.64989	2.25828	2.78433	-4.63018	-7.47485	-5.48448	3.27733e-06	4.64648e-07	0.398688	0.957127	0.816315	0.0909599	0.67012	0.000159078	0.000331643	0.206148	0.432438	0.140023	0.000207136	9.2069e-05	0.000471416
GO:0007411>P:axon guidance|IDA:MGI	Slit3	Q9WVB4	Slit homolog 3 protein OS=Mus musculus OX=10090 GN=Slit3 PE=2 SV=2	1	3	-5.065	-0.576833	-5.56503	1.12483	0.670406	1.51324	-4.92408	-6.18983	-1.40517	0.03934	-4.82497	-4.98413	-4.56165	2.64989	2.25828	2.78433	-4.63018	-7.47485	-5.48448	3.27733e-06	8.51776e-05	5.23288e-05	0.958328	3.19862e-06	0.810834	0.933216	0.593078	0.000331643	0.206148	0.432438	0.140023	0.000207136	9.2069e-05	0.000471416
GO:0003180>P:aortic valve morphogenesis|IMP:BHF-UCL	Slit3	Q9WVB4	Slit homolog 3 protein OS=Mus musculus OX=10090 GN=Slit3 PE=2 SV=2	1	3	-6.48187	-5.0767	-6.0395	2.66864	1.18322	4.48908	-5.31831	-8.70813	-2.93852	0.00115208	-4.82497	-4.98413	-4.56165	2.64989	2.25828	2.78433	-4.63018	-7.47485	-5.48448	3.27733e-06	1.41264e-05	2.84277e-08	3.91062e-05	2.52881e-07	0.137284	0.809395	0.000791278	0.000331643	0.206148	0.432438	0.140023	0.000207136	9.2069e-05	0.000471416
GO:0007188>P:adenylate cyclase-modulating G protein-coupled receptor signaling pathway|IBA:GO_Central	Gna14	P30677	Guanine nucleotide-binding protein subunit alpha-14 OS=Mus musculus OX=10090 GN=Gna14 PE=1 SV=2	1	6	2.82482	2.88584	2.9925	-1.90272	-1.76785	-2.0837	2.33279	4.78856	5.89039	1.2871e-06	2.20302	2.51186	2.23058	-3.05708	-3.03952	-3.38344	3.51688	5.28766	5.48321	3.28689e-06	0.191076	0.0870084	0.0878814	0.059422	0.408765	0.560945	0.313658	0.0146555	0.0901688	0.0946406	0.034446	0.498677	0.251133	0.3803
GO:0031683>F:G-protein beta/gamma-subunit complex binding|IBA:GO_Central	Gna14	P30677	Guanine nucleotide-binding protein subunit alpha-14 OS=Mus musculus OX=10090 GN=Gna14 PE=1 SV=2	1	7	2.0566	2.44494	2.50742	-1.39079	-1.39604	-1.49446	1.58029	3.84099	4.88305	1.30903e-05	2.20302	2.51186	2.23058	-3.05708	-3.03952	-3.38344	3.51688	5.28766	5.48321	3.28689e-06	0.525157	0.348837	0.18926	0.165338	0.698017	0.716203	0.607546	0.0146555	0.0901688	0.0946406	0.034446	0.498677	0.251133	0.3803
PTHR10218>GTP-BINDING PROTEIN ALPHA SUBUNIT	Gna14	P30677	Guanine nucleotide-binding protein subunit alpha-14 OS=Mus musculus OX=10090 GN=Gna14 PE=1 SV=2	1	7	2.0566	2.44494	2.50742	-1.39079	-1.39604	-1.49446	1.58029	3.84099	4.88305	1.30903e-05	2.20302	2.51186	2.23058	-3.05708	-3.03952	-3.38344	3.51688	5.28766	5.48321	3.28689e-06	0.524999	0.348638	0.189099	0.165192	0.697824	0.715998	0.607369	0.0146555	0.0901688	0.0946406	0.034446	0.498677	0.251133	0.3803
mmu05142>Chagas disease	Gna14	P30677	Guanine nucleotide-binding protein subunit alpha-14 OS=Mus musculus OX=10090 GN=Gna14 PE=1 SV=2	1	33	-0.409377	-0.21574	1.38012	0.202372	0.349552	-0.941893	0.333321	-0.418112	-0.2119	0.613904	2.20302	2.51186	2.23058	-3.05708	-3.03952	-3.38344	3.51688	5.28766	5.48321	3.28689e-06	0.965186	0.963578	0.988803	0.642937	0.990038	0.969741	0.840129	0.0146555	0.0901688	0.0946406	0.034446	0.498677	0.251133	0.3803
mmu04020>Calcium signaling pathway	Gna14	P30677	Guanine nucleotide-binding protein subunit alpha-14 OS=Mus musculus OX=10090 GN=Gna14 PE=1 SV=2	1	36	-0.368508	-0.353606	-1.44659	1.49687	1.22176	1.45333	-0.906586	-1.82184	-2.32532	0.00472801	2.20302	2.51186	2.23058	-3.05708	-3.03952	-3.38344	3.51688	5.28766	5.48321	3.28689e-06	0.848824	0.960151	0.97201	0.609492	0.633455	0.790722	0.63205	0.0146555	0.0901688	0.0946406	0.034446	0.498677	0.251133	0.3803
mmu05146>Amoebiasis	Gna14	P30677	Guanine nucleotide-binding protein subunit alpha-14 OS=Mus musculus OX=10090 GN=Gna14 PE=1 SV=2	1	28	2.21845	1.84722	2.12095	-2.33053	-1.79357	-2.61185	1.64248	4.45147	4.0799	8.31949e-05	2.20302	2.51186	2.23058	-3.05708	-3.03952	-3.38344	3.51688	5.28766	5.48321	3.28689e-06	0.490989	0.278199	0.448423	0.30049	0.233036	0.548521	0.139726	0.0146555	0.0901688	0.0946406	0.034446	0.498677	0.251133	0.3803
R-MMU-418592>ADP signalling through P2Y purinoceptor 1	Gna14	P30677	Guanine nucleotide-binding protein subunit alpha-14 OS=Mus musculus OX=10090 GN=Gna14 PE=1 SV=2	1	8	2.70949	1.87735	1.72027	-1.44415	-1.8044	-1.41869	1.61712	3.32149	3.41771	0.000382201	2.20302	2.51186	2.23058	-3.05708	-3.03952	-3.38344	3.51688	5.28766	5.48321	3.28689e-06	0.502188	0.10445	0.431258	0.486781	0.671675	0.547961	0.646672	0.0146555	0.0901688	0.0946406	0.034446	0.498677	0.251133	0.3803
R-MMU-456926>Thrombin signalling through proteinase activated receptors (PARs)	Gna14	P30677	Guanine nucleotide-binding protein subunit alpha-14 OS=Mus musculus OX=10090 GN=Gna14 PE=1 SV=2	1	12	2.24233	1.86527	1.86396	-1.6802	-2.16724	-1.18973	1.36822	3.54547	3.54074	0.000287911	2.20302	2.51186	2.23058	-3.05708	-3.03952	-3.38344	3.51688	5.28766	5.48321	3.28689e-06	0.636308	0.273325	0.438914	0.410949	0.542005	0.354391	0.763592	0.0146555	0.0901688	0.0946406	0.034446	0.498677	0.251133	0.3803
GO:0001664>F:G protein-coupled receptor binding|IBA:GO_Central	Gna14	P30677	Guanine nucleotide-binding protein subunit alpha-14 OS=Mus musculus OX=10090 GN=Gna14 PE=1 SV=2	1	7	1.35611	1.60445	1.70209	-0.665745	-0.772695	-0.828434	0.520599	2.37714	4.46302	3.44336e-05	2.20302	2.51186	2.23058	-3.05708	-3.03952	-3.38344	3.51688	5.28766	5.48321	3.28689e-06	0.941122	0.683017	0.569212	0.494363	0.938967	0.908231	0.865033	0.0146555	0.0901688	0.0946406	0.034446	0.498677	0.251133	0.3803
R-MMU-416476>G alpha (q) signalling events	Gna14	P30677	Guanine nucleotide-binding protein subunit alpha-14 OS=Mus musculus OX=10090 GN=Gna14 PE=1 SV=2	1	14	3.49875	2.8194	3.06826	-2.83901	-3.32291	-2.60724	2.90268	5.90727	4.50928	3.09542e-05	2.20302	2.51186	2.23058	-3.05708	-3.03952	-3.38344	3.51688	5.28766	5.48321	3.28689e-06	0.0589523	0.0172361	0.096076	0.0507757	0.0942841	0.0401693	0.141191	0.0146555	0.0901688	0.0946406	0.034446	0.498677	0.251133	0.3803
R-MMU-399997>Acetylcholine regulates insulin secretion	Gna14	P30677	Guanine nucleotide-binding protein subunit alpha-14 OS=Mus musculus OX=10090 GN=Gna14 PE=1 SV=2	1	4	4.03448	4.14348	3.95001	-2.66069	-2.16957	-4.04043	3.69608	6.69516	3.6192	0.000240327	2.20302	2.51186	2.23058	-3.05708	-3.03952	-3.38344	3.51688	5.28766	5.48321	3.28689e-06	0.00707278	0.00274086	0.0021468	0.00347278	0.138778	0.35285	0.00328141	0.0146555	0.0901688	0.0946406	0.034446	0.498677	0.251133	0.3803
R-MMU-428930>Thromboxane signalling through TP receptor	Gna14	P30677	Guanine nucleotide-binding protein subunit alpha-14 OS=Mus musculus OX=10090 GN=Gna14 PE=1 SV=2	1	7	3.25081	2.55914	2.62241	-2.14054	-2.90779	-1.95953	2.17045	4.76295	3.83327	0.000146801	2.20302	2.51186	2.23058	-3.05708	-3.03952	-3.38344	3.51688	5.28766	5.48321	3.28689e-06	0.233703	0.0310967	0.156186	0.129211	0.302752	0.0926614	0.36875	0.0146555	0.0901688	0.0946406	0.034446	0.498677	0.251133	0.3803
R-MMU-434316>Fatty Acids bound to GPR40 (FFAR1) regulate insulin secretion	Gna14	P30677	Guanine nucleotide-binding protein subunit alpha-14 OS=Mus musculus OX=10090 GN=Gna14 PE=1 SV=2	1	3	4.24912	4.41124	4.25883	-3.5548	-6.1561	-3.83337	6.85548	8.0922	3.36044	0.000436072	2.20302	2.51186	2.23058	-3.05708	-3.03952	-3.38344	3.51688	5.28766	5.48321	3.28689e-06	2.80206e-09	0.0013807	0.000731642	0.00119235	0.0161115	4.98424e-07	0.00609258	0.0146555	0.0901688	0.0946406	0.034446	0.498677	0.251133	0.3803
GO:0001508>P:action potential|IBA:GO_Central	Gna14	P30677	Guanine nucleotide-binding protein subunit alpha-14 OS=Mus musculus OX=10090 GN=Gna14 PE=1 SV=2	1	1	2.11261	2.43172	2.15029	-3.02583	-3.00483	-3.34713	3.44945	5.17611	5.4392	3.63745e-06	2.20302	2.51186	2.23058	-3.05708	-3.03952	-3.38344	3.51688	5.28766	5.48321	3.28689e-06	0.0144433	0.324126	0.19548	0.285537	0.0670046	0.0740196	0.0250595	0.0146555	0.0901688	0.0946406	0.034446	0.498677	0.251133	0.3803
GO:0031826>F:type 2A serotonin receptor binding|IBA:GO_Central	Gna14	P30677	Guanine nucleotide-binding protein subunit alpha-14 OS=Mus musculus OX=10090 GN=Gna14 PE=1 SV=2	1	1	2.11261	2.43172	2.15029	-3.02583	-3.00483	-3.34713	3.44945	5.17611	5.4392	3.63745e-06	2.20302	2.51186	2.23058	-3.05708	-3.03952	-3.38344	3.51688	5.28766	5.48321	3.28689e-06	0.0144192	0.323929	0.195315	0.285369	0.066887	0.0738857	0.0250095	0.0146555	0.0901688	0.0946406	0.034446	0.498677	0.251133	0.3803
GO:0060158>P:phospholipase C-activating dopamine receptor signaling pathway|IBA:GO_Central	Gna14	P30677	Guanine nucleotide-binding protein subunit alpha-14 OS=Mus musculus OX=10090 GN=Gna14 PE=1 SV=2	1	1	2.11261	2.43172	2.15029	-3.02583	-3.00483	-3.34713	3.44945	5.17611	5.4392	3.63745e-06	2.20302	2.51186	2.23058	-3.05708	-3.03952	-3.38344	3.51688	5.28766	5.48321	3.28689e-06	0.0143952	0.323732	0.19515	0.285201	0.0667699	0.0737524	0.0249598	0.0146555	0.0901688	0.0946406	0.034446	0.498677	0.251133	0.3803
mmu01100>Metabolic pathways	Xdh	Q00519	Xanthine dehydrogenase/oxidase OS=Mus musculus OX=10090 GN=Xdh PE=1 SV=5	3	442	-5.94199	-6.00428	-5.94676	5.89663	5.62338	6.58623	-6.42801	-11.8434	-5.70757	1.96076e-06	-5.74309	-5.19413	-5.97381	3.46117	3.05768	3.11076	-4.55092	-8.85385	-5.32769	4.70235e-06	3.68122e-08	7.46495e-07	5.27693e-07	4.04368e-07	1.78262e-06	8.72526e-06	2.66797e-08	0.000435354	0.0294264	0.0909068	0.0626301	2.18413e-06	3.73394e-05	4.62846e-07
GO:0005829>C:cytosol|IDA:MGI	Xdh	Q00519	Xanthine dehydrogenase/oxidase OS=Mus musculus OX=10090 GN=Xdh PE=1 SV=5	3	107	-0.647028	-0.844716	0.781124	2.47928	2.53695	2.05873	-1.33448	-3.12631	-2.08226	0.00827452	-5.74309	-5.19413	-5.97381	3.46117	3.05768	3.11076	-4.55092	-8.85385	-5.32769	4.70235e-06	0.6484	0.924585	0.889052	0.898803	0.19205	0.199467	0.324779	0.000435354	0.0294264	0.0909068	0.0626301	2.18413e-06	3.73394e-05	4.62846e-07
mmu00230>Purine metabolism	Xdh	Q00519	Xanthine dehydrogenase/oxidase OS=Mus musculus OX=10090 GN=Xdh PE=1 SV=5	3	38	-1.50314	-2.33752	-0.913415	2.40747	2.33323	2.57158	-3.01674	-3.91061	-3.18128	0.000658749	-5.74309	-5.19413	-5.97381	3.46117	3.05768	3.11076	-4.55092	-8.85385	-5.32769	4.70235e-06	0.0452095	0.610821	0.231381	0.858906	0.205829	0.28537	0.15246	0.000435354	0.0294264	0.0909068	0.0626301	2.18413e-06	3.73394e-05	4.62846e-07
mmu04146>Peroxisome	Xdh	Q00519	Xanthine dehydrogenase/oxidase OS=Mus musculus OX=10090 GN=Xdh PE=1 SV=5	3	34	-0.468867	-0.305387	-0.490699	1.4933	0.645035	1.71252	-0.611091	-1.96217	-2.17296	0.00671497	-5.74309	-5.19413	-5.97381	3.46117	3.05768	3.11076	-4.55092	-8.85385	-5.32769	4.70235e-06	0.923685	0.952398	0.977898	0.958907	0.637058	0.933834	0.500056	0.000435354	0.0294264	0.0909068	0.0626301	2.18413e-06	3.73394e-05	4.62846e-07
mmu00983>Drug metabolism - other enzymes	Xdh	Q00519	Xanthine dehydrogenase/oxidase OS=Mus musculus OX=10090 GN=Xdh PE=1 SV=5	3	21	-1.36103	-1.8549	0.054126	1.70105	1.14611	2.37245	-0.423801	-3.06208	-1.84624	0.0142482	-5.74309	-5.19413	-5.97381	3.46117	3.05768	3.11076	-4.55092	-8.85385	-5.32769	4.70235e-06	0.956849	0.67918	0.44357	0.995352	0.532494	0.814582	0.210946	0.000435354	0.0294264	0.0909068	0.0626301	2.18413e-06	3.73394e-05	4.62846e-07
GO:0006196>P:AMP catabolic process|IDA:MGI	Xdh	Q00519	Xanthine dehydrogenase/oxidase OS=Mus musculus OX=10090 GN=Xdh PE=1 SV=5	3	3	-4.64531	-0.324977	-0.270748	2.88185	2.99632	1.90819	-3.25857	-3.20683	-1.36183	0.0434675	-5.74309	-5.19413	-5.97381	3.46117	3.05768	3.11076	-4.55092	-8.85385	-5.32769	4.70235e-06	0.0238138	0.000276259	0.975413	0.987954	0.0882278	0.0755694	0.398484	0.000435354	0.0294264	0.0909068	0.0626301	2.18413e-06	3.73394e-05	4.62846e-07
GO:0007595>P:lactation|IMP:MGI	Xdh	Q00519	Xanthine dehydrogenase/oxidase OS=Mus musculus OX=10090 GN=Xdh PE=1 SV=5	3	7	-1.917	-1.85319	-1.57687	2.31539	1.64548	2.62768	-3.50182	-4.16857	-3.68391	0.000207058	-5.74309	-5.19413	-5.97381	3.46117	3.05768	3.11076	-4.55092	-8.85385	-5.32769	4.70235e-06	0.0128021	0.397069	0.44407	0.549328	0.241326	0.616956	0.135297	0.000435354	0.0294264	0.0909068	0.0626301	2.18413e-06	3.73394e-05	4.62846e-07
GO:0006148>P:inosine catabolic process|IDA:MGI	Xdh	Q00519	Xanthine dehydrogenase/oxidase OS=Mus musculus OX=10090 GN=Xdh PE=1 SV=5	3	2	-5.85537	-5.29373	-6.07131	2.51329	2.51784	1.79532	-3.00825	-8.36865	-4.74925	1.78134e-05	-5.74309	-5.19413	-5.97381	3.46117	3.05768	3.11076	-4.55092	-8.85385	-5.32769	4.70235e-06	0.0461208	1.18039e-06	1.82451e-05	2.40836e-07	0.18447	0.203309	0.447248	0.000435354	0.0294264	0.0909068	0.0626301	2.18413e-06	3.73394e-05	4.62846e-07
GO:0006154>P:adenosine catabolic process|IDA:MGI	Xdh	Q00519	Xanthine dehydrogenase/oxidase OS=Mus musculus OX=10090 GN=Xdh PE=1 SV=5	3	2	-5.85537	-5.29373	-6.07131	2.51329	2.51784	1.79532	-3.00825	-8.36865	-4.74925	1.78134e-05	-5.74309	-5.19413	-5.97381	3.46117	3.05768	3.11076	-4.55092	-8.85385	-5.32769	4.70235e-06	0.0460682	1.16165e-06	1.80662e-05	2.37899e-07	0.184285	0.203081	0.447069	0.000435354	0.0294264	0.0909068	0.0626301	2.18413e-06	3.73394e-05	4.62846e-07
R-MMU-74259>Purine catabolism	Xdh	Q00519	Xanthine dehydrogenase/oxidase OS=Mus musculus OX=10090 GN=Xdh PE=1 SV=5	3	4	-0.264739	-0.39002	0.87489	2.0566	2.67069	1.77341	-0.161411	-2.32134	-1.9138	0.0121954	-5.74309	-5.19413	-5.97381	3.46117	3.05768	3.11076	-4.55092	-8.85385	-5.32769	4.70235e-06	0.991371	0.973876	0.968154	0.874125	0.347051	0.148644	0.461587	0.000435354	0.0294264	0.0909068	0.0626301	2.18413e-06	3.73394e-05	4.62846e-07
GO:0030856>P:regulation of epithelial cell differentiation|IMP:MGI	Xdh	Q00519	Xanthine dehydrogenase/oxidase OS=Mus musculus OX=10090 GN=Xdh PE=1 SV=5	3	2	0.364202	1.06265	1.60317	1.43906	0.699967	1.03402	0.983217	0.0286339	0.0387776	0.914582	-5.74309	-5.19413	-5.97381	3.46117	3.05768	3.11076	-4.55092	-8.85385	-5.32769	4.70235e-06	0.815263	0.961278	0.826305	0.537012	0.674983	0.923682	0.816312	0.000435354	0.0294264	0.0909068	0.0626301	2.18413e-06	3.73394e-05	4.62846e-07
GO:0004854>F:xanthine dehydrogenase activity|IDA:MGI	Xdh	Q00519	Xanthine dehydrogenase/oxidase OS=Mus musculus OX=10090 GN=Xdh PE=1 SV=5	3	1	-5.85537	-5.29373	-6.07131	3.5001	3.10343	3.15558	-4.61916	-9.01095	-5.35986	4.36655e-06	-5.74309	-5.19413	-5.97381	3.46117	3.05768	3.11076	-4.55092	-8.85385	-5.32769	4.70235e-06	0.000258705	1.21973e-06	1.86137e-05	2.46934e-07	0.0188681	0.0652168	0.0382436	0.000435354	0.0294264	0.0909068	0.0626301	2.18413e-06	3.73394e-05	4.62846e-07
GO:0004855>F:xanthine oxidase activity|IDA:MGI	Xdh	Q00519	Xanthine dehydrogenase/oxidase OS=Mus musculus OX=10090 GN=Xdh PE=1 SV=5	3	1	-5.85537	-5.29373	-6.07131	3.5001	3.10343	3.15558	-4.61916	-9.01095	-5.35986	4.36655e-06	-5.74309	-5.19413	-5.97381	3.46117	3.05768	3.11076	-4.55092	-8.85385	-5.32769	4.70235e-06	0.00025758	1.19974e-06	1.84275e-05	2.43847e-07	0.0188185	0.0650726	0.0381843	0.000435354	0.0294264	0.0909068	0.0626301	2.18413e-06	3.73394e-05	4.62846e-07
GO:0006204>P:IMP catabolic process|IDA:MGI	Xdh	Q00519	Xanthine dehydrogenase/oxidase OS=Mus musculus OX=10090 GN=Xdh PE=1 SV=5	3	2	-5.85537	-4.63683	-6.07131	3.03094	2.79336	2.55407	-3.55373	-8.64872	-4.23187	5.86316e-05	-5.74309	-5.19413	-5.97381	3.46117	3.05768	3.11076	-4.55092	-8.85385	-5.32769	4.70235e-06	0.0115874	1.1435e-06	0.000277542	2.35033e-07	0.0659961	0.124546	0.157719	0.000435354	0.0294264	0.0909068	0.0626301	2.18413e-06	3.73394e-05	4.62846e-07
GO:0009115>P:xanthine catabolic process|IDA:MGI	Xdh	Q00519	Xanthine dehydrogenase/oxidase OS=Mus musculus OX=10090 GN=Xdh PE=1 SV=5	3	1	-5.85537	-5.29373	-6.07131	3.5001	3.10343	3.15558	-4.61916	-9.01095	-5.35986	4.36655e-06	-5.74309	-5.19413	-5.97381	3.46117	3.05768	3.11076	-4.55092	-8.85385	-5.32769	4.70235e-06	0.000256465	1.12591e-06	1.78908e-05	2.32235e-07	0.0187691	0.0649289	0.0381252	0.000435354	0.0294264	0.0909068	0.0626301	2.18413e-06	3.73394e-05	4.62846e-07
GO:0016226>P:iron-sulfur cluster assembly|IDA:MGI	Xdh	Q00519	Xanthine dehydrogenase/oxidase OS=Mus musculus OX=10090 GN=Xdh PE=1 SV=5	3	1	-5.85537	-5.29373	-6.07131	3.5001	3.10343	3.15558	-4.61916	-9.01095	-5.35986	4.36655e-06	-5.74309	-5.19413	-5.97381	3.46117	3.05768	3.11076	-4.55092	-8.85385	-5.32769	4.70235e-06	0.00025536	1.10885e-06	1.77188e-05	2.29503e-07	0.01872	0.0647859	0.0380663	0.000435354	0.0294264	0.0909068	0.0626301	2.18413e-06	3.73394e-05	4.62846e-07
GO:0016491>F:oxidoreductase activity|IDA:MGI	Xdh	Q00519	Xanthine dehydrogenase/oxidase OS=Mus musculus OX=10090 GN=Xdh PE=1 SV=5	3	2	0.644307	0.655939	0.753823	1.70684	1.21047	2.32294	0.883875	-1.0509	-1.51638	0.0304522	-5.74309	-5.19413	-5.97381	3.46117	3.05768	3.11076	-4.55092	-8.85385	-5.32769	4.70235e-06	0.859513	0.923977	0.943354	0.904972	0.527247	0.795722	0.227344	0.000435354	0.0294264	0.0909068	0.0626301	2.18413e-06	3.73394e-05	4.62846e-07
GO:0016529>C:sarcoplasmic reticulum|IDA:BHF-UCL	Xdh	Q00519	Xanthine dehydrogenase/oxidase OS=Mus musculus OX=10090 GN=Xdh PE=1 SV=5	3	1	-5.85537	-5.29373	-6.07131	3.5001	3.10343	3.15558	-4.61916	-9.01095	-5.35986	4.36655e-06	-5.74309	-5.19413	-5.97381	3.46117	3.05768	3.11076	-4.55092	-8.85385	-5.32769	4.70235e-06	0.000254264	1.0923e-06	1.755e-05	2.26834e-07	0.0186711	0.0646435	0.0380075	0.000435354	0.0294264	0.0909068	0.0626301	2.18413e-06	3.73394e-05	4.62846e-07
GO:0046038>P:GMP catabolic process|IDA:MGI	Xdh	Q00519	Xanthine dehydrogenase/oxidase OS=Mus musculus OX=10090 GN=Xdh PE=1 SV=5	3	2	-4.82286	-4.08279	-6.07131	2.23928	2.82057	2.56087	-3.17488	-7.38374	-3.62352	0.000237944	-5.74309	-5.19413	-5.97381	3.46117	3.05768	3.11076	-4.55092	-8.85385	-5.32769	4.70235e-06	0.0302073	0.000148019	0.00269372	2.24227e-07	0.266563	0.115714	0.155262	0.000435354	0.0294264	0.0909068	0.0626301	2.18413e-06	3.73394e-05	4.62846e-07
GO:0046055>P:dGMP catabolic process|IDA:MGI	Xdh	Q00519	Xanthine dehydrogenase/oxidase OS=Mus musculus OX=10090 GN=Xdh PE=1 SV=5	3	3	-0.332913	-3.892	0.561067	2.15004	2.68528	2.25139	-2.80798	-2.5843	-1.22872	0.0590575	-5.74309	-5.19413	-5.97381	3.46117	3.05768	3.11076	-4.55092	-8.85385	-5.32769	4.70235e-06	0.0752988	0.965916	0.00540175	0.952202	0.296181	0.144713	0.253603	0.000435354	0.0294264	0.0909068	0.0626301	2.18413e-06	3.73394e-05	4.62846e-07
GO:0070674>F:hypoxanthine dehydrogenase activity|IDA:MGI	Xdh	Q00519	Xanthine dehydrogenase/oxidase OS=Mus musculus OX=10090 GN=Xdh PE=1 SV=5	3	1	-5.85537	-5.29373	-6.07131	3.5001	3.10343	3.15558	-4.61916	-9.01095	-5.35986	4.36655e-06	-5.74309	-5.19413	-5.97381	3.46117	3.05768	3.11076	-4.55092	-8.85385	-5.32769	4.70235e-06	0.000253177	1.07624e-06	1.73845e-05	2.21679e-07	0.0186225	0.0645018	0.037949	0.000435354	0.0294264	0.0909068	0.0626301	2.18413e-06	3.73394e-05	4.62846e-07
GO:0070675>F:hypoxanthine oxidase activity|IDA:MGI	Xdh	Q00519	Xanthine dehydrogenase/oxidase OS=Mus musculus OX=10090 GN=Xdh PE=1 SV=5	3	1	-5.85537	-5.29373	-6.07131	3.5001	3.10343	3.15558	-4.61916	-9.01095	-5.35986	4.36655e-06	-5.74309	-5.19413	-5.97381	3.46117	3.05768	3.11076	-4.55092	-8.85385	-5.32769	4.70235e-06	0.0002521	1.06064e-06	1.7222e-05	2.19188e-07	0.0185741	0.0643606	0.0378906	0.000435354	0.0294264	0.0909068	0.0626301	2.18413e-06	3.73394e-05	4.62846e-07
R-MMU-8851680>Butyrophilin (BTN) family interactions	Xdh	Q00519	Xanthine dehydrogenase/oxidase OS=Mus musculus OX=10090 GN=Xdh PE=1 SV=5	3	2	-5.85537	-4.44596	-6.07131	2.78514	2.94171	2.6815	-3.51765	-8.64051	-4.05311	8.84898e-05	-5.74309	-5.19413	-5.97381	3.46117	3.05768	3.11076	-4.55092	-8.85385	-5.32769	4.70235e-06	0.0129237	1.04549e-06	0.000656303	2.16753e-07	0.107681	0.0854982	0.126767	0.000435354	0.0294264	0.0909068	0.0626301	2.18413e-06	3.73394e-05	4.62846e-07
compID_7481>Nos1-Xdh complex	Xdh	Q00519	Xanthine dehydrogenase/oxidase OS=Mus musculus OX=10090 GN=Xdh PE=1 SV=5	3	1	-5.85537	-5.29373	-6.07131	3.5001	3.10343	3.15558	-4.61916	-9.01095	-5.35986	4.36655e-06	-5.74309	-5.19413	-5.97381	3.46117	3.05768	3.11076	-4.55092	-8.85385	-5.32769	4.70235e-06	0.000251032	1.03076e-06	1.70625e-05	2.14371e-07	0.018526	0.0642201	0.0378324	0.000435354	0.0294264	0.0909068	0.0626301	2.18413e-06	3.73394e-05	4.62846e-07
mmu00232>Caffeine metabolism	Xdh	Q00519	Xanthine dehydrogenase/oxidase OS=Mus musculus OX=10090 GN=Xdh PE=1 SV=5	3	1	-5.85537	-5.29373	-6.07131	3.5001	3.10343	3.15558	-4.61916	-9.01095	-5.35986	4.36655e-06	-5.74309	-5.19413	-5.97381	3.46117	3.05768	3.11076	-4.55092	-8.85385	-5.32769	4.70235e-06	0.000249973	1.01644e-06	1.6906e-05	2.12041e-07	0.0184781	0.0640802	0.0377744	0.000435354	0.0294264	0.0909068	0.0626301	2.18413e-06	3.73394e-05	4.62846e-07
PTHR46843>BTB/POZ DOMAIN-CONTAINING PROTEIN 16	Btbd16	E9Q173	BTB/POZ domain-containing protein 16 OS=Mus musculus OX=10090 GN=Btbd16 PE=4 SV=1	1	1	-2.64121	-2.24598	-2.34325	1.70584	1.80383	1.69085	-2.70472	-4.04909	-5.31944	4.79249e-06	-2.55537	-2.16954	-2.26706	1.67631	1.77099	1.65696	-2.63827	-3.94337	-5.31444	4.84798e-06	0.0941885	0.122845	0.264899	0.216926	0.527953	0.548383	0.50732	0.148581	0.85227	0.79221	0.809823	0.269846	0.444391	0.362037
GO:0005829>C:cytosol|IDA:UniProtKB	Eml1	Q05BC3	Echinoderm microtubule-associated protein-like 1 OS=Mus musculus OX=10090 GN=Eml1 PE=1 SV=1	2	57	-4.32882	-2.95868	-2.8721	3.28296	3.44382	2.7228	-3.40782	-6.24164	-3.63745	0.000230438	-3.33956	-3.26543	-3.4496	1.955	2.42083	2.48015	-3.0882	-5.76039	-5.26202	5.46989e-06	0.0159825	0.00103365	0.0769941	0.0748165	0.0334631	0.0292024	0.114536	0.0515566	0.639335	0.327232	0.259664	0.0403791	0.0450039	0.0233577
GO:0007405>P:neuroblast proliferation|IMP:UniProtKB	Eml1	Q05BC3	Echinoderm microtubule-associated protein-like 1 OS=Mus musculus OX=10090 GN=Eml1 PE=1 SV=1	2	2	-1.61105	-1.95226	-1.76794	1.03162	0.98826	1.19381	-1.78923	-2.79956	-4.77566	1.67625e-05	-3.33956	-3.26543	-3.4496	1.955	2.42083	2.48015	-3.0882	-5.76039	-5.26202	5.46989e-06	0.410647	0.564908	0.400177	0.462366	0.831085	0.86924	0.760151	0.0515566	0.639335	0.327232	0.259664	0.0403791	0.0450039	0.0233577
GO:0007420>P:brain development|IMP:UniProtKB	Eml1	Q05BC3	Echinoderm microtubule-associated protein-like 1 OS=Mus musculus OX=10090 GN=Eml1 PE=1 SV=1	2	6	-0.211282	-0.663451	-0.941742	0.138598	0.171877	0.732912	-0.536474	-0.835328	-1.53174	0.0293944	-3.33956	-3.26543	-3.4496	1.955	2.42083	2.48015	-3.0882	-5.76039	-5.26202	5.46989e-06	0.940153	0.976515	0.942603	0.84889	0.996509	0.983388	0.89995	0.0515566	0.639335	0.327232	0.259664	0.0403791	0.0450039	0.0233577
GO:0008017>F:microtubule binding|IDA:UniProtKB	Eml1	Q05BC3	Echinoderm microtubule-associated protein-like 1 OS=Mus musculus OX=10090 GN=Eml1 PE=1 SV=1	2	9	-1.06231	-0.422009	-1.06097	0.558392	0.434685	0.813394	-1.09194	-1.61937	-2.41856	0.00381454	-3.33956	-3.26543	-3.4496	1.955	2.42083	2.48015	-3.0882	-5.76039	-5.26202	5.46989e-06	0.773896	0.817749	0.96434	0.795676	0.949292	0.958982	0.872262	0.0515566	0.639335	0.327232	0.259664	0.0403791	0.0450039	0.0233577
GO:0000226>P:microtubule cytoskeleton organization|IMP:UniProtKB	Eml1	Q05BC3	Echinoderm microtubule-associated protein-like 1 OS=Mus musculus OX=10090 GN=Eml1 PE=1 SV=1	2	3	-2.34215	-2.49241	-1.47765	1.27444	1.08195	1.48953	-2.1901	-3.6166	-3.25625	0.00055431	-3.33956	-3.26543	-3.4496	1.955	2.42083	2.48015	-3.0882	-5.76039	-5.26202	5.46989e-06	0.225205	0.22521	0.174967	0.595326	0.75375	0.842316	0.609618	0.0515566	0.639335	0.327232	0.259664	0.0403791	0.0450039	0.0233577
GO:0002244>P:hematopoietic progenitor cell differentiation|IGI:MGI	Eml1	Q05BC3	Echinoderm microtubule-associated protein-like 1 OS=Mus musculus OX=10090 GN=Eml1 PE=1 SV=1	2	10	-2.88334	-2.09383	-1.92985	1.70697	2.56311	2.28118	-2.39415	-4.37501	-3.49794	0.000317734	-3.33956	-3.26543	-3.4496	1.955	2.42083	2.48015	-3.0882	-5.76039	-5.26202	5.46989e-06	0.169521	0.0756269	0.331806	0.384942	0.527306	0.187438	0.241829	0.0515566	0.639335	0.327232	0.259664	0.0403791	0.0450039	0.0233577
GO:0007052>P:mitotic spindle organization|IMP:UniProtKB	Eml1	Q05BC3	Echinoderm microtubule-associated protein-like 1 OS=Mus musculus OX=10090 GN=Eml1 PE=1 SV=1	2	2	-4.06707	-3.68033	-2.81474	2.34827	2.62646	2.58989	-3.31747	-6.27022	-4.03721	9.17889e-05	-3.33956	-3.26543	-3.4496	1.955	2.42083	2.48015	-3.0882	-5.76039	-5.26202	5.46989e-06	0.0197552	0.00244826	0.0107233	0.0861788	0.231261	0.162178	0.14645	0.0515566	0.639335	0.327232	0.259664	0.0403791	0.0450039	0.0233577
GO:0060271>P:cilium assembly|IMP:MGI	Ift80	Q8K057	Intraflagellar transport protein 80 homolog OS=Mus musculus OX=10090 GN=Ift80 PE=1 SV=1	1	10	-0.538553	-0.587135	-0.486209	0.192725	0.663093	0.929531	-0.66264	-1.20165	-2.18896	0.00647206	1.22088	1.32381	1.39861	-1.18797	-1.40135	-1.34274	1.7565	2.66655	5.24842	5.64387e-06	0.910755	0.94392	0.9569	0.960723	0.990732	0.932544	0.841763	0.646599	1.04919	0.993019	0.986709	0.984668	0.942934	0.882323
GO:1905515>P:non-motile cilium assembly|IMP:MGI	Ift80	Q8K057	Intraflagellar transport protein 80 homolog OS=Mus musculus OX=10090 GN=Ift80 PE=1 SV=1	1	9	0.78858	0.614535	-0.584079	0.0553618	-1.66734	0.261114	0.239011	0.559174	0.410603	0.388505	1.22088	1.32381	1.39861	-1.18797	-1.40135	-1.34274	1.7565	2.66655	5.24842	5.64387e-06	0.976543	0.901645	0.952032	0.946785	0.99967	0.608199	0.977863	0.646599	1.04919	0.993019	0.986709	0.984668	0.942934	0.882323
R-MMU-5620924>Intraflagellar transport	Ift80	Q8K057	Intraflagellar transport protein 80 homolog OS=Mus musculus OX=10090 GN=Ift80 PE=1 SV=1	1	23	-1.71329	-1.8642	-1.7368	0.830675	1.20382	2.28691	-1.89426	-2.94062	-2.73045	0.00186016	1.22088	1.32381	1.39861	-1.18797	-1.40135	-1.34274	1.7565	2.66655	5.24842	5.64387e-06	0.366094	0.507804	0.437967	0.476077	0.897538	0.800701	0.239218	0.646599	1.04919	0.993019	0.986709	0.984668	0.942934	0.882323
GO:0005929>C:cilium|IDA:MGI	Ift80	Q8K057	Intraflagellar transport protein 80 homolog OS=Mus musculus OX=10090 GN=Ift80 PE=1 SV=1	1	20	-3.11871	-2.12269	-1.90324	1.75936	1.91749	2.20039	-2.02279	-4.04018	-3.40667	0.00039204	1.22088	1.32381	1.39861	-1.18797	-1.40135	-1.34274	1.7565	2.66655	5.24842	5.64387e-06	0.297272	0.0456366	0.320224	0.385303	0.494576	0.493243	0.267796	0.646599	1.04919	0.993019	0.986709	0.984668	0.942934	0.882323
GO:0036064>C:ciliary basal body|IDA:MGI	Ift80	Q8K057	Intraflagellar transport protein 80 homolog OS=Mus musculus OX=10090 GN=Ift80 PE=1 SV=1	1	16	0.639597	-0.349814	-0.663604	-0.386381	0.21925	0.00588945	-0.187579	-0.355703	-0.0568266	0.877351	1.22088	1.32381	1.39861	-1.18797	-1.40135	-1.34274	1.7565	2.66655	5.24842	5.64387e-06	0.984886	0.924923	0.971587	0.916924	0.97454	0.987687	0.998418	0.646599	1.04919	0.993019	0.986709	0.984668	0.942934	0.882323
GO:0007224>P:smoothened signaling pathway|IMP:MGI	Ift80	Q8K057	Intraflagellar transport protein 80 homolog OS=Mus musculus OX=10090 GN=Ift80 PE=1 SV=1	1	7	0.890209	1.11281	0.428054	-0.881521	-0.435298	-0.55199	0.743964	1.4422	2.39087	0.00406565	1.22088	1.32381	1.39861	-1.18797	-1.40135	-1.34274	1.7565	2.66655	5.24842	5.64387e-06	0.883348	0.872842	0.801175	0.975757	0.87514	0.958791	0.933706	0.646599	1.04919	0.993019	0.986709	0.984668	0.942934	0.882323
GO:0005813>C:centrosome|IDA:MGI	Ift80	Q8K057	Intraflagellar transport protein 80 homolog OS=Mus musculus OX=10090 GN=Ift80 PE=1 SV=1	1	22	0.133346	0.33012	1.04564	0.458967	0.353533	-1.28207	0.35869	-0.0234132	-0.452334	0.352912	1.22088	1.32381	1.39861	-1.18797	-1.40135	-1.34274	1.7565	2.66655	5.24842	5.64387e-06	0.967065	0.990696	0.975137	0.806504	0.972866	0.969796	0.716183	0.646599	1.04919	0.993019	0.986709	0.984668	0.942934	0.882323
GO:0030992>C:intraciliary transport particle B|IDA:UniProtKB	Ift80	Q8K057	Intraflagellar transport protein 80 homolog OS=Mus musculus OX=10090 GN=Ift80 PE=1 SV=1	1	5	-0.809849	-0.25508	-0.674839	0.240308	0.320899	0.660572	-0.523154	-0.995738	-2.02487	0.0094435	1.22088	1.32381	1.39861	-1.18797	-1.40135	-1.34274	1.7565	2.66655	5.24842	5.64387e-06	0.941979	0.896455	0.983755	0.912659	0.988177	0.971188	0.909314	0.646599	1.04919	0.993019	0.986709	0.984668	0.942934	0.882323
GO:0001649>P:osteoblast differentiation|IMP:MGI	Ift80	Q8K057	Intraflagellar transport protein 80 homolog OS=Mus musculus OX=10090 GN=Ift80 PE=1 SV=1	1	8	-2.83458	-2.73175	-2.85258	2.94747	1.91504	3.25321	-2.66887	-5.78205	-3.76594	0.000171421	1.22088	1.32381	1.39861	-1.18797	-1.40135	-1.34274	1.7565	2.66655	5.24842	5.64387e-06	0.102651	0.0844967	0.110076	0.0789105	0.0794563	0.494596	0.0315568	0.646599	1.04919	0.993019	0.986709	0.984668	0.942934	0.882323
GO:0001501>P:skeletal system development|IMP:MGI	Ift80	Q8K057	Intraflagellar transport protein 80 homolog OS=Mus musculus OX=10090 GN=Ift80 PE=1 SV=1	1	11	3.82181	3.8037	3.24228	-3.64157	-3.45456	-3.3978	2.88406	7.25827	5.39587	4.01911e-06	1.22088	1.32381	1.39861	-1.18797	-1.40135	-1.34274	1.7565	2.66655	5.24842	5.64387e-06	0.0622957	0.00604437	0.00711634	0.0310603	0.0121829	0.0282502	0.0231079	0.646599	1.04919	0.993019	0.986709	0.984668	0.942934	0.882323
GO:0001958>P:endochondral ossification|IMP:MGI	Ift80	Q8K057	Intraflagellar transport protein 80 homolog OS=Mus musculus OX=10090 GN=Ift80 PE=1 SV=1	1	6	2.30098	1.74006	1.66221	-2.88342	-2.97274	0.00305975	2.06166	4.62348	1.7413	0.0181428	1.22088	1.32381	1.39861	-1.18797	-1.40135	-1.34274	1.7565	2.66655	5.24842	5.64387e-06	0.281156	0.242218	0.51076	0.505914	0.0879151	0.0792021	0.999248	0.646599	1.04919	0.993019	0.986709	0.984668	0.942934	0.882323
GO:0003417>P:growth plate cartilage development|IMP:MGI	Ift80	Q8K057	Intraflagellar transport protein 80 homolog OS=Mus musculus OX=10090 GN=Ift80 PE=1 SV=1	1	3	2.48033	2.60212	2.91966	-2.45048	-2.51099	-3.16991	2.96966	5.11311	4.45827	3.48117e-05	1.22088	1.32381	1.39861	-1.18797	-1.40135	-1.34274	1.7565	2.66655	5.24842	5.64387e-06	0.0507648	0.176266	0.143464	0.0707077	0.202178	0.205683	0.036982	0.646599	1.04919	0.993019	0.986709	0.984668	0.942934	0.882323
GO:0060173>P:limb development|IMP:MGI	Ift80	Q8K057	Intraflagellar transport protein 80 homolog OS=Mus musculus OX=10090 GN=Ift80 PE=1 SV=1	1	3	1.34238	1.16735	1.15424	-0.939112	-1.55415	-1.38976	1.34417	2.55711	3.6939	0.000202348	1.22088	1.32381	1.39861	-1.18797	-1.40135	-1.34274	1.7565	2.66655	5.24842	5.64387e-06	0.644036	0.69354	0.773631	0.752888	0.852604	0.662157	0.664981	0.646599	1.04919	0.993019	0.986709	0.984668	0.942934	0.882323
GO:0002062>P:chondrocyte differentiation|IMP:MGI	Ift80	Q8K057	Intraflagellar transport protein 80 homolog OS=Mus musculus OX=10090 GN=Ift80 PE=1 SV=1	1	2	1.90265	1.66803	1.38202	-2.16402	-2.66402	-1.06494	2.0997	3.83205	2.72608	0.00187897	1.22088	1.32381	1.39861	-1.18797	-1.40135	-1.34274	1.7565	2.66655	5.24842	5.64387e-06	0.263426	0.404869	0.541767	0.641814	0.289672	0.151046	0.802219	0.646599	1.04919	0.993019	0.986709	0.984668	0.942934	0.882323
GO:0060349>P:bone morphogenesis|IMP:MGI	Ift80	Q8K057	Intraflagellar transport protein 80 homolog OS=Mus musculus OX=10090 GN=Ift80 PE=1 SV=1	1	2	0.919166	0.765068	0.828975	-0.293653	-1.4093	-0.773627	1.27093	1.6026	2.15574	0.0069865	1.22088	1.32381	1.39861	-1.18797	-1.40135	-1.34274	1.7565	2.66655	5.24842	5.64387e-06	0.686295	0.863354	0.908794	0.882415	0.983081	0.714123	0.883936	0.646599	1.04919	0.993019	0.986709	0.984668	0.942934	0.882323
GO:0050680>P:negative regulation of epithelial cell proliferation|IMP:MGI	Ift80	Q8K057	Intraflagellar transport protein 80 homolog OS=Mus musculus OX=10090 GN=Ift80 PE=1 SV=1	1	3	0.377373	0.297598	0.136615	0.0824355	0.168969	-0.591477	0.398217	0.215163	0.698366	0.200278	1.22088	1.32381	1.39861	-1.18797	-1.40135	-1.34274	1.7565	2.66655	5.24842	5.64387e-06	0.96375	0.960349	0.977604	0.989472	0.995827	0.984461	0.928864	0.646599	1.04919	0.993019	0.986709	0.984668	0.942934	0.882323
GO:0003418>P:growth plate cartilage chondrocyte differentiation|IMP:MGI	Ift80	Q8K057	Intraflagellar transport protein 80 homolog OS=Mus musculus OX=10090 GN=Ift80 PE=1 SV=1	1	1	1.13497	1.24742	1.32226	-1.15826	-1.36834	-1.30864	1.68967	2.55607	5.15227	7.04261e-06	1.22088	1.32381	1.39861	-1.18797	-1.40135	-1.34274	1.7565	2.66655	5.24842	5.64387e-06	0.469373	0.794481	0.735338	0.667884	0.796252	0.731448	0.708609	0.646599	1.04919	0.993019	0.986709	0.984668	0.942934	0.882323
GO:0033687>P:osteoblast proliferation|IMP:MGI	Ift80	Q8K057	Intraflagellar transport protein 80 homolog OS=Mus musculus OX=10090 GN=Ift80 PE=1 SV=1	1	1	1.13497	1.24742	1.32226	-1.15826	-1.36834	-1.30864	1.68967	2.55607	5.15227	7.04261e-06	1.22088	1.32381	1.39861	-1.18797	-1.40135	-1.34274	1.7565	2.66655	5.24842	5.64387e-06	0.469216	0.794321	0.735173	0.667728	0.796085	0.731245	0.708438	0.646599	1.04919	0.993019	0.986709	0.984668	0.942934	0.882323
GO:0035630>P:bone mineralization involved in bone maturation|IMP:MGI	Ift80	Q8K057	Intraflagellar transport protein 80 homolog OS=Mus musculus OX=10090 GN=Ift80 PE=1 SV=1	1	1	1.13497	1.24742	1.32226	-1.15826	-1.36834	-1.30864	1.68967	2.55607	5.15227	7.04261e-06	1.22088	1.32381	1.39861	-1.18797	-1.40135	-1.34274	1.7565	2.66655	5.24842	5.64387e-06	0.469059	0.794161	0.735007	0.667572	0.795918	0.731042	0.708267	0.646599	1.04919	0.993019	0.986709	0.984668	0.942934	0.882323
GO:0061975>P:articular cartilage development|IMP:MGI	Ift80	Q8K057	Intraflagellar transport protein 80 homolog OS=Mus musculus OX=10090 GN=Ift80 PE=1 SV=1	1	1	1.13497	1.24742	1.32226	-1.15826	-1.36834	-1.30864	1.68967	2.55607	5.15227	7.04261e-06	1.22088	1.32381	1.39861	-1.18797	-1.40135	-1.34274	1.7565	2.66655	5.24842	5.64387e-06	0.468902	0.794001	0.734842	0.667416	0.795751	0.730839	0.708096	0.646599	1.04919	0.993019	0.986709	0.984668	0.942934	0.882323
GO:0097500>P:receptor localization to non-motile cilium|IMP:MGI	Ift80	Q8K057	Intraflagellar transport protein 80 homolog OS=Mus musculus OX=10090 GN=Ift80 PE=1 SV=1	1	1	1.13497	1.24742	1.32226	-1.15826	-1.36834	-1.30864	1.68967	2.55607	5.15227	7.04261e-06	1.22088	1.32381	1.39861	-1.18797	-1.40135	-1.34274	1.7565	2.66655	5.24842	5.64387e-06	0.468745	0.793841	0.734676	0.667261	0.795584	0.730636	0.707925	0.646599	1.04919	0.993019	0.986709	0.984668	0.942934	0.882323
GO:0097731>C:9+0 non-motile cilium|IDA:MGI	Ift80	Q8K057	Intraflagellar transport protein 80 homolog OS=Mus musculus OX=10090 GN=Ift80 PE=1 SV=1	1	1	1.13497	1.24742	1.32226	-1.15826	-1.36834	-1.30864	1.68967	2.55607	5.15227	7.04261e-06	1.22088	1.32381	1.39861	-1.18797	-1.40135	-1.34274	1.7565	2.66655	5.24842	5.64387e-06	0.468588	0.793681	0.734511	0.667105	0.795418	0.730434	0.707754	0.646599	1.04919	0.993019	0.986709	0.984668	0.942934	0.882323
GO:2000051>P:negative regulation of non-canonical Wnt signaling pathway|IGI:MGI	Ift80	Q8K057	Intraflagellar transport protein 80 homolog OS=Mus musculus OX=10090 GN=Ift80 PE=1 SV=1	1	1	1.13497	1.24742	1.32226	-1.15826	-1.36834	-1.30864	1.68967	2.55607	5.15227	7.04261e-06	1.22088	1.32381	1.39861	-1.18797	-1.40135	-1.34274	1.7565	2.66655	5.24842	5.64387e-06	0.468431	0.793521	0.734346	0.66695	0.795251	0.730231	0.707583	0.646599	1.04919	0.993019	0.986709	0.984668	0.942934	0.882323
GO:0015248>F:sterol transporter activity|IBA:GO_Central	Osbpl3	Q9DBS9	Oxysterol-binding protein-related protein 3 OS=Mus musculus OX=10090 GN=Osbpl3 PE=1 SV=2	5	6	-1.20732	-0.933233	-0.930729	0.214357	1.21552	1.0761	-0.560655	-2.00933	-2.3291	0.00468708	-2.12251	-1.90006	-2.20039	1.67991	1.93812	1.71154	-1.84521	-3.83405	-5.2318	5.86408e-06	0.937515	0.762451	0.866103	0.853533	0.989092	0.793651	0.798494	0.582153	0.849756	0.660758	0.772002	0.562406	0.579178	0.400537
GO:0016020>C:membrane|IBA:GO_Central	Osbpl3	Q9DBS9	Oxysterol-binding protein-related protein 3 OS=Mus musculus OX=10090 GN=Osbpl3 PE=1 SV=2	5	54	-2.18928	-1.90292	-2.71158	2.67651	3.67489	1.9573	-2.41145	-4.86579	-3.09874	0.000796641	-2.12251	-1.90006	-2.20039	1.67991	1.93812	1.71154	-1.84521	-3.83405	-5.2318	5.86408e-06	0.167107	0.292731	0.41437	0.105602	0.134574	0.0144043	0.369787	0.582153	0.849756	0.660758	0.772002	0.562406	0.579178	0.400537
GO:0032934>F:sterol binding|IBA:GO_Central	Osbpl3	Q9DBS9	Oxysterol-binding protein-related protein 3 OS=Mus musculus OX=10090 GN=Osbpl3 PE=1 SV=2	5	8	-0.479848	-0.404803	-0.469251	-0.117783	-0.190013	1.5697	-0.0819433	-0.351468	-0.68983	0.204254	-2.12251	-1.90006	-2.20039	1.67991	1.93812	1.71154	-1.84521	-3.83405	-5.2318	5.86408e-06	0.992872	0.951614	0.966192	0.965557	0.993535	0.991257	0.564295	0.582153	0.849756	0.660758	0.772002	0.562406	0.579178	0.400537
PTHR10972>OXYSTEROL-BINDING PROTEIN-RELATED	Osbpl3	Q9DBS9	Oxysterol-binding protein-related protein 3 OS=Mus musculus OX=10090 GN=Osbpl3 PE=1 SV=2	5	6	-1.20732	-0.933233	-0.930729	0.214357	1.21552	1.0761	-0.560655	-2.00933	-2.3291	0.00468708	-2.12251	-1.90006	-2.20039	1.67991	1.93812	1.71154	-1.84521	-3.83405	-5.2318	5.86408e-06	0.937416	0.762284	0.865964	0.853399	0.989016	0.793469	0.798347	0.582153	0.849756	0.660758	0.772002	0.562406	0.579178	0.400537
R-MMU-192105>Synthesis of bile acids and bile salts	Osbpl3	Q9DBS9	Oxysterol-binding protein-related protein 3 OS=Mus musculus OX=10090 GN=Osbpl3 PE=1 SV=2	5	4	-2.16062	-1.83514	-1.64564	1.21229	2.00004	1.84948	-1.7454	-3.68462	-3.63366	0.000232458	-2.12251	-1.90006	-2.20039	1.67991	1.93812	1.71154	-1.84521	-3.83405	-5.2318	5.86408e-06	0.438086	0.303223	0.455965	0.516698	0.786245	0.453074	0.419509	0.582153	0.849756	0.660758	0.772002	0.562406	0.579178	0.400537
GO:0043231>C:intracellular membrane-bounded organelle|IBA:GO_Central	Osbpl3	Q9DBS9	Oxysterol-binding protein-related protein 3 OS=Mus musculus OX=10090 GN=Osbpl3 PE=1 SV=2	5	36	-0.403279	-0.337603	-0.855427	-0.518411	0.100332	1.28327	-0.13703	-0.503611	-0.673544	0.212059	-2.12251	-1.90006	-2.20039	1.67991	1.93812	1.71154	-1.84521	-3.83405	-5.2318	5.86408e-06	0.994709	0.963094	0.973622	0.878694	0.956719	0.989519	0.715999	0.582153	0.849756	0.660758	0.772002	0.562406	0.579178	0.400537
GO:0006357>P:regulation of transcription by RNA polymerase II|IBA:GO_Central	Stat1	P42225	Signal transducer and activator of transcription 1 OS=Mus musculus OX=10090 GN=Stat1 PE=1 SV=1	4	97	-1.7608	-1.71395	-1.63763	1.58406	2.60327	2.19664	-1.59263	-3.91059	-3.67386	0.000211904	-4.67961	-4.32933	-4.88002	2.99763	2.64153	3.25344	-3.72127	-7.67724	-5.22907	5.90107e-06	0.518013	0.483533	0.524892	0.520905	0.590924	0.171064	0.269524	0.00807864	0.103496	0.221234	0.0459975	0.000347871	0.0014223	0.000121047
GO:0005634>C:nucleus|IDA:MGI	Stat1	P42225	Signal transducer and activator of transcription 1 OS=Mus musculus OX=10090 GN=Stat1 PE=1 SV=1	4	336	-2.29498	-1.7855	-1.00881	2.47412	3.7766	1.83417	-1.86292	-4.25962	-2.52163	0.00300866	-4.67961	-4.32933	-4.88002	2.99763	2.64153	3.25344	-3.72127	-7.67724	-5.22907	5.90107e-06	0.380732	0.244649	0.484741	0.815049	0.194295	0.0100184	0.427047	0.00807864	0.103496	0.221234	0.0459975	0.000347871	0.0014223	0.000121047
GO:0005737>C:cytoplasm|IDA:MGI	Stat1	P42225	Signal transducer and activator of transcription 1 OS=Mus musculus OX=10090 GN=Stat1 PE=1 SV=1	4	307	-2.00306	-2.37129	-0.921024	2.71907	1.78571	1.71946	-2.1437	-3.78877	-2.67922	0.00209307	-4.67961	-4.32933	-4.88002	2.99763	2.64153	3.25344	-3.72127	-7.67724	-5.22907	5.90107e-06	0.243773	0.360801	0.218045	0.858455	0.122606	0.55478	0.495711	0.00807864	0.103496	0.221234	0.0459975	0.000347871	0.0014223	0.000121047
R-MMU-1433557>Signaling by SCF-KIT	Stat1	P42225	Signal transducer and activator of transcription 1 OS=Mus musculus OX=10090 GN=Stat1 PE=1 SV=1	4	13	0.910038	0.712826	0.96021	-0.696125	-0.80596	0.903053	0.840262	1.60616	0.886713	0.129804	-4.67961	-4.32933	-4.88002	2.99763	2.64153	3.25344	-3.72127	-7.67724	-5.22907	5.90107e-06	0.875175	0.868106	0.928949	0.840107	0.934883	0.89875	0.837834	0.00807864	0.103496	0.221234	0.0459975	0.000347871	0.0014223	0.000121047
R-MMU-186763>Downstream signal transduction	Stat1	P42225	Signal transducer and activator of transcription 1 OS=Mus musculus OX=10090 GN=Stat1 PE=1 SV=1	4	13	0.510393	0.663032	0.392185	-0.0989729	0.277534	0.88562	0.402291	0.232859	0.218922	0.604057	-4.67961	-4.32933	-4.88002	2.99763	2.64153	3.25344	-3.72127	-7.67724	-5.22907	5.90107e-06	0.963674	0.946967	0.942647	0.979388	0.991929	0.979484	0.846811	0.00807864	0.103496	0.221234	0.0459975	0.000347871	0.0014223	0.000121047
R-MMU-6785807>Interleukin-4 and Interleukin-13 signaling	Stat1	P42225	Signal transducer and activator of transcription 1 OS=Mus musculus OX=10090 GN=Stat1 PE=1 SV=1	4	3	2.26139	1.71785	1.33967	0.108367	0.43461	-0.108601	2.2423	1.60948	2.19844	0.00633228	-4.67961	-4.32933	-4.88002	2.99763	2.64153	3.25344	-3.72127	-7.67724	-5.22907	5.90107e-06	0.21014	0.261801	0.525542	0.657918	0.995051	0.958971	0.991408	0.00807864	0.103496	0.221234	0.0459975	0.000347871	0.0014223	0.000121047
R-MMU-1059683>Interleukin-6 signaling	Stat1	P42225	Signal transducer and activator of transcription 1 OS=Mus musculus OX=10090 GN=Stat1 PE=1 SV=1	4	4	0.135708	-2.98698	-0.187876	1.82543	1.58719	1.9119	-2.48294	-2.01331	-1.31093	0.0488735	-4.67961	-4.32933	-4.88002	2.99763	2.64153	3.25344	-3.72127	-7.67724	-5.22907	5.90107e-06	0.147426	0.990553	0.0725653	0.981809	0.453573	0.655789	0.397293	0.00807864	0.103496	0.221234	0.0459975	0.000347871	0.0014223	0.000121047
R-MMU-1169408>ISG15 antiviral mechanism	Stat1	P42225	Signal transducer and activator of transcription 1 OS=Mus musculus OX=10090 GN=Stat1 PE=1 SV=1	4	19	-0.855392	-3.4311	-3.2355	2.60208	2.24677	2.88679	-2.7789	-5.83758	-2.40957	0.00389427	-4.67961	-4.32933	-4.88002	2.99763	2.64153	3.25344	-3.72127	-7.67724	-5.22907	5.90107e-06	0.0804847	0.886095	0.0217995	0.0316995	0.155878	0.322631	0.0784302	0.00807864	0.103496	0.221234	0.0459975	0.000347871	0.0014223	0.000121047
R-MMU-877300>Interferon gamma signaling	Stat1	P42225	Signal transducer and activator of transcription 1 OS=Mus musculus OX=10090 GN=Stat1 PE=1 SV=1	4	5	-0.307455	-2.40649	-0.915704	1.389	0.559737	2.34409	-3.0156	-2.30471	-1.50919	0.0309607	-4.67961	-4.32933	-4.88002	2.99763	2.64153	3.25344	-3.72127	-7.67724	-5.22907	5.90107e-06	0.0453273	0.968417	0.205866	0.858037	0.698195	0.954631	0.220841	0.00807864	0.103496	0.221234	0.0459975	0.000347871	0.0014223	0.000121047
GO:0042127>P:regulation of cell population proliferation|IBA:GO_Central	Stat1	P42225	Signal transducer and activator of transcription 1 OS=Mus musculus OX=10090 GN=Stat1 PE=1 SV=1	4	3	1.71883	1.3737	0.560665	0.117078	0.684853	1.13886	1.70682	0.688847	0.558825	0.276169	-4.67961	-4.32933	-4.88002	2.99763	2.64153	3.25344	-3.72127	-7.67724	-5.22907	5.90107e-06	0.458853	0.504941	0.694952	0.952553	0.993865	0.927516	0.788645	0.00807864	0.103496	0.221234	0.0459975	0.000347871	0.0014223	0.000121047
GO:0031663>P:lipopolysaccharide-mediated signaling pathway|IDA:MGI	Stat1	P42225	Signal transducer and activator of transcription 1 OS=Mus musculus OX=10090 GN=Stat1 PE=1 SV=1	4	3	-2.76975	-3.18342	-3.18153	1.93359	2.02438	2.0529	-2.2914	-5.20592	-5.42517	3.75691e-06	-4.67961	-4.32933	-4.88002	2.99763	2.64153	3.25344	-3.72127	-7.67724	-5.22907	5.90107e-06	0.20286	0.0980214	0.0440531	0.0362729	0.394902	0.441244	0.326263	0.00807864	0.103496	0.221234	0.0459975	0.000347871	0.0014223	0.000121047
R-MMU-8854691>Interleukin-20 family signaling	Stat1	P42225	Signal transducer and activator of transcription 1 OS=Mus musculus OX=10090 GN=Stat1 PE=1 SV=1	4	4	1.47349	1.13132	1.41659	-0.065081	0.32404	0.679662	1.77816	1.09255	1.89358	0.0127768	-4.67961	-4.32933	-4.88002	2.99763	2.64153	3.25344	-3.72127	-7.67724	-5.22907	5.90107e-06	0.417506	0.625437	0.796184	0.618368	0.997204	0.970722	0.904387	0.00807864	0.103496	0.221234	0.0459975	0.000347871	0.0014223	0.000121047
R-MMU-909733>Interferon alpha/beta signaling	Stat1	P42225	Signal transducer and activator of transcription 1 OS=Mus musculus OX=10090 GN=Stat1 PE=1 SV=1	4	3	0.133708	-2.76115	-3.34699	1.60392	1.87529	2.16206	-2.28739	-4.63644	-1.62689	0.0236105	-4.67961	-4.32933	-4.88002	2.99763	2.64153	3.25344	-3.72127	-7.67724	-5.22907	5.90107e-06	0.203663	0.99045	0.10683	0.0237451	0.593695	0.525977	0.280352	0.00807864	0.103496	0.221234	0.0459975	0.000347871	0.0014223	0.000121047
R-MMU-912694>Regulation of IFNA signaling	Stat1	P42225	Signal transducer and activator of transcription 1 OS=Mus musculus OX=10090 GN=Stat1 PE=1 SV=1	4	3	-3.03278	-3.19438	-3.22874	2.07855	1.9053	2.55871	-2.57037	-5.27293	-4.89066	1.28629e-05	-4.67961	-4.32933	-4.88002	2.99763	2.64153	3.25344	-3.72127	-7.67724	-5.22907	5.90107e-06	0.121089	0.0556913	0.0430067	0.0320778	0.333165	0.502271	0.155931	0.00807864	0.103496	0.221234	0.0459975	0.000347871	0.0014223	0.000121047
R-MMU-9020956>Interleukin-27 signaling	Stat1	P42225	Signal transducer and activator of transcription 1 OS=Mus musculus OX=10090 GN=Stat1 PE=1 SV=1	4	4	1.14009	-2.46714	-0.375068	1.52335	1.10035	1.56218	-1.74345	-1.89841	-0.864336	0.136667	-4.67961	-4.32933	-4.88002	2.99763	2.64153	3.25344	-3.72127	-7.67724	-5.22907	5.90107e-06	0.439462	0.793289	0.18022	0.977469	0.616936	0.830442	0.568166	0.00807864	0.103496	0.221234	0.0459975	0.000347871	0.0014223	0.000121047
GO:0003700>F:DNA-binding transcription factor activity|IMP:MGI	Stat1	P42225	Signal transducer and activator of transcription 1 OS=Mus musculus OX=10090 GN=Stat1 PE=1 SV=1	4	1	-4.79875	-4.43496	-4.98286	3.03894	2.69088	3.30097	-3.7899	-7.83769	-5.2678	5.39761e-06	-4.67961	-4.32933	-4.88002	2.99763	2.64153	3.25344	-3.72127	-7.67724	-5.22907	5.90107e-06	0.00516101	0.000164755	0.000674273	5.83845e-05	0.0651868	0.144367	0.0282193	0.00807864	0.103496	0.221234	0.0459975	0.000347871	0.0014223	0.000121047
GO:0006351>P:transcription, DNA-templated|IMP:MGI	Stat1	P42225	Signal transducer and activator of transcription 1 OS=Mus musculus OX=10090 GN=Stat1 PE=1 SV=1	4	1	-4.79875	-4.43496	-4.98286	3.03894	2.69088	3.30097	-3.7899	-7.83769	-5.2678	5.39761e-06	-4.67961	-4.32933	-4.88002	2.99763	2.64153	3.25344	-3.72127	-7.67724	-5.22907	5.90107e-06	0.00514954	0.000163657	0.000671078	5.80327e-05	0.0650706	0.144177	0.0281657	0.00807864	0.103496	0.221234	0.0459975	0.000347871	0.0014223	0.000121047
GO:0006919>P:activation of cysteine-type endopeptidase activity involved in apoptotic process|IMP:UniProtKB	Stat1	P42225	Signal transducer and activator of transcription 1 OS=Mus musculus OX=10090 GN=Stat1 PE=1 SV=1	4	1	-4.79875	-4.43496	-4.98286	3.03894	2.69088	3.30097	-3.7899	-7.83769	-5.2678	5.39761e-06	-4.67961	-4.32933	-4.88002	2.99763	2.64153	3.25344	-3.72127	-7.67724	-5.22907	5.90107e-06	0.00513812	0.000162573	0.000667912	5.76852e-05	0.0649548	0.143987	0.0281122	0.00807864	0.103496	0.221234	0.0459975	0.000347871	0.0014223	0.000121047
GO:0006952>P:defense response|IBA:GO_Central	Stat1	P42225	Signal transducer and activator of transcription 1 OS=Mus musculus OX=10090 GN=Stat1 PE=1 SV=1	4	3	0.364417	0.731976	0.526968	1.21665	1.35054	1.98133	-1.80228	-0.823574	-1.70761	0.0196059	-4.67961	-4.32933	-4.88002	2.99763	2.64153	3.25344	-3.72127	-7.67724	-5.22907	5.90107e-06	0.408247	0.961482	0.921891	0.950617	0.78525	0.742525	0.360547	0.00807864	0.103496	0.221234	0.0459975	0.000347871	0.0014223	0.000121047
GO:0009617>P:response to bacterium|IDA:MGI	Stat1	P42225	Signal transducer and activator of transcription 1 OS=Mus musculus OX=10090 GN=Stat1 PE=1 SV=1	4	2	-4.06222	-3.31317	-4.98286	1.94132	2.58481	2.10098	-2.16333	-6.1632	-3.5818	0.000261938	-4.67961	-4.32933	-4.88002	2.99763	2.64153	3.25344	-3.72127	-7.67724	-5.22907	5.90107e-06	0.236615	0.00248303	0.0310368	5.73419e-05	0.391101	0.177501	0.303291	0.00807864	0.103496	0.221234	0.0459975	0.000347871	0.0014223	0.000121047
GO:0019221>P:cytokine-mediated signaling pathway|IDA:MGI	Stat1	P42225	Signal transducer and activator of transcription 1 OS=Mus musculus OX=10090 GN=Stat1 PE=1 SV=1	4	4	0.784586	0.753049	1.34962	0.497955	0.46714	0.90747	1.25789	0.286631	0.634706	0.231896	-4.67961	-4.32933	-4.88002	2.99763	2.64153	3.25344	-3.72127	-7.67724	-5.22907	5.90107e-06	0.694594	0.901632	0.914619	0.653154	0.96258	0.956741	0.838972	0.00807864	0.103496	0.221234	0.0459975	0.000347871	0.0014223	0.000121047
GO:0032496>P:response to lipopolysaccharide|IDA:MGI	Stat1	P42225	Signal transducer and activator of transcription 1 OS=Mus musculus OX=10090 GN=Stat1 PE=1 SV=1	4	2	-4.79875	-2.9307	-4.98286	1.87996	1.93983	1.8623	-2.14817	-6.67871	-3.13706	0.000729357	-4.67961	-4.32933	-4.88002	2.99763	2.64153	3.25344	-3.72127	-7.67724	-5.22907	5.90107e-06	0.241898	0.000161504	0.0833368	5.70026e-05	0.421289	0.478162	0.411439	0.00807864	0.103496	0.221234	0.0459975	0.000347871	0.0014223	0.000121047
GO:0034240>P:negative regulation of macrophage fusion|IMP:MGI	Stat1	P42225	Signal transducer and activator of transcription 1 OS=Mus musculus OX=10090 GN=Stat1 PE=1 SV=1	4	1	-4.79875	-4.43496	-4.98286	3.03894	2.69088	3.30097	-3.7899	-7.83769	-5.2678	5.39761e-06	-4.67961	-4.32933	-4.88002	2.99763	2.64153	3.25344	-3.72127	-7.67724	-5.22907	5.90107e-06	0.00512676	0.000160448	0.000664777	5.66673e-05	0.0648394	0.143798	0.028059	0.00807864	0.103496	0.221234	0.0459975	0.000347871	0.0014223	0.000121047
GO:0034340>P:response to type I interferon|IDA:UniProtKB	Stat1	P42225	Signal transducer and activator of transcription 1 OS=Mus musculus OX=10090 GN=Stat1 PE=1 SV=1	4	2	-4.62863	-3.6569	-3.76619	2.94809	3.08627	2.27067	-3.17861	-6.71428	-4.16099	6.90249e-05	-4.67961	-4.32933	-4.88002	2.99763	2.64153	3.25344	-3.72127	-7.67724	-5.22907	5.90107e-06	0.029861	0.000297884	0.011579	0.00668951	0.0794234	0.0660268	0.245833	0.00807864	0.103496	0.221234	0.0459975	0.000347871	0.0014223	0.000121047
GO:0043330>P:response to exogenous dsRNA|IDA:MGI	Stat1	P42225	Signal transducer and activator of transcription 1 OS=Mus musculus OX=10090 GN=Stat1 PE=1 SV=1	4	2	-4.79875	-2.9307	-4.98286	1.87996	1.93983	1.8623	-2.14817	-6.67871	-3.13706	0.000729357	-4.67961	-4.32933	-4.88002	2.99763	2.64153	3.25344	-3.72127	-7.67724	-5.22907	5.90107e-06	0.241778	0.000159406	0.0832034	5.63359e-05	0.421097	0.477878	0.411264	0.00807864	0.103496	0.221234	0.0459975	0.000347871	0.0014223	0.000121047
GO:0060333>P:interferon-gamma-mediated signaling pathway|IMP:UniProtKB	Stat1	P42225	Signal transducer and activator of transcription 1 OS=Mus musculus OX=10090 GN=Stat1 PE=1 SV=1	4	1	-4.79875	-4.43496	-4.98286	3.03894	2.69088	3.30097	-3.7899	-7.83769	-5.2678	5.39761e-06	-4.67961	-4.32933	-4.88002	2.99763	2.64153	3.25344	-3.72127	-7.67724	-5.22907	5.90107e-06	0.00511544	0.000158378	0.00066167	5.60083e-05	0.0647245	0.14361	0.028006	0.00807864	0.103496	0.221234	0.0459975	0.000347871	0.0014223	0.000121047
GO:0060337>P:type I interferon signaling pathway|IMP:UniProtKB	Stat1	P42225	Signal transducer and activator of transcription 1 OS=Mus musculus OX=10090 GN=Stat1 PE=1 SV=1	4	1	-4.79875	-4.43496	-4.98286	3.03894	2.69088	3.30097	-3.7899	-7.83769	-5.2678	5.39761e-06	-4.67961	-4.32933	-4.88002	2.99763	2.64153	3.25344	-3.72127	-7.67724	-5.22907	5.90107e-06	0.00510417	0.000157363	0.000658593	5.56846e-05	0.0646099	0.143422	0.0279531	0.00807864	0.103496	0.221234	0.0459975	0.000347871	0.0014223	0.000121047
GO:0071222>P:cellular response to lipopolysaccharide|IMP:MGI	Stat1	P42225	Signal transducer and activator of transcription 1 OS=Mus musculus OX=10090 GN=Stat1 PE=1 SV=1	4	2	-3.34413	-3.30318	-3.67013	2.03554	2.2449	2.50177	-2.56239	-5.58903	-5.24723	5.65935e-06	-4.67961	-4.32933	-4.88002	2.99763	2.64153	3.25344	-3.72127	-7.67724	-5.22907	5.90107e-06	0.123714	0.0249835	0.0318149	0.00881209	0.359433	0.322827	0.17041	0.00807864	0.103496	0.221234	0.0459975	0.000347871	0.0014223	0.000121047
PTHR11801>SIGNAL TRANSDUCER AND ACTIVATOR OF TRANSCRIPTION	Stat1	P42225	Signal transducer and activator of transcription 1 OS=Mus musculus OX=10090 GN=Stat1 PE=1 SV=1	4	3	0.364417	0.731976	0.526968	1.21665	1.35054	1.98133	-1.80228	-0.823574	-1.70761	0.0196059	-4.67961	-4.32933	-4.88002	2.99763	2.64153	3.25344	-3.72127	-7.67724	-5.22907	5.90107e-06	0.408096	0.961314	0.921653	0.95042	0.78507	0.742323	0.36037	0.00807864	0.103496	0.221234	0.0459975	0.000347871	0.0014223	0.000121047
R-MMU-877312>Regulation of IFNG signaling	Stat1	P42225	Signal transducer and activator of transcription 1 OS=Mus musculus OX=10090 GN=Stat1 PE=1 SV=1	4	3	-3.26997	-2.58142	1.12303	1.78641	1.80733	1.70929	-1.80384	-4.36783	-1.15245	0.0703967	-4.67961	-4.32933	-4.88002	2.99763	2.64153	3.25344	-3.72127	-7.67724	-5.22907	5.90107e-06	0.407301	0.0295326	0.150093	0.768878	0.475292	0.547736	0.503307	0.00807864	0.103496	0.221234	0.0459975	0.000347871	0.0014223	0.000121047
R-MMU-8984722>Interleukin-35 Signalling	Stat1	P42225	Signal transducer and activator of transcription 1 OS=Mus musculus OX=10090 GN=Stat1 PE=1 SV=1	4	2	-4.79875	-2.61866	-4.98286	1.50423	1.78971	1.91687	-2.13842	-6.58846	-2.80095	0.00158142	-4.67961	-4.32933	-4.88002	2.99763	2.64153	3.25344	-3.72127	-7.67724	-5.22907	5.90107e-06	0.246401	0.00015636	0.13794	5.53646e-05	0.629105	0.551829	0.393516	0.00807864	0.103496	0.221234	0.0459975	0.000347871	0.0014223	0.000121047
R-MMU-8985947>Interleukin-9 signaling	Stat1	P42225	Signal transducer and activator of transcription 1 OS=Mus musculus OX=10090 GN=Stat1 PE=1 SV=1	4	3	1.33639	1.37936	1.42562	0.152756	0.528433	0.745351	1.88491	0.850924	2.1773	0.00664816	-4.67961	-4.32933	-4.88002	2.99763	2.64153	3.25344	-3.72127	-7.67724	-5.22907	5.90107e-06	0.372293	0.698788	0.690539	0.620918	0.994861	0.952347	0.89512	0.00807864	0.103496	0.221234	0.0459975	0.000347871	0.0014223	0.000121047
R-MMU-9020958>Interleukin-21 signaling	Stat1	P42225	Signal transducer and activator of transcription 1 OS=Mus musculus OX=10090 GN=Stat1 PE=1 SV=1	4	3	1.33639	1.37936	1.42562	0.152756	0.528433	0.745351	1.88491	0.850924	2.1773	0.00664816	-4.67961	-4.32933	-4.88002	2.99763	2.64153	3.25344	-3.72127	-7.67724	-5.22907	5.90107e-06	0.372141	0.698613	0.690355	0.620755	0.994787	0.952248	0.895006	0.00807864	0.103496	0.221234	0.0459975	0.000347871	0.0014223	0.000121047
mmu01100>Metabolic pathways	Ldhb	P16125	L-lactate dehydrogenase B chain OS=Mus musculus OX=10090 GN=Ldhb PE=1 SV=2	7	442	-5.94199	-6.00428	-5.94676	5.89663	5.62338	6.58623	-6.42801	-11.8434	-5.70757	1.96076e-06	-7.39531	-6.85547	-6.27201	3.78104	3.88909	4.15195	-4.97916	-10.7446	-5.21666	6.07215e-06	3.68122e-08	7.46495e-07	5.27693e-07	4.04368e-07	1.78262e-06	8.72526e-06	2.66797e-08	8.22759e-05	0.0105722	0.00820168	0.00355841	7.03934e-11	4.05542e-09	9.49009e-08
GO:0005739>C:mitochondrion|HDA:MGI	Ldhb	P16125	L-lactate dehydrogenase B chain OS=Mus musculus OX=10090 GN=Ldhb PE=1 SV=2	7	370	-4.06397	-3.57505	-5.0617	4.89114	3.16397	5.43799	-4.75201	-8.95511	-3.37046	0.00042613	-7.39531	-6.85547	-6.27201	3.78104	3.88909	4.15195	-4.97916	-10.7446	-5.21666	6.07215e-06	0.00018544	0.0024727	0.0142434	4.01845e-05	0.000179244	0.0604292	9.86353e-06	8.22759e-05	0.0105722	0.00820168	0.00355841	7.03934e-11	4.05542e-09	9.49009e-08
mmu04066>HIF-1 signaling pathway	Ldhb	P16125	L-lactate dehydrogenase B chain OS=Mus musculus OX=10090 GN=Ldhb PE=1 SV=2	7	46	-1.61886	-1.36075	-1.23132	1.5229	2.53099	0.513518	-1.12849	-2.88365	-2.10413	0.00786805	-7.39531	-6.85547	-6.27201	3.78104	3.88909	4.15195	-4.97916	-10.7446	-5.21666	6.07215e-06	0.766617	0.560212	0.703147	0.715376	0.617279	0.197391	0.938641	8.22759e-05	0.0105722	0.00820168	0.00355841	7.03934e-11	4.05542e-09	9.49009e-08
mmu04922>Glucagon signaling pathway	Ldhb	P16125	L-lactate dehydrogenase B chain OS=Mus musculus OX=10090 GN=Ldhb PE=1 SV=2	7	40	-2.4715	-2.92561	-2.58019	3.26683	3.81933	3.16169	-2.40966	-5.84701	-4.79953	1.58661e-05	-7.39531	-6.85547	-6.27201	3.78104	3.88909	4.15195	-4.97916	-10.7446	-5.21666	6.07215e-06	0.1677	0.179426	0.0841723	0.14297	0.0344095	0.00883048	0.0376258	8.22759e-05	0.0105722	0.00820168	0.00355841	7.03934e-11	4.05542e-09	9.49009e-08
mmu05230>Central carbon metabolism in cancer	Ldhb	P16125	L-lactate dehydrogenase B chain OS=Mus musculus OX=10090 GN=Ldhb PE=1 SV=2	7	27	-1.7157	-1.43879	-3.00364	3.42911	3.67039	3.64838	-1.77666	-5.36409	-3.49238	0.000321828	-7.39531	-6.85547	-6.27201	3.78104	3.88909	4.15195	-4.97916	-10.7446	-5.21666	6.07215e-06	0.418726	0.50598	0.642639	0.0584306	0.0226001	0.014603	0.0108784	8.22759e-05	0.0105722	0.00820168	0.00355841	7.03934e-11	4.05542e-09	9.49009e-08
mmu00010>Glycolysis / Gluconeogenesis	Ldhb	P16125	L-lactate dehydrogenase B chain OS=Mus musculus OX=10090 GN=Ldhb PE=1 SV=2	7	33	-5.2533	-4.95953	-5.17921	5.02601	4.63776	5.7138	-4.21978	-10.2052	-5.21195	6.1383e-06	-7.39531	-6.85547	-6.27201	3.78104	3.88909	4.15195	-4.97916	-10.7446	-5.21666	6.07215e-06	0.00117136	2.12701e-05	6.87663e-05	2.4473e-05	9.16664e-05	0.000601732	3.26678e-06	8.22759e-05	0.0105722	0.00820168	0.00355841	7.03934e-11	4.05542e-09	9.49009e-08
GO:0043209>C:myelin sheath|HDA:UniProtKB	Ldhb	P16125	L-lactate dehydrogenase B chain OS=Mus musculus OX=10090 GN=Ldhb PE=1 SV=2	7	104	1.65884	1.02212	0.428187	0.628745	-0.960192	1.41615	-0.00143048	0.393375	0.358592	0.437934	-7.39531	-6.85547	-6.27201	3.78104	3.88909	4.15195	-4.97916	-10.7446	-5.21666	6.07215e-06	0.999574	0.547165	0.837392	0.975708	0.934233	0.870915	0.64869	8.22759e-05	0.0105722	0.00820168	0.00355841	7.03934e-11	4.05542e-09	9.49009e-08
R-MMU-70268>Pyruvate metabolism	Ldhb	P16125	L-lactate dehydrogenase B chain OS=Mus musculus OX=10090 GN=Ldhb PE=1 SV=2	7	11	-0.989343	-1.21361	-1.46116	2.16036	2.51752	2.65349	-1.11739	-3.73112	-4.2786	5.26502e-05	-7.39531	-6.85547	-6.27201	3.78104	3.88909	4.15195	-4.97916	-10.7446	-5.21666	6.07215e-06	0.770783	0.851424	0.750768	0.601391	0.291992	0.20304	0.131428	8.22759e-05	0.0105722	0.00820168	0.00355841	7.03934e-11	4.05542e-09	9.49009e-08
mmu00620>Pyruvate metabolism	Ldhb	P16125	L-lactate dehydrogenase B chain OS=Mus musculus OX=10090 GN=Ldhb PE=1 SV=2	7	24	-2.96715	-3.58695	-3.524	3.23208	3.22882	4.61554	-2.61352	-6.75608	-3.82687	0.000148981	-7.39531	-6.85547	-6.27201	3.78104	3.88909	4.15195	-4.97916	-10.7446	-5.21666	6.07215e-06	0.114444	0.0650029	0.0138288	0.0143968	0.0376411	0.0505621	0.000456709	8.22759e-05	0.0105722	0.00820168	0.00355841	7.03934e-11	4.05542e-09	9.49009e-08
mmu00640>Propanoate metabolism	Ldhb	P16125	L-lactate dehydrogenase B chain OS=Mus musculus OX=10090 GN=Ldhb PE=1 SV=2	7	20	-0.901899	-1.59929	-1.79613	2.05296	2.02151	2.6792	-0.795549	-3.65225	-3.35751	0.000439021	-7.39531	-6.85547	-6.27201	3.78104	3.88909	4.15195	-4.97916	-10.7446	-5.21666	6.07215e-06	0.875127	0.871094	0.572847	0.445923	0.34795	0.441633	0.127496	8.22759e-05	0.0105722	0.00820168	0.00355841	7.03934e-11	4.05542e-09	9.49009e-08
mmu00270>Cysteine and methionine metabolism	Ldhb	P16125	L-lactate dehydrogenase B chain OS=Mus musculus OX=10090 GN=Ldhb PE=1 SV=2	7	28	-2.36656	-2.89061	-2.32717	2.98608	3.23881	3.37717	-2.43919	-5.60537	-4.93095	1.17234e-05	-7.39531	-6.85547	-6.27201	3.78104	3.88909	4.15195	-4.97916	-10.7446	-5.21666	6.07215e-06	0.161786	0.21517	0.0869404	0.221871	0.0720552	0.0490847	0.0245864	8.22759e-05	0.0105722	0.00820168	0.00355841	7.03934e-11	4.05542e-09	9.49009e-08
GO:0004459>F:L-lactate dehydrogenase activity|IDA:MGI	Ldhb	P16125	L-lactate dehydrogenase B chain OS=Mus musculus OX=10090 GN=Ldhb PE=1 SV=2	7	2	-2.21916	-6.21183	-5.97045	3.9356	4.1338	4.50335	-4.84322	-10.1043	-2.63561	0.00231413	-7.39531	-6.85547	-6.27201	3.78104	3.88909	4.15195	-4.97916	-10.7446	-5.21666	6.07215e-06	0.000119773	0.278066	1.46413e-07	3.53192e-07	0.00531684	0.00313504	0.000745297	8.22759e-05	0.0105722	0.00820168	0.00355841	7.03934e-11	4.05542e-09	9.49009e-08
mmu05170>Human immunodeficiency virus 1 infection	Cdk1	P11440	Cyclin-dependent kinase 1 OS=Mus musculus OX=10090 GN=Cdk1 PE=1 SV=3	5	76	-0.461647	-0.884833	0.216346	0.377558	0.479413	0.799279	-0.235635	-0.94106	-1.26348	0.054516	0.696408	0.684724	0.768014	-0.650698	-0.613638	-0.53834	0.639972	1.31005	5.20731	6.20419e-06	0.976484	0.951526	0.883637	0.987858	0.976756	0.957902	0.880201	1.05335	1.0462	1.01107	1.04653	1.02903	1.04181	1.04572
R-MMU-174048>APC/C:Cdc20 mediated degradation of Cyclin B	Cdk1	P11440	Cyclin-dependent kinase 1 OS=Mus musculus OX=10090 GN=Cdk1 PE=1 SV=3	5	16	-0.320449	-0.302849	-0.0754691	-0.235437	0.201672	0.067417	0.177653	-0.370266	-0.73936	0.182238	0.696408	0.684724	0.768014	-0.650698	-0.613638	-0.53834	0.639972	1.31005	5.20731	6.20419e-06	0.98596	0.966653	0.977278	0.99306	0.988316	0.986974	0.995453	1.05335	1.0462	1.01107	1.04653	1.02903	1.04181	1.04572
R-MMU-174184>Cdc20:Phospho-APC/C mediated degradation of Cyclin A	Cdk1	P11440	Cyclin-dependent kinase 1 OS=Mus musculus OX=10090 GN=Cdk1 PE=1 SV=3	5	53	-0.868669	-1.40977	-0.508559	2.41799	1.38672	1.54739	-0.78475	-2.41606	-2.55308	0.00279846	0.696408	0.684724	0.768014	-0.650698	-0.613638	-0.53834	0.639972	1.31005	5.20731	6.20419e-06	0.878223	0.879672	0.668151	0.954264	0.201143	0.718771	0.575744	1.05335	1.0462	1.01107	1.04653	1.02903	1.04181	1.04572
R-MMU-176408>Regulation of APC/C activators between G1/S and early anaphase	Cdk1	P11440	Cyclin-dependent kinase 1 OS=Mus musculus OX=10090 GN=Cdk1 PE=1 SV=3	5	17	-0.210321	-0.529809	-0.147884	0.228843	0.723136	0.40103	-0.198293	-0.611351	-1.79031	0.0162067	0.696408	0.684724	0.768014	-0.650698	-0.613638	-0.53834	0.639972	1.31005	5.20731	6.20419e-06	0.984064	0.976873	0.956979	0.986715	0.986897	0.919225	0.960683	1.05335	1.0462	1.01107	1.04653	1.02903	1.04181	1.04572
R-MMU-176412>Phosphorylation of the APC/C	Cdk1	P11440	Cyclin-dependent kinase 1 OS=Mus musculus OX=10090 GN=Cdk1 PE=1 SV=3	5	15	-0.400444	-0.4902	-0.207687	0.168655	0.959233	0.598923	-0.299111	-0.999367	-1.74545	0.0179702	0.696408	0.684724	0.768014	-0.650698	-0.613638	-0.53834	0.639972	1.31005	5.20731	6.20419e-06	0.969052	0.964085	0.964078	0.9862	0.993484	0.870991	0.926582	1.05335	1.0462	1.01107	1.04653	1.02903	1.04181	1.04572
mmu04110>Cell cycle	Cdk1	P11440	Cyclin-dependent kinase 1 OS=Mus musculus OX=10090 GN=Cdk1 PE=1 SV=3	5	64	0.191235	-0.0365761	-0.375559	0.880476	1.53364	0.72211	0.312411	-0.917052	-1.70212	0.0198554	0.696408	0.684724	0.768014	-0.650698	-0.613638	-0.53834	0.639972	1.31005	5.20731	6.20419e-06	0.964086	0.978479	0.994429	0.977404	0.874606	0.661555	0.904907	1.05335	1.0462	1.01107	1.04653	1.02903	1.04181	1.04572
mmu04114>Oocyte meiosis	Cdk1	P11440	Cyclin-dependent kinase 1 OS=Mus musculus OX=10090 GN=Cdk1 PE=1 SV=3	5	57	-0.640809	-1.60051	-1.28504	1.67517	1.34122	1.32782	-1.23465	-2.62626	-3.00158	0.000996364	0.696408	0.684724	0.768014	-0.650698	-0.613638	-0.53834	0.639972	1.31005	5.20731	6.20419e-06	0.705138	0.924806	0.572018	0.688535	0.543405	0.747194	0.700505	1.05335	1.0462	1.01107	1.04653	1.02903	1.04181	1.04572
mmu04914>Progesterone-mediated oocyte maturation	Cdk1	P11440	Cyclin-dependent kinase 1 OS=Mus musculus OX=10090 GN=Cdk1 PE=1 SV=3	5	44	-0.0468976	-0.391119	-0.294799	0.164078	0.756399	0.300148	-0.323651	-0.594946	-1.46406	0.034351	0.696408	0.684724	0.768014	-0.650698	-0.613638	-0.53834	0.639972	1.31005	5.20731	6.20419e-06	0.967176	0.996624	0.967112	0.985074	0.994056	0.909945	0.971171	1.05335	1.0462	1.01107	1.04653	1.02903	1.04181	1.04572
GO:0003682>F:chromatin binding|IDA:MGI	Cdk1	P11440	Cyclin-dependent kinase 1 OS=Mus musculus OX=10090 GN=Cdk1 PE=1 SV=3	5	92	0.928197	1.52446	1.41619	-1.46149	1.09746	-1.74504	1.2029	2.87768	1.01389	0.0968519	0.696408	0.684724	0.768014	-0.650698	-0.613638	-0.53834	0.639972	1.31005	5.20731	6.20419e-06	0.722473	0.859833	0.611941	0.618672	0.659804	0.832811	0.477974	1.05335	1.0462	1.01107	1.04653	1.02903	1.04181	1.04572
R-MMU-2500257>Resolution of Sister Chromatid Cohesion	Cdk1	P11440	Cyclin-dependent kinase 1 OS=Mus musculus OX=10090 GN=Cdk1 PE=1 SV=3	5	78	1.30046	1.19702	1.60254	-1.20276	0.0120424	-1.32942	1.26174	2.50322	2.11428	0.00768631	0.696408	0.684724	0.768014	-0.650698	-0.613638	-0.53834	0.639972	1.31005	5.20731	6.20419e-06	0.691315	0.721411	0.760735	0.537525	0.790251	0.997071	0.699531	1.05335	1.0462	1.01107	1.04653	1.02903	1.04181	1.04572
R-MMU-2565942>Regulation of PLK1 Activity at G2/M Transition	Cdk1	P11440	Cyclin-dependent kinase 1 OS=Mus musculus OX=10090 GN=Cdk1 PE=1 SV=3	5	45	1.79378	1.25836	2.11246	-0.923608	-1.9871	-0.766133	2.12196	2.71739	2.52531	0.00298324	0.696408	0.684724	0.768014	-0.650698	-0.613638	-0.53834	0.639972	1.31005	5.20731	6.20419e-06	0.254694	0.466523	0.732446	0.305638	0.855616	0.460016	0.888002	1.05335	1.0462	1.01107	1.04653	1.02903	1.04181	1.04572
R-MMU-380259>Loss of Nlp from mitotic centrosomes	Cdk1	P11440	Cyclin-dependent kinase 1 OS=Mus musculus OX=10090 GN=Cdk1 PE=1 SV=3	5	35	1.29174	0.580981	1.60578	-0.0913187	-1.13453	0.0597228	0.784959	1.38306	1.48627	0.0326385	0.696408	0.684724	0.768014	-0.650698	-0.613638	-0.53834	0.639972	1.31005	5.20731	6.20419e-06	0.878322	0.727493	0.957806	0.5378	0.992705	0.822573	0.993402	1.05335	1.0462	1.01107	1.04653	1.02903	1.04181	1.04572
R-MMU-380270>Recruitment of mitotic centrosome proteins and complexes	Cdk1	P11440	Cyclin-dependent kinase 1 OS=Mus musculus OX=10090 GN=Cdk1 PE=1 SV=3	5	38	0.953546	0.292755	1.0438	0.197331	-0.634173	0.452381	0.381377	0.756215	0.872291	0.134186	0.696408	0.684724	0.768014	-0.650698	-0.613638	-0.53834	0.639972	1.31005	5.20731	6.20419e-06	0.965445	0.85501	0.977861	0.80441	0.990357	0.935055	0.953849	1.05335	1.0462	1.01107	1.04653	1.02903	1.04181	1.04572
R-MMU-380284>Loss of proteins required for interphase microtubule organization from the centrosome	Cdk1	P11440	Cyclin-dependent kinase 1 OS=Mus musculus OX=10090 GN=Cdk1 PE=1 SV=3	5	35	1.29174	0.580981	1.60578	-0.0913187	-1.13453	0.0597228	0.784959	1.38306	1.48627	0.0326385	0.696408	0.684724	0.768014	-0.650698	-0.613638	-0.53834	0.639972	1.31005	5.20731	6.20419e-06	0.878206	0.727318	0.9577	0.537627	0.992636	0.822402	0.993335	1.05335	1.0462	1.01107	1.04653	1.02903	1.04181	1.04572
R-MMU-380320>Recruitment of NuMA to mitotic centrosomes	Cdk1	P11440	Cyclin-dependent kinase 1 OS=Mus musculus OX=10090 GN=Cdk1 PE=1 SV=3	5	43	0.771337	0.0619268	1.26572	0.0962142	-0.639249	0.289808	0.503968	0.675123	0.806567	0.156111	0.696408	0.684724	0.768014	-0.650698	-0.613638	-0.53834	0.639972	1.31005	5.20731	6.20419e-06	0.93833	0.905634	0.993256	0.698524	0.992273	0.934795	0.973486	1.05335	1.0462	1.01107	1.04653	1.02903	1.04181	1.04572
R-MMU-5620912>Anchoring of the basal body to the plasma membrane	Cdk1	P11440	Cyclin-dependent kinase 1 OS=Mus musculus OX=10090 GN=Cdk1 PE=1 SV=3	5	39	1.43067	0.588485	1.42081	-0.217876	-1.15477	0.149692	0.708535	1.63869	1.50346	0.0313716	0.696408	0.684724	0.768014	-0.650698	-0.613638	-0.53834	0.639972	1.31005	5.20731	6.20419e-06	0.890293	0.64482	0.956305	0.614138	0.988505	0.810041	0.985908	1.05335	1.0462	1.01107	1.04653	1.02903	1.04181	1.04572
R-MMU-8854518>AURKA Activation by TPX2	Cdk1	P11440	Cyclin-dependent kinase 1 OS=Mus musculus OX=10090 GN=Cdk1 PE=1 SV=3	5	37	1.1763	0.481152	1.4328	0.0122254	-1.00534	0.264562	0.679079	1.16407	1.24237	0.0572311	0.696408	0.684724	0.768014	-0.650698	-0.613638	-0.53834	0.639972	1.31005	5.20731	6.20419e-06	0.901111	0.779955	0.96661	0.614372	0.997446	0.86109	0.977329	1.05335	1.0462	1.01107	1.04653	1.02903	1.04181	1.04572
mmu05203>Viral carcinogenesis	Cdk1	P11440	Cyclin-dependent kinase 1 OS=Mus musculus OX=10090 GN=Cdk1 PE=1 SV=3	5	78	-1.17342	-1.02633	-0.515619	1.59942	1.31123	0.949468	-0.384373	-2.33756	-2.87792	0.00132459	0.696408	0.684724	0.768014	-0.650698	-0.613638	-0.53834	0.639972	1.31005	5.20731	6.20419e-06	0.965066	0.779912	0.838966	0.950603	0.595747	0.75754	0.842451	1.05335	1.0462	1.01107	1.04653	1.02903	1.04181	1.04572
mmu04540>Gap junction	Cdk1	P11440	Cyclin-dependent kinase 1 OS=Mus musculus OX=10090 GN=Cdk1 PE=1 SV=3	5	32	-0.410979	0.409024	1.73831	-0.61307	0.248083	-0.592154	0.382338	1.00118	0.582379	0.26159	0.696408	0.684724	0.768014	-0.650698	-0.613638	-0.53834	0.639972	1.31005	5.20731	6.20419e-06	0.96576	0.963335	0.965718	0.475257	0.935892	0.981611	0.929218	1.05335	1.0462	1.01107	1.04653	1.02903	1.04181	1.04572
R-MMU-5689896>Ovarian tumor domain proteases	Cdk1	P11440	Cyclin-dependent kinase 1 OS=Mus musculus OX=10090 GN=Cdk1 PE=1 SV=3	5	13	2.56779	4.09902	3.08367	-3.56373	-4.09633	-3.49801	3.50382	6.6474	3.85482	0.000139695	0.696408	0.684724	0.768014	-0.650698	-0.613638	-0.53834	0.639972	1.31005	5.20731	6.20419e-06	0.0127294	0.145045	0.00255185	0.0485163	0.0156598	0.00358569	0.0170391	1.05335	1.0462	1.01107	1.04653	1.02903	1.04181	1.04572
GO:0008283>P:cell population proliferation|IDA:MGI	Cdk1	P11440	Cyclin-dependent kinase 1 OS=Mus musculus OX=10090 GN=Cdk1 PE=1 SV=3	5	5	0.0201865	0.456554	-0.427909	-0.152097	1.08518	-0.00514736	-0.0886762	0.0253338	0.248824	0.563867	0.696408	0.684724	0.768014	-0.650698	-0.613638	-0.53834	0.639972	1.31005	5.20731	6.20419e-06	0.993363	0.997518	0.965738	0.975726	0.99501	0.841797	0.998751	1.05335	1.0462	1.01107	1.04653	1.02903	1.04181	1.04572
R-MMU-68875>Mitotic Prophase	Cdk1	P11440	Cyclin-dependent kinase 1 OS=Mus musculus OX=10090 GN=Cdk1 PE=1 SV=3	5	3	0.478593	0.775264	1.00532	-0.89228	-0.771077	-0.730304	1.05512	1.54634	3.19764	0.000634396	0.696408	0.684724	0.768014	-0.650698	-0.613638	-0.53834	0.639972	1.31005	5.20731	6.20419e-06	0.791257	0.952399	0.904972	0.815409	0.872235	0.906436	0.900086	1.05335	1.0462	1.01107	1.04653	1.02903	1.04181	1.04572
R-MMU-3301854>Nuclear Pore Complex (NPC) Disassembly	Cdk1	P11440	Cyclin-dependent kinase 1 OS=Mus musculus OX=10090 GN=Cdk1 PE=1 SV=3	5	23	0.505486	0.602806	0.680526	-0.958843	-0.0208095	-0.24618	0.449647	0.848985	1.60342	0.0249218	0.696408	0.684724	0.768014	-0.650698	-0.613638	-0.53834	0.639972	1.31005	5.20731	6.20419e-06	0.948242	0.948766	0.952528	0.910072	0.859238	0.99708	0.97836	1.05335	1.0462	1.01107	1.04653	1.02903	1.04181	1.04572
mmu04218>Cellular senescence	Cdk1	P11440	Cyclin-dependent kinase 1 OS=Mus musculus OX=10090 GN=Cdk1 PE=1 SV=3	5	56	-1.40934	-1.13776	-0.838546	1.68621	1.17829	1.44081	-1.07137	-2.57857	-3.50376	0.0003135	0.696408	0.684724	0.768014	-0.650698	-0.613638	-0.53834	0.639972	1.31005	5.20731	6.20419e-06	0.786672	0.660726	0.793903	0.879651	0.537659	0.811575	0.635419	1.05335	1.0462	1.01107	1.04653	1.02903	1.04181	1.04572
R-MMU-2995383>Initiation of Nuclear Envelope (NE) Reformation	Cdk1	P11440	Cyclin-dependent kinase 1 OS=Mus musculus OX=10090 GN=Cdk1 PE=1 SV=3	5	16	-0.374718	-0.932451	0.170555	0.342457	0.00519934	1.12668	-0.647472	-0.717175	-0.880914	0.131548	0.696408	0.684724	0.768014	-0.650698	-0.613638	-0.53834	0.639972	1.31005	5.20731	6.20419e-06	0.909388	0.959976	0.866544	0.982171	0.984031	0.998449	0.788458	1.05335	1.0462	1.01107	1.04653	1.02903	1.04181	1.04572
R-MMU-4419969>Depolymerisation of the Nuclear Lamina	Cdk1	P11440	Cyclin-dependent kinase 1 OS=Mus musculus OX=10090 GN=Cdk1 PE=1 SV=3	5	8	0.967028	0.872146	0.896088	-1.03648	-0.459118	-1.14961	0.896205	1.93257	2.94195	0.00114302	0.696408	0.684724	0.768014	-0.650698	-0.613638	-0.53834	0.639972	1.31005	5.20731	6.20419e-06	0.853656	0.85005	0.883736	0.867197	0.828833	0.956411	0.784803	1.05335	1.0462	1.01107	1.04653	1.02903	1.04181	1.04572
R-MMU-5687128>MAPK6/MAPK4 signaling	Cdk1	P11440	Cyclin-dependent kinase 1 OS=Mus musculus OX=10090 GN=Cdk1 PE=1 SV=3	5	47	-0.0155711	0.198347	0.379924	1.11467	-0.507464	1.05328	0.204648	-0.854933	-0.269807	0.53727	0.696408	0.684724	0.768014	-0.650698	-0.613638	-0.53834	0.639972	1.31005	5.20731	6.20419e-06	0.982665	0.998027	0.984837	0.978021	0.81539	0.952271	0.808104	1.05335	1.0462	1.01107	1.04653	1.02903	1.04181	1.04572
R-MMU-8852276>The role of GTSE1 in G2/M progression after G2 checkpoint	Cdk1	P11440	Cyclin-dependent kinase 1 OS=Mus musculus OX=10090 GN=Cdk1 PE=1 SV=3	5	52	0.21029	0.0146991	0.853043	1.47961	-0.313457	1.18465	0.544841	-0.974365	-0.279747	0.525113	0.696408	0.684724	0.768014	-0.650698	-0.613638	-0.53834	0.639972	1.31005	5.20731	6.20419e-06	0.940316	0.976827	0.99755	0.877307	0.646574	0.972197	0.767027	1.05335	1.0462	1.01107	1.04653	1.02903	1.04181	1.04572
GO:0006468>P:protein phosphorylation|IDA:MGI	Cdk1	P11440	Cyclin-dependent kinase 1 OS=Mus musculus OX=10090 GN=Cdk1 PE=1 SV=3	5	37	-0.473815	-0.882768	-0.381267	-0.0629579	0.216069	0.656738	-0.612202	-0.689884	-1.5098	0.0309175	0.696408	0.684724	0.768014	-0.650698	-0.613638	-0.53834	0.639972	1.31005	5.20731	6.20419e-06	0.922841	0.953417	0.883287	0.978492	0.997277	0.988115	0.910013	1.05335	1.0462	1.01107	1.04653	1.02903	1.04181	1.04572
mmu04115>p53 signaling pathway	Cdk1	P11440	Cyclin-dependent kinase 1 OS=Mus musculus OX=10090 GN=Cdk1 PE=1 SV=3	5	17	0.152338	-1.36411	-0.537471	1.00781	-0.110221	1.86607	-0.723924	-1.54528	-0.978078	0.105177	0.696408	0.684724	0.768014	-0.650698	-0.613638	-0.53834	0.639972	1.31005	5.20731	6.20419e-06	0.8947	0.986084	0.700894	0.951946	0.836853	0.988549	0.408653	1.05335	1.0462	1.01107	1.04653	1.02903	1.04181	1.04572
R-MMU-6804757>Regulation of TP53 Degradation	Cdk1	P11440	Cyclin-dependent kinase 1 OS=Mus musculus OX=10090 GN=Cdk1 PE=1 SV=3	5	19	1.3103	0.866563	0.85878	-1.17904	-0.561147	-1.60513	1.00739	2.04561	2.48794	0.00325135	0.696408	0.684724	0.768014	-0.650698	-0.613638	-0.53834	0.639972	1.31005	5.20731	6.20419e-06	0.807662	0.717981	0.886522	0.877099	0.789947	0.954374	0.54591	1.05335	1.0462	1.01107	1.04653	1.02903	1.04181	1.04572
R-MMU-110056>MAPK3 (ERK1) activation	Cdk1	P11440	Cyclin-dependent kinase 1 OS=Mus musculus OX=10090 GN=Cdk1 PE=1 SV=3	5	4	-0.60546	-1.19429	-0.210298	0.737144	0.375498	0.541237	-1.04334	-1.1467	-1.79681	0.0159657	0.696408	0.684724	0.768014	-0.650698	-0.613638	-0.53834	0.639972	1.31005	5.20731	6.20419e-06	0.791437	0.93661	0.762777	0.986748	0.918129	0.963695	0.935897	1.05335	1.0462	1.01107	1.04653	1.02903	1.04181	1.04572
GO:0000086>P:G2/M transition of mitotic cell cycle|IBA:GO_Central	Cdk1	P11440	Cyclin-dependent kinase 1 OS=Mus musculus OX=10090 GN=Cdk1 PE=1 SV=3	5	1	0.573112	0.575443	0.661869	-0.607745	-0.56188	-0.488976	0.570787	1.13732	4.85564	1.39433e-05	0.696408	0.684724	0.768014	-0.650698	-0.613638	-0.53834	0.639972	1.31005	5.20731	6.20419e-06	0.934809	0.946807	0.959077	0.917854	0.938092	0.954781	0.942498	1.05335	1.0462	1.01107	1.04653	1.02903	1.04181	1.04572
GO:0004693>F:cyclin-dependent protein serine/threonine kinase activity|IDA:UniProtKB	Cdk1	P11440	Cyclin-dependent kinase 1 OS=Mus musculus OX=10090 GN=Cdk1 PE=1 SV=3	5	1	0.573112	0.575443	0.661869	-0.607745	-0.56188	-0.488976	0.570787	1.13732	4.85564	1.39433e-05	0.696408	0.684724	0.768014	-0.650698	-0.613638	-0.53834	0.639972	1.31005	5.20731	6.20419e-06	0.934709	0.946704	0.958971	0.917746	0.937987	0.954678	0.942406	1.05335	1.0462	1.01107	1.04653	1.02903	1.04181	1.04572
GO:0007095>P:mitotic G2 DNA damage checkpoint|IDA:MGI	Cdk1	P11440	Cyclin-dependent kinase 1 OS=Mus musculus OX=10090 GN=Cdk1 PE=1 SV=3	5	1	0.573112	0.575443	0.661869	-0.607745	-0.56188	-0.488976	0.570787	1.13732	4.85564	1.39433e-05	0.696408	0.684724	0.768014	-0.650698	-0.613638	-0.53834	0.639972	1.31005	5.20731	6.20419e-06	0.934609	0.946601	0.958865	0.917638	0.937881	0.954575	0.942313	1.05335	1.0462	1.01107	1.04653	1.02903	1.04181	1.04572
GO:0016301>F:kinase activity|IDA:MGI	Cdk1	P11440	Cyclin-dependent kinase 1 OS=Mus musculus OX=10090 GN=Cdk1 PE=1 SV=3	5	9	0.620431	-0.585965	0.0126206	0.479095	0.290401	-0.569257	0.620916	-0.277781	-0.0364281	0.919543	0.696408	0.684724	0.768014	-0.650698	-0.613638	-0.53834	0.639972	1.31005	5.20731	6.20419e-06	0.918326	0.930411	0.957715	0.998961	0.964333	0.975473	0.931234	1.05335	1.0462	1.01107	1.04653	1.02903	1.04181	1.04572
GO:0030544>F:Hsp70 protein binding|IPI:MGI	Cdk1	P11440	Cyclin-dependent kinase 1 OS=Mus musculus OX=10090 GN=Cdk1 PE=1 SV=3	5	1	0.573112	0.575443	0.661869	-0.607745	-0.56188	-0.488976	0.570787	1.13732	4.85564	1.39433e-05	0.696408	0.684724	0.768014	-0.650698	-0.613638	-0.53834	0.639972	1.31005	5.20731	6.20419e-06	0.934509	0.946498	0.958759	0.91753	0.937776	0.954472	0.942221	1.05335	1.0462	1.01107	1.04653	1.02903	1.04181	1.04572
GO:0044772>P:mitotic cell cycle phase transition|IMP:MGI	Cdk1	P11440	Cyclin-dependent kinase 1 OS=Mus musculus OX=10090 GN=Cdk1 PE=1 SV=3	5	2	0.105193	-0.386311	-0.263786	-0.260636	0.33056	0.420175	-0.33511	-0.594347	-0.593945	0.254715	0.696408	0.684724	0.768014	-0.650698	-0.613638	-0.53834	0.639972	1.31005	5.20731	6.20419e-06	0.965062	0.990079	0.967857	0.985907	0.986295	0.970713	0.963297	1.05335	1.0462	1.01107	1.04653	1.02903	1.04181	1.04572
R-MMU-176417>Phosphorylation of Emi1	Cdk1	P11440	Cyclin-dependent kinase 1 OS=Mus musculus OX=10090 GN=Cdk1 PE=1 SV=3	5	4	1.68365	1.49532	1.18073	-1.94227	-1.7958	-0.735662	1.62055	3.29112	2.711	0.00194536	0.696408	0.684724	0.768014	-0.650698	-0.613638	-0.53834	0.639972	1.31005	5.20731	6.20419e-06	0.500537	0.528283	0.616461	0.745013	0.390432	0.546387	0.898625	1.05335	1.0462	1.01107	1.04653	1.02903	1.04181	1.04572
R-MMU-2299718>Condensation of Prophase Chromosomes	Cdk1	P11440	Cyclin-dependent kinase 1 OS=Mus musculus OX=10090 GN=Cdk1 PE=1 SV=3	5	17	2.66717	3.10826	2.08912	-2.535	-0.635858	-2.25217	3.30599	4.91934	2.58802	0.00258215	0.696408	0.684724	0.768014	-0.650698	-0.613638	-0.53834	0.639972	1.31005	5.20731	6.20419e-06	0.0204956	0.116914	0.0530935	0.311053	0.178798	0.935046	0.253262	1.05335	1.0462	1.01107	1.04653	1.02903	1.04181	1.04572
R-MMU-2980767>Activation of NIMA Kinases NEK9, NEK6, NEK7	Cdk1	P11440	Cyclin-dependent kinase 1 OS=Mus musculus OX=10090 GN=Cdk1 PE=1 SV=3	5	5	0.880422	0.552047	1.08844	-1.29959	-1.37645	-0.0623751	0.757145	2.18001	1.74325	0.0180613	0.696408	0.684724	0.768014	-0.650698	-0.613638	-0.53834	0.639972	1.31005	5.20731	6.20419e-06	0.87716	0.875989	0.957463	0.780524	0.737192	0.72591	0.993085	1.05335	1.0462	1.01107	1.04653	1.02903	1.04181	1.04572
R-MMU-6804114>TP53 Regulates Transcription of Genes Involved in G2 Cell Cycle Arrest	Cdk1	P11440	Cyclin-dependent kinase 1 OS=Mus musculus OX=10090 GN=Cdk1 PE=1 SV=3	5	3	0.280727	0.156	0.623864	-0.775466	-1.43597	-0.0047104	0.773083	1.05619	1.17625	0.0666417	0.696408	0.684724	0.768014	-0.650698	-0.613638	-0.53834	0.639972	1.31005	5.20731	6.20419e-06	0.877008	0.97316	0.987528	0.939449	0.913189	0.69686	0.99884	1.05335	1.0462	1.01107	1.04653	1.02903	1.04181	1.04572
R-MMU-69273>Cyclin A/B1/B2 associated events during G2/M transition	Cdk1	P11440	Cyclin-dependent kinase 1 OS=Mus musculus OX=10090 GN=Cdk1 PE=1 SV=3	5	15	1.46736	0.337162	1.02478	-0.739937	-1.46249	-0.391029	0.889971	1.76472	1.78028	0.0165852	0.696408	0.684724	0.768014	-0.650698	-0.613638	-0.53834	0.639972	1.31005	5.20731	6.20419e-06	0.857496	0.626662	0.973727	0.806739	0.916174	0.677543	0.961554	1.05335	1.0462	1.01107	1.04653	1.02903	1.04181	1.04572
R-MMU-69478>G2/M DNA replication checkpoint	Cdk1	P11440	Cyclin-dependent kinase 1 OS=Mus musculus OX=10090 GN=Cdk1 PE=1 SV=3	5	3	0.915088	0.779183	1.47908	-1.40223	-1.80472	-0.474151	1.11058	2.31732	2.1544	0.00700811	0.696408	0.684724	0.768014	-0.650698	-0.613638	-0.53834	0.639972	1.31005	5.20731	6.20419e-06	0.775485	0.86552	0.905671	0.594359	0.689484	0.54813	0.944123	1.05335	1.0462	1.01107	1.04653	1.02903	1.04181	1.04572
R-MMU-75035>Chk1/Chk2(Cds1) mediated inactivation of Cyclin B:Cdk1 complex	Cdk1	P11440	Cyclin-dependent kinase 1 OS=Mus musculus OX=10090 GN=Cdk1 PE=1 SV=3	5	8	-0.0637061	-1.18665	-0.689252	1.13414	-0.513426	1.12338	-0.489488	-1.81263	-0.89977	0.125959	0.696408	0.684724	0.768014	-0.650698	-0.613638	-0.53834	0.639972	1.31005	5.20731	6.20419e-06	0.940937	0.994004	0.767868	0.906023	0.806611	0.954175	0.782963	1.05335	1.0462	1.01107	1.04653	1.02903	1.04181	1.04572
R-MMU-8878166>Transcriptional regulation by RUNX2	Cdk1	P11440	Cyclin-dependent kinase 1 OS=Mus musculus OX=10090 GN=Cdk1 PE=1 SV=3	5	3	1.40871	1.32572	1.69267	-0.359672	-1.18994	0.111681	1.72811	1.76838	2.1046	0.00785968	0.696408	0.684724	0.768014	-0.650698	-0.613638	-0.53834	0.639972	1.31005	5.20731	6.20419e-06	0.44799	0.660783	0.726876	0.492502	0.977437	0.807695	0.990995	1.05335	1.0462	1.01107	1.04653	1.02903	1.04181	1.04572
compID_5547>Cdc2-Ccnb1 complex	Cdk1	P11440	Cyclin-dependent kinase 1 OS=Mus musculus OX=10090 GN=Cdk1 PE=1 SV=3	5	2	1.25041	1.20451	1.4841	-1.68247	-1.90086	-0.935319	1.55788	2.93288	3.119	0.000760331	0.696408	0.684724	0.768014	-0.650698	-0.613638	-0.53834	0.639972	1.31005	5.20731	6.20419e-06	0.534938	0.744812	0.755386	0.590611	0.540661	0.50566	0.839316	1.05335	1.0462	1.01107	1.04653	1.02903	1.04181	1.04572
compID_5706>Cdc2-Ccnb1 complex	Cdk1	P11440	Cyclin-dependent kinase 1 OS=Mus musculus OX=10090 GN=Cdk1 PE=1 SV=3	5	2	1.25041	1.20451	1.4841	-1.68247	-1.90086	-0.935319	1.55788	2.93288	3.119	0.000760331	0.696408	0.684724	0.768014	-0.650698	-0.613638	-0.53834	0.639972	1.31005	5.20731	6.20419e-06	0.534782	0.744641	0.755224	0.590447	0.540455	0.50537	0.839185	1.05335	1.0462	1.01107	1.04653	1.02903	1.04181	1.04572
compID_6915>Cdk1-Hspa2-tNasp complex	Cdk1	P11440	Cyclin-dependent kinase 1 OS=Mus musculus OX=10090 GN=Cdk1 PE=1 SV=3	5	3	0.167759	-0.359678	0.0739451	0.496839	-0.356053	0.25978	-0.321047	-0.185835	-0.223795	0.597317	0.696408	0.684724	0.768014	-0.650698	-0.613638	-0.53834	0.639972	1.31005	5.20731	6.20419e-06	0.964772	0.984814	0.969971	0.993112	0.962247	0.969632	0.978502	1.05335	1.0462	1.01107	1.04653	1.02903	1.04181	1.04572
R-MMU-114608>Platelet degranulation	Cd109	Q8R422	CD109 antigen OS=Mus musculus OX=10090 GN=Cd109 PE=1 SV=1	4	44	2.15705	1.26308	2.03651	-3.03623	-3.11945	-2.31395	2.30867	5.07274	3.59195	0.000255886	2.39301	2.12035	2.50806	-3.09887	-3.15162	-2.74497	2.69093	5.49188	5.19454	6.38944e-06	0.200193	0.305175	0.732324	0.336045	0.0649623	0.0674569	0.232329	0.132364	0.0808202	0.0754055	0.154939	0.355013	0.467937	0.25253
GO:0005615>C:extracellular space|HDA:BHF-UCL	Cd109	Q8R422	CD109 antigen OS=Mus musculus OX=10090 GN=Cd109 PE=1 SV=1	4	32	5.38001	2.69159	4.04033	-4.36009	-5.43345	-2.58936	5.2873	8.40042	2.7026	0.00198333	2.39301	2.12035	2.50806	-3.09887	-3.15162	-2.74497	2.69093	5.49188	5.19454	6.38944e-06	1.64542e-05	1.08041e-05	0.120023	0.0024426	0.001197	1.8887e-05	0.146528	0.132364	0.0808202	0.0754055	0.154939	0.355013	0.467937	0.25253
GO:0010839>P:negative regulation of keratinocyte proliferation|IMP:MGI	Cd109	Q8R422	CD109 antigen OS=Mus musculus OX=10090 GN=Cd109 PE=1 SV=1	4	3	1.60479	1.44257	1.30487	-2.19781	-2.18733	-2.44563	1.41596	3.64038	5.17971	6.61132e-06	2.39301	2.12035	2.50806	-3.09887	-3.15162	-2.74497	2.69093	5.49188	5.19454	6.38944e-06	0.615308	0.569402	0.64182	0.678759	0.277569	0.349068	0.191834	0.132364	0.0808202	0.0754055	0.154939	0.355013	0.467937	0.25253
GO:0001933>P:negative regulation of protein phosphorylation|IMP:MGI	Cd109	Q8R422	CD109 antigen OS=Mus musculus OX=10090 GN=Cd109 PE=1 SV=1	4	6	0.985292	0.836855	1.06831	-1.15666	-1.18166	-1.48986	0.934375	2.16695	4.22003	6.02524e-05	2.39301	2.12035	2.50806	-3.09887	-3.15162	-2.74497	2.69093	5.49188	5.19454	6.38944e-06	0.838521	0.854318	0.892407	0.790771	0.794699	0.810249	0.609583	0.132364	0.0808202	0.0754055	0.154939	0.355013	0.467937	0.25253
GO:0001942>P:hair follicle development|IMP:MGI	Cd109	Q8R422	CD109 antigen OS=Mus musculus OX=10090 GN=Cd109 PE=1 SV=1	4	5	0.493957	1.42299	2.38683	-1.67692	-1.42234	-2.06582	1.64978	3.09991	2.26328	0.00545408	2.39301	2.12035	2.50806	-3.09887	-3.15162	-2.74497	2.69093	5.49188	5.19454	6.38944e-06	0.488298	0.948538	0.657072	0.20209	0.54388	0.707503	0.323211	0.132364	0.0808202	0.0754055	0.154939	0.355013	0.467937	0.25253
R-MMU-163125>Post-translational modification: synthesis of GPI-anchored proteins	Cd109	Q8R422	CD109 antigen OS=Mus musculus OX=10090 GN=Cd109 PE=1 SV=1	4	3	2.47009	2.27704	2.16517	-3.21636	-3.21274	-2.69557	2.76058	5.48978	4.98136	1.04386e-05	2.39301	2.12035	2.50806	-3.09887	-3.15162	-2.74497	2.69093	5.49188	5.19454	6.38944e-06	0.0819949	0.179982	0.252211	0.279501	0.03953	0.0531993	0.122221	0.132364	0.0808202	0.0754055	0.154939	0.355013	0.467937	0.25253
GO:0045616>P:regulation of keratinocyte differentiation|IMP:MGI	Cd109	Q8R422	CD109 antigen OS=Mus musculus OX=10090 GN=Cd109 PE=1 SV=1	4	1	2.27647	2.01705	2.40708	-3.05808	-3.10327	-2.69837	2.62186	5.33455	5.14357	7.18505e-06	2.39301	2.12035	2.50806	-3.09887	-3.15162	-2.74497	2.69093	5.49188	5.19454	6.38944e-06	0.112243	0.254419	0.369722	0.195615	0.0626175	0.0639764	0.121611	0.132364	0.0808202	0.0754055	0.154939	0.355013	0.467937	0.25253
GO:0072675>P:osteoclast fusion|IMP:MGI	Cd109	Q8R422	CD109 antigen OS=Mus musculus OX=10090 GN=Cd109 PE=1 SV=1	4	1	2.27647	2.01705	2.40708	-3.05808	-3.10327	-2.69837	2.62186	5.33455	5.14357	7.18505e-06	2.39301	2.12035	2.50806	-3.09887	-3.15162	-2.74497	2.69093	5.49188	5.19454	6.38944e-06	0.112149	0.254234	0.369518	0.195461	0.0625032	0.0638377	0.121474	0.132364	0.0808202	0.0754055	0.154939	0.355013	0.467937	0.25253
GO:0005576>C:extracellular region|IBA:GO_Central	Gpc1	Q9QZF2	Glypican-1 OS=Mus musculus OX=10090 GN=Gpc1 PE=1 SV=1	1	4	3.56159	2.43613	2.01741	-4.43419	-3.85219	-3.39604	4.18617	6.28832	3.54867	0.000282702	2.96841	2.41459	2.86265	-4.46819	-4.02715	-4.50295	4.56638	7.33084	5.1889	6.47293e-06	0.0013422	0.0138579	0.193278	0.340886	0.000888159	0.00800018	0.0232063	0.000430853	0.000875169	0.00549968	0.000922963	0.108689	0.302484	0.110391
R-MMU-202733>Cell surface interactions at the vascular wall	Gpc1	Q9QZF2	Glypican-1 OS=Mus musculus OX=10090 GN=Gpc1 PE=1 SV=1	1	14	4.99815	4.10537	5.1614	-6.40612	-7.03347	-5.3799	6.27148	11.4043	4.33696	4.60296e-05	2.96841	2.41459	2.86265	-4.46819	-4.02715	-4.50295	4.56638	7.33084	5.1889	6.47293e-06	9.01454e-08	6.95336e-05	0.00249273	2.47954e-05	8.19695e-08	5.16278e-09	1.3325e-05	0.000430853	0.000875169	0.00549968	0.000922963	0.108689	0.302484	0.110391
R-MMU-975634>Retinoid metabolism and transport	Gpc1	Q9QZF2	Glypican-1 OS=Mus musculus OX=10090 GN=Gpc1 PE=1 SV=1	1	7	0.95013	1.83371	3.80739	-1.03083	-2.67233	-0.432873	0.0966561	2.86454	1.53109	0.029438	2.96841	2.41459	2.86265	-4.46819	-4.02715	-4.50295	4.56638	7.33084	5.1889	6.47293e-06	0.992242	0.854893	0.457218	0.00590003	0.831059	0.148301	0.960343	0.000430853	0.000875169	0.00549968	0.000922963	0.108689	0.302484	0.110391
GO:0045202>C:synapse|IDA:SynGO	Gpc1	Q9QZF2	Glypican-1 OS=Mus musculus OX=10090 GN=Gpc1 PE=1 SV=1	1	55	3.02998	4.49058	4.0981	-3.90515	-3.84354	-3.72368	4.19808	7.94163	4.20408	6.2506e-05	2.96841	2.41459	2.86265	-4.46819	-4.02715	-4.50295	4.56638	7.33084	5.1889	6.47293e-06	0.00128141	0.0561262	0.000548826	0.00194681	0.00559043	0.00817856	0.00836263	0.000430853	0.000875169	0.00549968	0.000922963	0.108689	0.302484	0.110391
mmu05418>Fluid shear stress and atherosclerosis	Gpc1	Q9QZF2	Glypican-1 OS=Mus musculus OX=10090 GN=Gpc1 PE=1 SV=1	1	52	-0.760856	-1.40867	0.10831	1.74357	0.918399	0.55592	-1.99739	-1.67925	-1.45251	0.035277	2.96841	2.41459	2.86265	-4.46819	-4.02715	-4.50295	4.56638	7.33084	5.1889	6.47293e-06	0.31052	0.910421	0.668056	0.994044	0.505686	0.873916	0.931819	0.000430853	0.000875169	0.00549968	0.000922963	0.108689	0.302484	0.110391
GO:0016477>P:cell migration|IBA:GO_Central	Gpc1	Q9QZF2	Glypican-1 OS=Mus musculus OX=10090 GN=Gpc1 PE=1 SV=1	1	15	3.70987	3.02941	2.47661	-3.89422	-2.71035	-1.67063	4.24526	5.73976	2.86479	0.00136523	2.96841	2.41459	2.86265	-4.46819	-4.02715	-4.50295	4.56638	7.33084	5.1889	6.47293e-06	0.00106238	0.00878357	0.0655236	0.171235	0.00582602	0.138718	0.514133	0.000430853	0.000875169	0.00549968	0.000922963	0.108689	0.302484	0.110391
R-MMU-1971475>A tetrasaccharide linker sequence is required for GAG synthesis	Gpc1	Q9QZF2	Glypican-1 OS=Mus musculus OX=10090 GN=Gpc1 PE=1 SV=1	1	4	0.066894	-0.170925	-0.140926	0.945681	-2.25374	1.7221	-1.34147	-1.08661	-0.0626055	0.865754	2.96841	2.41459	2.86265	-4.46819	-4.02715	-4.50295	4.56638	7.33084	5.1889	6.47293e-06	0.643711	0.992428	0.984168	0.989261	0.852242	0.319564	0.494794	0.000430853	0.000875169	0.00549968	0.000922963	0.108689	0.302484	0.110391
R-MMU-2022928>HS-GAG biosynthesis	Gpc1	Q9QZF2	Glypican-1 OS=Mus musculus OX=10090 GN=Gpc1 PE=1 SV=1	1	4	2.65563	2.09047	2.3177	-3.44342	-3.28979	-2.78185	3.42592	5.60749	4.54682	2.83911e-05	2.96841	2.41459	2.86265	-4.46819	-4.02715	-4.50295	4.56638	7.33084	5.1889	6.47293e-06	0.015598	0.119919	0.333761	0.226389	0.0217006	0.0434261	0.0983531	0.000430853	0.000875169	0.00549968	0.000922963	0.108689	0.302484	0.110391
R-MMU-2024096>HS-GAG degradation	Gpc1	Q9QZF2	Glypican-1 OS=Mus musculus OX=10090 GN=Gpc1 PE=1 SV=1	1	4	2.64096	2.13768	2.83872	-3.72687	-3.57968	-2.97394	3.73773	6.22064	4.36216	4.34351e-05	2.96841	2.41459	2.86265	-4.46819	-4.02715	-4.50295	4.56638	7.33084	5.1889	6.47293e-06	0.00602343	0.122698	0.315497	0.0811725	0.009144	0.0190271	0.0626117	0.000430853	0.000875169	0.00549968	0.000922963	0.108689	0.302484	0.110391
mmu05205>Proteoglycans in cancer	Gpc1	Q9QZF2	Glypican-1 OS=Mus musculus OX=10090 GN=Gpc1 PE=1 SV=1	1	75	2.34349	2.50766	1.97386	-3.14528	-2.94812	-2.51064	1.88296	5.29161	4.51572	3.04987e-05	2.96841	2.41459	2.86265	-4.46819	-4.02715	-4.50295	4.56638	7.33084	5.1889	6.47293e-06	0.373184	0.224576	0.174974	0.35504	0.0491579	0.084465	0.173666	0.000430853	0.000875169	0.00549968	0.000922963	0.108689	0.302484	0.110391
GO:0045121>C:membrane raft|IDA:UniProtKB	Gpc1	Q9QZF2	Glypican-1 OS=Mus musculus OX=10090 GN=Gpc1 PE=1 SV=1	1	1	1.09919	0.856867	1.71726	-4.43675	-2.3073	-2.82417	4.49884	3.92336	2.51211	0.00307534	2.96841	2.41459	2.86265	-4.46819	-4.02715	-4.50295	4.56638	7.33084	5.1889	6.47293e-06	0.000394953	0.800274	0.888165	0.484337	0.000917801	0.292215	0.0885636	0.000430853	0.000875169	0.00549968	0.000922963	0.108689	0.302484	0.110391
R-MMU-376176>Signaling by ROBO receptors	Gpc1	Q9QZF2	Glypican-1 OS=Mus musculus OX=10090 GN=Gpc1 PE=1 SV=1	1	4	1.92988	-0.521704	1.00725	2.86994	-1.52012	4.8489	-5.97746	-1.86269	-0.247941	0.565014	2.96841	2.41459	2.86265	-4.46819	-4.02715	-4.50295	4.56638	7.33084	5.1889	6.47293e-06	4.64648e-07	0.398688	0.957127	0.816315	0.0909599	0.67012	0.000159078	0.000430853	0.000875169	0.00549968	0.000922963	0.108689	0.302484	0.110391
GO:0009986>C:cell surface|IBA:GO_Central	Gpc1	Q9QZF2	Glypican-1 OS=Mus musculus OX=10090 GN=Gpc1 PE=1 SV=1	1	1	2.87775	2.33428	2.78218	-4.43675	-3.99229	-4.46649	4.49884	7.21893	5.17124	6.74159e-06	2.96841	2.41459	2.86265	-4.46819	-4.02715	-4.50295	4.56638	7.33084	5.1889	6.47293e-06	0.000402519	0.076694	0.231779	0.0939171	0.000948807	0.00515984	0.000849006	0.000430853	0.000875169	0.00549968	0.000922963	0.108689	0.302484	0.110391
GO:0017134>F:fibroblast growth factor binding|IDA:UniProtKB	Gpc1	Q9QZF2	Glypican-1 OS=Mus musculus OX=10090 GN=Gpc1 PE=1 SV=1	1	1	2.87775	2.33428	2.78218	-4.43675	-3.99229	-4.46649	4.49884	7.21893	5.17124	6.74159e-06	2.96841	2.41459	2.86265	-4.46819	-4.02715	-4.50295	4.56638	7.33084	5.1889	6.47293e-06	0.000400983	0.0765986	0.231601	0.093811	0.000942439	0.00513352	0.000843151	0.000430853	0.000875169	0.00549968	0.000922963	0.108689	0.302484	0.110391
GO:0031012>C:extracellular matrix|IDA:UniProtKB	Gpc1	Q9QZF2	Glypican-1 OS=Mus musculus OX=10090 GN=Gpc1 PE=1 SV=1	1	1	2.87775	2.33428	2.78218	-4.43675	-3.99229	-4.46649	4.49884	7.21893	5.17124	6.74159e-06	2.96841	2.41459	2.86265	-4.46819	-4.02715	-4.50295	4.56638	7.33084	5.1889	6.47293e-06	0.000399458	0.0765034	0.231423	0.0937051	0.000936157	0.00510746	0.000837376	0.000430853	0.000875169	0.00549968	0.000922963	0.108689	0.302484	0.110391
GO:0040037>P:negative regulation of fibroblast growth factor receptor signaling pathway|IDA:UniProtKB	Gpc1	Q9QZF2	Glypican-1 OS=Mus musculus OX=10090 GN=Gpc1 PE=1 SV=1	1	1	2.87775	2.33428	2.78218	-4.43675	-3.99229	-4.46649	4.49884	7.21893	5.17124	6.74159e-06	2.96841	2.41459	2.86265	-4.46819	-4.02715	-4.50295	4.56638	7.33084	5.1889	6.47293e-06	0.000397945	0.0764085	0.231245	0.0935994	0.000929957	0.00508166	0.00083168	0.000430853	0.000875169	0.00549968	0.000922963	0.108689	0.302484	0.110391
GO:0043236>F:laminin binding|IDA:UniProtKB	Gpc1	Q9QZF2	Glypican-1 OS=Mus musculus OX=10090 GN=Gpc1 PE=1 SV=1	1	1	2.87775	2.33428	2.78218	-4.43675	-3.99229	-4.46649	4.49884	7.21893	5.17124	6.74159e-06	2.96841	2.41459	2.86265	-4.46819	-4.02715	-4.50295	4.56638	7.33084	5.1889	6.47293e-06	0.000396444	0.0763138	0.231068	0.093494	0.000923839	0.00505613	0.00082606	0.000430853	0.000875169	0.00549968	0.000922963	0.108689	0.302484	0.110391
GO:1905475>P:regulation of protein localization to membrane|IBA:GO_Central	Gpc1	Q9QZF2	Glypican-1 OS=Mus musculus OX=10090 GN=Gpc1 PE=1 SV=1	1	1	2.87775	2.33428	2.78218	-4.43675	-3.99229	-4.46649	4.49884	7.21893	5.17124	6.74159e-06	2.96841	2.41459	2.86265	-4.46819	-4.02715	-4.50295	4.56638	7.33084	5.1889	6.47293e-06	0.000393474	0.0762194	0.230891	0.0933889	0.000911841	0.00503085	0.000820516	0.000430853	0.000875169	0.00549968	0.000922963	0.108689	0.302484	0.110391
GO:2001016>P:positive regulation of skeletal muscle cell differentiation|IEP:UniProtKB	Gpc1	Q9QZF2	Glypican-1 OS=Mus musculus OX=10090 GN=Gpc1 PE=1 SV=1	1	1	2.87775	2.33428	2.78218	-4.43675	-3.99229	-4.46649	4.49884	7.21893	5.17124	6.74159e-06	2.96841	2.41459	2.86265	-4.46819	-4.02715	-4.50295	4.56638	7.33084	5.1889	6.47293e-06	0.000392006	0.0761252	0.230714	0.0932839	0.000905958	0.00500582	0.000815046	0.000430853	0.000875169	0.00549968	0.000922963	0.108689	0.302484	0.110391
PTHR10822>GLYPICAN	Gpc1	Q9QZF2	Glypican-1 OS=Mus musculus OX=10090 GN=Gpc1 PE=1 SV=1	1	1	2.87775	2.33428	2.78218	-4.43675	-3.99229	-4.46649	4.49884	7.21893	5.17124	6.74159e-06	2.96841	2.41459	2.86265	-4.46819	-4.02715	-4.50295	4.56638	7.33084	5.1889	6.47293e-06	0.000390549	0.0760312	0.230537	0.0931792	0.000900151	0.00498104	0.000809649	0.000430853	0.000875169	0.00549968	0.000922963	0.108689	0.302484	0.110391
GO:0005739>C:mitochondrion|HDA:MGI	Glod4	Q9CPV4	Glyoxalase domain-containing protein 4 OS=Mus musculus OX=10090 GN=Glod4 PE=1 SV=1	4	370	-4.06397	-3.57505	-5.0617	4.89114	3.16397	5.43799	-4.75201	-8.95511	-3.37046	0.00042613	-2.0557	-2.37808	-2.23815	1.8415	1.54446	1.67766	-1.88665	-3.91581	-5.18133	6.58675e-06	0.00018544	0.0024727	0.0142434	4.01845e-05	0.000179244	0.0604292	9.86353e-06	0.553799	0.725211	0.924718	0.800629	0.618699	0.321797	0.381417
PTHR46466>GLYOXALASE DOMAIN-CONTAINING PROTEIN 4	Glod4	Q9CPV4	Glyoxalase domain-containing protein 4 OS=Mus musculus OX=10090 GN=Glod4 PE=1 SV=1	4	1	-2.17573	-2.48444	-2.34173	1.88311	1.59421	1.72559	-1.95548	-4.06732	-5.31392	4.85374e-06	-2.0557	-2.37808	-2.23815	1.8415	1.54446	1.67766	-1.88665	-3.91581	-5.18133	6.58675e-06	0.333573	0.296833	0.173489	0.216851	0.41867	0.651023	0.493189	0.553799	0.725211	0.924718	0.800629	0.618699	0.321797	0.381417
mmu01100>Metabolic pathways	Nadk	P58058	NAD kinase OS=Mus musculus OX=10090 GN=Nadk PE=1 SV=2	1	442	-5.94199	-6.00428	-5.94676	5.89663	5.62338	6.58623	-6.42801	-11.8434	-5.70757	1.96076e-06	-3.4561	-3.4287	-3.96388	2.18951	2.35961	2.08628	-3.85377	-5.64562	-5.1594	6.9278e-06	3.68122e-08	7.46495e-07	5.27693e-07	4.04368e-07	1.78262e-06	8.72526e-06	2.66797e-08	0.00553043	0.467486	0.361716	0.477644	0.0291851	0.028837	0.00426836
mmu01240>Biosynthesis of cofactors	Nadk	P58058	NAD kinase OS=Mus musculus OX=10090 GN=Nadk PE=1 SV=2	1	56	-1.34642	-2.01942	-2.24165	1.30301	0.589457	2.2055	-2.27225	-3.32244	-2.40999	0.00389053	-3.4561	-3.4287	-3.96388	2.18951	2.35961	2.08628	-3.85377	-5.64562	-5.1594	6.9278e-06	0.203876	0.689351	0.368439	0.254742	0.735279	0.944413	0.266832	0.00553043	0.467486	0.361716	0.477644	0.0291851	0.028837	0.00426836
mmu00760>Nicotinate and nicotinamide metabolism	Nadk	P58058	NAD kinase OS=Mus musculus OX=10090 GN=Nadk PE=1 SV=2	1	8	-1.34307	-1.13308	1.14862	-0.0252632	0.932767	0.776968	0.197961	-1.91005	-0.517701	0.303598	-3.4561	-3.4287	-3.96388	2.18951	2.35961	2.08628	-3.85377	-5.64562	-5.1594	6.9278e-06	0.984292	0.693016	0.797906	0.754104	0.995513	0.874989	0.884014	0.00553043	0.467486	0.361716	0.477644	0.0291851	0.028837	0.00426836
R-MMU-196807>Nicotinate metabolism	Nadk	P58058	NAD kinase OS=Mus musculus OX=10090 GN=Nadk PE=1 SV=2	1	2	-2.60636	-1.69145	-1.95537	0.433259	1.54253	1.28194	-2.06701	-3.23731	-2.73872	0.00182507	-3.4561	-3.4287	-3.96388	2.18951	2.35961	2.08628	-3.85377	-5.64562	-5.1594	6.9278e-06	0.278688	0.133371	0.537923	0.366205	0.976722	0.661911	0.716176	0.00553043	0.467486	0.361716	0.477644	0.0291851	0.028837	0.00426836
mmu01100>Metabolic pathways	Ampd3	O08739	AMP deaminase 3 OS=Mus musculus OX=10090 GN=Ampd3 PE=1 SV=2	1	442	-5.94199	-6.00428	-5.94676	5.89663	5.62338	6.58623	-6.42801	-11.8434	-5.70757	1.96076e-06	-4.77458	-4.27397	-4.08688	2.27705	2.37294	2.58156	-4.45988	-6.64691	-5.15044	7.07237e-06	3.68122e-08	7.46495e-07	5.27693e-07	4.04368e-07	1.78262e-06	8.72526e-06	2.66797e-08	0.000584882	0.411746	0.355975	0.20895	0.000248014	0.00170428	0.00281648
R-MMU-6798695>Neutrophil degranulation	Ampd3	O08739	AMP deaminase 3 OS=Mus musculus OX=10090 GN=Ampd3 PE=1 SV=2	1	197	1.37768	-0.132084	-0.244207	-0.415389	-1.63345	0.936655	1.02069	0.283305	0.317752	0.481114	-4.77458	-4.27397	-4.08688	2.27705	2.37294	2.58156	-4.45988	-6.64691	-5.15044	7.07237e-06	0.802477	0.668342	0.986186	0.983789	0.976185	0.627641	0.840157	0.000584882	0.411746	0.355975	0.20895	0.000248014	0.00170428	0.00281648
GO:0005829>C:cytosol|IBA:GO_Central	Ampd3	O08739	AMP deaminase 3 OS=Mus musculus OX=10090 GN=Ampd3 PE=1 SV=2	1	75	-1.52783	-2.1497	-0.446621	2.54016	2.15152	1.59457	-1.31057	-3.67935	-2.43909	0.00363844	-4.77458	-4.27397	-4.08688	2.27705	2.37294	2.58156	-4.45988	-6.64691	-5.15044	7.07237e-06	0.663978	0.606394	0.309664	0.971882	0.176549	0.367005	0.549612	0.000584882	0.411746	0.355975	0.20895	0.000248014	0.00170428	0.00281648
GO:0003876>F:AMP deaminase activity|IDA:MGI	Ampd3	O08739	AMP deaminase 3 OS=Mus musculus OX=10090 GN=Ampd3 PE=1 SV=2	1	1	-4.8598	-4.34978	-4.16259	2.30645	2.40561	2.61532	-4.52611	-6.75539	-5.15348	7.02289e-06	-4.77458	-4.27397	-4.08688	2.27705	2.37294	2.58156	-4.45988	-6.64691	-5.15044	7.07237e-06	0.000368036	0.00012998	0.00096558	0.00153591	0.244316	0.245067	0.139295	0.000584882	0.411746	0.355975	0.20895	0.000248014	0.00170428	0.00281648
GO:0006188>P:IMP biosynthetic process|IDA:MGI	Ampd3	O08739	AMP deaminase 3 OS=Mus musculus OX=10090 GN=Ampd3 PE=1 SV=2	1	1	-4.8598	-4.34978	-4.16259	2.30645	2.40561	2.61532	-4.52611	-6.75539	-5.15348	7.02289e-06	-4.77458	-4.27397	-4.08688	2.27705	2.37294	2.58156	-4.45988	-6.64691	-5.15044	7.07237e-06	0.000366575	0.000129052	0.000961151	0.00153105	0.244132	0.244825	0.139153	0.000584882	0.411746	0.355975	0.20895	0.000248014	0.00170428	0.00281648
GO:0006196>P:AMP catabolic process|IMP:MGI	Ampd3	O08739	AMP deaminase 3 OS=Mus musculus OX=10090 GN=Ampd3 PE=1 SV=2	1	1	-4.8598	-4.34978	-4.16259	2.30645	2.40561	2.61532	-4.52611	-6.75539	-5.15348	7.02289e-06	-4.77458	-4.27397	-4.08688	2.27705	2.37294	2.58156	-4.45988	-6.64691	-5.15044	7.07237e-06	0.000365127	0.000128137	0.000956762	0.00152622	0.243948	0.244584	0.139012	0.000584882	0.411746	0.355975	0.20895	0.000248014	0.00170428	0.00281648
GO:0034101>P:erythrocyte homeostasis|IMP:CACAO	Ampd3	O08739	AMP deaminase 3 OS=Mus musculus OX=10090 GN=Ampd3 PE=1 SV=2	1	1	-4.8598	-4.34978	-4.16259	2.30645	2.40561	2.61532	-4.52611	-6.75539	-5.15348	7.02289e-06	-4.77458	-4.27397	-4.08688	2.27705	2.37294	2.58156	-4.45988	-6.64691	-5.15044	7.07237e-06	0.000363689	0.000127234	0.000952413	0.00152142	0.243765	0.244343	0.138871	0.000584882	0.411746	0.355975	0.20895	0.000248014	0.00170428	0.00281648
GO:0046031>P:ADP metabolic process|IMP:CACAO	Ampd3	O08739	AMP deaminase 3 OS=Mus musculus OX=10090 GN=Ampd3 PE=1 SV=2	1	1	-4.8598	-4.34978	-4.16259	2.30645	2.40561	2.61532	-4.52611	-6.75539	-5.15348	7.02289e-06	-4.77458	-4.27397	-4.08688	2.27705	2.37294	2.58156	-4.45988	-6.64691	-5.15044	7.07237e-06	0.000362263	0.000126345	0.000948103	0.00151665	0.243581	0.244103	0.138731	0.000584882	0.411746	0.355975	0.20895	0.000248014	0.00170428	0.00281648
GO:0046032>P:ADP catabolic process|IMP:MGI	Ampd3	O08739	AMP deaminase 3 OS=Mus musculus OX=10090 GN=Ampd3 PE=1 SV=2	1	1	-4.8598	-4.34978	-4.16259	2.30645	2.40561	2.61532	-4.52611	-6.75539	-5.15348	7.02289e-06	-4.77458	-4.27397	-4.08688	2.27705	2.37294	2.58156	-4.45988	-6.64691	-5.15044	7.07237e-06	0.000360848	0.000125467	0.000943833	0.00151191	0.243399	0.243863	0.13859	0.000584882	0.411746	0.355975	0.20895	0.000248014	0.00170428	0.00281648
GO:0046033>P:AMP metabolic process|IMP:CACAO	Ampd3	O08739	AMP deaminase 3 OS=Mus musculus OX=10090 GN=Ampd3 PE=1 SV=2	1	2	-4.12848	-4.43996	-4.22538	2.54779	2.8899	2.91289	-4.47307	-7.11528	-5.9147	1.21703e-06	-4.77458	-4.27397	-4.08688	2.27705	2.37294	2.58156	-4.45988	-6.64691	-5.15044	7.07237e-06	0.000432691	0.00211088	0.000671594	0.00124329	0.175091	0.0972974	0.0741061	0.000584882	0.411746	0.355975	0.20895	0.000248014	0.00170428	0.00281648
GO:0046034>P:ATP metabolic process|IMP:CACAO	Ampd3	O08739	AMP deaminase 3 OS=Mus musculus OX=10090 GN=Ampd3 PE=1 SV=2	1	2	-4.12848	-4.43996	-4.22538	2.54779	2.8899	2.91289	-4.47307	-7.11528	-5.9147	1.21703e-06	-4.77458	-4.27397	-4.08688	2.27705	2.37294	2.58156	-4.45988	-6.64691	-5.15044	7.07237e-06	0.000431117	0.00210298	0.00066835	0.00123909	0.174907	0.0971379	0.0740065	0.000584882	0.411746	0.355975	0.20895	0.000248014	0.00170428	0.00281648
GO:0046039>P:GTP metabolic process|IMP:CACAO	Ampd3	O08739	AMP deaminase 3 OS=Mus musculus OX=10090 GN=Ampd3 PE=1 SV=2	1	2	-4.12848	-4.43996	-4.22538	2.54779	2.8899	2.91289	-4.47307	-7.11528	-5.9147	1.21703e-06	-4.77458	-4.27397	-4.08688	2.27705	2.37294	2.58156	-4.45988	-6.64691	-5.15044	7.07237e-06	0.000429555	0.00209513	0.000665136	0.00123492	0.174724	0.0969789	0.0739072	0.000584882	0.411746	0.355975	0.20895	0.000248014	0.00170428	0.00281648
GO:0097009>P:energy homeostasis|IMP:MGI	Ampd3	O08739	AMP deaminase 3 OS=Mus musculus OX=10090 GN=Ampd3 PE=1 SV=2	1	3	-4.094	-4.26112	-4.17761	2.85909	3.11619	2.89912	-4.41832	-7.07673	-6.75644	1.75212e-07	-4.77458	-4.27397	-4.08688	2.27705	2.37294	2.58156	-4.45988	-6.64691	-5.15044	7.07237e-06	0.000538553	0.00232003	0.0013309	0.00144715	0.0934566	0.0678785	0.0766163	0.000584882	0.411746	0.355975	0.20895	0.000248014	0.00170428	0.00281648
PTHR11359>AMP DEAMINASE	Ampd3	O08739	AMP deaminase 3 OS=Mus musculus OX=10090 GN=Ampd3 PE=1 SV=2	1	2	-4.12848	-4.43996	-4.22538	2.54779	2.8899	2.91289	-4.47307	-7.11528	-5.9147	1.21703e-06	-4.77458	-4.27397	-4.08688	2.27705	2.37294	2.58156	-4.45988	-6.64691	-5.15044	7.07237e-06	0.000428005	0.00208734	0.000661954	0.00123078	0.174541	0.0968205	0.0738081	0.000584882	0.411746	0.355975	0.20895	0.000248014	0.00170428	0.00281648
R-MMU-74217>Purine salvage	Ampd3	O08739	AMP deaminase 3 OS=Mus musculus OX=10090 GN=Ampd3 PE=1 SV=2	1	9	-2.90589	-4.09021	-3.72385	3.13919	3.27635	3.08906	-3.95799	-6.86303	-4.34628	4.50521e-05	-4.77458	-4.27397	-4.08688	2.27705	2.37294	2.58156	-4.45988	-6.64691	-5.15044	7.07237e-06	0.00307445	0.0767155	0.00262969	0.00737636	0.0500953	0.0449144	0.0458073	0.000584882	0.411746	0.355975	0.20895	0.000248014	0.00170428	0.00281648
mmu00230>Purine metabolism	Ampd3	O08739	AMP deaminase 3 OS=Mus musculus OX=10090 GN=Ampd3 PE=1 SV=2	1	38	-1.50314	-2.33752	-0.913415	2.40747	2.33323	2.57158	-3.01674	-3.91061	-3.18128	0.000658749	-4.77458	-4.27397	-4.08688	2.27705	2.37294	2.58156	-4.45988	-6.64691	-5.15044	7.07237e-06	0.0452095	0.610821	0.231381	0.858906	0.205829	0.28537	0.15246	0.000584882	0.411746	0.355975	0.20895	0.000248014	0.00170428	0.00281648
GO:0005829>C:cytosol|IDA:UniProtKB	Zswim8	Q3UHH1	Zinc finger SWIM domain-containing protein 8 OS=Mus musculus OX=10090 GN=Zswim8 PE=1 SV=1	2	57	-4.32882	-2.95868	-2.8721	3.28296	3.44382	2.7228	-3.40782	-6.24164	-3.63745	0.000230438	-1.58048	-1.86854	-1.85924	1.46539	1.56008	1.37902	-1.79422	-3.32463	-5.13216	7.37625e-06	0.0159825	0.00103365	0.0769941	0.0748165	0.0334631	0.0292024	0.114536	0.621097	0.938165	0.920884	0.978896	0.84315	0.602392	0.604792
GO:0031461>C:cullin-RING ubiquitin ligase complex|IDA:UniProtKB	Zswim8	Q3UHH1	Zinc finger SWIM domain-containing protein 8 OS=Mus musculus OX=10090 GN=Zswim8 PE=1 SV=1	2	1	-1.68332	-1.95992	-1.94929	1.50097	1.60098	1.41982	-1.86215	-3.45026	-5.25853	5.51398e-06	-1.58048	-1.86854	-1.85924	1.46539	1.56008	1.37902	-1.79422	-3.32463	-5.13216	7.37625e-06	0.380943	0.528249	0.396531	0.371264	0.63095	0.645628	0.647051	0.621097	0.938165	0.920884	0.978896	0.84315	0.602392	0.604792
GO:0031462>C:Cul2-RING ubiquitin ligase complex|IBA:GO_Central	Zswim8	Q3UHH1	Zinc finger SWIM domain-containing protein 8 OS=Mus musculus OX=10090 GN=Zswim8 PE=1 SV=1	2	1	-1.68332	-1.95992	-1.94929	1.50097	1.60098	1.41982	-1.86215	-3.45026	-5.25853	5.51398e-06	-1.58048	-1.86854	-1.85924	1.46539	1.56008	1.37902	-1.79422	-3.32463	-5.13216	7.37625e-06	0.380792	0.528053	0.396327	0.371089	0.630756	0.645381	0.646876	0.621097	0.938165	0.920884	0.978896	0.84315	0.602392	0.604792
GO:1902667>P:regulation of axon guidance|IBA:GO_Central	Zswim8	Q3UHH1	Zinc finger SWIM domain-containing protein 8 OS=Mus musculus OX=10090 GN=Zswim8 PE=1 SV=1	2	1	-1.68332	-1.95992	-1.94929	1.50097	1.60098	1.41982	-1.86215	-3.45026	-5.25853	5.51398e-06	-1.58048	-1.86854	-1.85924	1.46539	1.56008	1.37902	-1.79422	-3.32463	-5.13216	7.37625e-06	0.380641	0.527856	0.396123	0.370914	0.630562	0.645133	0.646701	0.621097	0.938165	0.920884	0.978896	0.84315	0.602392	0.604792
GO:2000627>P:positive regulation of miRNA catabolic process|IDA:UniProtKB	Zswim8	Q3UHH1	Zinc finger SWIM domain-containing protein 8 OS=Mus musculus OX=10090 GN=Zswim8 PE=1 SV=1	2	1	-1.68332	-1.95992	-1.94929	1.50097	1.60098	1.41982	-1.86215	-3.45026	-5.25853	5.51398e-06	-1.58048	-1.86854	-1.85924	1.46539	1.56008	1.37902	-1.79422	-3.32463	-5.13216	7.37625e-06	0.380491	0.52766	0.395919	0.37074	0.630368	0.644886	0.646527	0.621097	0.938165	0.920884	0.978896	0.84315	0.602392	0.604792
GO:0007507>P:heart development|IMP:MGI	Myh10	Q61879	Myosin-10 OS=Mus musculus OX=10090 GN=Myh10 PE=1 SV=2	28	39	0.972643	1.44857	0.736431	-0.687281	-0.428184	-0.846748	0.232313	1.65992	2.66887	0.00214353	2.48293	2.34308	2.1801	-2.86023	-2.5161	-3.03495	2.26589	5.20331	5.0892	8.14332e-06	0.976987	0.848259	0.635995	0.897601	0.934463	0.961024	0.855712	0.31024	0.139737	0.278788	0.0768693	0.304357	0.341012	0.409916
GO:0001701>P:in utero embryonic development|IMP:MGI	Myh10	Q61879	Myosin-10 OS=Mus musculus OX=10090 GN=Myh10 PE=1 SV=2	28	81	-0.0234322	-0.199561	0.0638235	-0.0856974	0.0541846	-0.178776	-0.573803	0.0622652	0.0572579	0.87648	2.48293	2.34308	2.1801	-2.86023	-2.5161	-3.03495	2.26589	5.20331	5.0892	8.14332e-06	0.933444	0.995878	0.988763	0.992824	0.994511	0.994227	0.982015	0.31024	0.139737	0.278788	0.0768693	0.304357	0.341012	0.409916
GO:0007512>P:adult heart development|IMP:MGI	Myh10	Q61879	Myosin-10 OS=Mus musculus OX=10090 GN=Myh10 PE=1 SV=2	28	4	1.86138	0.815578	1.21616	-2.38977	-1.20056	-1.81145	1.37006	3.02761	2.60009	0.00251136	2.48293	2.34308	2.1801	-2.86023	-2.5161	-3.03495	2.26589	5.20331	5.0892	8.14332e-06	0.638174	0.425764	0.898685	0.726378	0.21353	0.802926	0.440299	0.31024	0.139737	0.278788	0.0768693	0.304357	0.341012	0.409916
GO:0055003>P:cardiac myofibril assembly|IMP:MGI	Myh10	Q61879	Myosin-10 OS=Mus musculus OX=10090 GN=Myh10 PE=1 SV=2	28	2	1.08444	0.94123	1.02328	-2.29828	-0.889033	-1.93304	0.860216	2.95632	2.51869	0.00302908	2.48293	2.34308	2.1801	-2.86023	-2.5161	-3.03495	2.26589	5.20331	5.0892	8.14332e-06	0.875448	0.805945	0.86176	0.805847	0.246865	0.884949	0.385892	0.31024	0.139737	0.278788	0.0768693	0.304357	0.341012	0.409916
GO:0009898>C:cytoplasmic side of plasma membrane|IDA:MGI	Myh10	Q61879	Myosin-10 OS=Mus musculus OX=10090 GN=Myh10 PE=1 SV=2	28	4	1.76883	2.11366	2.18209	-2.37246	-2.44424	-2.70629	1.38042	4.5579	4.99838	1.00374e-05	2.48293	2.34308	2.1801	-2.86023	-2.5161	-3.03495	2.26589	5.20331	5.0892	8.14332e-06	0.630925	0.480604	0.323874	0.274193	0.221252	0.233225	0.119428	0.31024	0.139737	0.278788	0.0768693	0.304357	0.341012	0.409916
GO:0098978>C:glutamatergic synapse|IDA:SynGO	Myh10	Q61879	Myosin-10 OS=Mus musculus OX=10090 GN=Myh10 PE=1 SV=2	28	70	2.10344	1.63812	1.5613	-1.38771	-1.68021	-1.81002	1.65431	3.31832	4.06307	8.64834e-05	2.48293	2.34308	2.1801	-2.86023	-2.5161	-3.03495	2.26589	5.20331	5.0892	8.14332e-06	0.485928	0.328348	0.547433	0.561444	0.698134	0.601806	0.441152	0.31024	0.139737	0.278788	0.0768693	0.304357	0.341012	0.409916
GO:0005737>C:cytoplasm|IDA:MGI	Myh10	Q61879	Myosin-10 OS=Mus musculus OX=10090 GN=Myh10 PE=1 SV=2	28	307	-2.00306	-2.37129	-0.921024	2.71907	1.78571	1.71946	-2.1437	-3.78877	-2.67922	0.00209307	2.48293	2.34308	2.1801	-2.86023	-2.5161	-3.03495	2.26589	5.20331	5.0892	8.14332e-06	0.243773	0.360801	0.218045	0.858455	0.122606	0.55478	0.495711	0.31024	0.139737	0.278788	0.0768693	0.304357	0.341012	0.409916
GO:0005938>C:cell cortex|IDA:MGI	Myh10	Q61879	Myosin-10 OS=Mus musculus OX=10090 GN=Myh10 PE=1 SV=2	28	13	2.00941	0.94712	0.739273	-1.58954	-1.77061	-2.22485	0.747699	2.71773	2.67978	0.00209036	2.48293	2.34308	2.1801	-2.86023	-2.5161	-3.03495	2.26589	5.20331	5.0892	8.14332e-06	0.881424	0.357434	0.860399	0.89742	0.590243	0.559175	0.259999	0.31024	0.139737	0.278788	0.0768693	0.304357	0.341012	0.409916
GO:0005903>C:brush border|IDA:UniProtKB	Myh10	Q61879	Myosin-10 OS=Mus musculus OX=10090 GN=Myh10 PE=1 SV=2	28	26	1.26474	1.31469	1.78671	-1.6398	-0.653571	-2.50433	1.49632	2.9545	2.2607	0.00548654	2.48293	2.34308	2.1801	-2.86023	-2.5161	-3.03495	2.26589	5.20331	5.0892	8.14332e-06	0.576689	0.740449	0.729588	0.450175	0.569533	0.932749	0.170714	0.31024	0.139737	0.278788	0.0768693	0.304357	0.341012	0.409916
GO:0030424>C:axon|IDA:MGI	Myh10	Q61879	Myosin-10 OS=Mus musculus OX=10090 GN=Myh10 PE=1 SV=2	28	28	1.66459	1.38238	2.28542	-0.0722529	-0.969285	-1.29504	0.482167	2.63387	2.31532	0.0048382	2.48293	2.34308	2.1801	-2.86023	-2.5161	-3.03495	2.26589	5.20331	5.0892	8.14332e-06	0.940007	0.542255	0.688373	0.240156	0.997958	0.870555	0.713987	0.31024	0.139737	0.278788	0.0768693	0.304357	0.341012	0.409916
GO:0043025>C:neuronal cell body|IDA:MGI	Myh10	Q61879	Myosin-10 OS=Mus musculus OX=10090 GN=Myh10 PE=1 SV=2	28	28	0.954215	0.176001	0.911609	1.07031	0.406265	0.181734	0.292548	0.505344	0.127609	0.745402	2.48293	2.34308	2.1801	-2.86023	-2.5161	-3.03495	2.26589	5.20331	5.0892	8.14332e-06	0.96846	0.854717	0.983557	0.859969	0.829856	0.960892	0.98089	0.31024	0.139737	0.278788	0.0768693	0.304357	0.341012	0.409916
GO:0006887>P:exocytosis|IMP:MGI	Myh10	Q61879	Myosin-10 OS=Mus musculus OX=10090 GN=Myh10 PE=1 SV=2	28	5	1.40545	1.22894	0.611363	-0.866807	-0.580614	-0.78618	0.602436	2.01512	2.69423	0.00202197	2.48293	2.34308	2.1801	-2.86023	-2.5161	-3.03495	2.26589	5.20331	5.0892	8.14332e-06	0.927417	0.65822	0.742842	0.940394	0.880824	0.947813	0.881058	0.31024	0.139737	0.278788	0.0768693	0.304357	0.341012	0.409916
GO:0001725>C:stress fiber|IDA:MGI	Myh10	Q61879	Myosin-10 OS=Mus musculus OX=10090 GN=Myh10 PE=1 SV=2	28	8	2.4646	1.83289	2.31914	-3.07157	-2.64906	-2.80741	1.63474	5.12655	4.6138	2.43331e-05	2.48293	2.34308	2.1801	-2.86023	-2.5161	-3.03495	2.26589	5.20331	5.0892	8.14332e-06	0.49184	0.181818	0.45785	0.225687	0.0604084	0.155722	0.0926289	0.31024	0.139737	0.278788	0.0768693	0.304357	0.341012	0.409916
GO:0016459>C:myosin complex|IDA:MGI	Myh10	Q61879	Myosin-10 OS=Mus musculus OX=10090 GN=Myh10 PE=1 SV=2	28	4	3.42868	2.87677	2.6345	-3.56975	-3.31546	-3.43169	2.84604	6.30847	4.89065	1.28633e-05	2.48293	2.34308	2.1801	-2.86023	-2.5161	-3.03495	2.26589	5.20331	5.0892	8.14332e-06	0.0693129	0.0204517	0.0831427	0.125543	0.0153469	0.0410149	0.0207258	0.31024	0.139737	0.278788	0.0768693	0.304357	0.341012	0.409916
R-MMU-5627123>RHO GTPases activate PAKs	Myh10	Q61879	Myosin-10 OS=Mus musculus OX=10090 GN=Myh10 PE=1 SV=2	28	12	3.7979	3.12215	4.08405	-4.3137	-5.2094	-3.23165	3.93365	8.1116	3.61344	0.000243532	2.48293	2.34308	2.1801	-2.86023	-2.5161	-3.03495	2.26589	5.20331	5.0892	8.14332e-06	0.00335005	0.00642914	0.0509324	0.00204972	0.0014352	4.16157e-05	0.0334356	0.31024	0.139737	0.278788	0.0768693	0.304357	0.341012	0.409916
mmu04810>Regulation of actin cytoskeleton	Myh10	Q61879	Myosin-10 OS=Mus musculus OX=10090 GN=Myh10 PE=1 SV=2	28	76	3.92994	3.79599	4.20511	-3.90973	-4.06948	-3.03809	3.40919	7.83967	4.62409	2.37634e-05	2.48293	2.34308	2.1801	-2.86023	-2.5161	-3.03495	2.26589	5.20331	5.0892	8.14332e-06	0.0159783	0.0040699	0.00729395	0.00129019	0.00550673	0.00381305	0.0522221	0.31024	0.139737	0.278788	0.0768693	0.304357	0.341012	0.409916
GO:0007409>P:axonogenesis|IMP:MGI	Myh10	Q61879	Myosin-10 OS=Mus musculus OX=10090 GN=Myh10 PE=1 SV=2	28	11	2.04596	2.17738	2.38888	-0.782548	-0.864219	-1.42897	1.11048	3.0416	3.85247	0.000140452	2.48293	2.34308	2.1801	-2.86023	-2.5161	-3.03495	2.26589	5.20331	5.0892	8.14332e-06	0.775469	0.356097	0.294827	0.201282	0.914661	0.882622	0.639849	0.31024	0.139737	0.278788	0.0768693	0.304357	0.341012	0.409916
GO:0001764>P:neuron migration|IMP:MGI	Myh10	Q61879	Myosin-10 OS=Mus musculus OX=10090 GN=Myh10 PE=1 SV=2	28	13	1.6616	1.39192	1.36123	-1.57266	-1.5972	-1.13622	1.70081	2.96459	4.08897	8.14767e-05	2.48293	2.34308	2.1801	-2.86023	-2.5161	-3.03495	2.26589	5.20331	5.0892	8.14332e-06	0.463459	0.545433	0.681856	0.652359	0.59688	0.649334	0.791108	0.31024	0.139737	0.278788	0.0768693	0.304357	0.341012	0.409916
GO:0007411>P:axon guidance|IMP:MGI	Myh10	Q61879	Myosin-10 OS=Mus musculus OX=10090 GN=Myh10 PE=1 SV=2	28	10	0.396075	-0.192467	-1.30921	-0.0807208	-1.48354	1.11957	-1.27016	-0.111746	-0.0865501	0.819313	2.48293	2.34308	2.1801	-2.86023	-2.5161	-3.03495	2.26589	5.20331	5.0892	8.14332e-06	0.686764	0.963157	0.985647	0.678063	0.996728	0.67093	0.786752	0.31024	0.139737	0.278788	0.0768693	0.304357	0.341012	0.409916
mmu04530>Tight junction	Myh10	Q61879	Myosin-10 OS=Mus musculus OX=10090 GN=Myh10 PE=1 SV=2	28	68	1.35508	0.877721	2.06784	-0.585901	-1.42576	-1.99188	0.928851	2.78084	2.1778	0.00664047	2.48293	2.34308	2.1801	-2.86023	-2.5161	-3.03495	2.26589	5.20331	5.0892	8.14332e-06	0.835212	0.683956	0.881899	0.324257	0.942739	0.70487	0.354303	0.31024	0.139737	0.278788	0.0768693	0.304357	0.341012	0.409916
GO:0000281>P:mitotic cytokinesis|IMP:MGI	Myh10	Q61879	Myosin-10 OS=Mus musculus OX=10090 GN=Myh10 PE=1 SV=2	28	3	2.93704	2.74358	2.38666	-3.43937	-2.7897	-2.8491	2.55507	5.59268	4.57851	2.63931e-05	2.48293	2.34308	2.1801	-2.86023	-2.5161	-3.03495	2.26589	5.20331	5.0892	8.14332e-06	0.126153	0.070275	0.108028	0.202032	0.0219199	0.125571	0.0857678	0.31024	0.139737	0.278788	0.0768693	0.304357	0.341012	0.409916
GO:0043005>C:neuron projection|IDA:MGI	Myh10	Q61879	Myosin-10 OS=Mus musculus OX=10090 GN=Myh10 PE=1 SV=2	28	23	1.90632	0.819176	1.38997	-1.71303	-2.1793	-1.43495	1.34492	3.103	2.92811	0.00118003	2.48293	2.34308	2.1801	-2.86023	-2.5161	-3.03495	2.26589	5.20331	5.0892	8.14332e-06	0.644513	0.403721	0.897773	0.636785	0.522411	0.352078	0.637375	0.31024	0.139737	0.278788	0.0768693	0.304357	0.341012	0.409916
GO:0030426>C:growth cone|IDA:MGI	Myh10	Q61879	Myosin-10 OS=Mus musculus OX=10090 GN=Myh10 PE=1 SV=2	28	10	2.60023	1.13475	2.14605	-2.43679	-2.63094	-1.71394	1.81999	4.58284	2.91752	0.00120916	2.48293	2.34308	2.1801	-2.86023	-2.5161	-3.03495	2.26589	5.20331	5.0892	8.14332e-06	0.403998	0.135138	0.796701	0.287569	0.196418	0.160446	0.499112	0.31024	0.139737	0.278788	0.0768693	0.304357	0.341012	0.409916
GO:0007420>P:brain development|IMP:MGI	Myh10	Q61879	Myosin-10 OS=Mus musculus OX=10090 GN=Myh10 PE=1 SV=2	28	16	1.14226	1.70033	1.14543	-1.08598	-0.757154	-0.90543	1.55657	2.05086	3.37572	0.000420994	2.48293	2.34308	2.1801	-2.86023	-2.5161	-3.03495	2.26589	5.20331	5.0892	8.14332e-06	0.535868	0.792236	0.533513	0.755992	0.821769	0.910468	0.837692	0.31024	0.139737	0.278788	0.0768693	0.304357	0.341012	0.409916
mmu04270>Vascular smooth muscle contraction	Myh10	Q61879	Myosin-10 OS=Mus musculus OX=10090 GN=Myh10 PE=1 SV=2	28	29	2.72608	2.98222	2.49515	-2.17272	-1.83562	-2.86638	2.27577	4.8988	3.94213	0.000114254	2.48293	2.34308	2.1801	-2.86023	-2.5161	-3.03495	2.26589	5.20331	5.0892	8.14332e-06	0.202121	0.0999453	0.0722509	0.169076	0.28783	0.536056	0.0821621	0.31024	0.139737	0.278788	0.0768693	0.304357	0.341012	0.409916
GO:0031594>C:neuromuscular junction|IDA:MGI	Myh10	Q61879	Myosin-10 OS=Mus musculus OX=10090 GN=Myh10 PE=1 SV=2	28	7	0.905109	0.501215	0.065699	-0.533245	-1.00809	-1.14308	0.385768	1.5093	1.98042	0.0104612	2.48293	2.34308	2.1801	-2.86023	-2.5161	-3.03495	2.26589	5.20331	5.0892	8.14332e-06	0.964507	0.868528	0.962124	0.992478	0.957255	0.85962	0.786224	0.31024	0.139737	0.278788	0.0768693	0.304357	0.341012	0.409916
GO:0050885>P:neuromuscular process controlling balance|IMP:MGI	Myh10	Q61879	Myosin-10 OS=Mus musculus OX=10090 GN=Myh10 PE=1 SV=2	28	13	1.1751	1.158	1.21774	-1.48595	-0.643378	-1.27541	1.2896	2.45051	3.09869	0.00079672	2.48293	2.34308	2.1801	-2.86023	-2.5161	-3.03495	2.26589	5.20331	5.0892	8.14332e-06	0.676626	0.78036	0.780379	0.725808	0.64125	0.934892	0.721228	0.31024	0.139737	0.278788	0.0768693	0.304357	0.341012	0.409916
GO:0031175>P:neuron projection development|IMP:MGI	Myh10	Q61879	Myosin-10 OS=Mus musculus OX=10090 GN=Myh10 PE=1 SV=2	28	9	0.506419	0.810553	0.474794	-0.763359	-0.384979	-0.89016	0.645612	1.26978	2.62997	0.00234441	2.48293	2.34308	2.1801	-2.86023	-2.5161	-3.03495	2.26589	5.20331	5.0892	8.14332e-06	0.910359	0.94823	0.898972	0.966321	0.913065	0.964534	0.844402	0.31024	0.139737	0.278788	0.0768693	0.304357	0.341012	0.409916
GO:0043197>C:dendritic spine|IDA:MGI	Myh10	Q61879	Myosin-10 OS=Mus musculus OX=10090 GN=Myh10 PE=1 SV=2	28	7	-0.350585	-0.358812	-0.33214	-0.291574	-0.23975	-0.175514	-0.906409	-0.110836	-1.49748	0.0318071	2.48293	2.34308	2.1801	-2.86023	-2.5161	-3.03495	2.26589	5.20331	5.0892	8.14332e-06	0.848914	0.962358	0.969569	0.984585	0.983151	0.981927	0.982899	0.31024	0.139737	0.278788	0.0768693	0.304357	0.341012	0.409916
GO:0005819>C:spindle|IDA:MGI	Myh10	Q61879	Myosin-10 OS=Mus musculus OX=10090 GN=Myh10 PE=1 SV=2	28	6	1.7221	1.96309	1.8524	-2.38753	-1.36902	-2.51464	1.43949	4.23993	3.35828	0.000438249	2.48293	2.34308	2.1801	-2.86023	-2.5161	-3.03495	2.26589	5.20331	5.0892	8.14332e-06	0.597562	0.50318	0.395232	0.413266	0.214657	0.73196	0.171867	0.31024	0.139737	0.278788	0.0768693	0.304357	0.341012	0.409916
GO:0008283>P:cell population proliferation|IMP:MGI	Myh10	Q61879	Myosin-10 OS=Mus musculus OX=10090 GN=Myh10 PE=1 SV=2	28	22	0.535465	1.74426	3.23398	-0.0477395	-0.261762	-1.87952	0.0225978	2.00602	1.24132	0.0573698	2.48293	2.34308	2.1801	-2.86023	-2.5161	-3.03495	2.26589	5.20331	5.0892	8.14332e-06	0.996949	0.945365	0.50886	0.0316536	0.999766	0.98031	0.400535	0.31024	0.139737	0.278788	0.0768693	0.304357	0.341012	0.409916
GO:0060041>P:retina development in camera-type eye|IMP:MGI	Myh10	Q61879	Myosin-10 OS=Mus musculus OX=10090 GN=Myh10 PE=1 SV=2	28	7	2.60285	2.09876	1.24161	-1.8781	-3.24274	-1.89235	1.70394	3.99111	2.69861	0.00200167	2.48293	2.34308	2.1801	-2.86023	-2.5161	-3.03495	2.26589	5.20331	5.0892	8.14332e-06	0.460872	0.13436	0.328984	0.710717	0.42211	0.048671	0.392936	0.31024	0.139737	0.278788	0.0768693	0.304357	0.341012	0.409916
GO:0035904>P:aorta development|IMP:MGI	Myh10	Q61879	Myosin-10 OS=Mus musculus OX=10090 GN=Myh10 PE=1 SV=2	28	7	1.86309	2.74458	2.52238	-3.21697	-2.55143	-1.98436	2.72262	5.07381	3.43825	0.00036454	2.48293	2.34308	2.1801	-2.86023	-2.5161	-3.03495	2.26589	5.20331	5.0892	8.14332e-06	0.0902037	0.425636	0.107826	0.162343	0.0395235	0.192932	0.359402	0.31024	0.139737	0.278788	0.0768693	0.304357	0.341012	0.409916
GO:0060976>P:coronary vasculature development|IMP:MGI	Myh10	Q61879	Myosin-10 OS=Mus musculus OX=10090 GN=Myh10 PE=1 SV=2	28	9	1.95701	3.06091	2.76586	-3.00343	-2.66686	-2.53094	2.72639	5.43272	3.9227	0.000119481	2.48293	2.34308	2.1801	-2.86023	-2.5161	-3.03495	2.26589	5.20331	5.0892	8.14332e-06	0.0892615	0.383992	0.0603734	0.0967776	0.0684118	0.150158	0.165482	0.31024	0.139737	0.278788	0.0768693	0.304357	0.341012	0.409916
GO:0055015>P:ventricular cardiac muscle cell development|IMP:MGI	Myh10	Q61879	Myosin-10 OS=Mus musculus OX=10090 GN=Myh10 PE=1 SV=2	28	2	0.949614	0.77392	0.925307	-1.10664	-0.971278	-1.65585	0.857892	2.03194	3.22166	0.000600264	2.48293	2.34308	2.1801	-2.86023	-2.5161	-3.03495	2.26589	5.20331	5.0892	8.14332e-06	0.871326	0.855132	0.905396	0.855497	0.816721	0.86988	0.517401	0.31024	0.139737	0.278788	0.0768693	0.304357	0.341012	0.409916
GO:0030036>P:actin cytoskeleton organization|IGI:MGI	Myh10	Q61879	Myosin-10 OS=Mus musculus OX=10090 GN=Myh10 PE=1 SV=2	28	7	0.0779231	0.1782	0.45254	-0.792911	-1.06768	-0.271932	-0.328193	0.971111	1.66562	0.0215965	2.48293	2.34308	2.1801	-2.86023	-2.5161	-3.03495	2.26589	5.20331	5.0892	8.14332e-06	0.965978	0.993044	0.982752	0.969855	0.90823	0.850746	0.975101	0.31024	0.139737	0.278788	0.0768693	0.304357	0.341012	0.409916
GO:0007097>P:nuclear migration|IMP:MGI	Myh10	Q61879	Myosin-10 OS=Mus musculus OX=10090 GN=Myh10 PE=1 SV=2	28	3	2.05968	1.74576	1.15013	-2.60178	-1.56508	-2.07201	1.55411	3.81777	3.12993	0.000741433	2.48293	2.34308	2.1801	-2.86023	-2.5161	-3.03495	2.26589	5.20331	5.0892	8.14332e-06	0.537397	0.346834	0.510761	0.753264	0.155847	0.658049	0.319413	0.31024	0.139737	0.278788	0.0768693	0.304357	0.341012	0.409916
GO:0098974>P:postsynaptic actin cytoskeleton organization|IDA:SynGO	Myh10	Q61879	Myosin-10 OS=Mus musculus OX=10090 GN=Myh10 PE=1 SV=2	28	4	1.83048	1.95358	1.83654	-1.9733	-1.93031	-2.15967	1.81892	3.80984	5.9512	1.11893e-06	2.48293	2.34308	2.1801	-2.86023	-2.5161	-3.03495	2.26589	5.20331	5.0892	8.14332e-06	0.404336	0.443316	0.399358	0.423213	0.37257	0.485942	0.281712	0.31024	0.139737	0.278788	0.0768693	0.304357	0.341012	0.409916
GO:0001778>P:plasma membrane repair|IMP:MGI	Myh10	Q61879	Myosin-10 OS=Mus musculus OX=10090 GN=Myh10 PE=1 SV=2	28	1	2.34777	2.22319	2.06527	-2.81276	-2.45644	-2.98077	2.19614	5.03595	5.03732	9.17661e-06	2.48293	2.34308	2.1801	-2.86023	-2.5161	-3.03495	2.26589	5.20331	5.0892	8.14332e-06	0.22326	0.22407	0.275958	0.325403	0.101102	0.227592	0.0615744	0.31024	0.139737	0.278788	0.0768693	0.304357	0.341012	0.409916
GO:0003279>P:cardiac septum development|IMP:MGI	Myh10	Q61879	Myosin-10 OS=Mus musculus OX=10090 GN=Myh10 PE=1 SV=2	28	5	1.31775	2.42219	1.91355	-2.25394	-1.93369	-2.0814	1.42675	3.99496	3.55268	0.000280105	2.48293	2.34308	2.1801	-2.86023	-2.5161	-3.03495	2.26589	5.20331	5.0892	8.14332e-06	0.60625	0.712891	0.19967	0.393064	0.258224	0.483011	0.314732	0.31024	0.139737	0.278788	0.0768693	0.304357	0.341012	0.409916
GO:0006930>P:substrate-dependent cell migration, cell extension|IMP:MGI	Myh10	Q61879	Myosin-10 OS=Mus musculus OX=10090 GN=Myh10 PE=1 SV=2	28	1	2.34777	2.22319	2.06527	-2.81276	-2.45644	-2.98077	2.19614	5.03595	5.03732	9.17661e-06	2.48293	2.34308	2.1801	-2.86023	-2.5161	-3.03495	2.26589	5.20331	5.0892	8.14332e-06	0.223145	0.223897	0.27577	0.325226	0.100967	0.227352	0.0614888	0.31024	0.139737	0.278788	0.0768693	0.304357	0.341012	0.409916
GO:0008360>P:regulation of cell shape|IMP:MGI	Myh10	Q61879	Myosin-10 OS=Mus musculus OX=10090 GN=Myh10 PE=1 SV=2	28	4	2.71307	2.57368	2.23333	-2.87229	-3.00473	-2.94397	2.36019	5.51765	5.49305	3.21328e-06	2.48293	2.34308	2.1801	-2.86023	-2.5161	-3.03495	2.26589	5.20331	5.0892	8.14332e-06	0.180498	0.103431	0.152884	0.255536	0.0904172	0.0736442	0.0678785	0.31024	0.139737	0.278788	0.0768693	0.304357	0.341012	0.409916
GO:0016460>C:myosin II complex|IDA:MGI	Myh10	Q61879	Myosin-10 OS=Mus musculus OX=10090 GN=Myh10 PE=1 SV=2	28	2	2.83978	2.79085	2.71961	-3.42059	-3.06965	-3.56347	2.70851	6.21144	5.66114	2.18201e-06	2.48293	2.34308	2.1801	-2.86023	-2.5161	-3.03495	2.26589	5.20331	5.0892	8.14332e-06	0.093537	0.0835323	0.100411	0.103285	0.0232074	0.0683647	0.0142826	0.31024	0.139737	0.278788	0.0768693	0.304357	0.341012	0.409916
GO:0021592>P:fourth ventricle development|IMP:MGI	Myh10	Q61879	Myosin-10 OS=Mus musculus OX=10090 GN=Myh10 PE=1 SV=2	28	1	2.34777	2.22319	2.06527	-2.81276	-2.45644	-2.98077	2.19614	5.03595	5.03732	9.17661e-06	2.48293	2.34308	2.1801	-2.86023	-2.5161	-3.03495	2.26589	5.20331	5.0892	8.14332e-06	0.22303	0.223725	0.275581	0.325049	0.100832	0.227113	0.0614034	0.31024	0.139737	0.278788	0.0768693	0.304357	0.341012	0.409916
GO:0021670>P:lateral ventricle development|IMP:MGI	Myh10	Q61879	Myosin-10 OS=Mus musculus OX=10090 GN=Myh10 PE=1 SV=2	28	2	2.34777	0.588454	0.519571	-1.38842	-1.21117	-1.54799	-0.206222	1.97687	1.85695	0.013901	2.48293	2.34308	2.1801	-2.86023	-2.5161	-3.03495	2.26589	5.20331	5.0892	8.14332e-06	0.982122	0.223553	0.956234	0.94957	0.698568	0.795504	0.575413	0.31024	0.139737	0.278788	0.0768693	0.304357	0.341012	0.409916
GO:0021678>P:third ventricle development|IMP:MGI	Myh10	Q61879	Myosin-10 OS=Mus musculus OX=10090 GN=Myh10 PE=1 SV=2	28	2	2.34777	0.588454	0.519571	-1.38842	-1.21117	-1.54799	-0.206222	1.97687	1.85695	0.013901	2.48293	2.34308	2.1801	-2.86023	-2.5161	-3.03495	2.26589	5.20331	5.0892	8.14332e-06	0.982047	0.223381	0.956127	0.949473	0.698376	0.795321	0.575236	0.31024	0.139737	0.278788	0.0768693	0.304357	0.341012	0.409916
GO:0021680>P:cerebellar Purkinje cell layer development|IMP:MGI	Myh10	Q61879	Myosin-10 OS=Mus musculus OX=10090 GN=Myh10 PE=1 SV=2	28	3	0.216806	0.579434	0.25602	-0.936839	-0.319118	-0.650961	0.277161	0.906981	2.01394	0.00968414	2.48293	2.34308	2.1801	-2.86023	-2.5161	-3.03495	2.26589	5.20331	5.0892	8.14332e-06	0.970741	0.975855	0.957673	0.984991	0.854514	0.971956	0.911782	0.31024	0.139737	0.278788	0.0768693	0.304357	0.341012	0.409916
GO:0030239>P:myofibril assembly|IMP:MGI	Myh10	Q61879	Myosin-10 OS=Mus musculus OX=10090 GN=Myh10 PE=1 SV=2	28	1	2.34777	2.22319	2.06527	-2.81276	-2.45644	-2.98077	2.19614	5.03595	5.03732	9.17661e-06	2.48293	2.34308	2.1801	-2.86023	-2.5161	-3.03495	2.26589	5.20331	5.0892	8.14332e-06	0.222914	0.223209	0.275393	0.324873	0.100698	0.226874	0.0613182	0.31024	0.139737	0.278788	0.0768693	0.304357	0.341012	0.409916
R-MMU-5357905>Regulation of TNFR1 signaling	Rnf31	Q924T7	E3 ubiquitin-protein ligase RNF31 OS=Mus musculus OX=10090 GN=Rnf31 PE=1 SV=2	1	17	0.0783949	-0.193457	-0.253698	0.30594	0.095163	-0.124201	0.0895609	-0.28862	-0.599026	0.251753	-1.50413	-1.46841	-1.72013	1.44186	1.26935	1.25516	-1.90318	-2.77349	-5.08561	8.21087e-06	0.993509	0.992783	0.98549	0.983416	0.981462	0.988747	0.989161	0.540919	0.955879	1.03165	1.01755	0.873584	0.879261	0.699027
R-MMU-5357956>TNFR1-induced NFkappaB signaling pathway	Rnf31	Q924T7	E3 ubiquitin-protein ligase RNF31 OS=Mus musculus OX=10090 GN=Rnf31 PE=1 SV=2	1	14	-0.0672969	0.215028	-0.272889	-0.0336346	0.37685	-0.345054	0.116127	-0.0336624	-0.0562474	0.878522	-1.50413	-1.46841	-1.72013	1.44186	1.26935	1.25516	-1.90318	-2.77349	-5.08561	8.21087e-06	0.995046	0.992227	0.988699	0.987419	0.996898	0.964719	0.966366	0.540919	0.955879	1.03165	1.01755	0.873584	0.879261	0.699027
GO:0005829>C:cytosol|IDA:MGI	Rnf31	Q924T7	E3 ubiquitin-protein ligase RNF31 OS=Mus musculus OX=10090 GN=Rnf31 PE=1 SV=2	1	107	-0.647028	-0.844716	0.781124	2.47928	2.53695	2.05873	-1.33448	-3.12631	-2.08226	0.00827452	-1.50413	-1.46841	-1.72013	1.44186	1.26935	1.25516	-1.90318	-2.77349	-5.08561	8.21087e-06	0.6484	0.924585	0.889052	0.898803	0.19205	0.199467	0.324779	0.540919	0.955879	1.03165	1.01755	0.873584	0.879261	0.699027
mmu04217>Necroptosis	Rnf31	Q924T7	E3 ubiquitin-protein ligase RNF31 OS=Mus musculus OX=10090 GN=Rnf31 PE=1 SV=2	1	53	-0.463907	-0.67838	-1.54042	0.784634	0.589634	1.33459	0.475768	-1.46301	-1.9729	0.0106438	-1.50413	-1.46841	-1.72013	1.44186	1.26935	1.25516	-1.90318	-2.77349	-5.08561	8.21087e-06	0.940865	0.952977	0.937389	0.568864	0.913332	0.944733	0.69496	0.540919	0.955879	1.03165	1.01755	0.873584	0.879261	0.699027
GO:0009898>C:cytoplasmic side of plasma membrane|IDA:BHF-UCL	Rnf31	Q924T7	E3 ubiquitin-protein ligase RNF31 OS=Mus musculus OX=10090 GN=Rnf31 PE=1 SV=2	1	4	0.473704	-0.5377	-0.277258	0.392674	0.274599	0.0409406	-0.344375	-0.551857	-0.473449	0.336164	-1.50413	-1.46841	-1.72013	1.44186	1.26935	1.25516	-1.90318	-2.77349	-5.08561	8.21087e-06	0.965463	0.95335	0.955496	0.988696	0.972461	0.979993	0.99564	0.540919	0.955879	1.03165	1.01755	0.873584	0.879261	0.699027
GO:0035631>C:CD40 receptor complex|IDA:BHF-UCL	Rnf31	Q924T7	E3 ubiquitin-protein ligase RNF31 OS=Mus musculus OX=10090 GN=Rnf31 PE=1 SV=2	1	4	0.473704	-0.5377	-0.277258	0.392674	0.274599	0.0409406	-0.344375	-0.551857	-0.473449	0.336164	-1.50413	-1.46841	-1.72013	1.44186	1.26935	1.25516	-1.90318	-2.77349	-5.08561	8.21087e-06	0.96538	0.953257	0.955396	0.988615	0.972372	0.979913	0.995574	0.540919	0.955879	1.03165	1.01755	0.873584	0.879261	0.699027
mmu04621>NOD-like receptor signaling pathway	Rnf31	Q924T7	E3 ubiquitin-protein ligase RNF31 OS=Mus musculus OX=10090 GN=Rnf31 PE=1 SV=2	1	53	-1.7042	-1.52155	-1.97516	2.52062	1.86012	2.12048	-1.40697	-3.82468	-4.12769	7.45266e-05	-1.50413	-1.46841	-1.72013	1.44186	1.26935	1.25516	-1.90318	-2.77349	-5.08561	8.21087e-06	0.620789	0.515903	0.612186	0.354127	0.182129	0.530847	0.295725	0.540919	0.955879	1.03165	1.01755	0.873584	0.879261	0.699027
GO:0016567>P:protein ubiquitination|IMP:BHF-UCL	Rnf31	Q924T7	E3 ubiquitin-protein ligase RNF31 OS=Mus musculus OX=10090 GN=Rnf31 PE=1 SV=2	1	1	-1.58961	-1.54443	-1.79602	1.47132	1.30208	1.28903	-1.96964	-2.89169	-5.18162	6.58238e-06	-1.50413	-1.46841	-1.72013	1.44186	1.26935	1.25516	-1.90318	-2.77349	-5.08561	8.21087e-06	0.32465	0.573644	0.604408	0.44585	0.653965	0.763217	0.714967	0.540919	0.955879	1.03165	1.01755	0.873584	0.879261	0.699027
GO:0023035>P:CD40 signaling pathway|IMP:BHF-UCL	Rnf31	Q924T7	E3 ubiquitin-protein ligase RNF31 OS=Mus musculus OX=10090 GN=Rnf31 PE=1 SV=2	1	1	-1.58961	-1.54443	-1.79602	1.47132	1.30208	1.28903	-1.96964	-2.89169	-5.18162	6.58238e-06	-1.50413	-1.46841	-1.72013	1.44186	1.26935	1.25516	-1.90318	-2.77349	-5.08561	8.21087e-06	0.32451	0.573453	0.604214	0.445672	0.653768	0.763021	0.714799	0.540919	0.955879	1.03165	1.01755	0.873584	0.879261	0.699027
GO:0043123>P:positive regulation of I-kappaB kinase/NF-kappaB signaling|IMP:BHF-UCL	Rnf31	Q924T7	E3 ubiquitin-protein ligase RNF31 OS=Mus musculus OX=10090 GN=Rnf31 PE=1 SV=2	1	1	-1.58961	-1.54443	-1.79602	1.47132	1.30208	1.28903	-1.96964	-2.89169	-5.18162	6.58238e-06	-1.50413	-1.46841	-1.72013	1.44186	1.26935	1.25516	-1.90318	-2.77349	-5.08561	8.21087e-06	0.32437	0.573262	0.60402	0.445494	0.653571	0.762825	0.714631	0.540919	0.955879	1.03165	1.01755	0.873584	0.879261	0.699027
GO:0060546>P:negative regulation of necroptotic process|IGI:MGI	Rnf31	Q924T7	E3 ubiquitin-protein ligase RNF31 OS=Mus musculus OX=10090 GN=Rnf31 PE=1 SV=2	1	1	-1.58961	-1.54443	-1.79602	1.47132	1.30208	1.28903	-1.96964	-2.89169	-5.18162	6.58238e-06	-1.50413	-1.46841	-1.72013	1.44186	1.26935	1.25516	-1.90318	-2.77349	-5.08561	8.21087e-06	0.32423	0.573071	0.603826	0.445316	0.653375	0.762629	0.714462	0.540919	0.955879	1.03165	1.01755	0.873584	0.879261	0.699027
PTHR16004>RING FINGER PROTEIN 31-RELATED	Rnf31	Q924T7	E3 ubiquitin-protein ligase RNF31 OS=Mus musculus OX=10090 GN=Rnf31 PE=1 SV=2	1	1	-1.58961	-1.54443	-1.79602	1.47132	1.30208	1.28903	-1.96964	-2.89169	-5.18162	6.58238e-06	-1.50413	-1.46841	-1.72013	1.44186	1.26935	1.25516	-1.90318	-2.77349	-5.08561	8.21087e-06	0.32409	0.57288	0.603633	0.445138	0.653178	0.762433	0.714294	0.540919	0.955879	1.03165	1.01755	0.873584	0.879261	0.699027
GO:0005737>C:cytoplasm|IDA:MGI	Cd34	Q64314	Hematopoietic progenitor cell antigen CD34 OS=Mus musculus OX=10090 GN=Cd34 PE=1 SV=1	2	307	-2.00306	-2.37129	-0.921024	2.71907	1.78571	1.71946	-2.1437	-3.78877	-2.67922	0.00209307	-7.45091	-6.82868	-7.25503	3.88042	3.16762	2.83501	-5.45439	-10.4227	-5.08543	8.21423e-06	0.243773	0.360801	0.218045	0.858455	0.122606	0.55478	0.495711	9.8134e-06	0.00743709	0.0767306	0.124503	6.16358e-11	4.27859e-09	2.67236e-10
GO:0005576>C:extracellular region|IDA:MGI	Cd34	Q64314	Hematopoietic progenitor cell antigen CD34 OS=Mus musculus OX=10090 GN=Cd34 PE=1 SV=1	2	8	0.18864	-0.263536	-0.607006	0.927503	0.455574	1.15584	0.341067	-1.19104	-1.59298	0.0255283	-7.45091	-6.82868	-7.25503	3.88042	3.16762	2.83501	-5.45439	-10.4227	-5.08543	8.21423e-06	0.965102	0.979575	0.983122	0.939994	0.853951	0.954667	0.781888	9.8134e-06	0.00743709	0.0767306	0.124503	6.16358e-11	4.27859e-09	2.67236e-10
GO:0009986>C:cell surface|IDA:UniProtKB	Cd34	Q64314	Hematopoietic progenitor cell antigen CD34 OS=Mus musculus OX=10090 GN=Cd34 PE=1 SV=1	2	9	1.3489	1.65382	1.85846	1.78039	0.329212	0.696028	2.82007	0.957788	0.676357	0.21069	-7.45091	-6.82868	-7.25503	3.88042	3.16762	2.83501	-5.45439	-10.4227	-5.08543	8.21423e-06	0.074195	0.687131	0.551272	0.409401	0.478977	0.970641	0.905236	9.8134e-06	0.00743709	0.0767306	0.124503	6.16358e-11	4.27859e-09	2.67236e-10
GO:0016020>C:membrane|IDA:MGI	Cd34	Q64314	Hematopoietic progenitor cell antigen CD34 OS=Mus musculus OX=10090 GN=Cd34 PE=1 SV=1	2	73	0.743375	0.779172	1.23527	-0.891813	-1.08866	-1.19893	1.75261	1.86783	3.39113	0.000406319	-7.45091	-6.82868	-7.25503	3.88042	3.16762	2.83501	-5.45439	-10.4227	-5.08543	8.21423e-06	0.433016	0.909776	0.905562	0.713891	0.872555	0.838957	0.756024	9.8134e-06	0.00743709	0.0767306	0.124503	6.16358e-11	4.27859e-09	2.67236e-10
GO:0009897>C:external side of plasma membrane|IDA:MGI	Cd34	Q64314	Hematopoietic progenitor cell antigen CD34 OS=Mus musculus OX=10090 GN=Cd34 PE=1 SV=1	2	26	-1.75431	-2.63961	-2.27081	4.79541	0.112316	3.77322	-5.1684	-6.04403	-1.61988	0.0239948	-7.45091	-6.82868	-7.25503	3.88042	3.16762	2.83501	-5.45439	-10.4227	-5.08543	8.21423e-06	2.90437e-05	0.483752	0.131166	0.245576	0.000237728	0.989118	0.00753152	9.8134e-06	0.00743709	0.0767306	0.124503	6.16358e-11	4.27859e-09	2.67236e-10
mmu04514>Cell adhesion molecules	Cd34	Q64314	Hematopoietic progenitor cell antigen CD34 OS=Mus musculus OX=10090 GN=Cd34 PE=1 SV=1	2	13	2.48729	1.03718	2.26556	1.01044	-1.81205	-0.194928	2.79393	2.46048	1.1393	0.0725596	-7.45091	-6.82868	-7.25503	3.88042	3.16762	2.83501	-5.45439	-10.4227	-5.08543	8.21423e-06	0.0776579	0.173616	0.833322	0.24343	0.834639	0.545639	0.982959	9.8134e-06	0.00743709	0.0767306	0.124503	6.16358e-11	4.27859e-09	2.67236e-10
GO:0007160>P:cell-matrix adhesion|IBA:GO_Central	Cd34	Q64314	Hematopoietic progenitor cell antigen CD34 OS=Mus musculus OX=10090 GN=Cd34 PE=1 SV=1	2	2	2.42219	2.39813	2.32375	-2.61354	-2.32364	-3.12249	3.05086	5.01167	4.5605	2.75106e-05	-7.45091	-6.82868	-7.25503	3.88042	3.16762	2.83501	-5.45439	-10.4227	-5.08543	8.21423e-06	0.041084	0.198835	0.20958	0.22374	0.152414	0.281845	0.0417777	9.8134e-06	0.00743709	0.0767306	0.124503	6.16358e-11	4.27859e-09	2.67236e-10
GO:0071944>C:cell periphery|IDA:MGI	Cd34	Q64314	Hematopoietic progenitor cell antigen CD34 OS=Mus musculus OX=10090 GN=Cd34 PE=1 SV=1	2	5	-1.02522	1.93131	1.19364	2.37148	0.897119	1.75859	3.49316	-0.564949	-0.42209	0.378364	-7.45091	-6.82868	-7.25503	3.88042	3.16762	2.83501	-5.45439	-10.4227	-5.08543	8.21423e-06	0.0131536	0.835464	0.402429	0.737772	0.221476	0.880802	0.468891	9.8134e-06	0.00743709	0.0767306	0.124503	6.16358e-11	4.27859e-09	2.67236e-10
mmu04640>Hematopoietic cell lineage	Cd34	Q64314	Hematopoietic progenitor cell antigen CD34 OS=Mus musculus OX=10090 GN=Cd34 PE=1 SV=1	2	8	-1.50428	-0.502817	-0.0461341	4.69896	1.22283	1.44616	-1.81813	-1.94898	-1.22624	0.0593969	-7.45091	-6.82868	-7.25503	3.88042	3.16762	2.83501	-5.45439	-10.4227	-5.08543	8.21423e-06	0.404888	0.610756	0.961243	0.995377	0.000352689	0.78964	0.632339	9.8134e-06	0.00743709	0.0767306	0.124503	6.16358e-11	4.27859e-09	2.67236e-10
GO:0043199>F:sulfate binding|IDA:MGI	Cd34	Q64314	Hematopoietic progenitor cell antigen CD34 OS=Mus musculus OX=10090 GN=Cd34 PE=1 SV=1	2	1	-7.55875	-6.92385	-7.34888	3.92043	3.21073	2.88139	-5.52247	-10.5596	-5.10852	7.78898e-06	-7.45091	-6.82868	-7.25503	3.88042	3.16762	2.83501	-5.45439	-10.4227	-5.08543	8.21423e-06	4.89492e-06	2.2314e-11	1.7329e-09	7.87883e-11	0.00539318	0.0534327	0.0791633	9.8134e-06	0.00743709	0.0767306	0.124503	6.16358e-11	4.27859e-09	2.67236e-10
GO:0050900>P:leukocyte migration|IMP:MGI	Cd34	Q64314	Hematopoietic progenitor cell antigen CD34 OS=Mus musculus OX=10090 GN=Cd34 PE=1 SV=1	2	1	-7.55875	-6.92385	-7.34888	3.92043	3.21073	1.86501	-5.52247	-10.5596	-4.07982	8.32118e-05	-7.45091	-6.82868	-7.25503	3.88042	3.16762	2.83501	-5.45439	-10.4227	-5.08543	8.21423e-06	4.84874e-06	2.15445e-11	1.68958e-09	7.68186e-11	0.00537186	0.0532929	0.409451	9.8134e-06	0.00743709	0.0767306	0.124503	6.16358e-11	4.27859e-09	2.67236e-10
PTHR16677>HEMATOPOIETIC PROGENITOR CELL ANTIGEN CD34	Cd34	Q64314	Hematopoietic progenitor cell antigen CD34 OS=Mus musculus OX=10090 GN=Cd34 PE=1 SV=1	2	1	-7.55875	-6.92385	-7.34888	3.92043	3.21073	2.88139	-5.52247	-10.5596	-5.10852	7.78898e-06	-7.45091	-6.82868	-7.25503	3.88042	3.16762	2.83501	-5.45439	-10.4227	-5.08543	8.21423e-06	4.80343e-06	2.08264e-11	1.64837e-09	7.49449e-11	0.00535071	0.0531537	0.0790605	9.8134e-06	0.00743709	0.0767306	0.124503	6.16358e-11	4.27859e-09	2.67236e-10
mmu05165>Human papillomavirus infection	Fn1	P11276	Fibronectin OS=Mus musculus OX=10090 GN=Fn1 PE=1 SV=4	14	85	-0.577795	-0.616012	0.138849	1.48103	1.10436	-0.216811	-0.655366	-1.68216	-0.935565	0.115994	2.64966	2.27116	2.36976	-3.31447	-2.79246	-3.07676	2.46563	5.44652	5.08063	8.30554e-06	0.908638	0.945419	0.951403	0.988082	0.6452	0.828898	0.981414	0.213385	0.0441832	0.169855	0.0679505	0.220419	0.388276	0.314569
R-MMU-114608>Platelet degranulation	Fn1	P11276	Fibronectin OS=Mus musculus OX=10090 GN=Fn1 PE=1 SV=4	14	44	2.15705	1.26308	2.03651	-3.03623	-3.11945	-2.31395	2.30867	5.07274	3.59195	0.000255886	2.64966	2.27116	2.36976	-3.31447	-2.79246	-3.07676	2.46563	5.44652	5.08063	8.30554e-06	0.200193	0.305175	0.732324	0.336045	0.0649623	0.0674569	0.232329	0.213385	0.0441832	0.169855	0.0679505	0.220419	0.388276	0.314569
GO:0031012>C:extracellular matrix|IDA:MGI	Fn1	P11276	Fibronectin OS=Mus musculus OX=10090 GN=Fn1 PE=1 SV=4	14	19	3.56281	2.75903	2.68268	-4.14803	-5.57473	-3.0258	3.60232	6.90706	3.10769	0.000780387	2.64966	2.27116	2.36976	-3.31447	-2.79246	-3.07676	2.46563	5.44652	5.08063	8.30554e-06	0.00985652	0.0138271	0.107009	0.11309	0.00272826	1.12117e-05	0.0543151	0.213385	0.0441832	0.169855	0.0679505	0.220419	0.388276	0.314569
R-MMU-216083>Integrin cell surface interactions	Fn1	P11276	Fibronectin OS=Mus musculus OX=10090 GN=Fn1 PE=1 SV=4	14	20	5.65847	3.77541	4.52282	-5.35923	-5.77249	-4.55956	6.09955	9.88205	3.95419	0.000111124	2.64966	2.27116	2.36976	-3.31447	-2.79246	-3.07676	2.46563	5.44652	5.08063	8.30554e-06	2.33637e-07	2.58059e-06	0.00784746	0.000407945	2.10672e-05	4.00339e-06	0.000583833	0.213385	0.0441832	0.169855	0.0679505	0.220419	0.388276	0.314569
R-MMU-3000178>ECM proteoglycans	Fn1	P11276	Fibronectin OS=Mus musculus OX=10090 GN=Fn1 PE=1 SV=4	14	15	5.56926	3.87677	4.90598	-5.78106	-5.88555	-6.33733	6.07386	10.7915	4.49216	3.2199e-05	2.64966	2.27116	2.36976	-3.31447	-2.79246	-3.07676	2.46563	5.44652	5.08063	8.30554e-06	2.66667e-07	4.14052e-06	0.00573091	7.85388e-05	3.08478e-06	2.10346e-06	1.05722e-07	0.213385	0.0441832	0.169855	0.0679505	0.220419	0.388276	0.314569
mmu04151>PI3K-Akt signaling pathway	Fn1	P11276	Fibronectin OS=Mus musculus OX=10090 GN=Fn1 PE=1 SV=4	14	77	1.46464	-0.0198729	0.657891	-0.583545	-1.93433	-0.860418	0.118479	1.51831	1.42901	0.0372385	2.64966	2.27116	2.36976	-3.31447	-2.79246	-3.07676	2.46563	5.44652	5.08063	8.30554e-06	0.99442	0.628123	0.997838	0.918689	0.942619	0.48287	0.850107	0.213385	0.0441832	0.169855	0.0679505	0.220419	0.388276	0.314569
mmu04510>Focal adhesion	Fn1	P11276	Fibronectin OS=Mus musculus OX=10090 GN=Fn1 PE=1 SV=4	14	60	3.50566	2.76275	3.65947	-3.48675	-4.02546	-2.85717	2.5175	6.99241	3.99474	0.000101219	2.64966	2.27116	2.36976	-3.31447	-2.79246	-3.07676	2.46563	5.44652	5.08063	8.30554e-06	0.138197	0.0168759	0.106438	0.00912219	0.0189842	0.00453026	0.084259	0.213385	0.0441832	0.169855	0.0679505	0.220419	0.388276	0.314569
mmu04512>ECM-receptor interaction	Fn1	P11276	Fibronectin OS=Mus musculus OX=10090 GN=Fn1 PE=1 SV=4	14	16	4.23451	2.94554	3.82814	-3.6179	-4.44328	-4.20528	2.77987	8.03343	4.16754	6.79925e-05	2.64966	2.27116	2.36976	-3.31447	-2.79246	-3.07676	2.46563	5.44652	5.08063	8.30554e-06	0.0803225	0.00143167	0.079568	0.00543909	0.0130853	0.000862194	0.00230423	0.213385	0.0441832	0.169855	0.0679505	0.220419	0.388276	0.314569
mmu05200>Pathways in cancer	Fn1	P11276	Fibronectin OS=Mus musculus OX=10090 GN=Fn1 PE=1 SV=4	14	133	1.84204	1.33596	2.17069	-1.97748	-2.3014	-2.07298	0.974074	3.91502	3.93183	0.000116995	2.64966	2.27116	2.36976	-3.31447	-2.79246	-3.07676	2.46563	5.44652	5.08063	8.30554e-06	0.820833	0.437103	0.720433	0.279139	0.369481	0.295214	0.319177	0.213385	0.0441832	0.169855	0.0679505	0.220419	0.388276	0.314569
R-MMU-2129379>Molecules associated with elastic fibres	Fn1	P11276	Fibronectin OS=Mus musculus OX=10090 GN=Fn1 PE=1 SV=4	14	8	4.07013	2.29764	1.81299	-4.3586	-4.57246	-2.23737	2.63377	6.65625	2.5059	0.00311958	2.64966	2.27116	2.36976	-3.31447	-2.79246	-3.07676	2.46563	5.44652	5.08063	8.30554e-06	0.109477	0.0024491	0.242755	0.438092	0.001198	0.000788473	0.260689	0.213385	0.0441832	0.169855	0.0679505	0.220419	0.388276	0.314569
GO:0005604>C:basement membrane|IDA:MGI	Fn1	P11276	Fibronectin OS=Mus musculus OX=10090 GN=Fn1 PE=1 SV=4	14	9	2.93889	2.23645	1.64771	-2.79767	-2.79373	-2.19853	2.25041	5.03018	3.48856	0.000324669	2.64966	2.27116	2.36976	-3.31447	-2.79246	-3.07676	2.46563	5.44652	5.08063	8.30554e-06	0.206106	0.0699548	0.27001	0.515364	0.104688	0.124598	0.268563	0.213385	0.0441832	0.169855	0.0679505	0.220419	0.388276	0.314569
R-MMU-202733>Cell surface interactions at the vascular wall	Fn1	P11276	Fibronectin OS=Mus musculus OX=10090 GN=Fn1 PE=1 SV=4	14	14	4.99815	4.10537	5.1614	-6.40612	-7.03347	-5.3799	6.27148	11.4043	4.33696	4.60296e-05	2.64966	2.27116	2.36976	-3.31447	-2.79246	-3.07676	2.46563	5.44652	5.08063	8.30554e-06	9.01454e-08	6.95336e-05	0.00249273	2.47954e-05	8.19695e-08	5.16278e-09	1.3325e-05	0.213385	0.0441832	0.169855	0.0679505	0.220419	0.388276	0.314569
R-MMU-381426>Regulation of Insulin-like Growth Factor (IGF) transport and uptake by Insulin-like Growth Factor Binding Proteins (IGFBPs)	Fn1	P11276	Fibronectin OS=Mus musculus OX=10090 GN=Fn1 PE=1 SV=4	14	37	0.691296	-0.00761412	0.242775	0.193674	-1.55528	0.118002	1.0077	0.124773	0.52466	0.298772	2.64966	2.27116	2.36976	-3.31447	-2.79246	-3.07676	2.46563	5.44652	5.08063	8.30554e-06	0.80742	0.913635	0.997363	0.984283	0.991523	0.662093	0.990591	0.213385	0.0441832	0.169855	0.0679505	0.220419	0.388276	0.314569
R-MMU-8957275>Post-translational protein phosphorylation	Fn1	P11276	Fibronectin OS=Mus musculus OX=10090 GN=Fn1 PE=1 SV=4	14	36	1.00156	0.331197	0.546929	0.0340424	-1.76523	-0.173552	1.42433	0.720481	0.982727	0.104057	2.64966	2.27116	2.36976	-3.31447	-2.79246	-3.07676	2.46563	5.44652	5.08063	8.30554e-06	0.608227	0.848712	0.975235	0.954755	0.996764	0.563068	0.983272	0.213385	0.0441832	0.169855	0.0679505	0.220419	0.388276	0.314569
R-MMU-1474228>Degradation of the extracellular matrix	Fn1	P11276	Fibronectin OS=Mus musculus OX=10090 GN=Fn1 PE=1 SV=4	14	14	-2.03632	-1.66169	-1.67955	2.81739	0.457346	1.74122	-1.88771	-3.42077	-2.1253	0.00749381	2.64966	2.27116	2.36976	-3.31447	-2.79246	-3.07676	2.46563	5.44652	5.08063	8.30554e-06	0.370534	0.35856	0.546534	0.497796	0.100195	0.955626	0.480986	0.213385	0.0441832	0.169855	0.0679505	0.220419	0.388276	0.314569
mmu04810>Regulation of actin cytoskeleton	Fn1	P11276	Fibronectin OS=Mus musculus OX=10090 GN=Fn1 PE=1 SV=4	14	76	3.92994	3.79599	4.20511	-3.90973	-4.06948	-3.03809	3.40919	7.83967	4.62409	2.37634e-05	2.64966	2.27116	2.36976	-3.31447	-2.79246	-3.07676	2.46563	5.44652	5.08063	8.30554e-06	0.0159783	0.0040699	0.00729395	0.00129019	0.00550673	0.00381305	0.0522221	0.213385	0.0441832	0.169855	0.0679505	0.220419	0.388276	0.314569
mmu04933>AGE-RAGE signaling pathway in diabetic complications	Fn1	P11276	Fibronectin OS=Mus musculus OX=10090 GN=Fn1 PE=1 SV=4	14	32	1.6741	1.52849	1.35142	-1.80386	-1.57131	-1.34392	1.70619	3.0998	4.34918	4.4753e-05	2.64966	2.27116	2.36976	-3.31447	-2.79246	-3.07676	2.46563	5.44652	5.08063	8.30554e-06	0.459315	0.535947	0.612282	0.652122	0.468601	0.659518	0.691437	0.213385	0.0441832	0.169855	0.0679505	0.220419	0.388276	0.314569
mmu05135>Yersinia infection	Fn1	P11276	Fibronectin OS=Mus musculus OX=10090 GN=Fn1 PE=1 SV=4	14	66	0.796311	0.797104	1.68492	-1.38696	-0.866798	-1.51363	1.11084	2.18407	2.56246	0.00273867	2.64966	2.27116	2.36976	-3.31447	-2.79246	-3.07676	2.46563	5.44652	5.08063	8.30554e-06	0.77545	0.902908	0.900938	0.494807	0.698325	0.882537	0.592809	0.213385	0.0441832	0.169855	0.0679505	0.220419	0.388276	0.314569
compID_3047>Parvulin-associated pre-rRNP complex	Fn1	P11276	Fibronectin OS=Mus musculus OX=10090 GN=Fn1 PE=1 SV=4	14	46	2.14565	5.60706	3.73477	-4.76537	-1.96315	-4.96342	4.29853	8.50013	2.28718	0.00516198	2.64966	2.27116	2.36976	-3.31447	-2.79246	-3.07676	2.46563	5.44652	5.08063	8.30554e-06	0.000869646	0.312223	4.1095e-06	0.00736986	0.000263505	0.471622	0.000102402	0.213385	0.0441832	0.169855	0.0679505	0.220419	0.388276	0.314569
GO:0042060>P:wound healing|IMP:MGI	Fn1	P11276	Fibronectin OS=Mus musculus OX=10090 GN=Fn1 PE=1 SV=4	14	5	0.392859	0.541734	2.34142	-1.07256	-1.91519	-1.20509	1.72714	1.74682	1.66923	0.0214178	2.64966	2.27116	2.36976	-3.31447	-2.79246	-3.07676	2.46563	5.44652	5.08063	8.30554e-06	0.448292	0.961847	0.959575	0.216874	0.830997	0.494713	0.756103	0.213385	0.0441832	0.169855	0.0679505	0.220419	0.388276	0.314569
R-MMU-3000170>Syndecan interactions	Fn1	P11276	Fibronectin OS=Mus musculus OX=10090 GN=Fn1 PE=1 SV=4	14	5	2.99173	2.83965	2.82986	-2.39562	-2.52843	-3.65807	2.22298	5.36808	3.84877	0.000141655	2.64966	2.27116	2.36976	-3.31447	-2.79246	-3.07676	2.46563	5.44652	5.08063	8.30554e-06	0.217193	0.0607588	0.0913714	0.0827781	0.210848	0.198613	0.0105036	0.213385	0.0441832	0.169855	0.0679505	0.220419	0.388276	0.314569
mmu05205>Proteoglycans in cancer	Fn1	P11276	Fibronectin OS=Mus musculus OX=10090 GN=Fn1 PE=1 SV=4	14	75	2.34349	2.50766	1.97386	-3.14528	-2.94812	-2.51064	1.88296	5.29161	4.51572	3.04987e-05	2.64966	2.27116	2.36976	-3.31447	-2.79246	-3.07676	2.46563	5.44652	5.08063	8.30554e-06	0.373184	0.224576	0.174974	0.35504	0.0491579	0.084465	0.173666	0.213385	0.0441832	0.169855	0.0679505	0.220419	0.388276	0.314569
mmu05100>Bacterial invasion of epithelial cells	Fn1	P11276	Fibronectin OS=Mus musculus OX=10090 GN=Fn1 PE=1 SV=4	14	50	3.20196	2.04836	3.67551	-3.47674	-3.36796	-3.04015	2.76774	6.56992	3.63091	0.000233931	2.64966	2.27116	2.36976	-3.31447	-2.79246	-3.07676	2.46563	5.44652	5.08063	8.30554e-06	0.0805864	0.0361854	0.355457	0.0086489	0.0196079	0.0363867	0.0520892	0.213385	0.0441832	0.169855	0.0679505	0.220419	0.388276	0.314569
GO:0007507>P:heart development|IBA:GO_Central	Fn1	P11276	Fibronectin OS=Mus musculus OX=10090 GN=Fn1 PE=1 SV=4	14	5	3.42356	2.96546	3.08378	-4.27996	-3.20582	-4.85227	3.46488	7.36374	3.87979	0.000131889	2.64966	2.27116	2.36976	-3.31447	-2.79246	-3.07676	2.46563	5.44652	5.08063	8.30554e-06	0.0138012	0.019045	0.0755633	0.048573	0.00166138	0.053928	0.000157709	0.213385	0.0441832	0.169855	0.0679505	0.220419	0.388276	0.314569
GO:0005615>C:extracellular space|HDA:BHF-UCL	Fn1	P11276	Fibronectin OS=Mus musculus OX=10090 GN=Fn1 PE=1 SV=4	14	32	5.38001	2.69159	4.04033	-4.36009	-5.43345	-2.58936	5.2873	8.40042	2.7026	0.00198333	2.64966	2.27116	2.36976	-3.31447	-2.79246	-3.07676	2.46563	5.44652	5.08063	8.30554e-06	1.64542e-05	1.08041e-05	0.120023	0.0024426	0.001197	1.8887e-05	0.146528	0.213385	0.0441832	0.169855	0.0679505	0.220419	0.388276	0.314569
GO:0062023>C:collagen-containing extracellular matrix|HDA:UniProtKB	Fn1	P11276	Fibronectin OS=Mus musculus OX=10090 GN=Fn1 PE=1 SV=4	14	13	6.18	4.48269	4.95234	-7.50011	-7.37965	-6.45215	6.67918	12.332	4.46451	3.43152e-05	2.64966	2.27116	2.36976	-3.31447	-2.79246	-3.07676	2.46563	5.44652	5.08063	8.30554e-06	9.01138e-09	1.82525e-07	0.000566664	6.40614e-05	9.79863e-11	6.10281e-10	6.27982e-08	0.213385	0.0441832	0.169855	0.0679505	0.220419	0.388276	0.314569
R-MMU-1474244>Extracellular matrix organization	Fn1	P11276	Fibronectin OS=Mus musculus OX=10090 GN=Fn1 PE=1 SV=4	14	5	4.98633	3.46429	3.65846	-5.07614	-4.5903	-5.08377	4.19318	8.7346	4.22448	5.96382e-05	2.64966	2.27116	2.36976	-3.31447	-2.79246	-3.07676	2.46563	5.44652	5.08063	8.30554e-06	0.0013054	7.33483e-05	0.0195094	0.0091368	7.22254e-05	0.000731784	5.9263e-05	0.213385	0.0441832	0.169855	0.0679505	0.220419	0.388276	0.314569
R-MMU-3000171>Non-integrin membrane-ECM interactions	Fn1	P11276	Fibronectin OS=Mus musculus OX=10090 GN=Fn1 PE=1 SV=4	14	8	5.20441	3.38542	3.62006	-5.09192	-4.85277	-4.88073	4.22499	8.5008	4.01048	9.76151e-05	2.64966	2.27116	2.36976	-3.31447	-2.79246	-3.07676	2.46563	5.44652	5.08063	8.30554e-06	0.00114818	2.7203e-05	0.0254722	0.0103869	6.81261e-05	0.000243117	0.000137723	0.213385	0.0441832	0.169855	0.0679505	0.220419	0.388276	0.314569
R-MMU-8874081>MET activates PTK2 signaling	Fn1	P11276	Fibronectin OS=Mus musculus OX=10090 GN=Fn1 PE=1 SV=4	14	12	4.01625	2.65053	2.74852	-3.33269	-3.35114	-3.98229	3.06124	6.09966	3.78292	0.000164848	2.64966	2.27116	2.36976	-3.31447	-2.79246	-3.07676	2.46563	5.44652	5.08063	8.30554e-06	0.0398734	0.00295199	0.127786	0.10049	0.029786	0.0370495	0.00378872	0.213385	0.0441832	0.169855	0.0679505	0.220419	0.388276	0.314569
GO:0007155>P:cell adhesion|IDA:MGI	Fn1	P11276	Fibronectin OS=Mus musculus OX=10090 GN=Fn1 PE=1 SV=4	14	13	3.8761	3.26034	4.14127	-5.32068	-5.33063	-4.65452	4.89072	9.19678	4.87136	1.34474e-05	2.64966	2.27116	2.36976	-3.31447	-2.79246	-3.07676	2.46563	5.44652	5.08063	8.30554e-06	9.59522e-05	0.00500635	0.0362508	0.00164417	2.52313e-05	3.20195e-05	0.000393169	0.213385	0.0441832	0.169855	0.0679505	0.220419	0.388276	0.314569
GO:0016324>C:apical plasma membrane|IDA:MGI	Fn1	P11276	Fibronectin OS=Mus musculus OX=10090 GN=Fn1 PE=1 SV=4	14	19	0.833123	1.22179	1.30623	-1.1429	-0.473523	-2.2338	1.17031	2.36469	1.96822	0.0107592	2.64966	2.27116	2.36976	-3.31447	-2.79246	-3.07676	2.46563	5.44652	5.08063	8.30554e-06	0.74397	0.892177	0.743779	0.677269	0.804659	0.957184	0.259968	0.213385	0.0441832	0.169855	0.0679505	0.220419	0.388276	0.314569
mmu05222>Small cell lung cancer	Fn1	P11276	Fibronectin OS=Mus musculus OX=10090 GN=Fn1 PE=1 SV=4	14	25	0.186045	-1.74501	-0.529015	-0.0848989	0.834159	0.262929	-1.20906	-0.791944	-0.761706	0.173099	2.64966	2.27116	2.36976	-3.31447	-2.79246	-3.07676	2.46563	5.44652	5.08063	8.30554e-06	0.72075	0.98111	0.508249	0.95121	0.994912	0.889741	0.977235	0.213385	0.0441832	0.169855	0.0679505	0.220419	0.388276	0.314569
GO:0007399>P:nervous system development|IBA:GO_Central	Fn1	P11276	Fibronectin OS=Mus musculus OX=10090 GN=Fn1 PE=1 SV=4	14	10	2.58393	2.91391	2.68936	-2.20105	-3.731	-2.94513	3.11046	5.63449	3.63809	0.000230095	2.64966	2.27116	2.36976	-3.31447	-2.79246	-3.07676	2.46563	5.44652	5.08063	8.30554e-06	0.0350699	0.140369	0.0869753	0.111525	0.27834	0.0116834	0.0677164	0.213385	0.0441832	0.169855	0.0679505	0.220419	0.388276	0.314569
R-MMU-5674135>MAP2K and MAPK activation	Fn1	P11276	Fibronectin OS=Mus musculus OX=10090 GN=Fn1 PE=1 SV=4	14	21	1.29354	1.14171	1.40544	-1.16917	-1.36491	-1.39548	1.31306	2.65845	4.80762	1.55733e-05	2.64966	2.27116	2.36976	-3.31447	-2.79246	-3.07676	2.46563	5.44652	5.08063	8.30554e-06	0.662245	0.725888	0.791834	0.627323	0.797031	0.731162	0.661288	0.213385	0.0441832	0.169855	0.0679505	0.220419	0.388276	0.314569
mmu05146>Amoebiasis	Fn1	P11276	Fibronectin OS=Mus musculus OX=10090 GN=Fn1 PE=1 SV=4	14	28	2.21845	1.84722	2.12095	-2.33053	-1.79357	-2.61185	1.64248	4.45147	4.0799	8.31949e-05	2.64966	2.27116	2.36976	-3.31447	-2.79246	-3.07676	2.46563	5.44652	5.08063	8.30554e-06	0.490989	0.278199	0.448423	0.30049	0.233036	0.548521	0.139726	0.213385	0.0441832	0.169855	0.0679505	0.220419	0.388276	0.314569
R-MMU-354192>Integrin signaling	Fn1	P11276	Fibronectin OS=Mus musculus OX=10090 GN=Fn1 PE=1 SV=4	14	8	1.99828	1.53465	1.503	-1.41681	-1.31182	-1.9019	1.46914	2.95146	3.734	0.0001845	2.64966	2.27116	2.36976	-3.31447	-2.79246	-3.07676	2.46563	5.44652	5.08063	8.30554e-06	0.581092	0.364538	0.608943	0.586427	0.679545	0.758918	0.400032	0.213385	0.0441832	0.169855	0.0679505	0.220419	0.388276	0.314569
R-MMU-354194>GRB2:SOS provides linkage to MAPK signaling for Integrins	Fn1	P11276	Fibronectin OS=Mus musculus OX=10090 GN=Fn1 PE=1 SV=4	14	6	1.99254	1.78418	1.73919	-1.49778	-1.10346	-2.15793	1.69242	3.28196	3.3788	0.000418027	2.64966	2.27116	2.36976	-3.31447	-2.79246	-3.07676	2.46563	5.44652	5.08063	8.30554e-06	0.467455	0.368194	0.485934	0.477598	0.63311	0.82862	0.282611	0.213385	0.0441832	0.169855	0.0679505	0.220419	0.388276	0.314569
R-MMU-372708>p130Cas linkage to MAPK signaling for integrins	Fn1	P11276	Fibronectin OS=Mus musculus OX=10090 GN=Fn1 PE=1 SV=4	14	7	2.48165	2.32695	2.20983	-3.2328	-1.73979	-2.64837	2.43906	4.97532	3.41929	0.000380814	2.64966	2.27116	2.36976	-3.31447	-2.79246	-3.07676	2.46563	5.44652	5.08063	8.30554e-06	0.161728	0.175772	0.232948	0.264062	0.0376213	0.573942	0.13315	0.213385	0.0441832	0.169855	0.0679505	0.220419	0.388276	0.314569
R-MMU-1566977>Fibronectin matrix formation	Fn1	P11276	Fibronectin OS=Mus musculus OX=10090 GN=Fn1 PE=1 SV=4	14	3	1.63622	1.08452	1.72588	-1.84459	-3.02429	-1.29922	1.6734	3.48082	2.53082	0.00294565	2.64966	2.27116	2.36976	-3.31447	-2.79246	-3.07676	2.46563	5.44652	5.08063	8.30554e-06	0.474512	0.549952	0.816612	0.482973	0.445055	0.0735504	0.712795	0.213385	0.0441832	0.169855	0.0679505	0.220419	0.388276	0.314569
GO:0007044>P:cell-substrate junction assembly|IDA:MGI	Fn1	P11276	Fibronectin OS=Mus musculus OX=10090 GN=Fn1 PE=1 SV=4	14	2	2.15948	2.15154	2.82005	-3.12782	-3.64796	-2.56549	2.51196	5.28729	3.86108	0.000137695	2.64966	2.27116	2.36976	-3.31447	-2.79246	-3.07676	2.46563	5.44652	5.08063	8.30554e-06	0.139962	0.303513	0.308435	0.0850572	0.0518751	0.0157533	0.153957	0.213385	0.0441832	0.169855	0.0679505	0.220419	0.388276	0.314569
GO:0007160>P:cell-matrix adhesion|IDA:MGI	Fn1	P11276	Fibronectin OS=Mus musculus OX=10090 GN=Fn1 PE=1 SV=4	14	4	3.18803	3.388	3.64169	-3.97079	-3.59969	-3.73818	3.76827	7.12619	5.72349	1.89023e-06	2.64966	2.27116	2.36976	-3.31447	-2.79246	-3.07676	2.46563	5.44652	5.08063	8.30554e-06	0.00549461	0.0377795	0.0253519	0.00966291	0.00468698	0.017685	0.00800568	0.213385	0.0441832	0.169855	0.0679505	0.220419	0.388276	0.314569
GO:0007161>P:calcium-independent cell-matrix adhesion|IDA:MGI	Fn1	P11276	Fibronectin OS=Mus musculus OX=10090 GN=Fn1 PE=1 SV=4	14	1	2.51735	2.15385	2.25697	-3.26798	-2.73474	-3.02366	2.39596	5.28063	5.02932	9.34716e-06	2.64966	2.27116	2.36976	-3.31447	-2.79246	-3.07676	2.46563	5.44652	5.08063	8.30554e-06	0.17095	0.162475	0.308036	0.247273	0.0346253	0.134818	0.0546216	0.213385	0.0441832	0.169855	0.0679505	0.220419	0.388276	0.314569
GO:0016504>F:peptidase activator activity|IDA:MGI	Fn1	P11276	Fibronectin OS=Mus musculus OX=10090 GN=Fn1 PE=1 SV=4	14	1	2.51735	2.15385	2.25697	-3.26798	-2.73474	-3.02366	2.39596	5.28063	5.02932	9.34716e-06	2.64966	2.27116	2.36976	-3.31447	-2.79246	-3.07676	2.46563	5.44652	5.08063	8.30554e-06	0.170835	0.16233	0.307838	0.247108	0.0345534	0.134629	0.054544	0.213385	0.0441832	0.169855	0.0679505	0.220419	0.388276	0.314569
GO:0045773>P:positive regulation of axon extension|IDA:MGI	Fn1	P11276	Fibronectin OS=Mus musculus OX=10090 GN=Fn1 PE=1 SV=4	14	1	2.51735	2.15385	2.25697	-3.26798	-2.73474	-3.02366	2.39596	5.28063	5.02932	9.34716e-06	2.64966	2.27116	2.36976	-3.31447	-2.79246	-3.07676	2.46563	5.44652	5.08063	8.30554e-06	0.170721	0.162185	0.307641	0.246942	0.0344819	0.134441	0.0544666	0.213385	0.0441832	0.169855	0.0679505	0.220419	0.388276	0.314569
GO:0070527>P:platelet aggregation|IBA:GO_Central	Fn1	P11276	Fibronectin OS=Mus musculus OX=10090 GN=Fn1 PE=1 SV=4	14	1	2.51735	2.15385	2.25697	-3.26798	-2.73474	-3.02366	2.39596	5.28063	5.02932	9.34716e-06	2.64966	2.27116	2.36976	-3.31447	-2.79246	-3.07676	2.46563	5.44652	5.08063	8.30554e-06	0.170607	0.16204	0.307444	0.246777	0.0344107	0.134253	0.0543895	0.213385	0.0441832	0.169855	0.0679505	0.220419	0.388276	0.314569
GO:0072378>P:blood coagulation, fibrin clot formation|IBA:GO_Central	Fn1	P11276	Fibronectin OS=Mus musculus OX=10090 GN=Fn1 PE=1 SV=4	14	1	2.51735	2.15385	2.25697	-3.26798	-2.73474	-3.02366	2.39596	5.28063	5.02932	9.34716e-06	2.64966	2.27116	2.36976	-3.31447	-2.79246	-3.07676	2.46563	5.44652	5.08063	8.30554e-06	0.170492	0.161896	0.307248	0.246612	0.0343397	0.134065	0.0543126	0.213385	0.0441832	0.169855	0.0679505	0.220419	0.388276	0.314569
mmu04510>Focal adhesion	Parva	Q9EPC1	Alpha-parvin OS=Mus musculus OX=10090 GN=Parva PE=1 SV=1	5	60	3.50566	2.76275	3.65947	-3.48675	-4.02546	-2.85717	2.5175	6.99241	3.99474	0.000101219	2.04555	1.73874	1.84388	-2.13347	-2.1775	-2.48629	2.01961	4.02139	5.0738	8.43714e-06	0.138197	0.0168759	0.106438	0.00912219	0.0189842	0.00453026	0.084259	0.463732	0.499419	0.474175	0.256499	0.614937	0.691617	0.614174
GO:0030027>C:lamellipodium|IDA:MGI	Parva	Q9EPC1	Alpha-parvin OS=Mus musculus OX=10090 GN=Parva PE=1 SV=1	5	27	2.43975	2.34207	3.25282	-3.09672	-2.06644	-3.25363	3.0888	5.53647	3.50663	0.000311434	2.04555	1.73874	1.84388	-2.13347	-2.1775	-2.48629	2.01961	4.02139	5.0738	8.43714e-06	0.0371853	0.191841	0.230003	0.0303442	0.0561316	0.413581	0.0315665	0.463732	0.499419	0.474175	0.256499	0.614937	0.691617	0.614174
GO:0005634>C:nucleus|IDA:MGI	Parva	Q9EPC1	Alpha-parvin OS=Mus musculus OX=10090 GN=Parva PE=1 SV=1	5	336	-2.29498	-1.7855	-1.00881	2.47412	3.7766	1.83417	-1.86292	-4.25962	-2.52163	0.00300866	2.04555	1.73874	1.84388	-2.13347	-2.1775	-2.48629	2.01961	4.02139	5.0738	8.43714e-06	0.380732	0.244649	0.484741	0.815049	0.194295	0.0100184	0.427047	0.463732	0.499419	0.474175	0.256499	0.614937	0.691617	0.614174
GO:0005737>C:cytoplasm|IDA:MGI	Parva	Q9EPC1	Alpha-parvin OS=Mus musculus OX=10090 GN=Parva PE=1 SV=1	5	307	-2.00306	-2.37129	-0.921024	2.71907	1.78571	1.71946	-2.1437	-3.78877	-2.67922	0.00209307	2.04555	1.73874	1.84388	-2.13347	-2.1775	-2.48629	2.01961	4.02139	5.0738	8.43714e-06	0.243773	0.360801	0.218045	0.858455	0.122606	0.55478	0.495711	0.463732	0.499419	0.474175	0.256499	0.614937	0.691617	0.614174
GO:0015629>C:actin cytoskeleton|IBA:GO_Central	Parva	Q9EPC1	Alpha-parvin OS=Mus musculus OX=10090 GN=Parva PE=1 SV=1	5	12	0.365625	0.554788	-0.180194	-0.414612	1.20914	-0.0940741	0.270224	0.459699	0.00802087	0.981701	2.04555	1.73874	1.84388	-2.13347	-2.1775	-2.48629	2.01961	4.02139	5.0738	8.43714e-06	0.971321	0.960691	0.959719	0.979284	0.973812	0.797151	0.99403	0.463732	0.499419	0.474175	0.256499	0.614937	0.691617	0.614174
GO:0003779>F:actin binding|IDA:MGI	Parva	Q9EPC1	Alpha-parvin OS=Mus musculus OX=10090 GN=Parva PE=1 SV=1	5	13	1.26504	0.254326	0.115795	-0.94739	-0.585465	-0.478499	0.225711	0.839791	1.45141	0.0353664	2.04555	1.73874	1.84388	-2.13347	-2.1775	-2.48629	2.01961	4.02139	5.0738	8.43714e-06	0.978558	0.74162	0.984236	0.992856	0.851869	0.94552	0.94271	0.463732	0.499419	0.474175	0.256499	0.614937	0.691617	0.614174
GO:0005925>C:focal adhesion|IDA:MGI	Parva	Q9EPC1	Alpha-parvin OS=Mus musculus OX=10090 GN=Parva PE=1 SV=1	5	12	3.21049	3.10294	3.51501	-3.06561	-3.01711	-3.52745	3.48807	6.2761	5.23108	5.87376e-06	2.04555	1.73874	1.84388	-2.13347	-2.1775	-2.48629	2.01961	4.02139	5.0738	8.43714e-06	0.0133348	0.0352504	0.0538608	0.0148604	0.0612862	0.0744581	0.0157738	0.463732	0.499419	0.474175	0.256499	0.614937	0.691617	0.614174
R-MMU-446343>Localization of the PINCH-ILK-PARVIN complex to focal adhesions	Parva	Q9EPC1	Alpha-parvin OS=Mus musculus OX=10090 GN=Parva PE=1 SV=1	5	4	2.11767	1.03372	0.885817	-1.21206	-2.33766	-1.27514	1.50745	2.30886	2.28534	0.00518392	2.04555	1.73874	1.84388	-2.13347	-2.1775	-2.48629	2.01961	4.02139	5.0738	8.43714e-06	0.567054	0.322843	0.835857	0.868985	0.786195	0.283891	0.72089	0.463732	0.499419	0.474175	0.256499	0.614937	0.691617	0.614174
R-MMU-446353>Cell-extracellular matrix interactions	Parva	Q9EPC1	Alpha-parvin OS=Mus musculus OX=10090 GN=Parva PE=1 SV=1	5	8	2.94296	2.66685	3.96457	-2.40562	-3.94303	-2.86804	3.21844	5.811	3.31529	0.000483854	2.04555	1.73874	1.84388	-2.13347	-2.1775	-2.48629	2.01961	4.02139	5.0738	8.43714e-06	0.0270006	0.0691363	0.124316	0.00328657	0.2067	0.00580808	0.081839	0.463732	0.499419	0.474175	0.256499	0.614937	0.691617	0.614174
compID_2729>PIP complex	Parva	Q9EPC1	Alpha-parvin OS=Mus musculus OX=10090 GN=Parva PE=1 SV=1	5	3	2.98579	2.56013	2.43872	-2.87702	-3.02463	-3.1474	2.81627	5.58476	5.1884	6.48034e-06	2.04555	1.73874	1.84388	-2.13347	-2.1775	-2.48629	2.01961	4.02139	5.0738	8.43714e-06	0.0746294	0.0618648	0.155895	0.182327	0.0893287	0.0736078	0.0387292	0.463732	0.499419	0.474175	0.256499	0.614937	0.691617	0.614174
GO:0007155>P:cell adhesion|IDA:MGI	Parva	Q9EPC1	Alpha-parvin OS=Mus musculus OX=10090 GN=Parva PE=1 SV=1	5	13	3.8761	3.26034	4.14127	-5.32068	-5.33063	-4.65452	4.89072	9.19678	4.87136	1.34474e-05	2.04555	1.73874	1.84388	-2.13347	-2.1775	-2.48629	2.01961	4.02139	5.0738	8.43714e-06	9.59522e-05	0.00500635	0.0362508	0.00164417	2.52313e-05	3.20195e-05	0.000393169	0.463732	0.499419	0.474175	0.256499	0.614937	0.691617	0.614174
GO:0030031>P:cell projection assembly|IBA:GO_Central	Parva	Q9EPC1	Alpha-parvin OS=Mus musculus OX=10090 GN=Parva PE=1 SV=1	5	8	2.44736	1.91157	1.2957	-2.53902	-2.24792	-1.19844	1.84407	4.1595	2.74534	0.00179747	2.04555	1.73874	1.84388	-2.13347	-2.1775	-2.48629	2.01961	4.02139	5.0738	8.43714e-06	0.391293	0.190422	0.413659	0.68311	0.176939	0.321941	0.756012	0.463732	0.499419	0.474175	0.256499	0.614937	0.691617	0.614174
GO:0034446>P:substrate adhesion-dependent cell spreading|IMP:UniProtKB	Parva	Q9EPC1	Alpha-parvin OS=Mus musculus OX=10090 GN=Parva PE=1 SV=1	5	5	0.687145	0.777782	0.744806	-0.598955	-0.0562919	-1.13782	0.816888	1.34376	1.88368	0.0130713	2.04555	1.73874	1.84388	-2.13347	-2.1775	-2.48629	2.01961	4.02139	5.0738	8.43714e-06	0.878006	0.914625	0.905673	0.903145	0.940268	0.993288	0.78967	0.463732	0.499419	0.474175	0.256499	0.614937	0.691617	0.614174
R-MMU-446388>Regulation of cytoskeletal remodeling and cell spreading by IPP complex components	Parva	Q9EPC1	Alpha-parvin OS=Mus musculus OX=10090 GN=Parva PE=1 SV=1	5	5	2.35091	1.52158	1.71149	-0.848929	-1.53909	-0.838195	1.87653	2.56042	2.99743	0.00100593	2.04555	1.73874	1.84388	-2.13347	-2.1775	-2.48629	2.01961	4.02139	5.0738	8.43714e-06	0.374252	0.222701	0.612338	0.489058	0.888841	0.658118	0.859638	0.463732	0.499419	0.474175	0.256499	0.614937	0.691617	0.614174
GO:0002040>P:sprouting angiogenesis|IMP:UniProtKB	Parva	Q9EPC1	Alpha-parvin OS=Mus musculus OX=10090 GN=Parva PE=1 SV=1	5	2	1.78458	1.2681	1.43479	-1.75401	-1.7913	-1.88415	1.43376	3.22609	4.52148	3.00969e-05	2.04555	1.73874	1.84388	-2.13347	-2.1775	-2.48629	2.01961	4.02139	5.0738	8.43714e-06	0.601559	0.472657	0.730827	0.613039	0.497881	0.550451	0.397551	0.463732	0.499419	0.474175	0.256499	0.614937	0.691617	0.614174
GO:0003148>P:outflow tract septum morphogenesis|IMP:UniProtKB	Parva	Q9EPC1	Alpha-parvin OS=Mus musculus OX=10090 GN=Parva PE=1 SV=1	5	1	1.92364	1.6307	1.7388	-2.09089	-2.12637	-2.43742	1.95036	3.86517	5.04907	8.93154e-06	2.04555	1.73874	1.84388	-2.13347	-2.1775	-2.48629	2.01961	4.02139	5.0738	8.43714e-06	0.33614	0.401564	0.552925	0.476367	0.328735	0.383227	0.187666	0.463732	0.499419	0.474175	0.256499	0.614937	0.691617	0.614174
GO:0007163>P:establishment or maintenance of cell polarity|IMP:UniProtKB	Parva	Q9EPC1	Alpha-parvin OS=Mus musculus OX=10090 GN=Parva PE=1 SV=1	5	1	1.92364	1.6307	1.7388	-2.09089	-2.12637	-2.43742	1.95036	3.86517	5.04907	8.93154e-06	2.04555	1.73874	1.84388	-2.13347	-2.1775	-2.48629	2.01961	4.02139	5.0738	8.43714e-06	0.335996	0.401371	0.552732	0.476187	0.328543	0.382942	0.187511	0.463732	0.499419	0.474175	0.256499	0.614937	0.691617	0.614174
GO:0031532>P:actin cytoskeleton reorganization|IBA:GO_Central	Parva	Q9EPC1	Alpha-parvin OS=Mus musculus OX=10090 GN=Parva PE=1 SV=1	5	1	1.92364	1.6307	1.7388	-2.09089	-2.12637	-2.43742	1.95036	3.86517	5.04907	8.93154e-06	2.04555	1.73874	1.84388	-2.13347	-2.1775	-2.48629	2.01961	4.02139	5.0738	8.43714e-06	0.335852	0.401178	0.552539	0.476007	0.32835	0.382657	0.187357	0.463732	0.499419	0.474175	0.256499	0.614937	0.691617	0.614174
GO:0034113>P:heterotypic cell-cell adhesion|IMP:UniProtKB	Parva	Q9EPC1	Alpha-parvin OS=Mus musculus OX=10090 GN=Parva PE=1 SV=1	5	1	1.92364	1.6307	1.7388	-2.09089	-2.12637	-2.43742	1.95036	3.86517	5.04907	8.93154e-06	2.04555	1.73874	1.84388	-2.13347	-2.1775	-2.48629	2.01961	4.02139	5.0738	8.43714e-06	0.335709	0.400986	0.552346	0.475828	0.328159	0.382373	0.187202	0.463732	0.499419	0.474175	0.256499	0.614937	0.691617	0.614174
GO:0070252>P:actin-mediated cell contraction|IMP:UniProtKB	Parva	Q9EPC1	Alpha-parvin OS=Mus musculus OX=10090 GN=Parva PE=1 SV=1	5	1	1.92364	1.6307	1.7388	-2.09089	-2.12637	-2.43742	1.95036	3.86517	5.04907	8.93154e-06	2.04555	1.73874	1.84388	-2.13347	-2.1775	-2.48629	2.01961	4.02139	5.0738	8.43714e-06	0.335566	0.400794	0.552154	0.475648	0.327967	0.382089	0.187048	0.463732	0.499419	0.474175	0.256499	0.614937	0.691617	0.614174
GO:0071670>P:smooth muscle cell chemotaxis|IMP:UniProtKB	Parva	Q9EPC1	Alpha-parvin OS=Mus musculus OX=10090 GN=Parva PE=1 SV=1	5	1	1.92364	1.6307	1.7388	-2.09089	-2.12637	-2.43742	1.95036	3.86517	5.04907	8.93154e-06	2.04555	1.73874	1.84388	-2.13347	-2.1775	-2.48629	2.01961	4.02139	5.0738	8.43714e-06	0.335423	0.400602	0.551961	0.475469	0.327776	0.381805	0.186895	0.463732	0.499419	0.474175	0.256499	0.614937	0.691617	0.614174
PTHR12114>PARVIN	Parva	Q9EPC1	Alpha-parvin OS=Mus musculus OX=10090 GN=Parva PE=1 SV=1	5	1	1.92364	1.6307	1.7388	-0.176851	-2.12637	-2.43742	1.95036	3.86517	2.02913	0.00935127	2.04555	1.73874	1.84388	-2.13347	-2.1775	-2.48629	2.01961	4.02139	5.0738	8.43714e-06	0.33528	0.40041	0.551769	0.47529	0.992834	0.381522	0.186741	0.463732	0.499419	0.474175	0.256499	0.614937	0.691617	0.614174
GO:0031965>C:nuclear membrane|IDA:MGI	Lemd2	Q6DVA0	LEM domain-containing protein 2 OS=Mus musculus OX=10090 GN=Lemd2 PE=1 SV=1	1	5	-0.980557	-1.36107	-1.10349	1.57837	1.04463	1.0327	-1.2568	-2.14812	-3.43611	0.000366347	-1.04268	-0.959545	-0.898912	1.07029	0.940285	0.887464	-1.20543	-1.89983	-5.0286	9.36262e-06	0.695301	0.857225	0.703112	0.774297	0.595894	0.858326	0.817118	0.944792	1.05306	1.04777	1.06705	1.0073	1.01516	1.0496
GO:0035914>P:skeletal muscle cell differentiation|IMP:MGI	Lemd2	Q6DVA0	LEM domain-containing protein 2 OS=Mus musculus OX=10090 GN=Lemd2 PE=1 SV=1	1	6	-0.45147	0.127218	-0.399344	0.207267	0.249488	0.0404352	-0.104775	-0.606611	-0.975162	0.105886	-1.04268	-0.959545	-0.898912	1.07029	0.940285	0.887464	-1.20543	-1.89983	-5.0286	9.36262e-06	0.99281	0.956908	0.988304	0.978942	0.99016	0.982311	0.995655	0.944792	1.05306	1.04777	1.06705	1.0073	1.01516	1.0496
R-MMU-2980766>Nuclear Envelope Breakdown	Lemd2	Q6DVA0	LEM domain-containing protein 2 OS=Mus musculus OX=10090 GN=Lemd2 PE=1 SV=1	1	7	-0.596157	-0.96854	-0.515622	0.665573	0.507982	0.852736	-0.943709	-1.26173	-2.87501	0.00133348	-1.04268	-0.959545	-0.898912	1.07029	0.940285	0.887464	-1.20543	-1.89983	-5.0286	9.36262e-06	0.831186	0.939281	0.850947	0.950696	0.938831	0.951995	0.851639	0.944792	1.05306	1.04777	1.06705	1.0073	1.01516	1.0496
R-MMU-2995383>Initiation of Nuclear Envelope (NE) Reformation	Lemd2	Q6DVA0	LEM domain-containing protein 2 OS=Mus musculus OX=10090 GN=Lemd2 PE=1 SV=1	1	16	-0.374718	-0.932451	0.170555	0.342457	0.00519934	1.12668	-0.647472	-0.717175	-0.880914	0.131548	-1.04268	-0.959545	-0.898912	1.07029	0.940285	0.887464	-1.20543	-1.89983	-5.0286	9.36262e-06	0.909388	0.959976	0.866544	0.982171	0.984031	0.998449	0.788458	0.944792	1.05306	1.04777	1.06705	1.0073	1.01516	1.0496
R-MMU-4419969>Depolymerisation of the Nuclear Lamina	Lemd2	Q6DVA0	LEM domain-containing protein 2 OS=Mus musculus OX=10090 GN=Lemd2 PE=1 SV=1	1	8	0.967028	0.872146	0.896088	-1.03648	-0.459118	-1.14961	0.896205	1.93257	2.94195	0.00114302	-1.04268	-0.959545	-0.898912	1.07029	0.940285	0.887464	-1.20543	-1.89983	-5.0286	9.36262e-06	0.853656	0.85005	0.883736	0.867197	0.828833	0.956411	0.784803	0.944792	1.05306	1.04777	1.06705	1.0073	1.01516	1.0496
R-MMU-9668328>Sealing of the nuclear envelope (NE) by ESCRT-III	Lemd2	Q6DVA0	LEM domain-containing protein 2 OS=Mus musculus OX=10090 GN=Lemd2 PE=1 SV=1	1	17	-1.50765	-1.57216	-0.165383	1.37461	0.54535	0.985244	-0.849021	-2.49289	-1.77888	0.0166388	-1.04268	-0.959545	-0.898912	1.07029	0.940285	0.887464	-1.20543	-1.89983	-5.0286	9.36262e-06	0.87055	0.610606	0.583595	0.983161	0.700516	0.955412	0.836335	0.944792	1.05306	1.04777	1.06705	1.0073	1.01516	1.0496
GO:0031490>F:chromatin DNA binding|IBA:GO_Central	Lemd2	Q6DVA0	LEM domain-containing protein 2 OS=Mus musculus OX=10090 GN=Lemd2 PE=1 SV=1	1	9	-0.0519028	0.425971	0.00200288	0.527755	0.00333524	0.134054	0.126358	-0.132051	-0.166349	0.681791	-1.04268	-0.959545	-0.898912	1.07029	0.940285	0.887464	-1.20543	-1.89983	-5.0286	9.36262e-06	0.994958	0.996655	0.966958	0.999702	0.956869	0.998963	0.986307	0.944792	1.05306	1.04777	1.06705	1.0073	1.01516	1.0496
GO:0043409>P:negative regulation of MAPK cascade|IMP:MGI	Lemd2	Q6DVA0	LEM domain-containing protein 2 OS=Mus musculus OX=10090 GN=Lemd2 PE=1 SV=1	1	4	-2.08783	-1.05101	-0.906228	0.993936	0.623743	0.534054	-0.521632	-1.67475	-2.1837	0.00655092	-1.04268	-0.959545	-0.898912	1.07029	0.940285	0.887464	-1.20543	-1.89983	-5.0286	9.36262e-06	0.942007	0.337326	0.827359	0.862056	0.847398	0.940776	0.936617	0.944792	1.05306	1.04777	1.06705	1.0073	1.01516	1.0496
GO:0051898>P:negative regulation of protein kinase B signaling|IMP:UniProtKB	Lemd2	Q6DVA0	LEM domain-containing protein 2 OS=Mus musculus OX=10090 GN=Lemd2 PE=1 SV=1	1	3	1.12358	0.753433	1.66614	-0.991768	-1.47586	-2.33124	1.02532	2.59944	2.37895	0.00417877	-1.04268	-0.959545	-0.898912	1.07029	0.940285	0.887464	-1.20543	-1.89983	-5.0286	9.36262e-06	0.798936	0.792746	0.914633	0.506634	0.848587	0.66885	0.225173	0.944792	1.05306	1.04777	1.06705	1.0073	1.01516	1.0496
GO:0022008>P:neurogenesis|IMP:UniProtKB	Lemd2	Q6DVA0	LEM domain-containing protein 2 OS=Mus musculus OX=10090 GN=Lemd2 PE=1 SV=1	1	3	-0.310266	-0.779852	-1.1264	0.740583	0.25259	0.955066	-0.807604	-1.52043	-1.93529	0.0116067	-1.04268	-0.959545	-0.898912	1.07029	0.940285	0.887464	-1.20543	-1.89983	-5.0286	9.36262e-06	0.879837	0.968824	0.905098	0.767756	0.915748	0.981799	0.84275	0.944792	1.05306	1.04777	1.06705	1.0073	1.01516	1.0496
GO:0030514>P:negative regulation of BMP signaling pathway|IBA:GO_Central	Lemd2	Q6DVA0	LEM domain-containing protein 2 OS=Mus musculus OX=10090 GN=Lemd2 PE=1 SV=1	1	1	-1.13297	-1.03961	-0.979016	1.10124	0.97472	0.923456	-1.27244	-2.01433	-5.11066	7.7506e-06	-1.04268	-0.959545	-0.898912	1.07029	0.940285	0.887464	-1.20543	-1.89983	-5.0286	9.36262e-06	0.686141	0.795325	0.832289	0.833071	0.819303	0.869397	0.83389	0.944792	1.05306	1.04777	1.06705	1.0073	1.01516	1.0496
GO:0060914>P:heart formation|IMP:UniProtKB	Lemd2	Q6DVA0	LEM domain-containing protein 2 OS=Mus musculus OX=10090 GN=Lemd2 PE=1 SV=1	1	1	-1.13297	-1.03961	-0.979016	1.10124	0.97472	0.923456	-1.27244	-2.01433	-5.11066	7.7506e-06	-1.04268	-0.959545	-0.898912	1.07029	0.940285	0.887464	-1.20543	-1.89983	-5.0286	9.36262e-06	0.685991	0.795165	0.832138	0.832933	0.819142	0.869248	0.833763	0.944792	1.05306	1.04777	1.06705	1.0073	1.01516	1.0496
PTHR13428>INNER NUCLEAR MEMBRANE PROTEIN MAN1 LEM DOMAIN CONTAINING PROTEIN	Lemd2	Q6DVA0	LEM domain-containing protein 2 OS=Mus musculus OX=10090 GN=Lemd2 PE=1 SV=1	1	1	-1.13297	-1.03961	-0.979016	1.10124	0.97472	0.923456	-1.27244	-2.01433	-5.11066	7.7506e-06	-1.04268	-0.959545	-0.898912	1.07029	0.940285	0.887464	-1.20543	-1.89983	-5.0286	9.36262e-06	0.68584	0.795005	0.831987	0.832795	0.818981	0.869099	0.833636	0.944792	1.05306	1.04777	1.06705	1.0073	1.01516	1.0496
mmu01100>Metabolic pathways	Atp5po	Q9DB20	ATP synthase subunit O, mitochondrial OS=Mus musculus OX=10090 GN=Atp5po PE=1 SV=1	3	442	-5.94199	-6.00428	-5.94676	5.89663	5.62338	6.58623	-6.42801	-11.8434	-5.70757	1.96076e-06	1.21873	1.23725	1.21	-0.745168	-0.767797	-0.973163	1.03733	1.98653	5.02065	9.53571e-06	3.68122e-08	7.46495e-07	5.27693e-07	4.04368e-07	1.78262e-06	8.72526e-06	2.66797e-08	1.00802	1.0435	1.00671	1.07135	0.987188	0.975879	0.982349
mmu05014>Amyotrophic lateral sclerosis	Atp5po	Q9DB20	ATP synthase subunit O, mitochondrial OS=Mus musculus OX=10090 GN=Atp5po PE=1 SV=1	3	160	-0.637466	-0.785149	-0.442562	0.931093	0.510178	1.66183	-1.15093	-1.56856	-2.03801	0.00916204	1.21873	1.23725	1.21	-0.745168	-0.767797	-0.973163	1.03733	1.98653	5.02065	9.53571e-06	0.758204	0.922597	0.902166	0.972108	0.854289	0.951815	0.517969	1.00802	1.0435	1.00671	1.07135	0.987188	0.975879	0.982349
GO:0005739>C:mitochondrion|HDA:MGI	Atp5po	Q9DB20	ATP synthase subunit O, mitochondrial OS=Mus musculus OX=10090 GN=Atp5po PE=1 SV=1	3	370	-4.06397	-3.57505	-5.0617	4.89114	3.16397	5.43799	-4.75201	-8.95511	-3.37046	0.00042613	1.21873	1.23725	1.21	-0.745168	-0.767797	-0.973163	1.03733	1.98653	5.02065	9.53571e-06	0.00018544	0.0024727	0.0142434	4.01845e-05	0.000179244	0.0604292	9.86353e-06	1.00802	1.0435	1.00671	1.07135	0.987188	0.975879	0.982349
mmu04714>Thermogenesis	Atp5po	Q9DB20	ATP synthase subunit O, mitochondrial OS=Mus musculus OX=10090 GN=Atp5po PE=1 SV=1	3	84	-2.13083	-1.98368	-2.88985	2.20048	1.87764	2.49751	-2.94309	-4.3313	-3.77086	0.000169489	1.21873	1.23725	1.21	-0.745168	-0.767797	-0.973163	1.03733	1.98653	5.02065	9.53571e-06	0.0544288	0.316935	0.381705	0.0710585	0.278383	0.524963	0.172007	1.00802	1.0435	1.00671	1.07135	0.987188	0.975879	0.982349
mmu05012>Parkinson disease	Atp5po	Q9DB20	ATP synthase subunit O, mitochondrial OS=Mus musculus OX=10090 GN=Atp5po PE=1 SV=1	3	122	-2.55187	-2.56575	-2.68234	2.8236	1.33128	2.82784	-3.40866	-5.38935	-3.22619	0.000594027	1.21873	1.23725	1.21	-0.745168	-0.767797	-0.973163	1.03733	1.98653	5.02065	9.53571e-06	0.015984	0.151285	0.155653	0.11309	0.0985393	0.74975	0.0879824	1.00802	1.0435	1.00671	1.07135	0.987188	0.975879	0.982349
mmu05016>Huntington disease	Atp5po	Q9DB20	ATP synthase subunit O, mitochondrial OS=Mus musculus OX=10090 GN=Atp5po PE=1 SV=1	3	135	-0.348082	-0.775622	-0.751235	1.31189	0.344121	1.63126	-0.956835	-2.06312	-1.85861	0.0138482	1.21873	1.23725	1.21	-0.745168	-0.767797	-0.973163	1.03733	1.98653	5.02065	9.53571e-06	0.826916	0.963437	0.904899	0.905729	0.725397	0.969381	0.528647	1.00802	1.0435	1.00671	1.07135	0.987188	0.975879	0.982349
mmu05022>Pathways of neurodegeneration - multiple diseases	Atp5po	Q9DB20	ATP synthase subunit O, mitochondrial OS=Mus musculus OX=10090 GN=Atp5po PE=1 SV=1	3	178	-1.76922	-1.91644	-2.07305	2.54979	1.18811	2.12108	-2.42205	-4.03752	-3.14866	0.000710137	1.21873	1.23725	1.21	-0.745168	-0.767797	-0.973163	1.03733	1.98653	5.02065	9.53571e-06	0.165138	0.480391	0.412628	0.320694	0.174274	0.809088	0.295456	1.00802	1.0435	1.00671	1.07135	0.987188	0.975879	0.982349
mmu05010>Alzheimer disease	Atp5po	Q9DB20	ATP synthase subunit O, mitochondrial OS=Mus musculus OX=10090 GN=Atp5po PE=1 SV=1	3	145	-2.9621	-3.72211	-3.00735	3.61428	2.21764	3.11558	-3.60902	-6.12294	-3.69773	0.000200573	1.21873	1.23725	1.21	-0.745168	-0.767797	-0.973163	1.03733	1.98653	5.02065	9.53571e-06	0.00962489	0.065616	0.00937586	0.0579701	0.0131936	0.332808	0.0423199	1.00802	1.0435	1.00671	1.07135	0.987188	0.975879	0.982349
GO:0043209>C:myelin sheath|HDA:UniProtKB	Atp5po	Q9DB20	ATP synthase subunit O, mitochondrial OS=Mus musculus OX=10090 GN=Atp5po PE=1 SV=1	3	104	1.65884	1.02212	0.428187	0.628745	-0.960192	1.41615	-0.00143048	0.393375	0.358592	0.437934	1.21873	1.23725	1.21	-0.745168	-0.767797	-0.973163	1.03733	1.98653	5.02065	9.53571e-06	0.999574	0.547165	0.837392	0.975708	0.934233	0.870915	0.64869	1.00802	1.0435	1.00671	1.07135	0.987188	0.975879	0.982349
mmu05020>Prion disease	Atp5po	Q9DB20	ATP synthase subunit O, mitochondrial OS=Mus musculus OX=10090 GN=Atp5po PE=1 SV=1	3	116	-3.22557	-3.74165	-2.75146	3.42321	1.21462	3.43957	-3.94129	-6.64877	-2.769	0.00170214	1.21873	1.23725	1.21	-0.745168	-0.767797	-0.973163	1.03733	1.98653	5.02065	9.53571e-06	0.00327933	0.0336781	0.00883973	0.100027	0.0230407	0.793769	0.0202226	1.00802	1.0435	1.00671	1.07135	0.987188	0.975879	0.982349
mmu05415>Diabetic cardiomyopathy	Atp5po	Q9DB20	ATP synthase subunit O, mitochondrial OS=Mus musculus OX=10090 GN=Atp5po PE=1 SV=1	3	86	-1.1453	-1.08638	-2.55008	1.06439	0.512541	2.00836	-1.87074	-2.20969	-1.90003	0.0125885	1.21873	1.23725	1.21	-0.745168	-0.767797	-0.973163	1.03733	1.98653	5.02065	9.53571e-06	0.376161	0.790231	0.815747	0.153049	0.83212	0.954172	0.344998	1.00802	1.0435	1.00671	1.07135	0.987188	0.975879	0.982349
mmu00190>Oxidative phosphorylation	Atp5po	Q9DB20	ATP synthase subunit O, mitochondrial OS=Mus musculus OX=10090 GN=Atp5po PE=1 SV=1	3	53	-2.95195	-2.98396	-2.97614	2.93274	2.45029	2.5073	-4.22634	-5.48344	-5.48376	3.28275e-06	1.21873	1.23725	1.21	-0.745168	-0.767797	-0.973163	1.03733	1.98653	5.02065	9.53571e-06	0.00114485	0.0675286	0.0719589	0.0616522	0.0825252	0.229823	0.170675	1.00802	1.0435	1.00671	1.07135	0.987188	0.975879	0.982349
R-MMU-163210>Formation of ATP by chemiosmotic coupling	Atp5po	Q9DB20	ATP synthase subunit O, mitochondrial OS=Mus musculus OX=10090 GN=Atp5po PE=1 SV=1	3	10	3.03417	2.79884	2.54185	-1.81312	-2.81104	-2.73224	2.91849	5.53108	3.93476	0.00011621	1.21873	1.23725	1.21	-0.745168	-0.767797	-0.973163	1.03733	1.98653	5.02065	9.53571e-06	0.0578414	0.0556021	0.0990683	0.155834	0.462491	0.11864	0.112469	1.00802	1.0435	1.00671	1.07135	0.987188	0.975879	0.982349
R-MMU-8949613>Cristae formation	Atp5po	Q9DB20	ATP synthase subunit O, mitochondrial OS=Mus musculus OX=10090 GN=Atp5po PE=1 SV=1	3	10	3.03417	2.79884	2.54185	-1.81312	-2.81104	-2.73224	2.91849	5.53108	3.93476	0.00011621	1.21873	1.23725	1.21	-0.745168	-0.767797	-0.973163	1.03733	1.98653	5.02065	9.53571e-06	0.0577796	0.0555189	0.098944	0.155691	0.462292	0.118455	0.112338	1.00802	1.0435	1.00671	1.07135	0.987188	0.975879	0.982349
GO:0015986>P:ATP synthesis coupled proton transport|IBA:GO_Central	Atp5po	Q9DB20	ATP synthase subunit O, mitochondrial OS=Mus musculus OX=10090 GN=Atp5po PE=1 SV=1	3	5	2.12125	2.17882	1.75322	-1.33824	-1.75285	-1.85585	1.73683	3.87411	4.22531	5.95243e-05	1.21873	1.23725	1.21	-0.745168	-0.767797	-0.973163	1.03733	1.98653	5.02065	9.53571e-06	0.441702	0.321761	0.294139	0.468372	0.719162	0.573465	0.415491	1.00802	1.0435	1.00671	1.07135	0.987188	0.975879	0.982349
GO:0000274>C:mitochondrial proton-transporting ATP synthase, stator stalk|IBA:GO_Central	Atp5po	Q9DB20	ATP synthase subunit O, mitochondrial OS=Mus musculus OX=10090 GN=Atp5po PE=1 SV=1	3	2	1.32703	0.479591	1.51574	-0.087557	-0.462732	-0.276084	0.654143	1.60311	1.83151	0.0147397	1.21873	1.23725	1.21	-0.745168	-0.767797	-0.973163	1.03733	1.98653	5.02065	9.53571e-06	0.909721	0.706216	0.967346	0.580909	0.994452	0.956255	0.973499	1.00802	1.0435	1.00671	1.07135	0.987188	0.975879	0.982349
GO:0045261>C:proton-transporting ATP synthase complex, catalytic core F(1)|IBA:GO_Central	Atp5po	Q9DB20	ATP synthase subunit O, mitochondrial OS=Mus musculus OX=10090 GN=Atp5po PE=1 SV=1	3	1	1.09853	1.13429	1.10613	-0.704866	-0.720314	-0.926624	0.968282	1.82644	4.90153	1.2545e-05	1.21873	1.23725	1.21	-0.745168	-0.767797	-0.973163	1.03733	1.98653	5.02065	9.53571e-06	0.821757	0.800816	0.797135	0.771586	0.930793	0.9218	0.841964	1.00802	1.0435	1.00671	1.07135	0.987188	0.975879	0.982349
PTHR11910>ATP SYNTHASE DELTA CHAIN	Atp5po	Q9DB20	ATP synthase subunit O, mitochondrial OS=Mus musculus OX=10090 GN=Atp5po PE=1 SV=1	3	1	1.09853	1.13429	1.10613	-0.704866	-0.720314	-0.926624	0.968282	1.82644	4.90153	1.2545e-05	1.21873	1.23725	1.21	-0.745168	-0.767797	-0.973163	1.03733	1.98653	5.02065	9.53571e-06	0.821626	0.800663	0.796974	0.771442	0.930676	0.921683	0.841834	1.00802	1.0435	1.00671	1.07135	0.987188	0.975879	0.982349
mmu04520>Adherens junction	Ptpn1	P35821	Tyrosine-protein phosphatase non-receptor type 1 OS=Mus musculus OX=10090 GN=Ptpn1 PE=1 SV=2	2	29	1.62183	1.33564	2.68691	-0.703779	-1.48382	-1.23131	1.80202	2.85315	2.51779	0.00303535	-0.804023	-0.763411	-0.728138	0.846882	0.745741	0.929397	-0.880659	-1.61029	-5.01107	9.74843e-06	0.407872	0.559334	0.720483	0.112232	0.931634	0.670781	0.743274	1.03971	1.05373	1.00251	1.07528	1.00718	1.03444	1.05035
mmu04910>Insulin signaling pathway	Ptpn1	P35821	Tyrosine-protein phosphatase non-receptor type 1 OS=Mus musculus OX=10090 GN=Ptpn1 PE=1 SV=2	2	49	-1.25312	-1.60932	-1.49082	1.7899	2.42466	0.929965	-1.53514	-3.28072	-2.68338	0.00207308	-0.804023	-0.763411	-0.728138	0.846882	0.745741	0.929397	-0.880659	-1.61029	-5.01107	9.74843e-06	0.549455	0.745095	0.565341	0.595638	0.47286	0.235368	0.841357	1.03971	1.05373	1.00251	1.07528	1.00718	1.03444	1.05035
mmu04931>Insulin resistance	Ptpn1	P35821	Tyrosine-protein phosphatase non-receptor type 1 OS=Mus musculus OX=10090 GN=Ptpn1 PE=1 SV=2	2	38	-0.619469	-0.927464	-0.628572	0.0252244	1.48079	0.480033	-0.602744	-1.10861	-1.45814	0.0348223	-0.804023	-0.763411	-0.728138	0.846882	0.745741	0.929397	-0.880659	-1.61029	-5.01107	9.74843e-06	0.927376	0.930355	0.866243	0.935828	0.995413	0.664814	0.942454	1.03971	1.05373	1.00251	1.07528	1.00718	1.03444	1.05035
GO:1902236>P:negative regulation of endoplasmic reticulum stress-induced intrinsic apoptotic signaling pathway|IMP:ParkinsonsUK-UCL	Ptpn1	P35821	Tyrosine-protein phosphatase non-receptor type 1 OS=Mus musculus OX=10090 GN=Ptpn1 PE=1 SV=2	2	4	0.266051	-0.382454	-0.458784	0.559381	0.515539	0.165918	-0.262874	-0.897993	-1.08841	0.0815819	-0.804023	-0.763411	-0.728138	0.846882	0.745741	0.929397	-0.880659	-1.61029	-5.01107	9.74843e-06	0.972142	0.973255	0.966333	0.970404	0.949096	0.953705	0.983481	1.03971	1.05373	1.00251	1.07528	1.00718	1.03444	1.05035
R-MMU-6807004>Negative regulation of MET activity	Ptpn1	P35821	Tyrosine-protein phosphatase non-receptor type 1 OS=Mus musculus OX=10090 GN=Ptpn1 PE=1 SV=2	2	12	0.681911	1.27429	0.176232	0.829461	-0.295812	1.12645	0.914623	-0.14755	-0.105719	0.783936	-0.804023	-0.763411	-0.728138	0.846882	0.745741	0.929397	-0.880659	-1.61029	-5.01107	9.74843e-06	0.844203	0.912492	0.735604	0.979635	0.897765	0.97441	0.783795	1.03971	1.05373	1.00251	1.07528	1.00718	1.03444	1.05035
GO:0005737>C:cytoplasm|IDA:ParkinsonsUK-UCL	Ptpn1	P35821	Tyrosine-protein phosphatase non-receptor type 1 OS=Mus musculus OX=10090 GN=Ptpn1 PE=1 SV=2	2	6	-0.610875	-0.74424	0.142744	0.906463	0.660272	0.479605	-0.567797	-1.27115	-1.63898	0.0229623	-0.804023	-0.763411	-0.728138	0.846882	0.745741	0.929397	-0.880659	-1.61029	-5.01107	9.74843e-06	0.934546	0.934826	0.915845	0.988448	0.867227	0.931636	0.942817	1.03971	1.05373	1.00251	1.07528	1.00718	1.03444	1.05035
R-MMU-354192>Integrin signaling	Ptpn1	P35821	Tyrosine-protein phosphatase non-receptor type 1 OS=Mus musculus OX=10090 GN=Ptpn1 PE=1 SV=2	2	8	1.99828	1.53465	1.503	-1.41681	-1.31182	-1.9019	1.46914	2.95146	3.734	0.0001845	-0.804023	-0.763411	-0.728138	0.846882	0.745741	0.929397	-0.880659	-1.61029	-5.01107	9.74843e-06	0.581092	0.364538	0.608943	0.586427	0.679545	0.758918	0.400032	1.03971	1.05373	1.00251	1.07528	1.00718	1.03444	1.05035
R-MMU-912694>Regulation of IFNA signaling	Ptpn1	P35821	Tyrosine-protein phosphatase non-receptor type 1 OS=Mus musculus OX=10090 GN=Ptpn1 PE=1 SV=2	2	3	-3.03278	-3.19438	-3.22874	2.07855	1.9053	2.55871	-2.57037	-5.27293	-4.89066	1.28629e-05	-0.804023	-0.763411	-0.728138	0.846882	0.745741	0.929397	-0.880659	-1.61029	-5.01107	9.74843e-06	0.121089	0.0556913	0.0430067	0.0320778	0.333165	0.502271	0.155931	1.03971	1.05373	1.00251	1.07528	1.00718	1.03444	1.05035
GO:0005769>C:early endosome|IDA:BHF-UCL	Ptpn1	P35821	Tyrosine-protein phosphatase non-receptor type 1 OS=Mus musculus OX=10090 GN=Ptpn1 PE=1 SV=2	2	1	-0.908573	-0.856158	-0.819737	0.883069	0.787347	0.971116	-0.948775	-1.73923	-5.10603	7.83376e-06	-0.804023	-0.763411	-0.728138	0.846882	0.745741	0.929397	-0.880659	-1.61029	-5.01107	9.74843e-06	0.828861	0.869009	0.887353	0.886169	0.875179	0.905131	0.834752	1.03971	1.05373	1.00251	1.07528	1.00718	1.03444	1.05035
GO:0006470>P:protein dephosphorylation|IMP:MGI	Ptpn1	P35821	Tyrosine-protein phosphatase non-receptor type 1 OS=Mus musculus OX=10090 GN=Ptpn1 PE=1 SV=2	2	6	-0.881853	-1.2768	-0.787869	0.681418	1.03117	1.27615	-1.07065	-1.91302	-3.00916	0.000979137	-0.804023	-0.763411	-0.728138	0.846882	0.745741	0.929397	-0.880659	-1.61029	-5.01107	9.74843e-06	0.78404	0.875251	0.733941	0.896167	0.93365	0.86187	0.721129	1.03971	1.05373	1.00251	1.07528	1.00718	1.03444	1.05035
GO:0007257>P:activation of JUN kinase activity|IMP:ParkinsonsUK-UCL	Ptpn1	P35821	Tyrosine-protein phosphatase non-receptor type 1 OS=Mus musculus OX=10090 GN=Ptpn1 PE=1 SV=2	2	1	-0.908573	-0.856158	-0.819737	0.883069	0.787347	0.971116	-0.948775	-1.73923	-5.10603	7.83376e-06	-0.804023	-0.763411	-0.728138	0.846882	0.745741	0.929397	-0.880659	-1.61029	-5.01107	9.74843e-06	0.82873	0.868874	0.887222	0.886045	0.875046	0.905007	0.834615	1.03971	1.05373	1.00251	1.07528	1.00718	1.03444	1.05035
GO:0008286>P:insulin receptor signaling pathway|IMP:MGI	Ptpn1	P35821	Tyrosine-protein phosphatase non-receptor type 1 OS=Mus musculus OX=10090 GN=Ptpn1 PE=1 SV=2	2	2	-0.467268	-0.244395	-0.35227	0.226278	0.492698	0.631403	-0.408194	-0.844968	-2.39858	0.00399415	-0.804023	-0.763411	-0.728138	0.846882	0.745741	0.929397	-0.880659	-1.61029	-5.01107	9.74843e-06	0.962947	0.952625	0.98369	0.980292	0.988216	0.953778	0.920289	1.03971	1.05373	1.00251	1.07528	1.00718	1.03444	1.05035
GO:0030948>P:negative regulation of vascular endothelial growth factor receptor signaling pathway|IGI:BHF-UCL	Ptpn1	P35821	Tyrosine-protein phosphatase non-receptor type 1 OS=Mus musculus OX=10090 GN=Ptpn1 PE=1 SV=2	2	1	-0.908573	-0.856158	-0.819737	0.883069	0.787347	0.971116	-0.948775	-1.73923	-5.10603	7.83376e-06	-0.804023	-0.763411	-0.728138	0.846882	0.745741	0.929397	-0.880659	-1.61029	-5.01107	9.74843e-06	0.8286	0.868739	0.887092	0.885921	0.874914	0.904883	0.834479	1.03971	1.05373	1.00251	1.07528	1.00718	1.03444	1.05035
GO:0034976>P:response to endoplasmic reticulum stress|IMP:ParkinsonsUK-UCL	Ptpn1	P35821	Tyrosine-protein phosphatase non-receptor type 1 OS=Mus musculus OX=10090 GN=Ptpn1 PE=1 SV=2	2	2	0.23597	0.387247	-0.0911976	-0.1942	-0.322171	-0.0563704	0.58253	0.43017	1.07719	0.0837166	-0.804023	-0.763411	-0.728138	0.846882	0.745741	0.929397	-0.880659	-1.61029	-5.01107	9.74843e-06	0.930617	0.975563	0.96742	0.992739	0.991266	0.970428	0.994501	1.03971	1.05373	1.00251	1.07528	1.00718	1.03444	1.05035
GO:0035335>P:peptidyl-tyrosine dephosphorylation|IMP:UniProtKB	Ptpn1	P35821	Tyrosine-protein phosphatase non-receptor type 1 OS=Mus musculus OX=10090 GN=Ptpn1 PE=1 SV=2	2	2	-0.467268	-0.244395	-0.35227	0.226278	0.492698	0.631403	-0.408194	-0.844968	-2.39858	0.00399415	-0.804023	-0.763411	-0.728138	0.846882	0.745741	0.929397	-0.880659	-1.61029	-5.01107	9.74843e-06	0.962859	0.952533	0.983612	0.980206	0.988138	0.953683	0.920184	1.03971	1.05373	1.00251	1.07528	1.00718	1.03444	1.05035
GO:0035791>P:platelet-derived growth factor receptor-beta signaling pathway|IMP:UniProtKB	Ptpn1	P35821	Tyrosine-protein phosphatase non-receptor type 1 OS=Mus musculus OX=10090 GN=Ptpn1 PE=1 SV=2	2	1	-0.908573	-0.856158	-0.819737	0.883069	0.787347	0.971116	-0.948775	-1.73923	-5.10603	7.83376e-06	-0.804023	-0.763411	-0.728138	0.846882	0.745741	0.929397	-0.880659	-1.61029	-5.01107	9.74843e-06	0.82847	0.868604	0.886961	0.885797	0.874783	0.90476	0.834342	1.03971	1.05373	1.00251	1.07528	1.00718	1.03444	1.05035
GO:0036498>P:IRE1-mediated unfolded protein response|IMP:ParkinsonsUK-UCL	Ptpn1	P35821	Tyrosine-protein phosphatase non-receptor type 1 OS=Mus musculus OX=10090 GN=Ptpn1 PE=1 SV=2	2	1	-0.908573	-0.856158	-0.819737	0.883069	0.787347	0.971116	-0.948775	-1.73923	-5.10603	7.83376e-06	-0.804023	-0.763411	-0.728138	0.846882	0.745741	0.929397	-0.880659	-1.61029	-5.01107	9.74843e-06	0.82834	0.868469	0.886831	0.885674	0.874651	0.904636	0.834206	1.03971	1.05373	1.00251	1.07528	1.00718	1.03444	1.05035
GO:0070373>P:negative regulation of ERK1 and ERK2 cascade|IGI:BHF-UCL	Ptpn1	P35821	Tyrosine-protein phosphatase non-receptor type 1 OS=Mus musculus OX=10090 GN=Ptpn1 PE=1 SV=2	2	1	-0.908573	-0.856158	-0.819737	0.883069	0.787347	0.971116	-0.948775	-1.73923	-5.10603	7.83376e-06	-0.804023	-0.763411	-0.728138	0.846882	0.745741	0.929397	-0.880659	-1.61029	-5.01107	9.74843e-06	0.828209	0.868334	0.8867	0.88555	0.874519	0.904513	0.834069	1.03971	1.05373	1.00251	1.07528	1.00718	1.03444	1.05035
GO:0097443>C:sorting endosome|IDA:BHF-UCL	Ptpn1	P35821	Tyrosine-protein phosphatase non-receptor type 1 OS=Mus musculus OX=10090 GN=Ptpn1 PE=1 SV=2	2	1	-0.908573	-0.856158	-0.819737	0.883069	0.787347	0.971116	-0.948775	-1.73923	-5.10603	7.83376e-06	-0.804023	-0.763411	-0.728138	0.846882	0.745741	0.929397	-0.880659	-1.61029	-5.01107	9.74843e-06	0.828079	0.8682	0.88657	0.885426	0.874387	0.90439	0.833933	1.03971	1.05373	1.00251	1.07528	1.00718	1.03444	1.05035
GO:1903898>P:negative regulation of PERK-mediated unfolded protein response|IMP:ParkinsonsUK-UCL	Ptpn1	P35821	Tyrosine-protein phosphatase non-receptor type 1 OS=Mus musculus OX=10090 GN=Ptpn1 PE=1 SV=2	2	1	-0.908573	-0.856158	-0.819737	0.883069	0.787347	0.971116	-0.948775	-1.73923	-5.10603	7.83376e-06	-0.804023	-0.763411	-0.728138	0.846882	0.745741	0.929397	-0.880659	-1.61029	-5.01107	9.74843e-06	0.827949	0.868065	0.886439	0.885303	0.874255	0.904266	0.833796	1.03971	1.05373	1.00251	1.07528	1.00718	1.03444	1.05035
GO:1990264>P:peptidyl-tyrosine dephosphorylation involved in inactivation of protein kinase activity|IGI:BHF-UCL	Ptpn1	P35821	Tyrosine-protein phosphatase non-receptor type 1 OS=Mus musculus OX=10090 GN=Ptpn1 PE=1 SV=2	2	1	-0.908573	-0.856158	-0.819737	0.883069	0.787347	0.971116	-0.948775	-1.73923	-5.10603	7.83376e-06	-0.804023	-0.763411	-0.728138	0.846882	0.745741	0.929397	-0.880659	-1.61029	-5.01107	9.74843e-06	0.827819	0.86793	0.886309	0.885179	0.874123	0.904143	0.83366	1.03971	1.05373	1.00251	1.07528	1.00718	1.03444	1.05035
R-MMU-8849472>PTK6 Down-Regulation	Ptpn1	P35821	Tyrosine-protein phosphatase non-receptor type 1 OS=Mus musculus OX=10090 GN=Ptpn1 PE=1 SV=2	2	1	-0.908573	-0.856158	-0.819737	0.883069	0.787347	0.971116	-0.948775	-1.73923	-5.10603	7.83376e-06	-0.804023	-0.763411	-0.728138	0.846882	0.745741	0.929397	-0.880659	-1.61029	-5.01107	9.74843e-06	0.827689	0.867795	0.886179	0.885055	0.873992	0.90402	0.833523	1.03971	1.05373	1.00251	1.07528	1.00718	1.03444	1.05035
R-MMU-982772>Growth hormone receptor signaling	Ptpn1	P35821	Tyrosine-protein phosphatase non-receptor type 1 OS=Mus musculus OX=10090 GN=Ptpn1 PE=1 SV=2	2	3	-0.376436	-0.062595	0.112253	0.0921011	0.156115	0.405292	-0.150185	-0.21871	-0.885464	0.130178	-0.804023	-0.763411	-0.728138	0.846882	0.745741	0.929397	-0.880659	-1.61029	-5.01107	9.74843e-06	0.99569	0.960872	0.993105	0.99423	0.992662	0.984251	0.962686	1.03971	1.05373	1.00251	1.07528	1.00718	1.03444	1.05035
GO:0006357>P:regulation of transcription by RNA polymerase II|IBA:GO_Central	Nfat5	Q9WV30	Nuclear factor of activated T-cells 5 OS=Mus musculus OX=10090 GN=Nfat5 PE=1 SV=2	3	97	-1.7608	-1.71395	-1.63763	1.58406	2.60327	2.19664	-1.59263	-3.91059	-3.67386	0.000211904	-3.44951	-2.85069	-2.94982	2.15482	2.28939	2.1269	-2.66385	-5.10465	-4.98115	1.04435e-05	0.518013	0.483533	0.524892	0.520905	0.590924	0.171064	0.269524	0.140886	0.488295	0.407847	0.449534	0.0295138	0.126259	0.0907077
GO:0005634>C:nucleus|IDA:MGI	Nfat5	Q9WV30	Nuclear factor of activated T-cells 5 OS=Mus musculus OX=10090 GN=Nfat5 PE=1 SV=2	3	336	-2.29498	-1.7855	-1.00881	2.47412	3.7766	1.83417	-1.86292	-4.25962	-2.52163	0.00300866	-3.44951	-2.85069	-2.94982	2.15482	2.28939	2.1269	-2.66385	-5.10465	-4.98115	1.04435e-05	0.380732	0.244649	0.484741	0.815049	0.194295	0.0100184	0.427047	0.140886	0.488295	0.407847	0.449534	0.0295138	0.126259	0.0907077
[truncated: 52,100 more rows]

## Sheet: 4Q_Category
									-3	0	3
[truncated: 2,366 more rows]

## Sheet: Proteins
											-3	0	3
[truncated: 3,996 more rows]
