# Supplementary material for: Loss of Gαq reshapes fibroblast traits and drives tumor-stroma remodeling in oral cancer progression
Source: EMBO Rep. 2026 Apr 10;27(10):2639–74. doi: 10.1038/s44319-026-00751-2 (PMC13219523; doi:10.1038/s44319-026-00751-2)
Supplement: Supplementary file 3 — Dataset EV2 [file 44319_2026_751_MOESM3_ESM.xlsx]

## Sheet: Npep_Quanprot_QuanCat
													-3	0	3
category	Gene	protein	Protein_Description	nP	nQ	Zc	Zc	Zc	Zc	Zc	Zc	Zc	Zc	Zc	Zc	Zq	Zq	Zq	Zq	Zq	Zq	Zq	Zq	Zq	Zq	FDR_category2categoryall	FDR_category2categoryall	FDR_category2categoryall	FDR_category2categoryall	FDR_category2categoryall	FDR_category2categoryall	FDR_category2categoryall	FDR_protein2proteinall	FDR_protein2proteinall	FDR_protein2proteinall	FDR_protein2proteinall	FDR_protein2proteinall	FDR_protein2proteinall	FDR_protein2proteinall
category	Gene	protein	Protein_Description	nP	nQ	WT1	WT2	WT3	KO1	KO2	KO3	ExosProteom_KO_vs_WT	Av	logT	ttest	WT1	WT2	WT3	KO1	KO2	KO3	ExosProteom_KO_vs_WT	Av	logT	ttest	ExosProteom_KO_vs_WT	KO1	KO2	KO3	WT1	WT2	WT3	ExosProteom_KO_vs_WT	KO1	KO2	KO3	WT1	WT2	WT3
GO:0030154>P:cell differentiation|IBA:GO_Central	Kiaa1522	A2A7S8	Uncharacterized protein KIAA1522 OS=Mus musculus OX=10090 GN=Kiaa1522 PE=1 SV=1	1	8	-2.27221	-0.273985	-0.984472	0.0432139	1.51996	0.943909	-0.934068	-1.92838	-1.29961	0.0501636	0.0629584	0.38784	-0.758221	-0.464541	1.5084	0.655112	-0.561043	-0.592154	-0.429856	0.371658	0.708491	0.989658	0.468358	0.758271	0.169009	0.965042	0.707794	0.94124	0.991151	0.583067	0.892679	0.993066	1.03467	0.870159
GO:0030154>P:cell differentiation|IBA:GO_Central	Src	P05480	Neuronal proto-oncogene tyrosine-protein kinase Src OS=Mus musculus OX=10090 GN=Src PE=1 SV=5	3	8	-2.27221	-0.273985	-0.984472	0.0432139	1.51996	0.943909	-0.934068	-1.92838	-1.29961	0.0501636	-2.55636	-1.85856	-1.3237	0.661348	0.760959	2.26365	-2.15011	-2.61952	-2.12312	0.00753153	0.708491	0.989658	0.468358	0.758271	0.169009	0.965042	0.707794	0.236351	0.980175	0.878777	0.22447	0.152947	0.465124	0.66928
GO:0030154>P:cell differentiation|IBA:GO_Central	Cav1	P49817	Caveolin-1 OS=Mus musculus OX=10090 GN=Cav1 PE=1 SV=1	2	8	-2.27221	-0.273985	-0.984472	0.0432139	1.51996	0.943909	-0.934068	-1.92838	-1.29961	0.0501636	-1.82091	-0.0797264	-0.653562	1.91749	0.755839	0.763185	-1.39143	-1.41675	-1.44661	0.0357595	0.708491	0.989658	0.468358	0.758271	0.169009	0.965042	0.707794	0.627734	0.367673	0.881209	0.865566	0.455159	1.00833	0.899839
GO:0030154>P:cell differentiation|IBA:GO_Central	Smad1	P70340	Mothers against decapentaplegic homolog 1 OS=Mus musculus OX=10090 GN=Smad1 PE=1 SV=2	1	8	-2.27221	-0.273985	-0.984472	0.0432139	1.51996	0.943909	-0.934068	-1.92838	-1.29961	0.0501636	-1.34198	0.927711	-0.308235	-0.247718	2.02339	0.396562	-0.761346	-0.704797	-0.439478	0.363514	0.708491	0.989658	0.468358	0.758271	0.169009	0.965042	0.707794	0.87713	1.0018	0.353553	0.95895	0.6944	0.937413	0.957143
GO:0030154>P:cell differentiation|IBA:GO_Central	Egfr	Q01279	Epidermal growth factor receptor OS=Mus musculus OX=10090 GN=Egfr PE=1 SV=1	1	8	-2.27221	-0.273985	-0.984472	0.0432139	1.51996	0.943909	-0.934068	-1.92838	-1.29961	0.0501636	1.50237	0.578774	1.58821	-2.24776	-0.605097	-1.06653	1.9553	2.5689	1.90321	0.0124965	0.708491	0.989658	0.468358	0.758271	0.169009	0.965042	0.707794	0.330735	0.218154	0.924075	0.764926	0.614436	1.02028	0.546456
GO:0030154>P:cell differentiation|IBA:GO_Central	Ddx3x	Q62167	ATP-dependent RNA helicase DDX3X OS=Mus musculus OX=10090 GN=Ddx3x PE=1 SV=3	2	8	-2.27221	-0.273985	-0.984472	0.0432139	1.51996	0.943909	-0.934068	-1.92838	-1.29961	0.0501636	-0.49186	-0.175542	0.146174	0.487829	0.396897	0.557795	-0.456198	-0.663371	-1.58231	0.0261631	0.708491	0.989658	0.468358	0.758271	0.169009	0.965042	0.707794	0.947791	0.996388	0.963225	0.923942	0.94402	1.02022	0.974049
GO:0030154>P:cell differentiation|IBA:GO_Central	Fstl1	Q62356	Follistatin-related protein 1 OS=Mus musculus OX=10090 GN=Fstl1 PE=1 SV=2	1	8	-2.27221	-0.273985	-0.984472	0.0432139	1.51996	0.943909	-0.934068	-1.92838	-1.29961	0.0501636	3.34103	-0.280873	-0.501199	-0.0903765	-1.167	-1.21617	1.216	0.886127	0.575045	0.266045	0.708491	0.989658	0.468358	0.758271	0.169009	0.965042	0.707794	0.721338	0.995453	0.74509	0.691852	0.0326203	1.02121	0.927232
GO:0030154>P:cell differentiation|IBA:GO_Central	Smad2	Q62432	Mothers against decapentaplegic homolog 2 OS=Mus musculus OX=10090 GN=Smad2 PE=1 SV=2	1	8	-2.27221	-0.273985	-0.984472	0.0432139	1.51996	0.943909	-0.934068	-1.92838	-1.29961	0.0501636	-1.19149	-0.174152	-1.22109	-0.117939	1.17815	1.64183	-1.49217	-2.36964	-1.31251	0.0486953	0.708491	0.989658	0.468358	0.758271	0.169009	0.965042	0.707794	0.563671	1.00019	0.743995	0.472414	0.763769	1.01984	0.716713
GO:0001782>P:B cell homeostasis|IMP:UniProtKB	Dock11	A2AF47	Dedicator of cytokinesis protein 11 OS=Mus musculus OX=10090 GN=Dock11 PE=1 SV=1	3	1	-0.0791261	0.744205	-0.925964	0.716767	1.06491	0.37353	-0.536702	-0.795893	-0.70417	0.19762	-0.124869	0.702686	-0.973365	0.754574	1.1414	0.595958	-0.669853	-0.879442	-0.878416	0.132307	0.860902	0.907619	0.654676	0.949636	1.00374	0.879967	0.734326	0.90795	0.979594	0.757961	0.91299	0.987345	0.988445	0.809691
GO:0002315>P:marginal zone B cell differentiation|IMP:UniProtKB	Dock11	A2AF47	Dedicator of cytokinesis protein 11 OS=Mus musculus OX=10090 GN=Dock11 PE=1 SV=1	3	2	-0.280665	0.378535	-1.31694	1.59131	1.97027	0.0235947	-1.22517	-1.87197	-0.969642	0.10724	-0.124869	0.702686	-0.973365	0.754574	1.1414	0.595958	-0.669853	-0.879442	-0.878416	0.132307	0.579122	0.472922	0.321455	0.999075	0.946633	0.960676	0.554646	0.90795	0.979594	0.757961	0.91299	0.987345	0.988445	0.809691
GO:0002315>P:marginal zone B cell differentiation|IMP:UniProtKB	Notch2	O35516	Neurogenic locus notch homolog protein 2 OS=Mus musculus OX=10090 GN=Notch2 PE=1 SV=2	1	2	-0.280665	0.378535	-1.31694	1.59131	1.97027	0.0235947	-1.22517	-1.87197	-0.969642	0.10724	-0.384941	-0.41845	-0.983728	1.67399	1.89227	-0.229787	-1.33508	-2.09244	-1.14516	0.0715882	0.579122	0.472922	0.321455	0.999075	0.946633	0.960676	0.554646	0.65904	0.496771	0.412318	0.991786	0.958001	1.03418	0.806708
GO:0005085>F:guanyl-nucleotide exchange factor activity|IDA:UniProtKB	Dock11	A2AF47	Dedicator of cytokinesis protein 11 OS=Mus musculus OX=10090 GN=Dock11 PE=1 SV=1	3	3	-1.22226	0.249716	-1.35341	1.69103	1.32202	1.1299	-1.59262	-2.54428	-1.79084	0.0161868	-0.124869	0.702686	-0.973365	0.754574	1.1414	0.595958	-0.669853	-0.879442	-0.878416	0.132307	0.395752	0.407654	0.574041	0.661605	0.611122	0.969925	0.530605	0.90795	0.979594	0.757961	0.91299	0.987345	0.988445	0.809691
GO:0005085>F:guanyl-nucleotide exchange factor activity|IDA:UniProtKB	Dock5	B2RY04	Dedicator of cytokinesis protein 5 OS=Mus musculus OX=10090 GN=Dock5 PE=1 SV=2	1	3	-1.22226	0.249716	-1.35341	1.69103	1.32202	1.1299	-1.59262	-2.54428	-1.79084	0.0161868	-1.28692	0.726004	-0.624187	0.662263	1.00763	0.88448	-0.992061	-1.50867	-0.971955	0.106671	0.395752	0.407654	0.574041	0.661605	0.611122	0.969925	0.530605	0.835268	0.981661	0.808404	0.828505	0.723445	0.979744	0.902699
GO:0005085>F:guanyl-nucleotide exchange factor activity|IDA:UniProtKB	Farp2	Q91VS8	FERM, ARHGEF and pleckstrin domain-containing protein 2 OS=Mus musculus OX=10090 GN=Farp2 PE=1 SV=2	1	3	-1.22226	0.249716	-1.35341	1.69103	1.32202	1.1299	-1.59262	-2.54428	-1.79084	0.0161868	-0.921391	-1.19713	-0.867339	1.64539	0.323227	1.13044	-1.49748	-2.05183	-2.15449	0.00700666	0.395752	0.407654	0.574041	0.661605	0.611122	0.969925	0.530605	0.564395	0.512199	0.970749	0.730898	0.87755	0.825101	0.842603
GO:0031267>F:small GTPase binding|IPI:MGI	Dock11	A2AF47	Dedicator of cytokinesis protein 11 OS=Mus musculus OX=10090 GN=Dock11 PE=1 SV=1	3	3	-0.054966	0.739538	-0.453614	0.637273	0.899303	0.369259	-0.541631	-0.692239	-0.660952	0.218297	-0.124869	0.702686	-0.973365	0.754574	1.1414	0.595958	-0.669853	-0.879442	-0.878416	0.132307	0.858645	0.92729	0.732249	0.952884	0.992167	0.883485	0.912364	0.90795	0.979594	0.757961	0.91299	0.987345	0.988445	0.809691
GO:0031267>F:small GTPase binding|IPI:MGI	Rap1a	P62835	Ras-related protein Rap-1A OS=Mus musculus OX=10090 GN=Rap1a PE=1 SV=1	1	3	-0.054966	0.739538	-0.453614	0.637273	0.899303	0.369259	-0.541631	-0.692239	-0.660952	0.218297	-0.695427	-0.0506142	-0.663324	0.347946	1.29862	0.813334	-1.04822	-1.47666	-1.6939	0.0202349	0.858645	0.92729	0.732249	0.952884	0.992167	0.883485	0.912364	0.803592	1.00049	0.692923	0.848483	0.91653	1.00849	0.898652
GO:0031267>F:small GTPase binding|IPI:MGI	Iqgap1	Q9JKF1	Ras GTPase-activating-like protein IQGAP1 OS=Mus musculus OX=10090 GN=Iqgap1 PE=1 SV=2	14	3	-0.054966	0.739538	-0.453614	0.637273	0.899303	0.369259	-0.541631	-0.692239	-0.660952	0.218297	0.436531	0.4071	0.613511	0.13011	-0.417599	-0.0166668	0.360542	0.453198	1.53897	0.0289088	0.858645	0.92729	0.732249	0.952884	0.992167	0.883485	0.912364	0.969092	1.00489	0.957731	1.00336	0.946546	1.03485	0.904024
GO:0043547>P:positive regulation of GTPase activity|IDA:UniProtKB	Dock11	A2AF47	Dedicator of cytokinesis protein 11 OS=Mus musculus OX=10090 GN=Dock11 PE=1 SV=1	3	3	-0.123296	0.78174	-0.391181	0.896968	0.786376	0.221122	-0.215774	-0.909672	-0.591938	0.255895	-0.124869	0.702686	-0.973365	0.754574	1.1414	0.595958	-0.669853	-0.879442	-0.878416	0.132307	0.970973	0.841689	0.780701	0.977122	0.99197	0.858029	0.928429	0.90795	0.979594	0.757961	0.91299	0.987345	0.988445	0.809691
GO:0043547>P:positive regulation of GTPase activity|IDA:UniProtKB	Sh3bp1	P55194	SH3 domain-binding protein 1 OS=Mus musculus OX=10090 GN=Sh3bp1 PE=1 SV=3	1	3	-0.123296	0.78174	-0.391181	0.896968	0.786376	0.221122	-0.215774	-0.909672	-0.591938	0.255895	0.968423	-0.0758319	0.942389	0.221603	-0.605383	-0.65298	0.744709	1.54777	1.00727	0.0983403	0.970973	0.841689	0.780701	0.977122	0.99197	0.858029	0.928429	0.891923	1.00118	0.925923	0.892921	0.854843	1.00866	0.813507
GO:0043547>P:positive regulation of GTPase activity|IDA:UniProtKB	Srgap2	Q91Z67	SLIT-ROBO Rho GTPase-activating protein 2 OS=Mus musculus OX=10090 GN=Srgap2 PE=1 SV=2	4	3	-0.123296	0.78174	-0.391181	0.896968	0.786376	0.221122	-0.215774	-0.909672	-0.591938	0.255895	-1.03347	0.523792	-0.665768	0.646031	0.889582	0.957953	-0.827864	-1.55535	-1.1991	0.063226	0.970973	0.841689	0.780701	0.977122	0.99197	0.858029	0.928429	0.882639	0.978333	0.844307	0.813433	0.82852	1.02313	0.89698
GO:0051491>P:positive regulation of filopodium assembly|IMP:UniProtKB	Dock11	A2AF47	Dedicator of cytokinesis protein 11 OS=Mus musculus OX=10090 GN=Dock11 PE=1 SV=1	3	3	0.223895	1.57301	-0.468368	0.0319293	1.31598	0.230105	-0.0501252	-0.00621009	-0.0392313	0.913627	-0.124869	0.702686	-0.973365	0.754574	1.1414	0.595958	-0.669853	-0.879442	-0.878416	0.132307	0.983212	0.992536	0.578853	0.974869	0.970136	0.464344	0.910108	0.90795	0.979594	0.757961	0.91299	0.987345	0.988445	0.809691
GO:0051491>P:positive regulation of filopodium assembly|IMP:UniProtKB	Cdc42	P60766	Cell division control protein 42 homolog OS=Mus musculus OX=10090 GN=Cdc42 PE=1 SV=2	4	3	0.223895	1.57301	-0.468368	0.0319293	1.31598	0.230105	-0.0501252	-0.00621009	-0.0392313	0.913627	-0.0431528	1.59503	-0.384324	-0.21221	1.00091	0.382562	-0.0333522	-0.425715	-0.000573252	0.998681	0.983212	0.992536	0.578853	0.974869	0.970136	0.464344	0.910108	0.997539	1.00166	0.812397	0.965895	0.993757	0.615271	0.94698
GO:0051491>P:positive regulation of filopodium assembly|IMP:UniProtKB	Fscn1	Q61553	Fascin OS=Mus musculus OX=10090 GN=Fscn1 PE=1 SV=4	3	3	0.223895	1.57301	-0.468368	0.0319293	1.31598	0.230105	-0.0501252	-0.00621009	-0.0392313	0.913627	0.430129	0.250916	0.414127	-0.369823	0.351714	0.0862911	0.217303	0.327836	0.716731	0.191986	0.983212	0.992536	0.578853	0.974869	0.970136	0.464344	0.910108	0.987014	1.00083	0.965401	0.997456	0.949438	1.02541	0.94015
PTHR23317>DEDICATOR OF CYTOKINESIS DOCK	Dock11	A2AF47	Dedicator of cytokinesis protein 11 OS=Mus musculus OX=10090 GN=Dock11 PE=1 SV=1	3	2	0.437508	0.6087	-0.270169	0.133511	0.793203	0.183918	-0.0434829	0.25359	0.118604	0.761019	-0.124869	0.702686	-0.973365	0.754574	1.1414	0.595958	-0.669853	-0.879442	-0.878416	0.132307	0.984974	0.97832	0.775238	0.974148	0.904372	0.942046	0.966822	0.90795	0.979594	0.757961	0.91299	0.987345	0.988445	0.809691
PTHR23317>DEDICATOR OF CYTOKINESIS DOCK	Dock7	Q8R1A4	Dedicator of cytokinesis protein 7 OS=Mus musculus OX=10090 GN=Dock7 PE=1 SV=3	2	2	0.437508	0.6087	-0.270169	0.133511	0.793203	0.183918	-0.0434829	0.25359	0.118604	0.761019	0.66623	0.0615131	0.514954	-0.512226	0.11319	0.0951936	0.344655	0.419761	0.874823	0.133407	0.984974	0.97832	0.775238	0.974148	0.904372	0.942046	0.966822	0.970673	0.99534	1.00357	0.998011	0.913265	1.00742	0.924259
R-MMU-983231>Factors involved in megakaryocyte development and platelet production	Dock11	A2AF47	Dedicator of cytokinesis protein 11 OS=Mus musculus OX=10090 GN=Dock11 PE=1 SV=1	3	19	0.171446	3.86631	2.49411	-2.24113	-1.24057	-0.870737	2.5465	3.73468	1.46017	0.0346605	-0.124869	0.702686	-0.973365	0.754574	1.1414	0.595958	-0.669853	-0.879442	-0.878416	0.132307	0.0849934	0.198231	0.605889	0.791396	0.978487	0.00325798	0.112598	0.90795	0.979594	0.757961	0.91299	0.987345	0.988445	0.809691
R-MMU-983231>Factors involved in megakaryocyte development and platelet production	Dock5	B2RY04	Dedicator of cytokinesis protein 5 OS=Mus musculus OX=10090 GN=Dock5 PE=1 SV=2	1	19	0.171446	3.86631	2.49411	-2.24113	-1.24057	-0.870737	2.5465	3.73468	1.46017	0.0346605	-1.28692	0.726004	-0.624187	0.662263	1.00763	0.88448	-0.992061	-1.50867	-0.971955	0.106671	0.0849934	0.198231	0.605889	0.791396	0.978487	0.00325798	0.112598	0.835268	0.981661	0.808404	0.828505	0.723445	0.979744	0.902699
R-MMU-983231>Factors involved in megakaryocyte development and platelet production	Prkaca	P05132	cAMP-dependent protein kinase catalytic subunit alpha OS=Mus musculus OX=10090 GN=Prkaca PE=1 SV=3	3	19	0.171446	3.86631	2.49411	-2.24113	-1.24057	-0.870737	2.5465	3.73468	1.46017	0.0346605	0.733815	2.43197	1.31453	-1.23042	-1.22547	-0.819226	1.66613	2.54001	2.12677	0.0074685	0.0849934	0.198231	0.605889	0.791396	0.978487	0.00325798	0.112598	0.477119	0.765152	0.727611	0.850004	0.912244	0.19203	0.675276
R-MMU-983231>Factors involved in megakaryocyte development and platelet production	Prkar2a	P12367	cAMP-dependent protein kinase type II-alpha regulatory subunit OS=Mus musculus OX=10090 GN=Prkar2a PE=1 SV=2	3	19	0.171446	3.86631	2.49411	-2.24113	-1.24057	-0.870737	2.5465	3.73468	1.46017	0.0346605	1.63931	3.74721	2.27659	-3.42534	-2.63817	-2.16792	3.3662	4.91476	2.73173	0.0018547	0.0849934	0.198231	0.605889	0.791396	0.978487	0.00325798	0.112598	0.0134393	0.0109616	0.125552	0.265962	0.569114	0.00587245	0.206154
R-MMU-983231>Factors involved in megakaryocyte development and platelet production	Prkar2b	P31324	cAMP-dependent protein kinase type II-beta regulatory subunit OS=Mus musculus OX=10090 GN=Prkar2b PE=1 SV=3	1	19	0.171446	3.86631	2.49411	-2.24113	-1.24057	-0.870737	2.5465	3.73468	1.46017	0.0346605	0.240533	2.54622	0.639667	-0.653196	-1.2859	-0.179072	1.23339	1.29286	1.11379	0.0769498	0.0849934	0.198231	0.605889	0.791396	0.978487	0.00325798	0.112598	0.711317	0.979827	0.701711	0.990811	0.971901	0.152771	0.901401
R-MMU-983231>Factors involved in megakaryocyte development and platelet production	Capza2	P47754	F-actin-capping protein subunit alpha-2 OS=Mus musculus OX=10090 GN=Capza2 PE=1 SV=3	1	19	0.171446	3.86631	2.49411	-2.24113	-1.24057	-0.870737	2.5465	3.73468	1.46017	0.0346605	0.893258	0.33453	0.116291	0.147109	0.118918	-0.128949	0.289658	0.215611	0.746526	0.179256	0.0849934	0.198231	0.605889	0.791396	0.978487	0.00325798	0.112598	0.974192	1.00701	1.00316	0.996649	0.884056	1.02242	0.986565
R-MMU-983231>Factors involved in megakaryocyte development and platelet production	Cdc42	P60766	Cell division control protein 42 homolog OS=Mus musculus OX=10090 GN=Cdc42 PE=1 SV=2	4	19	0.171446	3.86631	2.49411	-2.24113	-1.24057	-0.870737	2.5465	3.73468	1.46017	0.0346605	-0.0431528	1.59503	-0.384324	-0.21221	1.00091	0.382562	-0.0333522	-0.425715	-0.000573252	0.998681	0.0849934	0.198231	0.605889	0.791396	0.978487	0.00325798	0.112598	0.997539	1.00166	0.812397	0.965895	0.993757	0.615271	0.94698
R-MMU-983231>Factors involved in megakaryocyte development and platelet production	Rac1	P63001	Ras-related C3 botulinum toxin substrate 1 OS=Mus musculus OX=10090 GN=Rac1 PE=1 SV=1	2	19	0.171446	3.86631	2.49411	-2.24113	-1.24057	-0.870737	2.5465	3.73468	1.46017	0.0346605	-1.77873	-2.58811	0.592957	-0.425243	-0.0261995	1.65909	-1.14101	-1.75253	-0.654116	0.22176	0.0849934	0.198231	0.605889	0.791396	0.978487	0.00325798	0.112598	0.767969	0.990576	0.999136	0.469579	0.475376	0.143763	0.915265
R-MMU-983231>Factors involved in megakaryocyte development and platelet production	Prkacb	P68181	cAMP-dependent protein kinase catalytic subunit beta OS=Mus musculus OX=10090 GN=Prkacb PE=1 SV=2	1	19	0.171446	3.86631	2.49411	-2.24113	-1.24057	-0.870737	2.5465	3.73468	1.46017	0.0346605	-0.201369	0.0469929	0.959199	0.434509	0.0956816	-0.339813	0.185416	-0.0486888	-0.187228	0.649788	0.0849934	0.198231	0.605889	0.791396	0.978487	0.00325798	0.112598	0.983491	0.992789	1.00737	0.975515	0.976091	1.00567	0.811922
R-MMU-983231>Factors involved in megakaryocyte development and platelet production	H3c1	P68433	Histone H3.1 OS=Mus musculus OX=10090 GN=H3c1 PE=1 SV=2	1	19	0.171446	3.86631	2.49411	-2.24113	-1.24057	-0.870737	2.5465	3.73468	1.46017	0.0346605	1.58103	-1.06689	3.22009	-2.81749	-2.81599	-3.76945	3.23029	4.39852	1.56346	0.0273238	0.0849934	0.198231	0.605889	0.791396	0.978487	0.00325798	0.112598	0.0200923	0.0603332	0.0937543	0.00422461	0.579781	0.87937	0.0243823
R-MMU-983231>Factors involved in megakaryocyte development and platelet production	Hdac2	P70288	Histone deacetylase 2 OS=Mus musculus OX=10090 GN=Hdac2 PE=1 SV=1	1	19	0.171446	3.86631	2.49411	-2.24113	-1.24057	-0.870737	2.5465	3.73468	1.46017	0.0346605	1.261	0.481219	1.45237	-0.79487	-1.0236	-1.09489	1.58375	2.2846	2.55328	0.00279716	0.0849934	0.198231	0.605889	0.791396	0.978487	0.00325798	0.112598	0.506999	0.967073	0.804565	0.750611	0.725828	1.02001	0.620803
R-MMU-983231>Factors involved in megakaryocyte development and platelet production	Cbx5	Q61686	Chromobox protein homolog 5 OS=Mus musculus OX=10090 GN=Cbx5 PE=1 SV=1	3	19	0.171446	3.86631	2.49411	-2.24113	-1.24057	-0.870737	2.5465	3.73468	1.46017	0.0346605	2.45872	4.28611	1.42577	-1.47721	-1.2002	-5.74944	2.65338	3.93594	1.51047	0.0308695	0.0849934	0.198231	0.605889	0.791396	0.978487	0.00325798	0.112598	0.0823082	0.621193	0.732748	6.16529e-07	0.180018	0.000906005	0.634164
R-MMU-983231>Factors involved in megakaryocyte development and platelet production	Carmil1	Q6EDY6	F-actin-uncapping protein LRRC16A OS=Mus musculus OX=10090 GN=Carmil1 PE=1 SV=2	3	19	0.171446	3.86631	2.49411	-2.24113	-1.24057	-0.870737	2.5465	3.73468	1.46017	0.0346605	-1.21907	-0.363864	-0.514537	-0.174011	0.612689	1.68199	-0.985215	-1.12723	-1.10386	0.0787307	0.0849934	0.198231	0.605889	0.791396	0.978487	0.00325798	0.112598	0.840957	1.00423	0.927504	0.459992	0.747555	1.03353	0.92373
R-MMU-983231>Factors involved in megakaryocyte development and platelet production	Ehd2	Q8BH64	EH domain-containing protein 2 OS=Mus musculus OX=10090 GN=Ehd2 PE=1 SV=1	4	19	0.171446	3.86631	2.49411	-2.24113	-1.24057	-0.870737	2.5465	3.73468	1.46017	0.0346605	-2.73131	0.485769	-1.57306	1.11864	2.18744	1.26764	-1.8772	-2.8407	-1.3124	0.0487085	0.0849934	0.198231	0.605889	0.791396	0.978487	0.00325798	0.112598	0.355564	0.806619	0.2883	0.664402	0.104847	1.02628	0.555849
R-MMU-983231>Factors involved in megakaryocyte development and platelet production	Dock1	Q8BUR4	Dedicator of cytokinesis protein 1 OS=Mus musculus OX=10090 GN=Dock1 PE=1 SV=3	1	19	0.171446	3.86631	2.49411	-2.24113	-1.24057	-0.870737	2.5465	3.73468	1.46017	0.0346605	-0.378717	0.870562	-0.0763708	0.156935	1.02457	0.195367	-0.269181	-0.271738	-0.272885	0.533476	0.0849934	0.198231	0.605889	0.791396	0.978487	0.00325798	0.112598	0.975295	1.0053	0.80482	0.988691	0.957073	0.955027	0.993397
R-MMU-983231>Factors involved in megakaryocyte development and platelet production	Dock7	Q8R1A4	Dedicator of cytokinesis protein 7 OS=Mus musculus OX=10090 GN=Dock7 PE=1 SV=3	2	19	0.171446	3.86631	2.49411	-2.24113	-1.24057	-0.870737	2.5465	3.73468	1.46017	0.0346605	0.66623	0.0615131	0.514954	-0.512226	0.11319	0.0951936	0.344655	0.419761	0.874823	0.133407	0.0849934	0.198231	0.605889	0.791396	0.978487	0.00325798	0.112598	0.970673	0.99534	1.00357	0.998011	0.913265	1.00742	0.924259
R-MMU-983231>Factors involved in megakaryocyte development and platelet production	Rab5a	Q9CQD1	Ras-related protein Rab-5A OS=Mus musculus OX=10090 GN=Rab5a PE=1 SV=1	1	19	0.171446	3.86631	2.49411	-2.24113	-1.24057	-0.870737	2.5465	3.73468	1.46017	0.0346605	-0.996634	-2.53835	1.05439	-0.0446343	-1.41554	1.26448	-0.52709	-0.952	-0.230237	0.588523	0.0849934	0.198231	0.605889	0.791396	0.978487	0.00325798	0.112598	0.946278	0.993956	0.635556	0.665083	0.850904	0.153277	0.781116
R-MMU-983231>Factors involved in megakaryocyte development and platelet production	Prkar1a	Q9DBC7	cAMP-dependent protein kinase type I-alpha regulatory subunit OS=Mus musculus OX=10090 GN=Prkar1a PE=1 SV=3	2	19	0.171446	3.86631	2.49411	-2.24113	-1.24057	-0.870737	2.5465	3.73468	1.46017	0.0346605	-0.784949	0.355535	-0.256331	0.591787	-0.0161933	1.07723	-0.580499	-0.848118	-0.787588	0.163084	0.0849934	0.198231	0.605889	0.791396	0.978487	0.00325798	0.112598	0.937693	0.982913	0.999522	0.761929	0.895947	1.02612	0.962827
R-MMU-983231>Factors involved in megakaryocyte development and platelet production	Ehd1	Q9WVK4	EH domain-containing protein 1 OS=Mus musculus OX=10090 GN=Ehd1 PE=1 SV=1	8	19	0.171446	3.86631	2.49411	-2.24113	-1.24057	-0.870737	2.5465	3.73468	1.46017	0.0346605	0.0693359	2.37415	1.13066	-1.02324	-0.297978	-0.748219	1.1551	1.87888	1.2633	0.0545378	0.0849934	0.198231	0.605889	0.791396	0.978487	0.00325798	0.112598	0.756706	0.864757	0.974676	0.872454	0.997859	0.213584	0.754253
GO:0002181>P:cytoplasmic translation|IDA:MGI	Ckap5	A2AGT5	Cytoskeleton-associated protein 5 OS=Mus musculus OX=10090 GN=Ckap5 PE=1 SV=1	5	1	0.0284926	1.19926	0.187686	-0.296123	0.580839	0.101212	0.238235	0.0864736	0.314875	0.484312	-0.0186057	1.15587	0.139584	-0.257449	0.657647	0.329814	0.105009	-0.19023	-0.149231	0.7092	0.966956	0.959899	0.837938	0.976871	0.997862	0.656791	0.95826	0.991818	1.00019	0.914067	0.97302	0.994787	0.842292	0.975325
GO:0007052>P:mitotic spindle organization|IBA:GO_Central	Ckap5	A2AGT5	Cytoskeleton-associated protein 5 OS=Mus musculus OX=10090 GN=Ckap5 PE=1 SV=1	5	2	-0.163364	1.90231	-0.057854	-0.533896	1.17603	0.142655	0.169783	-0.200509	-0.131494	0.738765	-0.0186057	1.15587	0.139584	-0.257449	0.657647	0.329814	0.105009	-0.19023	-0.149231	0.7092	0.957104	0.941582	0.629584	0.971134	0.981153	0.319786	0.986182	0.991818	1.00019	0.914067	0.97302	0.994787	0.842292	0.975325
GO:0007052>P:mitotic spindle organization|IBA:GO_Central	Kif4	P33174	Chromosome-associated kinesin KIF4 OS=Mus musculus OX=10090 GN=Kif4 PE=1 SV=3	1	2	-0.163364	1.90231	-0.057854	-0.533896	1.17603	0.142655	0.169783	-0.200509	-0.131494	0.738765	-0.33592	1.55652	-0.351219	-0.45565	1.21865	0.28652	-0.131067	-0.62244	-0.025218	0.943587	0.957104	0.941582	0.629584	0.971134	0.981153	0.319786	0.986182	0.990983	0.988341	0.727817	0.975521	0.96522	0.63296	0.960589
GO:0007626>P:locomotory behavior|IMP:MGI	Ckap5	A2AGT5	Cytoskeleton-associated protein 5 OS=Mus musculus OX=10090 GN=Ckap5 PE=1 SV=1	5	9	-1.27813	-0.711654	-2.34327	1.80429	0.884055	2.1226	-2.43336	-3.08242	-2.13582	0.0073144	-0.0186057	1.15587	0.139584	-0.257449	0.657647	0.329814	0.105009	-0.19023	-0.149231	0.7092	0.106909	0.352492	0.738183	0.238377	0.580446	0.896608	0.147877	0.991818	1.00019	0.914067	0.97302	0.994787	0.842292	0.975325
GO:0007626>P:locomotory behavior|IMP:MGI	Hprt1	P00493	Hypoxanthine-guanine phosphoribosyltransferase OS=Mus musculus OX=10090 GN=Hprt1 PE=1 SV=3	1	9	-1.27813	-0.711654	-2.34327	1.80429	0.884055	2.1226	-2.43336	-3.08242	-2.13582	0.0073144	-1.60881	-0.222774	-0.849189	1.00579	0.819146	1.24602	-1.56842	-1.85498	-1.98948	0.0102453	0.106909	0.352492	0.738183	0.238377	0.580446	0.896608	0.147877	0.516414	0.874602	0.867397	0.677634	0.576565	1.01906	0.85036
GO:0007626>P:locomotory behavior|IMP:MGI	Sod2	P09671	Superoxide dismutase [Mn], mitochondrial OS=Mus musculus OX=10090 GN=Sod2 PE=1 SV=3	1	9	-1.27813	-0.711654	-2.34327	1.80429	0.884055	2.1226	-2.43336	-3.08242	-2.13582	0.0073144	-1.09609	-0.893892	-1.53127	1.46226	-0.1424	1.71397	-1.81488	-2.55835	-1.6335	0.0232539	0.106909	0.352492	0.738183	0.238377	0.580446	0.896608	0.147877	0.386763	0.627637	0.997868	0.451723	0.800842	0.944796	0.580717
GO:0007626>P:locomotory behavior|IMP:MGI	Gnao1	P18872	Guanine nucleotide-binding protein G(o) subunit alpha OS=Mus musculus OX=10090 GN=Gnao1 PE=1 SV=3	2	9	-1.27813	-0.711654	-2.34327	1.80429	0.884055	2.1226	-2.43336	-3.08242	-2.13582	0.0073144	-3.08432	-2.18409	-3.54639	1.9641	2.66819	2.01377	-3.61709	-5.09809	-3.44256	0.000360946	0.106909	0.352492	0.738183	0.238377	0.580446	0.896608	0.147877	0.00652735	0.347592	0.119862	0.321582	0.0578446	0.271691	0.00941229
GO:0007626>P:locomotory behavior|IMP:MGI	Hexb	P20060	Beta-hexosaminidase subunit beta OS=Mus musculus OX=10090 GN=Hexb PE=1 SV=2	3	9	-1.27813	-0.711654	-2.34327	1.80429	0.884055	2.1226	-2.43336	-3.08242	-2.13582	0.0073144	0.676523	-1.19268	0.135235	0.94096	-1.72459	0.683316	-0.0629462	-0.548081	-0.0310682	0.930962	0.106909	0.352492	0.738183	0.238377	0.580446	0.896608	0.147877	0.998128	0.911573	0.483533	0.880434	0.916306	0.817179	0.977612
GO:0007626>P:locomotory behavior|IMP:MGI	Gaa	P70699	Lysosomal alpha-glucosidase OS=Mus musculus OX=10090 GN=Gaa PE=1 SV=2	1	9	-1.27813	-0.711654	-2.34327	1.80429	0.884055	2.1226	-2.43336	-3.08242	-2.13582	0.0073144	-0.490919	-1.33727	-1.88254	1.52555	-0.262008	1.78752	-1.76401	-2.86282	-1.38273	0.0414253	0.106909	0.352492	0.738183	0.238377	0.580446	0.896608	0.147877	0.41171	0.596811	0.985511	0.425471	0.944039	0.769828	0.382378
GO:0007626>P:locomotory behavior|IMP:MGI	Atp7a	Q64430	Copper-transporting ATPase 1 OS=Mus musculus OX=10090 GN=Atp7a PE=1 SV=3	6	9	-1.27813	-0.711654	-2.34327	1.80429	0.884055	2.1226	-2.43336	-3.08242	-2.13582	0.0073144	0.257363	1.64923	0.293359	0.230859	0.576395	-0.580615	0.41185	0.0625006	0.502529	0.314391	0.106909	0.352492	0.738183	0.238377	0.580446	0.896608	0.147877	0.949739	1.00254	0.921047	0.917434	0.972418	0.599164	0.958081
GO:0007626>P:locomotory behavior|IMP:MGI	Asl	Q91YI0	Argininosuccinate lyase OS=Mus musculus OX=10090 GN=Asl PE=1 SV=1	2	9	-1.27813	-0.711654	-2.34327	1.80429	0.884055	2.1226	-2.43336	-3.08242	-2.13582	0.0073144	0.372973	-0.300125	-0.292998	-0.858519	-0.0343918	1.22199	-0.178926	-0.258606	-0.102074	0.790544	0.106909	0.352492	0.738183	0.238377	0.580446	0.896608	0.147877	0.982314	0.942932	0.998813	0.687973	0.960167	1.02516	0.9576
GO:0007626>P:locomotory behavior|IMP:MGI	Gmfb	Q9CQI3	Glia maturation factor beta OS=Mus musculus OX=10090 GN=Gmfb PE=1 SV=3	1	9	-1.27813	-0.711654	-2.34327	1.80429	0.884055	2.1226	-2.43336	-3.08242	-2.13582	0.0073144	0.48882	0.373469	-0.131955	-0.0475372	0.71548	0.203074	-0.0473372	0.170395	0.0549146	0.881222	0.106909	0.352492	0.738183	0.238377	0.580446	0.896608	0.147877	0.998139	0.993696	0.888415	0.990454	0.944311	1.03247	0.97823
GO:0008542>P:visual learning|IMP:MGI	Ckap5	A2AGT5	Cytoskeleton-associated protein 5 OS=Mus musculus OX=10090 GN=Ckap5 PE=1 SV=1	5	3	-0.703207	1.17067	-0.606615	-0.401114	1.19922	1.07735	-0.464961	-1.68396	-0.349659	0.447035	-0.0186057	1.15587	0.139584	-0.257449	0.657647	0.329814	0.105009	-0.19023	-0.149231	0.7092	0.898498	0.960816	0.618092	0.690705	0.818747	0.670794	0.852608	0.991818	1.00019	0.914067	0.97302	0.994787	0.842292	0.975325
GO:0008542>P:visual learning|IMP:MGI	Itgb1	P09055	Integrin beta-1 OS=Mus musculus OX=10090 GN=Itgb1 PE=1 SV=1	8	3	-0.703207	1.17067	-0.606615	-0.401114	1.19922	1.07735	-0.464961	-1.68396	-0.349659	0.447035	-0.9668	-0.280033	-0.572025	-0.109417	1.49611	1.02807	-0.935651	-1.6001	-1.28113	0.0523445	0.898498	0.960816	0.618092	0.690705	0.818747	0.670794	0.852608	0.843587	0.996988	0.588124	0.781958	0.855406	1.02113	0.917587
GO:0008542>P:visual learning|IMP:MGI	Braf	P28028	Serine/threonine-protein kinase B-raf OS=Mus musculus OX=10090 GN=Braf PE=1 SV=4	1	3	-0.703207	1.17067	-0.606615	-0.401114	1.19922	1.07735	-0.464961	-1.68396	-0.349659	0.447035	-0.333913	1.25566	-0.820519	-0.231771	-0.0470949	1.24567	-0.368626	-0.286818	-0.136479	0.730333	0.898498	0.960816	0.618092	0.690705	0.818747	0.670794	0.852608	0.968177	1.00508	1.00774	0.67507	0.963711	0.789433	0.85091
GO:0010609>P:mRNA localization resulting in posttranscriptional regulation of gene expression|IMP:MGI	Ckap5	A2AGT5	Cytoskeleton-associated protein 5 OS=Mus musculus OX=10090 GN=Ckap5 PE=1 SV=1	5	1	0.0284926	1.19926	0.187686	-0.296123	0.580839	0.101212	0.238235	0.0864736	0.314875	0.484312	-0.0186057	1.15587	0.139584	-0.257449	0.657647	0.329814	0.105009	-0.19023	-0.149231	0.7092	0.966825	0.959763	0.837796	0.976753	0.997747	0.656579	0.958138	0.991818	1.00019	0.914067	0.97302	0.994787	0.842292	0.975325
GO:0022618>P:ribonucleoprotein complex assembly|IDA:MGI	Ckap5	A2AGT5	Cytoskeleton-associated protein 5 OS=Mus musculus OX=10090 GN=Ckap5 PE=1 SV=1	5	1	0.0284926	1.19926	0.187686	-0.296123	0.580839	0.101212	0.238235	0.0864736	0.314875	0.484312	-0.0186057	1.15587	0.139584	-0.257449	0.657647	0.329814	0.105009	-0.19023	-0.149231	0.7092	0.966695	0.959627	0.837655	0.976636	0.997631	0.656366	0.958016	0.991818	1.00019	0.914067	0.97302	0.994787	0.842292	0.975325
GO:0030425>C:dendrite|IDA:MGI	Ckap5	A2AGT5	Cytoskeleton-associated protein 5 OS=Mus musculus OX=10090 GN=Ckap5 PE=1 SV=1	5	16	-0.752914	-0.212379	0.27936	-0.581336	1.66162	0.641198	-0.483732	-0.853577	-0.48985	0.323706	-0.0186057	1.15587	0.139584	-0.257449	0.657647	0.329814	0.105009	-0.19023	-0.149231	0.7092	0.890651	0.935094	0.416739	0.875176	0.797634	0.975556	0.960959	0.991818	1.00019	0.914067	0.97302	0.994787	0.842292	0.975325
GO:0030425>C:dendrite|IDA:MGI	Dpysl2	O08553	Dihydropyrimidinase-related protein 2 OS=Mus musculus OX=10090 GN=Dpysl2 PE=1 SV=2	5	16	-0.752914	-0.212379	0.27936	-0.581336	1.66162	0.641198	-0.483732	-0.853577	-0.48985	0.323706	1.02525	0.233622	0.949921	-0.396854	-0.656977	-0.910565	0.86464	1.6069	2.04837	0.00894604	0.890651	0.935094	0.416739	0.875176	0.797634	0.975556	0.960959	0.866787	0.997878	0.913708	0.82683	0.832797	1.02175	0.815078
GO:0030425>C:dendrite|IDA:MGI	Gnai2	P08752	Guanine nucleotide-binding protein G(i) subunit alpha-2 OS=Mus musculus OX=10090 GN=Gnai2 PE=1 SV=5	4	16	-0.752914	-0.212379	0.27936	-0.581336	1.66162	0.641198	-0.483732	-0.853577	-0.48985	0.323706	-0.80694	0.323783	-0.57906	0.229029	1.40894	0.725141	-0.771121	-1.3042	-1.10473	0.0785718	0.890651	0.935094	0.416739	0.875176	0.797634	0.975556	0.960959	0.877629	1.00343	0.638054	0.877275	0.892482	1.02678	0.91811
GO:0030425>C:dendrite|IDA:MGI	Rplp0	P14869	60S acidic ribosomal protein P0 OS=Mus musculus OX=10090 GN=Rplp0 PE=1 SV=3	4	16	-0.752914	-0.212379	0.27936	-0.581336	1.66162	0.641198	-0.483732	-0.853577	-0.48985	0.323706	0.2154	-1.31349	0.323436	-0.255462	-0.717515	0.832685	-0.163095	0.470863	0.109153	0.777762	0.890651	0.935094	0.416739	0.875176	0.797634	0.975556	0.960959	0.984869	1.00125	0.887211	0.843894	0.9775	0.76507	0.962751
GO:0030425>C:dendrite|IDA:MGI	Gnao1	P18872	Guanine nucleotide-binding protein G(o) subunit alpha OS=Mus musculus OX=10090 GN=Gnao1 PE=1 SV=3	2	16	-0.752914	-0.212379	0.27936	-0.581336	1.66162	0.641198	-0.483732	-0.853577	-0.48985	0.323706	-3.08432	-2.18409	-3.54639	1.9641	2.66819	2.01377	-3.61709	-5.09809	-3.44256	0.000360946	0.890651	0.935094	0.416739	0.875176	0.797634	0.975556	0.960959	0.00652735	0.347592	0.119862	0.321582	0.0578446	0.271691	0.00941229
GO:0030425>C:dendrite|IDA:MGI	Prkca	P20444	Protein kinase C alpha type OS=Mus musculus OX=10090 GN=Prkca PE=1 SV=3	1	16	-0.752914	-0.212379	0.27936	-0.581336	1.66162	0.641198	-0.483732	-0.853577	-0.48985	0.323706	-0.714462	0.519388	0.982369	-0.385187	0.512184	0.0126258	0.157127	0.506762	0.140448	0.723688	0.890651	0.935094	0.416739	0.875176	0.797634	0.975556	0.960959	0.986328	0.999351	0.939085	0.999604	0.909623	1.02113	0.804228
GO:0030425>C:dendrite|IDA:MGI	Ptprk	P35822	Receptor-type tyrosine-protein phosphatase kappa OS=Mus musculus OX=10090 GN=Ptprk PE=1 SV=1	1	16	-0.752914	-0.212379	0.27936	-0.581336	1.66162	0.641198	-0.483732	-0.853577	-0.48985	0.323706	0.547559	1.0705	1.44512	-1.41249	-0.963294	-0.42079	1.48475	2.0338	2.13903	0.0072605	0.890651	0.935094	0.416739	0.875176	0.797634	0.975556	0.960959	0.565295	0.657597	0.815106	0.961018	0.937243	0.885661	0.62029
GO:0030425>C:dendrite|IDA:MGI	Pura	P42669	Transcriptional activator protein Pur-alpha OS=Mus musculus OX=10090 GN=Pura PE=1 SV=1	1	16	-0.752914	-0.212379	0.27936	-0.581336	1.66162	0.641198	-0.483732	-0.853577	-0.48985	0.323706	0.883126	0.106109	1.20644	-0.726097	-0.713181	-0.438873	1.07727	1.59631	1.79153	0.0161612	0.890651	0.935094	0.416739	0.875176	0.797634	0.975556	0.960959	0.791526	0.986018	0.889924	0.953543	0.888249	1.01371	0.723475
GO:0030425>C:dendrite|IDA:MGI	Rps6	P62754	40S ribosomal protein S6 OS=Mus musculus OX=10090 GN=Rps6 PE=1 SV=1	3	16	-0.752914	-0.212379	0.27936	-0.581336	1.66162	0.641198	-0.483732	-0.853577	-0.48985	0.323706	0.108245	1.07013	0.526601	-0.678401	0.939405	-0.179647	0.338399	0.706248	0.416209	0.383522	0.890651	0.935094	0.416739	0.875176	0.797634	0.975556	0.960959	0.973352	0.986845	0.830608	0.991082	0.986087	0.882381	0.92456
GO:0030425>C:dendrite|IDA:MGI	Gnas	P63094	Guanine nucleotide-binding protein G(s) subunit alpha isoforms short OS=Mus musculus OX=10090 GN=Gnas PE=1 SV=1	1	16	-0.752914	-0.212379	0.27936	-0.581336	1.66162	0.641198	-0.483732	-0.853577	-0.48985	0.323706	0.24963	1.41275	-0.141232	-0.413943	0.779197	0.108994	0.192747	0.140635	0.236439	0.580178	0.890651	0.935094	0.416739	0.875176	0.797634	0.975556	0.960959	0.984718	0.995651	0.869323	0.99962	0.97314	0.730505	0.974636
GO:0030425>C:dendrite|IDA:MGI	Nptn	P97300	Neuroplastin OS=Mus musculus OX=10090 GN=Nptn PE=1 SV=3	2	16	-0.752914	-0.212379	0.27936	-0.581336	1.66162	0.641198	-0.483732	-0.853577	-0.48985	0.323706	-0.523203	-0.948577	1.49727	-0.736462	0.406473	-0.456781	0.190962	-0.0664216	-0.118965	0.760388	0.890651	0.935094	0.416739	0.875176	0.797634	0.975556	0.960959	0.983182	0.984153	0.958948	0.948137	0.942304	0.931199	0.588579
GO:0030425>C:dendrite|IDA:MGI	Gnb3	Q61011	Guanine nucleotide-binding protein G(I)/G(S)/G(T) subunit beta-3 OS=Mus musculus OX=10090 GN=Gnb3 PE=1 SV=2	1	16	-0.752914	-0.212379	0.27936	-0.581336	1.66162	0.641198	-0.483732	-0.853577	-0.48985	0.323706	-0.773063	-0.00221419	-0.748771	0.401199	1.1348	1.07821	-1.02376	-1.82698	-1.78859	0.0162709	0.890651	0.935094	0.416739	0.875176	0.797634	0.975556	0.960959	0.813242	0.997238	0.759914	0.762171	0.901412	1.0017	0.874137
GO:0030425>C:dendrite|IDA:MGI	Fxr1	Q61584	Fragile X mental retardation syndrome-related protein 1 OS=Mus musculus OX=10090 GN=Fxr1 PE=1 SV=2	1	16	-0.752914	-0.212379	0.27936	-0.581336	1.66162	0.641198	-0.483732	-0.853577	-0.48985	0.323706	-0.0441327	0.507695	-0.210658	0.47801	0.478198	0.35697	-0.302817	-0.522143	-0.733483	0.184721	0.890651	0.935094	0.416739	0.875176	0.797634	0.975556	0.960959	0.968273	0.992192	0.952717	0.969982	0.994368	1.0218	0.966112
GO:0030425>C:dendrite|IDA:MGI	Ncs1	Q8BNY6	Neuronal calcium sensor 1 OS=Mus musculus OX=10090 GN=Ncs1 PE=1 SV=3	1	16	-0.752914	-0.212379	0.27936	-0.581336	1.66162	0.641198	-0.483732	-0.853577	-0.48985	0.323706	0.819989	-0.800573	0.440547	-1.02856	0.0372539	0.497751	0.248459	0.403293	0.181655	0.658181	0.890651	0.935094	0.416739	0.875176	0.797634	0.975556	0.960959	0.981642	0.862732	1.00216	0.949663	0.888337	0.960412	0.935914
GO:0030425>C:dendrite|IDA:MGI	Zdhhc5	Q8VDZ4	Palmitoyltransferase ZDHHC5 OS=Mus musculus OX=10090 GN=Zdhhc5 PE=1 SV=1	1	16	-0.752914	-0.212379	0.27936	-0.581336	1.66162	0.641198	-0.483732	-0.853577	-0.48985	0.323706	-1.24792	0.167512	-1.48966	0.71089	1.94346	0.939474	-1.69264	-2.18739	-1.48575	0.0326775	0.890651	0.935094	0.416739	0.875176	0.797634	0.975556	0.960959	0.459294	0.984255	0.39338	0.814371	0.731837	1.02183	0.593701
GO:0030425>C:dendrite|IDA:MGI	Mtor	Q9JLN9	Serine/threonine-protein kinase mTOR OS=Mus musculus OX=10090 GN=Mtor PE=1 SV=2	2	16	-0.752914	-0.212379	0.27936	-0.581336	1.66162	0.641198	-0.483732	-0.853577	-0.48985	0.323706	-0.180063	-2.65947	-0.295905	0.60772	-0.283415	1.36202	-1.10063	-0.903625	-0.791612	0.16158	0.890651	0.935094	0.416739	0.875176	0.797634	0.975556	0.960959	0.788626	0.982147	0.975967	0.622978	0.983628	0.125658	0.957307
GO:0032289>P:central nervous system myelin formation|IMP:MGI	Ckap5	A2AGT5	Cytoskeleton-associated protein 5 OS=Mus musculus OX=10090 GN=Ckap5 PE=1 SV=1	5	1	0.0284926	1.19926	0.187686	-0.296123	0.580839	0.101212	0.238235	0.0864736	0.314875	0.484312	-0.0186057	1.15587	0.139584	-0.257449	0.657647	0.329814	0.105009	-0.19023	-0.149231	0.7092	0.966564	0.959491	0.837513	0.976518	0.997516	0.656154	0.957893	0.991818	1.00019	0.914067	0.97302	0.994787	0.842292	0.975325
GO:0043204>C:perikaryon|IDA:MGI	Ckap5	A2AGT5	Cytoskeleton-associated protein 5 OS=Mus musculus OX=10090 GN=Ckap5 PE=1 SV=1	5	2	0.227774	0.996787	1.94068	-0.449586	-0.71916	-2.13119	1.42721	1.71595	1.39704	0.0400825	-0.0186057	1.15587	0.139584	-0.257449	0.657647	0.329814	0.105009	-0.19023	-0.149231	0.7092	0.472393	0.951725	0.8049	0.235221	0.968262	0.763274	0.290619	0.991818	1.00019	0.914067	0.97302	0.994787	0.842292	0.975325
GO:0043204>C:perikaryon|IDA:MGI	Top1	Q04750	DNA topoisomerase 1 OS=Mus musculus OX=10090 GN=Top1 PE=1 SV=2	3	2	0.227774	0.996787	1.94068	-0.449586	-0.71916	-2.13119	1.42721	1.71595	1.39704	0.0400825	0.249875	0.151479	2.52738	-0.302191	-1.51822	-2.92183	1.64843	1.76809	1.10919	0.07777	0.472393	0.951725	0.8049	0.235221	0.968262	0.763274	0.290619	0.486567	0.997814	0.584566	0.0559086	0.973725	1.01926	0.122184
GO:0045807>P:positive regulation of endocytosis|IMP:MGI	Ckap5	A2AGT5	Cytoskeleton-associated protein 5 OS=Mus musculus OX=10090 GN=Ckap5 PE=1 SV=1	5	1	0.0284926	1.19926	0.187686	-0.296123	0.580839	0.101212	0.238235	0.0864736	0.314875	0.484312	-0.0186057	1.15587	0.139584	-0.257449	0.657647	0.329814	0.105009	-0.19023	-0.149231	0.7092	0.966434	0.959355	0.837371	0.9764	0.9974	0.655943	0.957771	0.991818	1.00019	0.914067	0.97302	0.994787	0.842292	0.975325
GO:0046785>P:microtubule polymerization|IBA:GO_Central	Ckap5	A2AGT5	Cytoskeleton-associated protein 5 OS=Mus musculus OX=10090 GN=Ckap5 PE=1 SV=1	5	1	0.0284926	1.19926	0.187686	-0.296123	0.580839	0.101212	0.238235	0.0864736	0.314875	0.484312	-0.0186057	1.15587	0.139584	-0.257449	0.657647	0.329814	0.105009	-0.19023	-0.149231	0.7092	0.966303	0.959219	0.83723	0.976283	0.997285	0.655731	0.957649	0.991818	1.00019	0.914067	0.97302	0.994787	0.842292	0.975325
GO:0046959>P:habituation|IMP:MGI	Ckap5	A2AGT5	Cytoskeleton-associated protein 5 OS=Mus musculus OX=10090 GN=Ckap5 PE=1 SV=1	5	1	0.0284926	1.19926	0.187686	-0.296123	0.580839	0.101212	0.238235	0.0864736	0.314875	0.484312	-0.0186057	1.15587	0.139584	-0.257449	0.657647	0.329814	0.105009	-0.19023	-0.149231	0.7092	0.966173	0.959083	0.837088	0.976165	0.99717	0.655519	0.957527	0.991818	1.00019	0.914067	0.97302	0.994787	0.842292	0.975325
GO:0051298>P:centrosome duplication|IBA:GO_Central	Ckap5	A2AGT5	Cytoskeleton-associated protein 5 OS=Mus musculus OX=10090 GN=Ckap5 PE=1 SV=1	5	2	0.235951	0.945043	-0.358622	-0.0383775	0.729747	0.472061	-0.142574	-0.23611	-0.0922956	0.808545	-0.0186057	1.15587	0.139584	-0.257449	0.657647	0.329814	0.105009	-0.19023	-0.149231	0.7092	0.968077	0.991076	0.799696	0.921068	0.964636	0.777462	0.939977	0.991818	1.00019	0.914067	0.97302	0.994787	0.842292	0.975325
GO:0051298>P:centrosome duplication|IBA:GO_Central	Chordc1	Q9D1P4	Cysteine and histidine-rich domain-containing protein 1 OS=Mus musculus OX=10090 GN=Chordc1 PE=1 SV=1	1	2	0.235951	0.945043	-0.358622	-0.0383775	0.729747	0.472061	-0.142574	-0.23611	-0.0922956	0.808545	0.290773	-0.0235344	-0.79462	0.322787	0.510294	0.803215	-0.577198	-0.533828	-0.96091	0.109418	0.968077	0.991076	0.799696	0.921068	0.964636	0.777462	0.939977	0.933863	0.998109	0.940124	0.85195	0.96637	1.00345	0.860813
GO:0060079>P:excitatory postsynaptic potential|IMP:MGI	Ckap5	A2AGT5	Cytoskeleton-associated protein 5 OS=Mus musculus OX=10090 GN=Ckap5 PE=1 SV=1	5	1	0.0284926	1.19926	0.187686	-0.296123	0.580839	0.101212	0.238235	0.0864736	0.314875	0.484312	-0.0186057	1.15587	0.139584	-0.257449	0.657647	0.329814	0.105009	-0.19023	-0.149231	0.7092	0.966042	0.958947	0.836946	0.976048	0.997054	0.655308	0.957405	0.991818	1.00019	0.914067	0.97302	0.994787	0.842292	0.975325
GO:0060291>P:long-term synaptic potentiation|IMP:MGI	Ckap5	A2AGT5	Cytoskeleton-associated protein 5 OS=Mus musculus OX=10090 GN=Ckap5 PE=1 SV=1	5	2	-0.162312	1.72867	-0.361957	-0.395111	0.384897	0.745717	0.00422859	-0.54721	-0.0734752	0.844354	-0.0186057	1.15587	0.139584	-0.257449	0.657647	0.329814	0.105009	-0.19023	-0.149231	0.7092	0.997871	0.964398	0.885965	0.834033	0.981709	0.397734	0.937554	0.991818	1.00019	0.914067	0.97302	0.994787	0.842292	0.975325
GO:0060291>P:long-term synaptic potentiation|IMP:MGI	Braf	P28028	Serine/threonine-protein kinase B-raf OS=Mus musculus OX=10090 GN=Braf PE=1 SV=4	1	2	-0.162312	1.72867	-0.361957	-0.395111	0.384897	0.745717	0.00422859	-0.54721	-0.0734752	0.844354	-0.333913	1.25566	-0.820519	-0.231771	-0.0470949	1.24567	-0.368626	-0.286818	-0.136479	0.730333	0.997871	0.964398	0.885965	0.834033	0.981709	0.397734	0.937554	0.968177	1.00508	1.00774	0.67507	0.963711	0.789433	0.85091
GO:0061863>F:microtubule plus end polymerase|IBA:GO_Central	Ckap5	A2AGT5	Cytoskeleton-associated protein 5 OS=Mus musculus OX=10090 GN=Ckap5 PE=1 SV=1	5	1	0.0284926	1.19926	0.187686	-0.296123	0.580839	0.101212	0.238235	0.0864736	0.314875	0.484312	-0.0186057	1.15587	0.139584	-0.257449	0.657647	0.329814	0.105009	-0.19023	-0.149231	0.7092	0.965912	0.958811	0.836805	0.97593	0.996939	0.655096	0.957283	0.991818	1.00019	0.914067	0.97302	0.994787	0.842292	0.975325
GO:0071598>C:neuronal ribonucleoprotein granule|IDA:MGI	Ckap5	A2AGT5	Cytoskeleton-associated protein 5 OS=Mus musculus OX=10090 GN=Ckap5 PE=1 SV=1	5	1	0.0284926	1.19926	0.187686	-0.296123	0.580839	0.101212	0.238235	0.0864736	0.314875	0.484312	-0.0186057	1.15587	0.139584	-0.257449	0.657647	0.329814	0.105009	-0.19023	-0.149231	0.7092	0.965782	0.958675	0.836664	0.975813	0.996824	0.654885	0.95716	0.991818	1.00019	0.914067	0.97302	0.994787	0.842292	0.975325
GO:0097062>P:dendritic spine maintenance|IMP:MGI	Ckap5	A2AGT5	Cytoskeleton-associated protein 5 OS=Mus musculus OX=10090 GN=Ckap5 PE=1 SV=1	5	2	-0.887551	0.600941	-0.515497	0.120625	1.30459	0.847879	-0.825318	-1.36338	-0.842655	0.143663	-0.0186057	1.15587	0.139584	-0.257449	0.657647	0.329814	0.105009	-0.19023	-0.149231	0.7092	0.752273	0.981203	0.584983	0.800729	0.769189	0.938614	0.893404	0.991818	1.00019	0.914067	0.97302	0.994787	0.842292	0.975325
GO:0097062>P:dendritic spine maintenance|IMP:MGI	Itga3	Q62470	Integrin alpha-3 OS=Mus musculus OX=10090 GN=Itga3 PE=1 SV=1	1	2	-0.887551	0.600941	-0.515497	0.120625	1.30459	0.847879	-0.825318	-1.36338	-0.842655	0.143663	-1.40929	-0.54335	-1.01427	0.550257	1.37178	1.3627	-1.54792	-2.37697	-2.31119	0.00488438	0.752273	0.981203	0.584983	0.800729	0.769189	0.938614	0.893404	0.533007	0.996188	0.657778	0.623757	0.66345	1.03295	0.793139
R-MMU-141444>Amplification of signal from unattached kinetochores via a MAD2 inhibitory signal	Ckap5	A2AGT5	Cytoskeleton-associated protein 5 OS=Mus musculus OX=10090 GN=Ckap5 PE=1 SV=1	5	19	2.56187	2.76162	1.23565	-1.56598	0.237413	-1.04198	1.9873	3.60385	1.84342	0.014341	-0.0186057	1.15587	0.139584	-0.257449	0.657647	0.329814	0.105009	-0.19023	-0.149231	0.7092	0.235486	0.490026	0.931599	0.699642	0.109174	0.0703258	0.58538	0.991818	1.00019	0.914067	0.97302	0.994787	0.842292	0.975325
R-MMU-141444>Amplification of signal from unattached kinetochores via a MAD2 inhibitory signal	Nudc	O35685	Nuclear migration protein nudC OS=Mus musculus OX=10090 GN=Nudc PE=1 SV=1	4	19	2.56187	2.76162	1.23565	-1.56598	0.237413	-1.04198	1.9873	3.60385	1.84342	0.014341	0.972001	0.700923	0.830289	-1.00597	-0.0548253	-0.7036	0.888213	1.53389	2.08939	0.0081398	0.235486	0.490026	0.931599	0.699642	0.109174	0.0703258	0.58538	0.855324	0.87604	1.0108	0.883899	0.854818	0.986501	0.850389
R-MMU-141444>Amplification of signal from unattached kinetochores via a MAD2 inhibitory signal	Kif2a	P28740	Kinesin-like protein KIF2A OS=Mus musculus OX=10090 GN=Kif2a PE=1 SV=2	1	19	2.56187	2.76162	1.23565	-1.56598	0.237413	-1.04198	1.9873	3.60385	1.84342	0.014341	0.218245	1.00143	0.218455	-0.332853	1.04852	-0.301207	0.252809	0.519663	0.258836	0.551016	0.235486	0.490026	0.931599	0.699642	0.109174	0.0703258	0.58538	0.980848	1.00089	0.797193	0.977563	0.976479	0.904176	0.969165
R-MMU-141444>Amplification of signal from unattached kinetochores via a MAD2 inhibitory signal	Rangap1	P46061	Ran GTPase-activating protein 1 OS=Mus musculus OX=10090 GN=Rangap1 PE=1 SV=2	2	19	2.56187	2.76162	1.23565	-1.56598	0.237413	-1.04198	1.9873	3.60385	1.84342	0.014341	0.194567	-0.102467	-0.691506	-0.817775	1.46102	0.893952	-0.537114	-0.996419	-0.413284	0.386115	0.235486	0.490026	0.931599	0.699642	0.109174	0.0703258	0.58538	0.941475	0.953589	0.614276	0.827379	0.978343	1.01071	0.886531
R-MMU-141444>Amplification of signal from unattached kinetochores via a MAD2 inhibitory signal	Pafah1b1	P63005	Platelet-activating factor acetylhydrolase IB subunit beta OS=Mus musculus OX=10090 GN=Pafah1b1 PE=1 SV=2	5	19	2.56187	2.76162	1.23565	-1.56598	0.237413	-1.04198	1.9873	3.60385	1.84342	0.014341	0.607021	1.56029	0.323396	-0.234363	-0.0302589	-0.131982	0.605469	0.739003	1.19458	0.0638876	0.235486	0.490026	0.931599	0.699642	0.109174	0.0703258	0.58538	0.926916	1.00346	1.00078	0.996281	0.932844	0.632881	0.961932
R-MMU-141444>Amplification of signal from unattached kinetochores via a MAD2 inhibitory signal	Ppp2ca	P63330	Serine/threonine-protein phosphatase 2A catalytic subunit alpha isoform OS=Mus musculus OX=10090 GN=Ppp2ca PE=1 SV=1	2	19	2.56187	2.76162	1.23565	-1.56598	0.237413	-1.04198	1.9873	3.60385	1.84342	0.014341	1.0323	0.191354	0.217117	-0.498154	0.023446	0.176991	0.381345	0.193671	0.777619	0.166871	0.235486	0.490026	0.931599	0.699642	0.109174	0.0703258	0.58538	0.960739	0.993523	0.997856	0.991116	0.828449	1.02058	0.968817
R-MMU-141444>Amplification of signal from unattached kinetochores via a MAD2 inhibitory signal	Taok1	Q5F2E8	Serine/threonine-protein kinase TAO1 OS=Mus musculus OX=10090 GN=Taok1 PE=1 SV=1	3	19	2.56187	2.76162	1.23565	-1.56598	0.237413	-1.04198	1.9873	3.60385	1.84342	0.014341	0.209167	0.590665	-0.391431	0.00953372	0.696311	0.583625	-0.224104	-0.374458	-0.340977	0.456061	0.235486	0.490026	0.931599	0.699642	0.109174	0.0703258	0.58538	0.986393	0.997914	0.89795	0.917231	0.976862	1.01598	0.945171
R-MMU-141444>Amplification of signal from unattached kinetochores via a MAD2 inhibitory signal	Mapre1	Q61166	Microtubule-associated protein RP/EB family member 1 OS=Mus musculus OX=10090 GN=Mapre1 PE=1 SV=3	3	19	2.56187	2.76162	1.23565	-1.56598	0.237413	-1.04198	1.9873	3.60385	1.84342	0.014341	0.209335	0.0302519	-0.446671	-0.302577	0.353312	1.03973	-0.326684	-0.32306	-0.425348	0.375536	0.235486	0.490026	0.931599	0.699642	0.109174	0.0703258	0.58538	0.97524	0.998333	0.966477	0.773447	0.9775	1.00365	0.934214
R-MMU-141444>Amplification of signal from unattached kinetochores via a MAD2 inhibitory signal	Dync1li2	Q6PDL0	Cytoplasmic dynein 1 light intermediate chain 2 OS=Mus musculus OX=10090 GN=Dync1li2 PE=1 SV=2	2	19	2.56187	2.76162	1.23565	-1.56598	0.237413	-1.04198	1.9873	3.60385	1.84342	0.014341	0.328511	-0.00127776	-0.592545	0.531564	0.584943	0.424143	-0.451135	-0.532841	-1.03345	0.0925871	0.235486	0.490026	0.931599	0.699642	0.109174	0.0703258	0.58538	0.944525	0.997	0.928408	0.959421	0.95951	0.99898	0.914675
R-MMU-141444>Amplification of signal from unattached kinetochores via a MAD2 inhibitory signal	Ppp2r1a	Q76MZ3	Serine/threonine-protein phosphatase 2A 65 kDa regulatory subunit A alpha isoform OS=Mus musculus OX=10090 GN=Ppp2r1a PE=1 SV=3	4	19	2.56187	2.76162	1.23565	-1.56598	0.237413	-1.04198	1.9873	3.60385	1.84342	0.014341	0.387098	0.521701	0.147401	-0.259651	0.0871709	0.478395	0.142601	0.299927	0.449058	0.355584	0.235486	0.490026	0.931599	0.699642	0.109174	0.0703258	0.58538	0.988459	1.00154	1.00942	0.947571	0.957627	1.02319	0.974466
R-MMU-141444>Amplification of signal from unattached kinetochores via a MAD2 inhibitory signal	Ppp2r1b	Q7TNP2	Serine/threonine-protein phosphatase 2A 65 kDa regulatory subunit A beta isoform OS=Mus musculus OX=10090 GN=Ppp2r1b PE=1 SV=2	1	19	2.56187	2.76162	1.23565	-1.56598	0.237413	-1.04198	1.9873	3.60385	1.84342	0.014341	-0.393434	0.749874	-0.178171	-0.0446101	1.0639	0.405032	-0.353217	-0.583203	-0.3643	0.432215	0.235486	0.490026	0.931599	0.699642	0.109174	0.0703258	0.58538	0.971054	0.993268	0.788511	0.957649	0.956647	0.976249	0.974505
R-MMU-141444>Amplification of signal from unattached kinetochores via a MAD2 inhibitory signal	Clasp1	Q80TV8	CLIP-associating protein 1 OS=Mus musculus OX=10090 GN=Clasp1 PE=1 SV=2	1	19	2.56187	2.76162	1.23565	-1.56598	0.237413	-1.04198	1.9873	3.60385	1.84342	0.014341	0.711731	1.43216	1.18979	-0.34554	-0.392461	-1.19935	1.28964	1.58225	2.13739	0.00728795	0.235486	0.490026	0.931599	0.699642	0.109174	0.0703258	0.58538	0.675632	1.00012	0.962224	0.695509	0.909247	0.718239	0.720324
R-MMU-141444>Amplification of signal from unattached kinetochores via a MAD2 inhibitory signal	Rcc2	Q8BK67	Protein RCC2 OS=Mus musculus OX=10090 GN=Rcc2 PE=1 SV=1	2	19	2.56187	2.76162	1.23565	-1.56598	0.237413	-1.04198	1.9873	3.60385	1.84342	0.014341	2.21003	-0.905267	1.76842	-0.923581	-1.07138	-2.01942	1.64599	2.8398	1.07611	0.0839238	0.235486	0.490026	0.931599	0.699642	0.109174	0.0703258	0.58538	0.487366	0.908744	0.783709	0.323813	0.277947	0.940986	0.447102
R-MMU-141444>Amplification of signal from unattached kinetochores via a MAD2 inhibitory signal	Kntc1	Q8C3Y4	Kinetochore-associated protein 1 OS=Mus musculus OX=10090 GN=Kntc1 PE=1 SV=2	1	19	2.56187	2.76162	1.23565	-1.56598	0.237413	-1.04198	1.9873	3.60385	1.84342	0.014341	0.0481161	1.02292	0.199008	1.17833	-0.267148	-0.336205	0.147887	0.466156	0.148976	0.709617	0.235486	0.490026	0.931599	0.699642	0.109174	0.0703258	0.58538	0.986087	0.780788	0.983124	0.976436	0.995353	0.89428	0.97044
R-MMU-141444>Amplification of signal from unattached kinetochores via a MAD2 inhibitory signal	Dync1li1	Q8R1Q8	Cytoplasmic dynein 1 light intermediate chain 1 OS=Mus musculus OX=10090 GN=Dync1li1 PE=1 SV=1	2	19	2.56187	2.76162	1.23565	-1.56598	0.237413	-1.04198	1.9873	3.60385	1.84342	0.014341	1.46157	0.343105	-0.337279	-0.720931	-1.49773	0.360911	0.683366	1.06404	0.668584	0.214494	0.235486	0.490026	0.931599	0.699642	0.109174	0.0703258	0.58538	0.903752	0.985523	0.588057	0.969625	0.63421	1.02031	0.960398
R-MMU-141444>Amplification of signal from unattached kinetochores via a MAD2 inhibitory signal	Nup85	Q8R480	Nuclear pore complex protein Nup85 OS=Mus musculus OX=10090 GN=Nup85 PE=1 SV=1	1	19	2.56187	2.76162	1.23565	-1.56598	0.237413	-1.04198	1.9873	3.60385	1.84342	0.014341	0.229172	0.641472	-0.143825	-0.11563	0.440509	0.414746	-0.0391156	-0.185573	-0.00481554	0.988973	0.235486	0.490026	0.931599	0.699642	0.109174	0.0703258	0.58538	0.99636	0.996879	0.957566	0.959748	0.973594	0.997559	0.973865
R-MMU-141444>Amplification of signal from unattached kinetochores via a MAD2 inhibitory signal	Clip1	Q922J3	CAP-Gly domain-containing linker protein 1 OS=Mus musculus OX=10090 GN=Clip1 PE=1 SV=1	2	19	2.56187	2.76162	1.23565	-1.56598	0.237413	-1.04198	1.9873	3.60385	1.84342	0.014341	0.452686	1.59961	0.709671	-0.367897	0.196907	-0.644452	0.813888	1.07757	1.30919	0.0490696	0.235486	0.490026	0.931599	0.699642	0.109174	0.0703258	0.58538	0.881401	0.996064	0.991291	0.898184	0.949566	0.616706	0.881448
R-MMU-141444>Amplification of signal from unattached kinetochores via a MAD2 inhibitory signal	Dynll2	Q9D0M5	Dynein light chain 2, cytoplasmic OS=Mus musculus OX=10090 GN=Dynll2 PE=1 SV=1	1	19	2.56187	2.76162	1.23565	-1.56598	0.237413	-1.04198	1.9873	3.60385	1.84342	0.014341	-0.194564	-0.0587182	0.30619	0.253425	0.627431	0.207574	-0.242956	-0.312143	-0.796989	0.159592	0.235486	0.490026	0.931599	0.699642	0.109174	0.0703258	0.58538	0.98187	1.00062	0.924006	0.991973	0.977563	1.00904	0.957436
R-MMU-141444>Amplification of signal from unattached kinetochores via a MAD2 inhibitory signal	Dync1h1	Q9JHU4	Cytoplasmic dynein 1 heavy chain 1 OS=Mus musculus OX=10090 GN=Dync1h1 PE=1 SV=2	12	19	2.56187	2.76162	1.23565	-1.56598	0.237413	-1.04198	1.9873	3.60385	1.84342	0.014341	1.37277	0.926416	1.19462	-1.45478	-1.16952	-0.599925	1.34996	2.36414	2.86127	0.00137634	0.235486	0.490026	0.931599	0.699642	0.109174	0.0703258	0.58538	0.654688	0.630911	0.748316	0.909647	0.682127	0.935763	0.720633
R-MMU-2467813>Separation of Sister Chromatids	Ckap5	A2AGT5	Cytoskeleton-associated protein 5 OS=Mus musculus OX=10090 GN=Ckap5 PE=1 SV=1	5	52	4.68491	1.40774	2.34257	-1.38155	-1.20647	-1.28768	2.9342	3.63024	1.865	0.0136458	-0.0186057	1.15587	0.139584	-0.257449	0.657647	0.329814	0.105009	-0.19023	-0.149231	0.7092	0.0344926	0.59933	0.613731	0.599216	0.000260009	0.554772	0.147896	0.991818	1.00019	0.914067	0.97302	0.994787	0.842292	0.975325
R-MMU-2467813>Separation of Sister Chromatids	Psmb1	O09061	Proteasome subunit beta type-1 OS=Mus musculus OX=10090 GN=Psmb1 PE=1 SV=1	1	52	4.68491	1.40774	2.34257	-1.38155	-1.20647	-1.28768	2.9342	3.63024	1.865	0.0136458	0.59109	-2.19572	1.50066	-1.63069	-1.18048	0.507345	0.676266	1.77157	0.22207	0.599695	0.0344926	0.59933	0.613731	0.599216	0.000260009	0.554772	0.147896	0.906242	0.526054	0.7427	0.942306	0.926878	0.27447	0.588295
R-MMU-2467813>Separation of Sister Chromatids	Psmd14	O35593	26S proteasome non-ATPase regulatory subunit 14 OS=Mus musculus OX=10090 GN=Psmd14 PE=1 SV=2	1	52	4.68491	1.40774	2.34257	-1.38155	-1.20647	-1.28768	2.9342	3.63024	1.865	0.0136458	0.300898	-0.065794	0.736445	0.308231	-0.435593	-0.0719108	0.304929	0.372809	0.546002	0.284445	0.0344926	0.59933	0.613731	0.599216	0.000260009	0.554772	0.147896	0.972209	0.998117	0.957931	0.997151	0.967581	1.00676	0.871111
R-MMU-2467813>Separation of Sister Chromatids	Stag2	O35638	Cohesin subunit SA-2 OS=Mus musculus OX=10090 GN=Stag2 PE=1 SV=3	1	52	4.68491	1.40774	2.34257	-1.38155	-1.20647	-1.28768	2.9342	3.63024	1.865	0.0136458	2.05748	-1.93096	-0.0674185	2.89913	-1.33314	-1.96792	1.187	1.26572	0.0269451	0.939842	0.0344926	0.59933	0.613731	0.599216	0.000260009	0.554772	0.147896	0.742658	0.049191	0.671436	0.341178	0.345296	0.427013	0.991504
R-MMU-2467813>Separation of Sister Chromatids	Nudc	O35685	Nuclear migration protein nudC OS=Mus musculus OX=10090 GN=Nudc PE=1 SV=1	4	52	4.68491	1.40774	2.34257	-1.38155	-1.20647	-1.28768	2.9342	3.63024	1.865	0.0136458	0.972001	0.700923	0.830289	-1.00597	-0.0548253	-0.7036	0.888213	1.53389	2.08939	0.0081398	0.0344926	0.59933	0.613731	0.599216	0.000260009	0.554772	0.147896	0.855324	0.87604	1.0108	0.883899	0.854818	0.986501	0.850389
R-MMU-2467813>Separation of Sister Chromatids	Psma3	O70435	Proteasome subunit alpha type-3 OS=Mus musculus OX=10090 GN=Psma3 PE=1 SV=3	1	52	4.68491	1.40774	2.34257	-1.38155	-1.20647	-1.28768	2.9342	3.63024	1.865	0.0136458	-0.367575	-0.0810117	0.733	-0.96083	0.227689	0.627768	0.0915734	-0.308701	-0.0789991	0.833683	0.0344926	0.59933	0.613731	0.599216	0.000260009	0.554772	0.147896	0.990758	0.903113	0.995431	0.904016	0.959324	1.00948	0.871659
R-MMU-2467813>Separation of Sister Chromatids	Psmc3	O88685	26S proteasome regulatory subunit 6A OS=Mus musculus OX=10090 GN=Psmc3 PE=1 SV=2	2	52	4.68491	1.40774	2.34257	-1.38155	-1.20647	-1.28768	2.9342	3.63024	1.865	0.0136458	0.748972	-0.474586	0.518323	-0.235827	-0.17732	0.204272	0.244166	0.695643	0.346035	0.450781	0.0344926	0.59933	0.613731	0.599216	0.000260009	0.554772	0.147896	0.982382	1.00377	0.992401	0.990157	0.916623	1.02079	0.925552
R-MMU-2467813>Separation of Sister Chromatids	Tuba3a	P05214	Tubulin alpha-3 chain OS=Mus musculus OX=10090 GN=Tuba3a PE=1 SV=1	5	52	4.68491	1.40774	2.34257	-1.38155	-1.20647	-1.28768	2.9342	3.63024	1.865	0.0136458	0.37217	0.0198316	0.540323	-0.77184	0.000507642	0.306983	0.263412	0.371663	0.583799	0.260736	0.0344926	0.59933	0.613731	0.599216	0.000260009	0.554772	0.147896	0.977448	0.974797	1.00029	0.976251	0.959179	1.0008	0.923706
R-MMU-2467813>Separation of Sister Chromatids	Psmd3	P14685	26S proteasome non-ATPase regulatory subunit 3 OS=Mus musculus OX=10090 GN=Psmd3 PE=1 SV=3	1	52	4.68491	1.40774	2.34257	-1.38155	-1.20647	-1.28768	2.9342	3.63024	1.865	0.0136458	0.844892	-0.195889	1.09669	-0.341129	-1.12561	-0.208615	0.892396	1.18602	1.09817	0.0797689	0.0344926	0.59933	0.613731	0.599216	0.000260009	0.554772	0.147896	0.862458	1.00088	0.760486	0.993454	0.888512	1.02141	0.761461
R-MMU-2467813>Separation of Sister Chromatids	Psmd7	P26516	26S proteasome non-ATPase regulatory subunit 7 OS=Mus musculus OX=10090 GN=Psmd7 PE=1 SV=2	1	52	4.68491	1.40774	2.34257	-1.38155	-1.20647	-1.28768	2.9342	3.63024	1.865	0.0136458	-0.057213	0.805958	0.451677	0.792351	-0.052385	-0.297605	0.172728	0.504062	0.240357	0.574967	0.0344926	0.59933	0.613731	0.599216	0.000260009	0.554772	0.147896	0.983218	0.965856	1.01064	0.97762	0.991399	0.959378	0.930901
R-MMU-2467813>Separation of Sister Chromatids	Kif2a	P28740	Kinesin-like protein KIF2A OS=Mus musculus OX=10090 GN=Kif2a PE=1 SV=2	1	52	4.68491	1.40774	2.34257	-1.38155	-1.20647	-1.28768	2.9342	3.63024	1.865	0.0136458	0.218245	1.00143	0.218455	-0.332853	1.04852	-0.301207	0.252809	0.519663	0.258836	0.551016	0.0344926	0.59933	0.613731	0.599216	0.000260009	0.554772	0.147896	0.980848	1.00089	0.797193	0.977563	0.976479	0.904176	0.969165
R-MMU-2467813>Separation of Sister Chromatids	Rangap1	P46061	Ran GTPase-activating protein 1 OS=Mus musculus OX=10090 GN=Rangap1 PE=1 SV=2	2	52	4.68491	1.40774	2.34257	-1.38155	-1.20647	-1.28768	2.9342	3.63024	1.865	0.0136458	0.194567	-0.102467	-0.691506	-0.817775	1.46102	0.893952	-0.537114	-0.996419	-0.413284	0.386115	0.0344926	0.59933	0.613731	0.599216	0.000260009	0.554772	0.147896	0.941475	0.953589	0.614276	0.827379	0.978343	1.01071	0.886531
R-MMU-2467813>Separation of Sister Chromatids	Psmc2	P46471	26S proteasome regulatory subunit 7 OS=Mus musculus OX=10090 GN=Psmc2 PE=1 SV=5	3	52	4.68491	1.40774	2.34257	-1.38155	-1.20647	-1.28768	2.9342	3.63024	1.865	0.0136458	0.0461467	-0.462809	0.144403	-0.844724	0.412475	1.0024	-0.215576	-0.366328	-0.186041	0.651567	0.0344926	0.59933	0.613731	0.599216	0.000260009	0.554772	0.147896	0.986991	0.945634	0.957417	0.800615	0.995552	1.0207	0.974104
R-MMU-2467813>Separation of Sister Chromatids	Psma2	P49722	Proteasome subunit alpha type-2 OS=Mus musculus OX=10090 GN=Psma2 PE=1 SV=3	1	52	4.68491	1.40774	2.34257	-1.38155	-1.20647	-1.28768	2.9342	3.63024	1.865	0.0136458	1.15042	0.53266	-0.311123	0.369584	-0.577679	0.157684	0.309985	0.374976	0.390855	0.406579	0.0344926	0.59933	0.613731	0.599216	0.000260009	0.554772	0.147896	0.970722	0.999133	0.923802	0.992798	0.785775	1.03211	0.957715
R-MMU-2467813>Separation of Sister Chromatids	Psme3	P61290	Proteasome activator complex subunit 3 OS=Mus musculus OX=10090 GN=Psme3 PE=1 SV=1	1	52	4.68491	1.40774	2.34257	-1.38155	-1.20647	-1.28768	2.9342	3.63024	1.865	0.0136458	-0.666837	-0.274224	-0.0692717	1.01514	-0.0242544	0.704524	-0.721665	-0.978748	-1.19611	0.0636635	0.0344926	0.59933	0.613731	0.599216	0.000260009	0.554772	0.147896	0.896369	0.870511	0.997902	0.883965	0.913706	1.02142	0.994281
R-MMU-2467813>Separation of Sister Chromatids	Psmc1	P62192	26S proteasome regulatory subunit 4 OS=Mus musculus OX=10090 GN=Psmc1 PE=1 SV=1	2	52	4.68491	1.40774	2.34257	-1.38155	-1.20647	-1.28768	2.9342	3.63024	1.865	0.0136458	-1.55665	-0.525333	0.279738	0.216266	0.279168	1.14977	-0.822015	-0.804502	-0.875784	0.133112	0.0344926	0.59933	0.613731	0.599216	0.000260009	0.554772	0.147896	0.879298	1.00118	0.976664	0.719376	0.59002	1.02736	0.956247
R-MMU-2467813>Separation of Sister Chromatids	Psmc6	P62334	26S proteasome regulatory subunit 10B OS=Mus musculus OX=10090 GN=Psmc6 PE=1 SV=1	2	52	4.68491	1.40774	2.34257	-1.38155	-1.20647	-1.28768	2.9342	3.63024	1.865	0.0136458	0.447045	-0.558511	0.653503	-0.78956	0.30951	0.297826	0.177369	0.149219	0.175202	0.668033	0.0344926	0.59933	0.613731	0.599216	0.000260009	0.554772	0.147896	0.981382	0.965013	0.973777	0.978268	0.949752	1.02971	0.898817
R-MMU-2467813>Separation of Sister Chromatids	Uba52	P62984	Ubiquitin-60S ribosomal protein L40 OS=Mus musculus OX=10090 GN=Uba52 PE=1 SV=2	2	52	4.68491	1.40774	2.34257	-1.38155	-1.20647	-1.28768	2.9342	3.63024	1.865	0.0136458	2.50958	2.22478	1.7081	-2.5145	-0.801783	-2.06407	2.62376	4.28885	2.65702	0.00220283	0.0344926	0.59933	0.613731	0.599216	0.000260009	0.554772	0.147896	0.0873271	0.125813	0.873133	0.30825	0.164891	0.261867	0.487289
R-MMU-2467813>Separation of Sister Chromatids	Pafah1b1	P63005	Platelet-activating factor acetylhydrolase IB subunit beta OS=Mus musculus OX=10090 GN=Pafah1b1 PE=1 SV=2	5	52	4.68491	1.40774	2.34257	-1.38155	-1.20647	-1.28768	2.9342	3.63024	1.865	0.0136458	0.607021	1.56029	0.323396	-0.234363	-0.0302589	-0.131982	0.605469	0.739003	1.19458	0.0638876	0.0344926	0.59933	0.613731	0.599216	0.000260009	0.554772	0.147896	0.926916	1.00346	1.00078	0.996281	0.932844	0.632881	0.961932
R-MMU-2467813>Separation of Sister Chromatids	Ppp2ca	P63330	Serine/threonine-protein phosphatase 2A catalytic subunit alpha isoform OS=Mus musculus OX=10090 GN=Ppp2ca PE=1 SV=1	2	52	4.68491	1.40774	2.34257	-1.38155	-1.20647	-1.28768	2.9342	3.63024	1.865	0.0136458	1.0323	0.191354	0.217117	-0.498154	0.023446	0.176991	0.381345	0.193671	0.777619	0.166871	0.0344926	0.59933	0.613731	0.599216	0.000260009	0.554772	0.147896	0.960739	0.993523	0.997856	0.991116	0.828449	1.02058	0.968817
R-MMU-2467813>Separation of Sister Chromatids	Tuba4a	P68368	Tubulin alpha-4A chain OS=Mus musculus OX=10090 GN=Tuba4a PE=1 SV=1	2	52	4.68491	1.40774	2.34257	-1.38155	-1.20647	-1.28768	2.9342	3.63024	1.865	0.0136458	0.0515454	1.63159	-1.15977	0.135414	2.10037	-0.0117635	-0.464617	-0.0838687	-0.20755	0.620083	0.0344926	0.59933	0.613731	0.599216	0.000260009	0.554772	0.147896	0.954398	1.00565	0.314735	0.998208	0.995374	0.611098	0.736897
R-MMU-2467813>Separation of Sister Chromatids	Psmb7	P70195	Proteasome subunit beta type-7 OS=Mus musculus OX=10090 GN=Psmb7 PE=1 SV=1	2	52	4.68491	1.40774	2.34257	-1.38155	-1.20647	-1.28768	2.9342	3.63024	1.865	0.0136458	0.805834	0.204353	1.00068	-0.651437	0.0501205	-0.457835	0.701198	1.26367	1.48977	0.0323768	0.0344926	0.59933	0.613731	0.599216	0.000260009	0.554772	0.147896	0.900358	0.97812	1.00886	0.949914	0.892525	1.02196	0.799917
R-MMU-2467813>Separation of Sister Chromatids	Psme1	P97371	Proteasome activator complex subunit 1 OS=Mus musculus OX=10090 GN=Psme1 PE=1 SV=2	3	52	4.68491	1.40774	2.34257	-1.38155	-1.20647	-1.28768	2.9342	3.63024	1.865	0.0136458	-0.821907	-1.83381	-1.11867	1.86801	-0.690008	1.69392	-1.5242	-2.81259	-1.18604	0.065157	0.0344926	0.59933	0.613731	0.599216	0.000260009	0.554772	0.147896	0.553469	0.388289	0.902947	0.459666	0.888631	0.472328	0.753874
R-MMU-2467813>Separation of Sister Chromatids	Psme2	P97372	Proteasome activator complex subunit 2 OS=Mus musculus OX=10090 GN=Psme2 PE=1 SV=4	1	52	4.68491	1.40774	2.34257	-1.38155	-1.20647	-1.28768	2.9342	3.63024	1.865	0.0136458	-0.436869	-1.20444	-1.04728	1.82734	0.325982	0.849228	-1.50563	-1.89651	-1.72126	0.0189994	0.0344926	0.59933	0.613731	0.599216	0.000260009	0.554772	0.147896	0.563736	0.409289	0.970656	0.837864	0.947132	0.819019	0.785499
R-MMU-2467813>Separation of Sister Chromatids	Psmd1	Q3TXS7	26S proteasome non-ATPase regulatory subunit 1 OS=Mus musculus OX=10090 GN=Psmd1 PE=1 SV=1	2	52	4.68491	1.40774	2.34257	-1.38155	-1.20647	-1.28768	2.9342	3.63024	1.865	0.0136458	1.44856	-0.153383	0.109599	-0.0705914	-1.1951	0.202498	0.535943	0.18019	0.556839	0.277435	0.0344926	0.59933	0.613731	0.599216	0.000260009	0.554772	0.147896	0.941726	0.994624	0.734222	0.98937	0.64419	1.02162	0.985664
R-MMU-2467813>Separation of Sister Chromatids	Taok1	Q5F2E8	Serine/threonine-protein kinase TAO1 OS=Mus musculus OX=10090 GN=Taok1 PE=1 SV=1	3	52	4.68491	1.40774	2.34257	-1.38155	-1.20647	-1.28768	2.9342	3.63024	1.865	0.0136458	0.209167	0.590665	-0.391431	0.00953372	0.696311	0.583625	-0.224104	-0.374458	-0.340977	0.456061	0.0344926	0.59933	0.613731	0.599216	0.000260009	0.554772	0.147896	0.986393	0.997914	0.89795	0.917231	0.976862	1.01598	0.945171
R-MMU-2467813>Separation of Sister Chromatids	Mapre1	Q61166	Microtubule-associated protein RP/EB family member 1 OS=Mus musculus OX=10090 GN=Mapre1 PE=1 SV=3	3	52	4.68491	1.40774	2.34257	-1.38155	-1.20647	-1.28768	2.9342	3.63024	1.865	0.0136458	0.209335	0.0302519	-0.446671	-0.302577	0.353312	1.03973	-0.326684	-0.32306	-0.425348	0.375536	0.0344926	0.59933	0.613731	0.599216	0.000260009	0.554772	0.147896	0.97524	0.998333	0.966477	0.773447	0.9775	1.00365	0.934214
R-MMU-2467813>Separation of Sister Chromatids	Dync1li2	Q6PDL0	Cytoplasmic dynein 1 light intermediate chain 2 OS=Mus musculus OX=10090 GN=Dync1li2 PE=1 SV=2	2	52	4.68491	1.40774	2.34257	-1.38155	-1.20647	-1.28768	2.9342	3.63024	1.865	0.0136458	0.328511	-0.00127776	-0.592545	0.531564	0.584943	0.424143	-0.451135	-0.532841	-1.03345	0.0925871	0.0344926	0.59933	0.613731	0.599216	0.000260009	0.554772	0.147896	0.944525	0.997	0.928408	0.959421	0.95951	0.99898	0.914675
R-MMU-2467813>Separation of Sister Chromatids	Ppp2r1a	Q76MZ3	Serine/threonine-protein phosphatase 2A 65 kDa regulatory subunit A alpha isoform OS=Mus musculus OX=10090 GN=Ppp2r1a PE=1 SV=3	4	52	4.68491	1.40774	2.34257	-1.38155	-1.20647	-1.28768	2.9342	3.63024	1.865	0.0136458	0.387098	0.521701	0.147401	-0.259651	0.0871709	0.478395	0.142601	0.299927	0.449058	0.355584	0.0344926	0.59933	0.613731	0.599216	0.000260009	0.554772	0.147896	0.988459	1.00154	1.00942	0.947571	0.957627	1.02319	0.974466
R-MMU-2467813>Separation of Sister Chromatids	Tubb2a	Q7TMM9	Tubulin beta-2A chain OS=Mus musculus OX=10090 GN=Tubb2a PE=1 SV=1	3	52	4.68491	1.40774	2.34257	-1.38155	-1.20647	-1.28768	2.9342	3.63024	1.865	0.0136458	0.599455	-0.520054	1.11075	-1.42822	-0.377514	0.144602	0.602951	0.976969	0.64264	0.227698	0.0344926	0.59933	0.613731	0.599216	0.000260009	0.554772	0.147896	0.926493	0.649767	0.965539	0.994363	0.928264	1.02274	0.757588
R-MMU-2467813>Separation of Sister Chromatids	Ppp2r1b	Q7TNP2	Serine/threonine-protein phosphatase 2A 65 kDa regulatory subunit A beta isoform OS=Mus musculus OX=10090 GN=Ppp2r1b PE=1 SV=2	1	52	4.68491	1.40774	2.34257	-1.38155	-1.20647	-1.28768	2.9342	3.63024	1.865	0.0136458	-0.393434	0.749874	-0.178171	-0.0446101	1.0639	0.405032	-0.353217	-0.583203	-0.3643	0.432215	0.0344926	0.59933	0.613731	0.599216	0.000260009	0.554772	0.147896	0.971054	0.993268	0.788511	0.957649	0.956647	0.976249	0.974505
R-MMU-2467813>Separation of Sister Chromatids	Clasp1	Q80TV8	CLIP-associating protein 1 OS=Mus musculus OX=10090 GN=Clasp1 PE=1 SV=2	1	52	4.68491	1.40774	2.34257	-1.38155	-1.20647	-1.28768	2.9342	3.63024	1.865	0.0136458	0.711731	1.43216	1.18979	-0.34554	-0.392461	-1.19935	1.28964	1.58225	2.13739	0.00728795	0.0344926	0.59933	0.613731	0.599216	0.000260009	0.554772	0.147896	0.675632	1.00012	0.962224	0.695509	0.909247	0.718239	0.720324
R-MMU-2467813>Separation of Sister Chromatids	Psmd11	Q8BG32	26S proteasome non-ATPase regulatory subunit 11 OS=Mus musculus OX=10090 GN=Psmd11 PE=1 SV=3	4	52	4.68491	1.40774	2.34257	-1.38155	-1.20647	-1.28768	2.9342	3.63024	1.865	0.0136458	1.62086	0.0688795	-0.149573	-0.281263	-0.933738	0.357694	0.490144	0.350142	0.524046	0.299195	0.0344926	0.59933	0.613731	0.599216	0.000260009	0.554772	0.147896	0.945859	0.999755	0.830712	0.97106	0.568908	1.0086	0.974062
R-MMU-2467813>Separation of Sister Chromatids	Rcc2	Q8BK67	Protein RCC2 OS=Mus musculus OX=10090 GN=Rcc2 PE=1 SV=1	2	52	4.68491	1.40774	2.34257	-1.38155	-1.20647	-1.28768	2.9342	3.63024	1.865	0.0136458	2.21003	-0.905267	1.76842	-0.923581	-1.07138	-2.01942	1.64599	2.8398	1.07611	0.0839238	0.0344926	0.59933	0.613731	0.599216	0.000260009	0.554772	0.147896	0.487366	0.908744	0.783709	0.323813	0.277947	0.940986	0.447102
R-MMU-2467813>Separation of Sister Chromatids	Kntc1	Q8C3Y4	Kinetochore-associated protein 1 OS=Mus musculus OX=10090 GN=Kntc1 PE=1 SV=2	1	52	4.68491	1.40774	2.34257	-1.38155	-1.20647	-1.28768	2.9342	3.63024	1.865	0.0136458	0.0481161	1.02292	0.199008	1.17833	-0.267148	-0.336205	0.147887	0.466156	0.148976	0.709617	0.0344926	0.59933	0.613731	0.599216	0.000260009	0.554772	0.147896	0.986087	0.780788	0.983124	0.976436	0.995353	0.89428	0.97044
R-MMU-2467813>Separation of Sister Chromatids	Dync1li1	Q8R1Q8	Cytoplasmic dynein 1 light intermediate chain 1 OS=Mus musculus OX=10090 GN=Dync1li1 PE=1 SV=1	2	52	4.68491	1.40774	2.34257	-1.38155	-1.20647	-1.28768	2.9342	3.63024	1.865	0.0136458	1.46157	0.343105	-0.337279	-0.720931	-1.49773	0.360911	0.683366	1.06404	0.668584	0.214494	0.0344926	0.59933	0.613731	0.599216	0.000260009	0.554772	0.147896	0.903752	0.985523	0.588057	0.969625	0.63421	1.02031	0.960398
R-MMU-2467813>Separation of Sister Chromatids	Nup85	Q8R480	Nuclear pore complex protein Nup85 OS=Mus musculus OX=10090 GN=Nup85 PE=1 SV=1	1	52	4.68491	1.40774	2.34257	-1.38155	-1.20647	-1.28768	2.9342	3.63024	1.865	0.0136458	0.229172	0.641472	-0.143825	-0.11563	0.440509	0.414746	-0.0391156	-0.185573	-0.00481554	0.988973	0.0344926	0.59933	0.613731	0.599216	0.000260009	0.554772	0.147896	0.99636	0.996879	0.957566	0.959748	0.973594	0.997559	0.973865
R-MMU-2467813>Separation of Sister Chromatids	Psmd2	Q8VDM4	26S proteasome non-ATPase regulatory subunit 2 OS=Mus musculus OX=10090 GN=Psmd2 PE=1 SV=1	4	52	4.68491	1.40774	2.34257	-1.38155	-1.20647	-1.28768	2.9342	3.63024	1.865	0.0136458	0.42128	0.240694	0.497028	-0.422871	0.312489	0.145045	0.225925	0.276235	0.729982	0.186216	0.0344926	0.59933	0.613731	0.599216	0.000260009	0.554772	0.147896	0.98715	0.992117	0.974332	0.994744	0.947426	1.02107	0.924916
R-MMU-2467813>Separation of Sister Chromatids	Tubb6	Q922F4	Tubulin beta-6 chain OS=Mus musculus OX=10090 GN=Tubb6 PE=1 SV=1	1	52	4.68491	1.40774	2.34257	-1.38155	-1.20647	-1.28768	2.9342	3.63024	1.865	0.0136458	-0.425103	-0.348872	0.177931	0.560369	0.451172	0.476818	-0.492688	-0.82569	-1.64697	0.0225442	0.0344926	0.59933	0.613731	0.599216	0.000260009	0.554772	0.147896	0.947104	0.992577	0.957925	0.94827	0.947189	1.02316	0.973954
R-MMU-2467813>Separation of Sister Chromatids	Clip1	Q922J3	CAP-Gly domain-containing linker protein 1 OS=Mus musculus OX=10090 GN=Clip1 PE=1 SV=1	2	52	4.68491	1.40774	2.34257	-1.38155	-1.20647	-1.28768	2.9342	3.63024	1.865	0.0136458	0.452686	1.59961	0.709671	-0.367897	0.196907	-0.644452	0.813888	1.07757	1.30919	0.0490696	0.0344926	0.59933	0.613731	0.599216	0.000260009	0.554772	0.147896	0.881401	0.996064	0.991291	0.898184	0.949566	0.616706	0.881448
R-MMU-2467813>Separation of Sister Chromatids	Smc1a	Q9CU62	Structural maintenance of chromosomes protein 1A OS=Mus musculus OX=10090 GN=Smc1a PE=1 SV=4	4	52	4.68491	1.40774	2.34257	-1.38155	-1.20647	-1.28768	2.9342	3.63024	1.865	0.0136458	2.93142	0.0984552	0.747046	0.0468986	-1.72245	-2.01784	1.60576	2.46949	1.09178	0.0809501	0.0344926	0.59933	0.613731	0.599216	0.000260009	0.554772	0.147896	0.502048	0.992804	0.483833	0.321717	0.0786949	1.01114	0.872655
R-MMU-2467813>Separation of Sister Chromatids	Smc3	Q9CW03	Structural maintenance of chromosomes protein 3 OS=Mus musculus OX=10090 GN=Smc3 PE=1 SV=2	1	52	4.68491	1.40774	2.34257	-1.38155	-1.20647	-1.28768	2.9342	3.63024	1.865	0.0136458	2.23417	-0.967665	0.790126	-0.104622	-1.43385	-0.979988	1.20599	1.77011	0.691197	0.203612	0.0344926	0.59933	0.613731	0.599216	0.000260009	0.554772	0.147896	0.728826	0.997376	0.626386	0.803014	0.270829	0.925945	0.862488
R-MMU-2467813>Separation of Sister Chromatids	Psmd8	Q9CX56	26S proteasome non-ATPase regulatory subunit 8 OS=Mus musculus OX=10090 GN=Psmd8 PE=1 SV=2	1	52	4.68491	1.40774	2.34257	-1.38155	-1.20647	-1.28768	2.9342	3.63024	1.865	0.0136458	0.8485	0.447586	1.02227	-0.546308	-0.224383	-0.609911	0.972697	1.39481	2.39292	0.00404652	0.0344926	0.59933	0.613731	0.599216	0.000260009	0.554772	0.147896	0.834551	0.997287	0.993547	0.910124	0.88676	1.03016	0.789009
R-MMU-2467813>Separation of Sister Chromatids	Dynll2	Q9D0M5	Dynein light chain 2, cytoplasmic OS=Mus musculus OX=10090 GN=Dynll2 PE=1 SV=1	1	52	4.68491	1.40774	2.34257	-1.38155	-1.20647	-1.28768	2.9342	3.63024	1.865	0.0136458	-0.194564	-0.0587182	0.30619	0.253425	0.627431	0.207574	-0.242956	-0.312143	-0.796989	0.159592	0.0344926	0.59933	0.613731	0.599216	0.000260009	0.554772	0.147896	0.98187	1.00062	0.924006	0.991973	0.977563	1.00904	0.957436
R-MMU-2467813>Separation of Sister Chromatids	Ube2c	Q9D1C1	Ubiquitin-conjugating enzyme E2 C OS=Mus musculus OX=10090 GN=Ube2c PE=1 SV=1	1	52	4.68491	1.40774	2.34257	-1.38155	-1.20647	-1.28768	2.9342	3.63024	1.865	0.0136458	-0.144227	0.800476	-1.99246	0.201168	2.6934	0.40903	-1.2241	-0.553257	-0.605563	0.247992	0.0344926	0.59933	0.613731	0.599216	0.000260009	0.554772	0.147896	0.716244	1.0012	0.116218	0.957246	0.986267	0.959034	0.334898
R-MMU-2467813>Separation of Sister Chromatids	Psmd12	Q9D8W5	26S proteasome non-ATPase regulatory subunit 12 OS=Mus musculus OX=10090 GN=Psmd12 PE=1 SV=4	1	52	4.68491	1.40774	2.34257	-1.38155	-1.20647	-1.28768	2.9342	3.63024	1.865	0.0136458	2.02207	3.33843	-0.768055	2.45418	-0.250885	-4.80859	0.283163	2.27296	0.418802	0.381239	0.0344926	0.59933	0.613731	0.599216	0.000260009	0.554772	0.147896	0.973671	0.144811	0.989379	7.57889e-05	0.36292	0.0234127	0.871648
R-MMU-2467813>Separation of Sister Chromatids	Dync1h1	Q9JHU4	Cytoplasmic dynein 1 heavy chain 1 OS=Mus musculus OX=10090 GN=Dync1h1 PE=1 SV=2	12	52	4.68491	1.40774	2.34257	-1.38155	-1.20647	-1.28768	2.9342	3.63024	1.865	0.0136458	1.37277	0.926416	1.19462	-1.45478	-1.16952	-0.599925	1.34996	2.36414	2.86127	0.00137634	0.0344926	0.59933	0.613731	0.599216	0.000260009	0.554772	0.147896	0.654688	0.630911	0.748316	0.909647	0.682127	0.935763	0.720633
R-MMU-2467813>Separation of Sister Chromatids	Psma6	Q9QUM9	Proteasome subunit alpha type-6 OS=Mus musculus OX=10090 GN=Psma6 PE=1 SV=1	1	52	4.68491	1.40774	2.34257	-1.38155	-1.20647	-1.28768	2.9342	3.63024	1.865	0.0136458	1.22813	-0.158793	0.357757	-0.339934	0.441763	-0.356261	0.430505	0.697691	0.508301	0.310241	0.0344926	0.59933	0.613731	0.599216	0.000260009	0.554772	0.147896	0.945328	1.00116	0.958172	0.969795	0.744717	1.01912	0.960258
R-MMU-2467813>Separation of Sister Chromatids	Psma4	Q9R1P0	Proteasome subunit alpha type-4 OS=Mus musculus OX=10090 GN=Psma4 PE=1 SV=1	4	52	4.68491	1.40774	2.34257	-1.38155	-1.20647	-1.28768	2.9342	3.63024	1.865	0.0136458	0.0416286	-0.944184	0.700952	-0.630017	-0.799364	0.900638	0.0432858	0.671645	0.0519743	0.887209	0.0344926	0.59933	0.613731	0.599216	0.000260009	0.554772	0.147896	0.995064	0.982618	0.873531	0.829659	0.993593	0.930288	0.885804
R-MMU-2467813>Separation of Sister Chromatids	Psma1	Q9R1P4	Proteasome subunit alpha type-1 OS=Mus musculus OX=10090 GN=Psma1 PE=1 SV=1	3	52	4.68491	1.40774	2.34257	-1.38155	-1.20647	-1.28768	2.9342	3.63024	1.865	0.0136458	1.36663	-0.359265	0.466059	-0.663667	-0.488496	0.0839189	0.550215	0.954555	0.706817	0.196419	0.0344926	0.59933	0.613731	0.599216	0.000260009	0.554772	0.147896	0.943745	0.98255	0.945646	0.998736	0.68602	1.0323	0.927136
R-MMU-2467813>Separation of Sister Chromatids	Psmd13	Q9WVJ2	26S proteasome non-ATPase regulatory subunit 13 OS=Mus musculus OX=10090 GN=Psmd13 PE=1 SV=1	2	52	4.68491	1.40774	2.34257	-1.38155	-1.20647	-1.28768	2.9342	3.63024	1.865	0.0136458	0.618659	-0.531697	0.535562	-0.321459	-1.31696	0.710593	0.336949	0.857022	0.303569	0.497085	0.0344926	0.59933	0.613731	0.599216	0.000260009	0.554772	0.147896	0.972129	0.998531	0.682497	0.881518	0.926236	1.03079	0.924848
R-MMU-2467813>Separation of Sister Chromatids	Psma7	Q9Z2U0	Proteasome subunit alpha type-7 OS=Mus musculus OX=10090 GN=Psma7 PE=1 SV=1	4	52	4.68491	1.40774	2.34257	-1.38155	-1.20647	-1.28768	2.9342	3.63024	1.865	0.0136458	0.351653	-0.213908	0.74249	-0.103677	-0.0441118	0.0618295	0.203789	0.395764	0.499139	0.316856	0.0344926	0.59933	0.613731	0.599216	0.000260009	0.554772	0.147896	0.982575	0.997442	1.00369	0.996889	0.963688	1.01802	0.874459
R-MMU-2500257>Resolution of Sister Chromatid Cohesion	Ckap5	A2AGT5	Cytoskeleton-associated protein 5 OS=Mus musculus OX=10090 GN=Ckap5 PE=1 SV=1	5	26	3.74863	2.10122	1.5446	-1.20511	-0.315211	-1.94369	2.63985	3.30633	1.95132	0.0111862	-0.0186057	1.15587	0.139584	-0.257449	0.657647	0.329814	0.105009	-0.19023	-0.149231	0.7092	0.0693993	0.691226	0.904003	0.310713	0.00681763	0.227728	0.447871	0.991818	1.00019	0.914067	0.97302	0.994787	0.842292	0.975325
R-MMU-2500257>Resolution of Sister Chromatid Cohesion	Stag2	O35638	Cohesin subunit SA-2 OS=Mus musculus OX=10090 GN=Stag2 PE=1 SV=3	1	26	3.74863	2.10122	1.5446	-1.20511	-0.315211	-1.94369	2.63985	3.30633	1.95132	0.0111862	2.05748	-1.93096	-0.0674185	2.89913	-1.33314	-1.96792	1.187	1.26572	0.0269451	0.939842	0.0693993	0.691226	0.904003	0.310713	0.00681763	0.227728	0.447871	0.742658	0.049191	0.671436	0.341178	0.345296	0.427013	0.991504
R-MMU-2500257>Resolution of Sister Chromatid Cohesion	Nudc	O35685	Nuclear migration protein nudC OS=Mus musculus OX=10090 GN=Nudc PE=1 SV=1	4	26	3.74863	2.10122	1.5446	-1.20511	-0.315211	-1.94369	2.63985	3.30633	1.95132	0.0111862	0.972001	0.700923	0.830289	-1.00597	-0.0548253	-0.7036	0.888213	1.53389	2.08939	0.0081398	0.0693993	0.691226	0.904003	0.310713	0.00681763	0.227728	0.447871	0.855324	0.87604	1.0108	0.883899	0.854818	0.986501	0.850389
R-MMU-2500257>Resolution of Sister Chromatid Cohesion	Tuba3a	P05214	Tubulin alpha-3 chain OS=Mus musculus OX=10090 GN=Tuba3a PE=1 SV=1	5	26	3.74863	2.10122	1.5446	-1.20511	-0.315211	-1.94369	2.63985	3.30633	1.95132	0.0111862	0.37217	0.0198316	0.540323	-0.77184	0.000507642	0.306983	0.263412	0.371663	0.583799	0.260736	0.0693993	0.691226	0.904003	0.310713	0.00681763	0.227728	0.447871	0.977448	0.974797	1.00029	0.976251	0.959179	1.0008	0.923706
R-MMU-2500257>Resolution of Sister Chromatid Cohesion	Kif2a	P28740	Kinesin-like protein KIF2A OS=Mus musculus OX=10090 GN=Kif2a PE=1 SV=2	1	26	3.74863	2.10122	1.5446	-1.20511	-0.315211	-1.94369	2.63985	3.30633	1.95132	0.0111862	0.218245	1.00143	0.218455	-0.332853	1.04852	-0.301207	0.252809	0.519663	0.258836	0.551016	0.0693993	0.691226	0.904003	0.310713	0.00681763	0.227728	0.447871	0.980848	1.00089	0.797193	0.977563	0.976479	0.904176	0.969165
R-MMU-2500257>Resolution of Sister Chromatid Cohesion	Rangap1	P46061	Ran GTPase-activating protein 1 OS=Mus musculus OX=10090 GN=Rangap1 PE=1 SV=2	2	26	3.74863	2.10122	1.5446	-1.20511	-0.315211	-1.94369	2.63985	3.30633	1.95132	0.0111862	0.194567	-0.102467	-0.691506	-0.817775	1.46102	0.893952	-0.537114	-0.996419	-0.413284	0.386115	0.0693993	0.691226	0.904003	0.310713	0.00681763	0.227728	0.447871	0.941475	0.953589	0.614276	0.827379	0.978343	1.01071	0.886531
R-MMU-2500257>Resolution of Sister Chromatid Cohesion	Pafah1b1	P63005	Platelet-activating factor acetylhydrolase IB subunit beta OS=Mus musculus OX=10090 GN=Pafah1b1 PE=1 SV=2	5	26	3.74863	2.10122	1.5446	-1.20511	-0.315211	-1.94369	2.63985	3.30633	1.95132	0.0111862	0.607021	1.56029	0.323396	-0.234363	-0.0302589	-0.131982	0.605469	0.739003	1.19458	0.0638876	0.0693993	0.691226	0.904003	0.310713	0.00681763	0.227728	0.447871	0.926916	1.00346	1.00078	0.996281	0.932844	0.632881	0.961932
R-MMU-2500257>Resolution of Sister Chromatid Cohesion	Ppp2ca	P63330	Serine/threonine-protein phosphatase 2A catalytic subunit alpha isoform OS=Mus musculus OX=10090 GN=Ppp2ca PE=1 SV=1	2	26	3.74863	2.10122	1.5446	-1.20511	-0.315211	-1.94369	2.63985	3.30633	1.95132	0.0111862	1.0323	0.191354	0.217117	-0.498154	0.023446	0.176991	0.381345	0.193671	0.777619	0.166871	0.0693993	0.691226	0.904003	0.310713	0.00681763	0.227728	0.447871	0.960739	0.993523	0.997856	0.991116	0.828449	1.02058	0.968817
R-MMU-2500257>Resolution of Sister Chromatid Cohesion	Tuba4a	P68368	Tubulin alpha-4A chain OS=Mus musculus OX=10090 GN=Tuba4a PE=1 SV=1	2	26	3.74863	2.10122	1.5446	-1.20511	-0.315211	-1.94369	2.63985	3.30633	1.95132	0.0111862	0.0515454	1.63159	-1.15977	0.135414	2.10037	-0.0117635	-0.464617	-0.0838687	-0.20755	0.620083	0.0693993	0.691226	0.904003	0.310713	0.00681763	0.227728	0.447871	0.954398	1.00565	0.314735	0.998208	0.995374	0.611098	0.736897
R-MMU-2500257>Resolution of Sister Chromatid Cohesion	Taok1	Q5F2E8	Serine/threonine-protein kinase TAO1 OS=Mus musculus OX=10090 GN=Taok1 PE=1 SV=1	3	26	3.74863	2.10122	1.5446	-1.20511	-0.315211	-1.94369	2.63985	3.30633	1.95132	0.0111862	0.209167	0.590665	-0.391431	0.00953372	0.696311	0.583625	-0.224104	-0.374458	-0.340977	0.456061	0.0693993	0.691226	0.904003	0.310713	0.00681763	0.227728	0.447871	0.986393	0.997914	0.89795	0.917231	0.976862	1.01598	0.945171
R-MMU-2500257>Resolution of Sister Chromatid Cohesion	Mapre1	Q61166	Microtubule-associated protein RP/EB family member 1 OS=Mus musculus OX=10090 GN=Mapre1 PE=1 SV=3	3	26	3.74863	2.10122	1.5446	-1.20511	-0.315211	-1.94369	2.63985	3.30633	1.95132	0.0111862	0.209335	0.0302519	-0.446671	-0.302577	0.353312	1.03973	-0.326684	-0.32306	-0.425348	0.375536	0.0693993	0.691226	0.904003	0.310713	0.00681763	0.227728	0.447871	0.97524	0.998333	0.966477	0.773447	0.9775	1.00365	0.934214
R-MMU-2500257>Resolution of Sister Chromatid Cohesion	Dync1li2	Q6PDL0	Cytoplasmic dynein 1 light intermediate chain 2 OS=Mus musculus OX=10090 GN=Dync1li2 PE=1 SV=2	2	26	3.74863	2.10122	1.5446	-1.20511	-0.315211	-1.94369	2.63985	3.30633	1.95132	0.0111862	0.328511	-0.00127776	-0.592545	0.531564	0.584943	0.424143	-0.451135	-0.532841	-1.03345	0.0925871	0.0693993	0.691226	0.904003	0.310713	0.00681763	0.227728	0.447871	0.944525	0.997	0.928408	0.959421	0.95951	0.99898	0.914675
R-MMU-2500257>Resolution of Sister Chromatid Cohesion	Ppp2r1a	Q76MZ3	Serine/threonine-protein phosphatase 2A 65 kDa regulatory subunit A alpha isoform OS=Mus musculus OX=10090 GN=Ppp2r1a PE=1 SV=3	4	26	3.74863	2.10122	1.5446	-1.20511	-0.315211	-1.94369	2.63985	3.30633	1.95132	0.0111862	0.387098	0.521701	0.147401	-0.259651	0.0871709	0.478395	0.142601	0.299927	0.449058	0.355584	0.0693993	0.691226	0.904003	0.310713	0.00681763	0.227728	0.447871	0.988459	1.00154	1.00942	0.947571	0.957627	1.02319	0.974466
R-MMU-2500257>Resolution of Sister Chromatid Cohesion	Tubb2a	Q7TMM9	Tubulin beta-2A chain OS=Mus musculus OX=10090 GN=Tubb2a PE=1 SV=1	3	26	3.74863	2.10122	1.5446	-1.20511	-0.315211	-1.94369	2.63985	3.30633	1.95132	0.0111862	0.599455	-0.520054	1.11075	-1.42822	-0.377514	0.144602	0.602951	0.976969	0.64264	0.227698	0.0693993	0.691226	0.904003	0.310713	0.00681763	0.227728	0.447871	0.926493	0.649767	0.965539	0.994363	0.928264	1.02274	0.757588
R-MMU-2500257>Resolution of Sister Chromatid Cohesion	Ppp2r1b	Q7TNP2	Serine/threonine-protein phosphatase 2A 65 kDa regulatory subunit A beta isoform OS=Mus musculus OX=10090 GN=Ppp2r1b PE=1 SV=2	1	26	3.74863	2.10122	1.5446	-1.20511	-0.315211	-1.94369	2.63985	3.30633	1.95132	0.0111862	-0.393434	0.749874	-0.178171	-0.0446101	1.0639	0.405032	-0.353217	-0.583203	-0.3643	0.432215	0.0693993	0.691226	0.904003	0.310713	0.00681763	0.227728	0.447871	0.971054	0.993268	0.788511	0.957649	0.956647	0.976249	0.974505
R-MMU-2500257>Resolution of Sister Chromatid Cohesion	Clasp1	Q80TV8	CLIP-associating protein 1 OS=Mus musculus OX=10090 GN=Clasp1 PE=1 SV=2	1	26	3.74863	2.10122	1.5446	-1.20511	-0.315211	-1.94369	2.63985	3.30633	1.95132	0.0111862	0.711731	1.43216	1.18979	-0.34554	-0.392461	-1.19935	1.28964	1.58225	2.13739	0.00728795	0.0693993	0.691226	0.904003	0.310713	0.00681763	0.227728	0.447871	0.675632	1.00012	0.962224	0.695509	0.909247	0.718239	0.720324
R-MMU-2500257>Resolution of Sister Chromatid Cohesion	Rcc2	Q8BK67	Protein RCC2 OS=Mus musculus OX=10090 GN=Rcc2 PE=1 SV=1	2	26	3.74863	2.10122	1.5446	-1.20511	-0.315211	-1.94369	2.63985	3.30633	1.95132	0.0111862	2.21003	-0.905267	1.76842	-0.923581	-1.07138	-2.01942	1.64599	2.8398	1.07611	0.0839238	0.0693993	0.691226	0.904003	0.310713	0.00681763	0.227728	0.447871	0.487366	0.908744	0.783709	0.323813	0.277947	0.940986	0.447102
R-MMU-2500257>Resolution of Sister Chromatid Cohesion	Kntc1	Q8C3Y4	Kinetochore-associated protein 1 OS=Mus musculus OX=10090 GN=Kntc1 PE=1 SV=2	1	26	3.74863	2.10122	1.5446	-1.20511	-0.315211	-1.94369	2.63985	3.30633	1.95132	0.0111862	0.0481161	1.02292	0.199008	1.17833	-0.267148	-0.336205	0.147887	0.466156	0.148976	0.709617	0.0693993	0.691226	0.904003	0.310713	0.00681763	0.227728	0.447871	0.986087	0.780788	0.983124	0.976436	0.995353	0.89428	0.97044
R-MMU-2500257>Resolution of Sister Chromatid Cohesion	Dync1li1	Q8R1Q8	Cytoplasmic dynein 1 light intermediate chain 1 OS=Mus musculus OX=10090 GN=Dync1li1 PE=1 SV=1	2	26	3.74863	2.10122	1.5446	-1.20511	-0.315211	-1.94369	2.63985	3.30633	1.95132	0.0111862	1.46157	0.343105	-0.337279	-0.720931	-1.49773	0.360911	0.683366	1.06404	0.668584	0.214494	0.0693993	0.691226	0.904003	0.310713	0.00681763	0.227728	0.447871	0.903752	0.985523	0.588057	0.969625	0.63421	1.02031	0.960398
R-MMU-2500257>Resolution of Sister Chromatid Cohesion	Nup85	Q8R480	Nuclear pore complex protein Nup85 OS=Mus musculus OX=10090 GN=Nup85 PE=1 SV=1	1	26	3.74863	2.10122	1.5446	-1.20511	-0.315211	-1.94369	2.63985	3.30633	1.95132	0.0111862	0.229172	0.641472	-0.143825	-0.11563	0.440509	0.414746	-0.0391156	-0.185573	-0.00481554	0.988973	0.0693993	0.691226	0.904003	0.310713	0.00681763	0.227728	0.447871	0.99636	0.996879	0.957566	0.959748	0.973594	0.997559	0.973865
R-MMU-2500257>Resolution of Sister Chromatid Cohesion	Tubb6	Q922F4	Tubulin beta-6 chain OS=Mus musculus OX=10090 GN=Tubb6 PE=1 SV=1	1	26	3.74863	2.10122	1.5446	-1.20511	-0.315211	-1.94369	2.63985	3.30633	1.95132	0.0111862	-0.425103	-0.348872	0.177931	0.560369	0.451172	0.476818	-0.492688	-0.82569	-1.64697	0.0225442	0.0693993	0.691226	0.904003	0.310713	0.00681763	0.227728	0.447871	0.947104	0.992577	0.957925	0.94827	0.947189	1.02316	0.973954
R-MMU-2500257>Resolution of Sister Chromatid Cohesion	Clip1	Q922J3	CAP-Gly domain-containing linker protein 1 OS=Mus musculus OX=10090 GN=Clip1 PE=1 SV=1	2	26	3.74863	2.10122	1.5446	-1.20511	-0.315211	-1.94369	2.63985	3.30633	1.95132	0.0111862	0.452686	1.59961	0.709671	-0.367897	0.196907	-0.644452	0.813888	1.07757	1.30919	0.0490696	0.0693993	0.691226	0.904003	0.310713	0.00681763	0.227728	0.447871	0.881401	0.996064	0.991291	0.898184	0.949566	0.616706	0.881448
R-MMU-2500257>Resolution of Sister Chromatid Cohesion	Smc1a	Q9CU62	Structural maintenance of chromosomes protein 1A OS=Mus musculus OX=10090 GN=Smc1a PE=1 SV=4	4	26	3.74863	2.10122	1.5446	-1.20511	-0.315211	-1.94369	2.63985	3.30633	1.95132	0.0111862	2.93142	0.0984552	0.747046	0.0468986	-1.72245	-2.01784	1.60576	2.46949	1.09178	0.0809501	0.0693993	0.691226	0.904003	0.310713	0.00681763	0.227728	0.447871	0.502048	0.992804	0.483833	0.321717	0.0786949	1.01114	0.872655
R-MMU-2500257>Resolution of Sister Chromatid Cohesion	Smc3	Q9CW03	Structural maintenance of chromosomes protein 3 OS=Mus musculus OX=10090 GN=Smc3 PE=1 SV=2	1	26	3.74863	2.10122	1.5446	-1.20511	-0.315211	-1.94369	2.63985	3.30633	1.95132	0.0111862	2.23417	-0.967665	0.790126	-0.104622	-1.43385	-0.979988	1.20599	1.77011	0.691197	0.203612	0.0693993	0.691226	0.904003	0.310713	0.00681763	0.227728	0.447871	0.728826	0.997376	0.626386	0.803014	0.270829	0.925945	0.862488
R-MMU-2500257>Resolution of Sister Chromatid Cohesion	Dynll2	Q9D0M5	Dynein light chain 2, cytoplasmic OS=Mus musculus OX=10090 GN=Dynll2 PE=1 SV=1	1	26	3.74863	2.10122	1.5446	-1.20511	-0.315211	-1.94369	2.63985	3.30633	1.95132	0.0111862	-0.194564	-0.0587182	0.30619	0.253425	0.627431	0.207574	-0.242956	-0.312143	-0.796989	0.159592	0.0693993	0.691226	0.904003	0.310713	0.00681763	0.227728	0.447871	0.98187	1.00062	0.924006	0.991973	0.977563	1.00904	0.957436
R-MMU-2500257>Resolution of Sister Chromatid Cohesion	Dync1h1	Q9JHU4	Cytoplasmic dynein 1 heavy chain 1 OS=Mus musculus OX=10090 GN=Dync1h1 PE=1 SV=2	12	26	3.74863	2.10122	1.5446	-1.20511	-0.315211	-1.94369	2.63985	3.30633	1.95132	0.0111862	1.37277	0.926416	1.19462	-1.45478	-1.16952	-0.599925	1.34996	2.36414	2.86127	0.00137634	0.0693993	0.691226	0.904003	0.310713	0.00681763	0.227728	0.447871	0.654688	0.630911	0.748316	0.909647	0.682127	0.935763	0.720633
R-MMU-2565942>Regulation of PLK1 Activity at G2/M Transition	Ckap5	A2AGT5	Cytoskeleton-associated protein 5 OS=Mus musculus OX=10090 GN=Ckap5 PE=1 SV=1	5	22	1.8387	4.45985	2.57583	-2.95623	-1.9859	-1.54227	3.14739	4.56172	2.35277	0.00443843	-0.0186057	1.15587	0.139584	-0.257449	0.657647	0.329814	0.105009	-0.19023	-0.149231	0.7092	0.0209943	0.0400948	0.313595	0.493098	0.322987	0.000417951	0.09402	0.991818	1.00019	0.914067	0.97302	0.994787	0.842292	0.975325
R-MMU-2565942>Regulation of PLK1 Activity at G2/M Transition	Dctn1	O08788	Dynactin subunit 1 OS=Mus musculus OX=10090 GN=Dctn1 PE=1 SV=3	2	22	1.8387	4.45985	2.57583	-2.95623	-1.9859	-1.54227	3.14739	4.56172	2.35277	0.00443843	0.933973	1.2876	1.97711	-1.66711	-1.37905	-1.35675	1.98192	2.66665	3.05498	0.000881088	0.0209943	0.0400948	0.313595	0.493098	0.322987	0.000417951	0.09402	0.322388	0.500299	0.659653	0.62125	0.867396	0.770742	0.335508
R-MMU-2565942>Regulation of PLK1 Activity at G2/M Transition	Prkaca	P05132	cAMP-dependent protein kinase catalytic subunit alpha OS=Mus musculus OX=10090 GN=Prkaca PE=1 SV=3	3	22	1.8387	4.45985	2.57583	-2.95623	-1.9859	-1.54227	3.14739	4.56172	2.35277	0.00443843	0.733815	2.43197	1.31453	-1.23042	-1.22547	-0.819226	1.66613	2.54001	2.12677	0.0074685	0.0209943	0.0400948	0.313595	0.493098	0.322987	0.000417951	0.09402	0.477119	0.765152	0.727611	0.850004	0.912244	0.19203	0.675276
R-MMU-2565942>Regulation of PLK1 Activity at G2/M Transition	Hsp90aa1	P07901	Heat shock protein HSP 90-alpha OS=Mus musculus OX=10090 GN=Hsp90aa1 PE=1 SV=4	3	22	1.8387	4.45985	2.57583	-2.95623	-1.9859	-1.54227	3.14739	4.56172	2.35277	0.00443843	-0.426283	-1.38418	0.102321	1.69686	0.0270826	0.838285	-0.909578	-1.26457	-1.02931	0.0934734	0.0209943	0.0400948	0.313595	0.493098	0.322987	0.000417951	0.09402	0.859187	0.478748	0.999829	0.840962	0.947826	0.743994	0.987475
R-MMU-2565942>Regulation of PLK1 Activity at G2/M Transition	Prkar2b	P31324	cAMP-dependent protein kinase type II-beta regulatory subunit OS=Mus musculus OX=10090 GN=Prkar2b PE=1 SV=3	1	22	1.8387	4.45985	2.57583	-2.95623	-1.9859	-1.54227	3.14739	4.56172	2.35277	0.00443843	0.240533	2.54622	0.639667	-0.653196	-1.2859	-0.179072	1.23339	1.29286	1.11379	0.0769498	0.0209943	0.0400948	0.313595	0.493098	0.322987	0.000417951	0.09402	0.711317	0.979827	0.701711	0.990811	0.971901	0.152771	0.901401
R-MMU-2565942>Regulation of PLK1 Activity at G2/M Transition	Rab8a	P55258	Ras-related protein Rab-8A OS=Mus musculus OX=10090 GN=Rab8a PE=1 SV=2	1	22	1.8387	4.45985	2.57583	-2.95623	-1.9859	-1.54227	3.14739	4.56172	2.35277	0.00443843	-0.122886	0.744182	0.251963	-0.516272	0.543907	0.389168	0.0938816	-0.137205	-0.135158	0.732558	0.0209943	0.0400948	0.313595	0.493098	0.322987	0.000417951	0.09402	0.990262	0.997484	0.931964	0.960993	0.987568	0.980725	0.964485
R-MMU-2565942>Regulation of PLK1 Activity at G2/M Transition	Ywhag	P61982	14-3-3 protein gamma OS=Mus musculus OX=10090 GN=Ywhag PE=1 SV=2	2	22	1.8387	4.45985	2.57583	-2.95623	-1.9859	-1.54227	3.14739	4.56172	2.35277	0.00443843	-0.421871	1.34879	2.0516	0.483792	1.34955	-1.54827	0.677146	0.864999	0.326317	0.471718	0.0209943	0.0400948	0.313595	0.493098	0.322987	0.000417951	0.09402	0.906366	0.997651	0.665388	0.515464	0.947742	0.767512	0.31599
R-MMU-2565942>Regulation of PLK1 Activity at G2/M Transition	Ywhae	P62259	14-3-3 protein epsilon OS=Mus musculus OX=10090 GN=Ywhae PE=1 SV=1	2	22	1.8387	4.45985	2.57583	-2.95623	-1.9859	-1.54227	3.14739	4.56172	2.35277	0.00443843	-0.0573943	0.843007	-0.212872	0.0644037	0.730381	0.43804	-0.178328	-0.495434	-0.225541	0.59492	0.0209943	0.0400948	0.313595	0.493098	0.322987	0.000417951	0.09402	0.981297	0.995462	0.885023	0.953462	0.991961	0.967918	0.967211
R-MMU-2565942>Regulation of PLK1 Activity at G2/M Transition	Uba52	P62984	Ubiquitin-60S ribosomal protein L40 OS=Mus musculus OX=10090 GN=Uba52 PE=1 SV=2	2	22	1.8387	4.45985	2.57583	-2.95623	-1.9859	-1.54227	3.14739	4.56172	2.35277	0.00443843	2.50958	2.22478	1.7081	-2.5145	-0.801783	-2.06407	2.62376	4.28885	2.65702	0.00220283	0.0209943	0.0400948	0.313595	0.493098	0.322987	0.000417951	0.09402	0.0873271	0.125813	0.873133	0.30825	0.164891	0.261867	0.487289
R-MMU-2565942>Regulation of PLK1 Activity at G2/M Transition	Pafah1b1	P63005	Platelet-activating factor acetylhydrolase IB subunit beta OS=Mus musculus OX=10090 GN=Pafah1b1 PE=1 SV=2	5	22	1.8387	4.45985	2.57583	-2.95623	-1.9859	-1.54227	3.14739	4.56172	2.35277	0.00443843	0.607021	1.56029	0.323396	-0.234363	-0.0302589	-0.131982	0.605469	0.739003	1.19458	0.0638876	0.0209943	0.0400948	0.313595	0.493098	0.322987	0.000417951	0.09402	0.926916	1.00346	1.00078	0.996281	0.932844	0.632881	0.961932
R-MMU-2565942>Regulation of PLK1 Activity at G2/M Transition	Tuba4a	P68368	Tubulin alpha-4A chain OS=Mus musculus OX=10090 GN=Tuba4a PE=1 SV=1	2	22	1.8387	4.45985	2.57583	-2.95623	-1.9859	-1.54227	3.14739	4.56172	2.35277	0.00443843	0.0515454	1.63159	-1.15977	0.135414	2.10037	-0.0117635	-0.464617	-0.0838687	-0.20755	0.620083	0.0209943	0.0400948	0.313595	0.493098	0.322987	0.000417951	0.09402	0.954398	1.00565	0.314735	0.998208	0.995374	0.611098	0.736897
R-MMU-2565942>Regulation of PLK1 Activity at G2/M Transition	Mapre1	Q61166	Microtubule-associated protein RP/EB family member 1 OS=Mus musculus OX=10090 GN=Mapre1 PE=1 SV=3	3	22	1.8387	4.45985	2.57583	-2.95623	-1.9859	-1.54227	3.14739	4.56172	2.35277	0.00443843	0.209335	0.0302519	-0.446671	-0.302577	0.353312	1.03973	-0.326684	-0.32306	-0.425348	0.375536	0.0209943	0.0400948	0.313595	0.493098	0.322987	0.000417951	0.09402	0.97524	0.998333	0.966477	0.773447	0.9775	1.00365	0.934214
R-MMU-2565942>Regulation of PLK1 Activity at G2/M Transition	Cep290	Q6A078	Centrosomal protein of 290 kDa OS=Mus musculus OX=10090 GN=Cep290 PE=1 SV=2	2	22	1.8387	4.45985	2.57583	-2.95623	-1.9859	-1.54227	3.14739	4.56172	2.35277	0.00443843	-0.209393	1.26286	0.196982	-0.986795	-1.25347	1.0716	0.463214	1.18378	0.398575	0.399416	0.0209943	0.0400948	0.313595	0.493098	0.322987	0.000417951	0.09402	0.951005	0.881606	0.717991	0.764463	0.978239	0.781656	0.969948
R-MMU-2565942>Regulation of PLK1 Activity at G2/M Transition	Ppp2r1a	Q76MZ3	Serine/threonine-protein phosphatase 2A 65 kDa regulatory subunit A alpha isoform OS=Mus musculus OX=10090 GN=Ppp2r1a PE=1 SV=3	4	22	1.8387	4.45985	2.57583	-2.95623	-1.9859	-1.54227	3.14739	4.56172	2.35277	0.00443843	0.387098	0.521701	0.147401	-0.259651	0.0871709	0.478395	0.142601	0.299927	0.449058	0.355584	0.0209943	0.0400948	0.313595	0.493098	0.322987	0.000417951	0.09402	0.988459	1.00154	1.00942	0.947571	0.957627	1.02319	0.974466
R-MMU-2565942>Regulation of PLK1 Activity at G2/M Transition	Clasp1	Q80TV8	CLIP-associating protein 1 OS=Mus musculus OX=10090 GN=Clasp1 PE=1 SV=2	1	22	1.8387	4.45985	2.57583	-2.95623	-1.9859	-1.54227	3.14739	4.56172	2.35277	0.00443843	0.711731	1.43216	1.18979	-0.34554	-0.392461	-1.19935	1.28964	1.58225	2.13739	0.00728795	0.0209943	0.0400948	0.313595	0.493098	0.322987	0.000417951	0.09402	0.675632	1.00012	0.962224	0.695509	0.909247	0.718239	0.720324
R-MMU-2565942>Regulation of PLK1 Activity at G2/M Transition	Optn	Q8K3K8	Optineurin OS=Mus musculus OX=10090 GN=Optn PE=1 SV=1	1	22	1.8387	4.45985	2.57583	-2.95623	-1.9859	-1.54227	3.14739	4.56172	2.35277	0.00443843	-0.554675	1.08915	-0.7817	3.15792	-0.0514665	-0.891212	-0.724839	-0.503208	-0.236075	0.580664	0.0209943	0.0400948	0.313595	0.493098	0.322987	0.000417951	0.09402	0.896196	0.0244435	1.00847	0.824298	0.937742	0.871062	0.865192
R-MMU-2565942>Regulation of PLK1 Activity at G2/M Transition	Alms1	Q8K4E0	Alstrom syndrome protein 1 homolog OS=Mus musculus OX=10090 GN=Alms1 PE=1 SV=2	1	22	1.8387	4.45985	2.57583	-2.95623	-1.9859	-1.54227	3.14739	4.56172	2.35277	0.00443843	-0.862029	-1.8427	-1.19885	0.354267	-3.23533	2.83593	-2.01909	-1.55312	-0.291407	0.511203	0.0209943	0.0400948	0.313595	0.493098	0.322987	0.000417951	0.09402	0.303714	1.00063	0.0313731	0.0695479	0.893512	0.46534	0.72642
R-MMU-2565942>Regulation of PLK1 Activity at G2/M Transition	Dctn2	Q99KJ8	Dynactin subunit 2 OS=Mus musculus OX=10090 GN=Dctn2 PE=1 SV=3	4	22	1.8387	4.45985	2.57583	-2.95623	-1.9859	-1.54227	3.14739	4.56172	2.35277	0.00443843	1.01472	1.16543	1.07506	-1.95644	-1.62126	0.171003	1.39376	2.69632	1.54618	0.0284328	0.0209943	0.0400948	0.313595	0.493098	0.322987	0.000417951	0.09402	0.631722	0.35047	0.540122	0.991797	0.83851	0.832992	0.771789
R-MMU-2565942>Regulation of PLK1 Activity at G2/M Transition	Ppp1r12a	Q9DBR7	Protein phosphatase 1 regulatory subunit 12A OS=Mus musculus OX=10090 GN=Ppp1r12a PE=1 SV=2	1	22	1.8387	4.45985	2.57583	-2.95623	-1.9859	-1.54227	3.14739	4.56172	2.35277	0.00443843	-0.679135	0.929172	-0.415438	-0.155649	-0.216309	1.28081	-0.381005	-0.259789	-0.197207	0.635029	0.0209943	0.0400948	0.313595	0.493098	0.322987	0.000417951	0.09402	0.960176	1.00567	0.994497	0.664167	0.915589	0.937125	0.940623
R-MMU-2565942>Regulation of PLK1 Activity at G2/M Transition	Dync1h1	Q9JHU4	Cytoplasmic dynein 1 heavy chain 1 OS=Mus musculus OX=10090 GN=Dync1h1 PE=1 SV=2	12	22	1.8387	4.45985	2.57583	-2.95623	-1.9859	-1.54227	3.14739	4.56172	2.35277	0.00443843	1.37277	0.926416	1.19462	-1.45478	-1.16952	-0.599925	1.34996	2.36414	2.86127	0.00137634	0.0209943	0.0400948	0.313595	0.493098	0.322987	0.000417951	0.09402	0.654688	0.630911	0.748316	0.909647	0.682127	0.935763	0.720633
R-MMU-2565942>Regulation of PLK1 Activity at G2/M Transition	Skp1	Q9WTX5	S-phase kinase-associated protein 1 OS=Mus musculus OX=10090 GN=Skp1 PE=1 SV=3	1	22	1.8387	4.45985	2.57583	-2.95623	-1.9859	-1.54227	3.14739	4.56172	2.35277	0.00443843	0.855722	-0.00199663	3.16671	-2.6701	-0.91842	-3.35507	2.96565	3.52582	1.42627	0.0374742	0.0209943	0.0400948	0.313595	0.493098	0.322987	0.000417951	0.09402	0.0393476	0.0863372	0.830521	0.0166279	0.886017	1.00118	0.0275233
R-MMU-2565942>Regulation of PLK1 Activity at G2/M Transition	Cul1	Q9WTX6	Cullin-1 OS=Mus musculus OX=10090 GN=Cul1 PE=1 SV=1	1	22	1.8387	4.45985	2.57583	-2.95623	-1.9859	-1.54227	3.14739	4.56172	2.35277	0.00443843	0.961467	-0.150337	-0.0173015	-0.447923	-0.163523	0.501191	0.210995	0.146222	0.268237	0.539217	0.0209943	0.0400948	0.313595	0.493098	0.322987	0.000417951	0.09402	0.985566	0.987459	0.994604	0.947956	0.854684	1.01786	0.99723
R-MMU-380259>Loss of Nlp from mitotic centrosomes	Ckap5	A2AGT5	Cytoskeleton-associated protein 5 OS=Mus musculus OX=10090 GN=Ckap5 PE=1 SV=1	5	16	1.29735	3.8843	1.98583	-1.85855	-1.79566	-0.536093	2.2963	3.78148	1.88983	0.0128876	-0.0186057	1.15587	0.139584	-0.257449	0.657647	0.329814	0.105009	-0.19023	-0.149231	0.7092	0.143186	0.34135	0.371767	0.899365	0.571036	0.00311987	0.275169	0.991818	1.00019	0.914067	0.97302	0.994787	0.842292	0.975325
R-MMU-380259>Loss of Nlp from mitotic centrosomes	Dctn1	O08788	Dynactin subunit 1 OS=Mus musculus OX=10090 GN=Dctn1 PE=1 SV=3	2	16	1.29735	3.8843	1.98583	-1.85855	-1.79566	-0.536093	2.2963	3.78148	1.88983	0.0128876	0.933973	1.2876	1.97711	-1.66711	-1.37905	-1.35675	1.98192	2.66665	3.05498	0.000881088	0.143186	0.34135	0.371767	0.899365	0.571036	0.00311987	0.275169	0.322388	0.500299	0.659653	0.62125	0.867396	0.770742	0.335508
R-MMU-380259>Loss of Nlp from mitotic centrosomes	Prkaca	P05132	cAMP-dependent protein kinase catalytic subunit alpha OS=Mus musculus OX=10090 GN=Prkaca PE=1 SV=3	3	16	1.29735	3.8843	1.98583	-1.85855	-1.79566	-0.536093	2.2963	3.78148	1.88983	0.0128876	0.733815	2.43197	1.31453	-1.23042	-1.22547	-0.819226	1.66613	2.54001	2.12677	0.0074685	0.143186	0.34135	0.371767	0.899365	0.571036	0.00311987	0.275169	0.477119	0.765152	0.727611	0.850004	0.912244	0.19203	0.675276
R-MMU-380259>Loss of Nlp from mitotic centrosomes	Hsp90aa1	P07901	Heat shock protein HSP 90-alpha OS=Mus musculus OX=10090 GN=Hsp90aa1 PE=1 SV=4	3	16	1.29735	3.8843	1.98583	-1.85855	-1.79566	-0.536093	2.2963	3.78148	1.88983	0.0128876	-0.426283	-1.38418	0.102321	1.69686	0.0270826	0.838285	-0.909578	-1.26457	-1.02931	0.0934734	0.143186	0.34135	0.371767	0.899365	0.571036	0.00311987	0.275169	0.859187	0.478748	0.999829	0.840962	0.947826	0.743994	0.987475
R-MMU-380259>Loss of Nlp from mitotic centrosomes	Prkar2b	P31324	cAMP-dependent protein kinase type II-beta regulatory subunit OS=Mus musculus OX=10090 GN=Prkar2b PE=1 SV=3	1	16	1.29735	3.8843	1.98583	-1.85855	-1.79566	-0.536093	2.2963	3.78148	1.88983	0.0128876	0.240533	2.54622	0.639667	-0.653196	-1.2859	-0.179072	1.23339	1.29286	1.11379	0.0769498	0.143186	0.34135	0.371767	0.899365	0.571036	0.00311987	0.275169	0.711317	0.979827	0.701711	0.990811	0.971901	0.152771	0.901401
R-MMU-380259>Loss of Nlp from mitotic centrosomes	Ywhag	P61982	14-3-3 protein gamma OS=Mus musculus OX=10090 GN=Ywhag PE=1 SV=2	2	16	1.29735	3.8843	1.98583	-1.85855	-1.79566	-0.536093	2.2963	3.78148	1.88983	0.0128876	-0.421871	1.34879	2.0516	0.483792	1.34955	-1.54827	0.677146	0.864999	0.326317	0.471718	0.143186	0.34135	0.371767	0.899365	0.571036	0.00311987	0.275169	0.906366	0.997651	0.665388	0.515464	0.947742	0.767512	0.31599
R-MMU-380259>Loss of Nlp from mitotic centrosomes	Ywhae	P62259	14-3-3 protein epsilon OS=Mus musculus OX=10090 GN=Ywhae PE=1 SV=1	2	16	1.29735	3.8843	1.98583	-1.85855	-1.79566	-0.536093	2.2963	3.78148	1.88983	0.0128876	-0.0573943	0.843007	-0.212872	0.0644037	0.730381	0.43804	-0.178328	-0.495434	-0.225541	0.59492	0.143186	0.34135	0.371767	0.899365	0.571036	0.00311987	0.275169	0.981297	0.995462	0.885023	0.953462	0.991961	0.967918	0.967211
R-MMU-380259>Loss of Nlp from mitotic centrosomes	Pafah1b1	P63005	Platelet-activating factor acetylhydrolase IB subunit beta OS=Mus musculus OX=10090 GN=Pafah1b1 PE=1 SV=2	5	16	1.29735	3.8843	1.98583	-1.85855	-1.79566	-0.536093	2.2963	3.78148	1.88983	0.0128876	0.607021	1.56029	0.323396	-0.234363	-0.0302589	-0.131982	0.605469	0.739003	1.19458	0.0638876	0.143186	0.34135	0.371767	0.899365	0.571036	0.00311987	0.275169	0.926916	1.00346	1.00078	0.996281	0.932844	0.632881	0.961932
R-MMU-380259>Loss of Nlp from mitotic centrosomes	Tuba4a	P68368	Tubulin alpha-4A chain OS=Mus musculus OX=10090 GN=Tuba4a PE=1 SV=1	2	16	1.29735	3.8843	1.98583	-1.85855	-1.79566	-0.536093	2.2963	3.78148	1.88983	0.0128876	0.0515454	1.63159	-1.15977	0.135414	2.10037	-0.0117635	-0.464617	-0.0838687	-0.20755	0.620083	0.143186	0.34135	0.371767	0.899365	0.571036	0.00311987	0.275169	0.954398	1.00565	0.314735	0.998208	0.995374	0.611098	0.736897
R-MMU-380259>Loss of Nlp from mitotic centrosomes	Mapre1	Q61166	Microtubule-associated protein RP/EB family member 1 OS=Mus musculus OX=10090 GN=Mapre1 PE=1 SV=3	3	16	1.29735	3.8843	1.98583	-1.85855	-1.79566	-0.536093	2.2963	3.78148	1.88983	0.0128876	0.209335	0.0302519	-0.446671	-0.302577	0.353312	1.03973	-0.326684	-0.32306	-0.425348	0.375536	0.143186	0.34135	0.371767	0.899365	0.571036	0.00311987	0.275169	0.97524	0.998333	0.966477	0.773447	0.9775	1.00365	0.934214
R-MMU-380259>Loss of Nlp from mitotic centrosomes	Cep290	Q6A078	Centrosomal protein of 290 kDa OS=Mus musculus OX=10090 GN=Cep290 PE=1 SV=2	2	16	1.29735	3.8843	1.98583	-1.85855	-1.79566	-0.536093	2.2963	3.78148	1.88983	0.0128876	-0.209393	1.26286	0.196982	-0.986795	-1.25347	1.0716	0.463214	1.18378	0.398575	0.399416	0.143186	0.34135	0.371767	0.899365	0.571036	0.00311987	0.275169	0.951005	0.881606	0.717991	0.764463	0.978239	0.781656	0.969948
R-MMU-380259>Loss of Nlp from mitotic centrosomes	Ppp2r1a	Q76MZ3	Serine/threonine-protein phosphatase 2A 65 kDa regulatory subunit A alpha isoform OS=Mus musculus OX=10090 GN=Ppp2r1a PE=1 SV=3	4	16	1.29735	3.8843	1.98583	-1.85855	-1.79566	-0.536093	2.2963	3.78148	1.88983	0.0128876	0.387098	0.521701	0.147401	-0.259651	0.0871709	0.478395	0.142601	0.299927	0.449058	0.355584	0.143186	0.34135	0.371767	0.899365	0.571036	0.00311987	0.275169	0.988459	1.00154	1.00942	0.947571	0.957627	1.02319	0.974466
R-MMU-380259>Loss of Nlp from mitotic centrosomes	Clasp1	Q80TV8	CLIP-associating protein 1 OS=Mus musculus OX=10090 GN=Clasp1 PE=1 SV=2	1	16	1.29735	3.8843	1.98583	-1.85855	-1.79566	-0.536093	2.2963	3.78148	1.88983	0.0128876	0.711731	1.43216	1.18979	-0.34554	-0.392461	-1.19935	1.28964	1.58225	2.13739	0.00728795	0.143186	0.34135	0.371767	0.899365	0.571036	0.00311987	0.275169	0.675632	1.00012	0.962224	0.695509	0.909247	0.718239	0.720324
R-MMU-380259>Loss of Nlp from mitotic centrosomes	Alms1	Q8K4E0	Alstrom syndrome protein 1 homolog OS=Mus musculus OX=10090 GN=Alms1 PE=1 SV=2	1	16	1.29735	3.8843	1.98583	-1.85855	-1.79566	-0.536093	2.2963	3.78148	1.88983	0.0128876	-0.862029	-1.8427	-1.19885	0.354267	-3.23533	2.83593	-2.01909	-1.55312	-0.291407	0.511203	0.143186	0.34135	0.371767	0.899365	0.571036	0.00311987	0.275169	0.303714	1.00063	0.0313731	0.0695479	0.893512	0.46534	0.72642
R-MMU-380259>Loss of Nlp from mitotic centrosomes	Dctn2	Q99KJ8	Dynactin subunit 2 OS=Mus musculus OX=10090 GN=Dctn2 PE=1 SV=3	4	16	1.29735	3.8843	1.98583	-1.85855	-1.79566	-0.536093	2.2963	3.78148	1.88983	0.0128876	1.01472	1.16543	1.07506	-1.95644	-1.62126	0.171003	1.39376	2.69632	1.54618	0.0284328	0.143186	0.34135	0.371767	0.899365	0.571036	0.00311987	0.275169	0.631722	0.35047	0.540122	0.991797	0.83851	0.832992	0.771789
R-MMU-380259>Loss of Nlp from mitotic centrosomes	Dync1h1	Q9JHU4	Cytoplasmic dynein 1 heavy chain 1 OS=Mus musculus OX=10090 GN=Dync1h1 PE=1 SV=2	12	16	1.29735	3.8843	1.98583	-1.85855	-1.79566	-0.536093	2.2963	3.78148	1.88983	0.0128876	1.37277	0.926416	1.19462	-1.45478	-1.16952	-0.599925	1.34996	2.36414	2.86127	0.00137634	0.143186	0.34135	0.371767	0.899365	0.571036	0.00311987	0.275169	0.654688	0.630911	0.748316	0.909647	0.682127	0.935763	0.720633
R-MMU-380270>Recruitment of mitotic centrosome proteins and complexes	Ckap5	A2AGT5	Cytoskeleton-associated protein 5 OS=Mus musculus OX=10090 GN=Ckap5 PE=1 SV=1	5	16	1.29735	3.8843	1.98583	-1.85855	-1.79566	-0.536093	2.2963	3.78148	1.88983	0.0128876	-0.0186057	1.15587	0.139584	-0.257449	0.657647	0.329814	0.105009	-0.19023	-0.149231	0.7092	0.143079	0.341141	0.371551	0.899211	0.570846	0.00310915	0.274987	0.991818	1.00019	0.914067	0.97302	0.994787	0.842292	0.975325
R-MMU-380270>Recruitment of mitotic centrosome proteins and complexes	Dctn1	O08788	Dynactin subunit 1 OS=Mus musculus OX=10090 GN=Dctn1 PE=1 SV=3	2	16	1.29735	3.8843	1.98583	-1.85855	-1.79566	-0.536093	2.2963	3.78148	1.88983	0.0128876	0.933973	1.2876	1.97711	-1.66711	-1.37905	-1.35675	1.98192	2.66665	3.05498	0.000881088	0.143079	0.341141	0.371551	0.899211	0.570846	0.00310915	0.274987	0.322388	0.500299	0.659653	0.62125	0.867396	0.770742	0.335508
R-MMU-380270>Recruitment of mitotic centrosome proteins and complexes	Prkaca	P05132	cAMP-dependent protein kinase catalytic subunit alpha OS=Mus musculus OX=10090 GN=Prkaca PE=1 SV=3	3	16	1.29735	3.8843	1.98583	-1.85855	-1.79566	-0.536093	2.2963	3.78148	1.88983	0.0128876	0.733815	2.43197	1.31453	-1.23042	-1.22547	-0.819226	1.66613	2.54001	2.12677	0.0074685	0.143079	0.341141	0.371551	0.899211	0.570846	0.00310915	0.274987	0.477119	0.765152	0.727611	0.850004	0.912244	0.19203	0.675276
R-MMU-380270>Recruitment of mitotic centrosome proteins and complexes	Hsp90aa1	P07901	Heat shock protein HSP 90-alpha OS=Mus musculus OX=10090 GN=Hsp90aa1 PE=1 SV=4	3	16	1.29735	3.8843	1.98583	-1.85855	-1.79566	-0.536093	2.2963	3.78148	1.88983	0.0128876	-0.426283	-1.38418	0.102321	1.69686	0.0270826	0.838285	-0.909578	-1.26457	-1.02931	0.0934734	0.143079	0.341141	0.371551	0.899211	0.570846	0.00310915	0.274987	0.859187	0.478748	0.999829	0.840962	0.947826	0.743994	0.987475
R-MMU-380270>Recruitment of mitotic centrosome proteins and complexes	Prkar2b	P31324	cAMP-dependent protein kinase type II-beta regulatory subunit OS=Mus musculus OX=10090 GN=Prkar2b PE=1 SV=3	1	16	1.29735	3.8843	1.98583	-1.85855	-1.79566	-0.536093	2.2963	3.78148	1.88983	0.0128876	0.240533	2.54622	0.639667	-0.653196	-1.2859	-0.179072	1.23339	1.29286	1.11379	0.0769498	0.143079	0.341141	0.371551	0.899211	0.570846	0.00310915	0.274987	0.711317	0.979827	0.701711	0.990811	0.971901	0.152771	0.901401
R-MMU-380270>Recruitment of mitotic centrosome proteins and complexes	Ywhag	P61982	14-3-3 protein gamma OS=Mus musculus OX=10090 GN=Ywhag PE=1 SV=2	2	16	1.29735	3.8843	1.98583	-1.85855	-1.79566	-0.536093	2.2963	3.78148	1.88983	0.0128876	-0.421871	1.34879	2.0516	0.483792	1.34955	-1.54827	0.677146	0.864999	0.326317	0.471718	0.143079	0.341141	0.371551	0.899211	0.570846	0.00310915	0.274987	0.906366	0.997651	0.665388	0.515464	0.947742	0.767512	0.31599
R-MMU-380270>Recruitment of mitotic centrosome proteins and complexes	Ywhae	P62259	14-3-3 protein epsilon OS=Mus musculus OX=10090 GN=Ywhae PE=1 SV=1	2	16	1.29735	3.8843	1.98583	-1.85855	-1.79566	-0.536093	2.2963	3.78148	1.88983	0.0128876	-0.0573943	0.843007	-0.212872	0.0644037	0.730381	0.43804	-0.178328	-0.495434	-0.225541	0.59492	0.143079	0.341141	0.371551	0.899211	0.570846	0.00310915	0.274987	0.981297	0.995462	0.885023	0.953462	0.991961	0.967918	0.967211
R-MMU-380270>Recruitment of mitotic centrosome proteins and complexes	Pafah1b1	P63005	Platelet-activating factor acetylhydrolase IB subunit beta OS=Mus musculus OX=10090 GN=Pafah1b1 PE=1 SV=2	5	16	1.29735	3.8843	1.98583	-1.85855	-1.79566	-0.536093	2.2963	3.78148	1.88983	0.0128876	0.607021	1.56029	0.323396	-0.234363	-0.0302589	-0.131982	0.605469	0.739003	1.19458	0.0638876	0.143079	0.341141	0.371551	0.899211	0.570846	0.00310915	0.274987	0.926916	1.00346	1.00078	0.996281	0.932844	0.632881	0.961932
R-MMU-380270>Recruitment of mitotic centrosome proteins and complexes	Tuba4a	P68368	Tubulin alpha-4A chain OS=Mus musculus OX=10090 GN=Tuba4a PE=1 SV=1	2	16	1.29735	3.8843	1.98583	-1.85855	-1.79566	-0.536093	2.2963	3.78148	1.88983	0.0128876	0.0515454	1.63159	-1.15977	0.135414	2.10037	-0.0117635	-0.464617	-0.0838687	-0.20755	0.620083	0.143079	0.341141	0.371551	0.899211	0.570846	0.00310915	0.274987	0.954398	1.00565	0.314735	0.998208	0.995374	0.611098	0.736897
R-MMU-380270>Recruitment of mitotic centrosome proteins and complexes	Mapre1	Q61166	Microtubule-associated protein RP/EB family member 1 OS=Mus musculus OX=10090 GN=Mapre1 PE=1 SV=3	3	16	1.29735	3.8843	1.98583	-1.85855	-1.79566	-0.536093	2.2963	3.78148	1.88983	0.0128876	0.209335	0.0302519	-0.446671	-0.302577	0.353312	1.03973	-0.326684	-0.32306	-0.425348	0.375536	0.143079	0.341141	0.371551	0.899211	0.570846	0.00310915	0.274987	0.97524	0.998333	0.966477	0.773447	0.9775	1.00365	0.934214
R-MMU-380270>Recruitment of mitotic centrosome proteins and complexes	Cep290	Q6A078	Centrosomal protein of 290 kDa OS=Mus musculus OX=10090 GN=Cep290 PE=1 SV=2	2	16	1.29735	3.8843	1.98583	-1.85855	-1.79566	-0.536093	2.2963	3.78148	1.88983	0.0128876	-0.209393	1.26286	0.196982	-0.986795	-1.25347	1.0716	0.463214	1.18378	0.398575	0.399416	0.143079	0.341141	0.371551	0.899211	0.570846	0.00310915	0.274987	0.951005	0.881606	0.717991	0.764463	0.978239	0.781656	0.969948
R-MMU-380270>Recruitment of mitotic centrosome proteins and complexes	Ppp2r1a	Q76MZ3	Serine/threonine-protein phosphatase 2A 65 kDa regulatory subunit A alpha isoform OS=Mus musculus OX=10090 GN=Ppp2r1a PE=1 SV=3	4	16	1.29735	3.8843	1.98583	-1.85855	-1.79566	-0.536093	2.2963	3.78148	1.88983	0.0128876	0.387098	0.521701	0.147401	-0.259651	0.0871709	0.478395	0.142601	0.299927	0.449058	0.355584	0.143079	0.341141	0.371551	0.899211	0.570846	0.00310915	0.274987	0.988459	1.00154	1.00942	0.947571	0.957627	1.02319	0.974466
R-MMU-380270>Recruitment of mitotic centrosome proteins and complexes	Clasp1	Q80TV8	CLIP-associating protein 1 OS=Mus musculus OX=10090 GN=Clasp1 PE=1 SV=2	1	16	1.29735	3.8843	1.98583	-1.85855	-1.79566	-0.536093	2.2963	3.78148	1.88983	0.0128876	0.711731	1.43216	1.18979	-0.34554	-0.392461	-1.19935	1.28964	1.58225	2.13739	0.00728795	0.143079	0.341141	0.371551	0.899211	0.570846	0.00310915	0.274987	0.675632	1.00012	0.962224	0.695509	0.909247	0.718239	0.720324
R-MMU-380270>Recruitment of mitotic centrosome proteins and complexes	Alms1	Q8K4E0	Alstrom syndrome protein 1 homolog OS=Mus musculus OX=10090 GN=Alms1 PE=1 SV=2	1	16	1.29735	3.8843	1.98583	-1.85855	-1.79566	-0.536093	2.2963	3.78148	1.88983	0.0128876	-0.862029	-1.8427	-1.19885	0.354267	-3.23533	2.83593	-2.01909	-1.55312	-0.291407	0.511203	0.143079	0.341141	0.371551	0.899211	0.570846	0.00310915	0.274987	0.303714	1.00063	0.0313731	0.0695479	0.893512	0.46534	0.72642
R-MMU-380270>Recruitment of mitotic centrosome proteins and complexes	Dctn2	Q99KJ8	Dynactin subunit 2 OS=Mus musculus OX=10090 GN=Dctn2 PE=1 SV=3	4	16	1.29735	3.8843	1.98583	-1.85855	-1.79566	-0.536093	2.2963	3.78148	1.88983	0.0128876	1.01472	1.16543	1.07506	-1.95644	-1.62126	0.171003	1.39376	2.69632	1.54618	0.0284328	0.143079	0.341141	0.371551	0.899211	0.570846	0.00310915	0.274987	0.631722	0.35047	0.540122	0.991797	0.83851	0.832992	0.771789
R-MMU-380270>Recruitment of mitotic centrosome proteins and complexes	Dync1h1	Q9JHU4	Cytoplasmic dynein 1 heavy chain 1 OS=Mus musculus OX=10090 GN=Dync1h1 PE=1 SV=2	12	16	1.29735	3.8843	1.98583	-1.85855	-1.79566	-0.536093	2.2963	3.78148	1.88983	0.0128876	1.37277	0.926416	1.19462	-1.45478	-1.16952	-0.599925	1.34996	2.36414	2.86127	0.00137634	0.143079	0.341141	0.371551	0.899211	0.570846	0.00310915	0.274987	0.654688	0.630911	0.748316	0.909647	0.682127	0.935763	0.720633
R-MMU-380284>Loss of proteins required for interphase microtubule organization from the centrosome	Ckap5	A2AGT5	Cytoskeleton-associated protein 5 OS=Mus musculus OX=10090 GN=Ckap5 PE=1 SV=1	5	16	1.29735	3.8843	1.98583	-1.85855	-1.79566	-0.536093	2.2963	3.78148	1.88983	0.0128876	-0.0186057	1.15587	0.139584	-0.257449	0.657647	0.329814	0.105009	-0.19023	-0.149231	0.7092	0.142972	0.340932	0.371335	0.899056	0.570656	0.0030985	0.274805	0.991818	1.00019	0.914067	0.97302	0.994787	0.842292	0.975325
R-MMU-380284>Loss of proteins required for interphase microtubule organization from the centrosome	Dctn1	O08788	Dynactin subunit 1 OS=Mus musculus OX=10090 GN=Dctn1 PE=1 SV=3	2	16	1.29735	3.8843	1.98583	-1.85855	-1.79566	-0.536093	2.2963	3.78148	1.88983	0.0128876	0.933973	1.2876	1.97711	-1.66711	-1.37905	-1.35675	1.98192	2.66665	3.05498	0.000881088	0.142972	0.340932	0.371335	0.899056	0.570656	0.0030985	0.274805	0.322388	0.500299	0.659653	0.62125	0.867396	0.770742	0.335508
R-MMU-380284>Loss of proteins required for interphase microtubule organization from the centrosome	Prkaca	P05132	cAMP-dependent protein kinase catalytic subunit alpha OS=Mus musculus OX=10090 GN=Prkaca PE=1 SV=3	3	16	1.29735	3.8843	1.98583	-1.85855	-1.79566	-0.536093	2.2963	3.78148	1.88983	0.0128876	0.733815	2.43197	1.31453	-1.23042	-1.22547	-0.819226	1.66613	2.54001	2.12677	0.0074685	0.142972	0.340932	0.371335	0.899056	0.570656	0.0030985	0.274805	0.477119	0.765152	0.727611	0.850004	0.912244	0.19203	0.675276
R-MMU-380284>Loss of proteins required for interphase microtubule organization from the centrosome	Hsp90aa1	P07901	Heat shock protein HSP 90-alpha OS=Mus musculus OX=10090 GN=Hsp90aa1 PE=1 SV=4	3	16	1.29735	3.8843	1.98583	-1.85855	-1.79566	-0.536093	2.2963	3.78148	1.88983	0.0128876	-0.426283	-1.38418	0.102321	1.69686	0.0270826	0.838285	-0.909578	-1.26457	-1.02931	0.0934734	0.142972	0.340932	0.371335	0.899056	0.570656	0.0030985	0.274805	0.859187	0.478748	0.999829	0.840962	0.947826	0.743994	0.987475
R-MMU-380284>Loss of proteins required for interphase microtubule organization from the centrosome	Prkar2b	P31324	cAMP-dependent protein kinase type II-beta regulatory subunit OS=Mus musculus OX=10090 GN=Prkar2b PE=1 SV=3	1	16	1.29735	3.8843	1.98583	-1.85855	-1.79566	-0.536093	2.2963	3.78148	1.88983	0.0128876	0.240533	2.54622	0.639667	-0.653196	-1.2859	-0.179072	1.23339	1.29286	1.11379	0.0769498	0.142972	0.340932	0.371335	0.899056	0.570656	0.0030985	0.274805	0.711317	0.979827	0.701711	0.990811	0.971901	0.152771	0.901401
R-MMU-380284>Loss of proteins required for interphase microtubule organization from the centrosome	Ywhag	P61982	14-3-3 protein gamma OS=Mus musculus OX=10090 GN=Ywhag PE=1 SV=2	2	16	1.29735	3.8843	1.98583	-1.85855	-1.79566	-0.536093	2.2963	3.78148	1.88983	0.0128876	-0.421871	1.34879	2.0516	0.483792	1.34955	-1.54827	0.677146	0.864999	0.326317	0.471718	0.142972	0.340932	0.371335	0.899056	0.570656	0.0030985	0.274805	0.906366	0.997651	0.665388	0.515464	0.947742	0.767512	0.31599
R-MMU-380284>Loss of proteins required for interphase microtubule organization from the centrosome	Ywhae	P62259	14-3-3 protein epsilon OS=Mus musculus OX=10090 GN=Ywhae PE=1 SV=1	2	16	1.29735	3.8843	1.98583	-1.85855	-1.79566	-0.536093	2.2963	3.78148	1.88983	0.0128876	-0.0573943	0.843007	-0.212872	0.0644037	0.730381	0.43804	-0.178328	-0.495434	-0.225541	0.59492	0.142972	0.340932	0.371335	0.899056	0.570656	0.0030985	0.274805	0.981297	0.995462	0.885023	0.953462	0.991961	0.967918	0.967211
R-MMU-380284>Loss of proteins required for interphase microtubule organization from the centrosome	Pafah1b1	P63005	Platelet-activating factor acetylhydrolase IB subunit beta OS=Mus musculus OX=10090 GN=Pafah1b1 PE=1 SV=2	5	16	1.29735	3.8843	1.98583	-1.85855	-1.79566	-0.536093	2.2963	3.78148	1.88983	0.0128876	0.607021	1.56029	0.323396	-0.234363	-0.0302589	-0.131982	0.605469	0.739003	1.19458	0.0638876	0.142972	0.340932	0.371335	0.899056	0.570656	0.0030985	0.274805	0.926916	1.00346	1.00078	0.996281	0.932844	0.632881	0.961932
R-MMU-380284>Loss of proteins required for interphase microtubule organization from the centrosome	Tuba4a	P68368	Tubulin alpha-4A chain OS=Mus musculus OX=10090 GN=Tuba4a PE=1 SV=1	2	16	1.29735	3.8843	1.98583	-1.85855	-1.79566	-0.536093	2.2963	3.78148	1.88983	0.0128876	0.0515454	1.63159	-1.15977	0.135414	2.10037	-0.0117635	-0.464617	-0.0838687	-0.20755	0.620083	0.142972	0.340932	0.371335	0.899056	0.570656	0.0030985	0.274805	0.954398	1.00565	0.314735	0.998208	0.995374	0.611098	0.736897
R-MMU-380284>Loss of proteins required for interphase microtubule organization from the centrosome	Mapre1	Q61166	Microtubule-associated protein RP/EB family member 1 OS=Mus musculus OX=10090 GN=Mapre1 PE=1 SV=3	3	16	1.29735	3.8843	1.98583	-1.85855	-1.79566	-0.536093	2.2963	3.78148	1.88983	0.0128876	0.209335	0.0302519	-0.446671	-0.302577	0.353312	1.03973	-0.326684	-0.32306	-0.425348	0.375536	0.142972	0.340932	0.371335	0.899056	0.570656	0.0030985	0.274805	0.97524	0.998333	0.966477	0.773447	0.9775	1.00365	0.934214
R-MMU-380284>Loss of proteins required for interphase microtubule organization from the centrosome	Cep290	Q6A078	Centrosomal protein of 290 kDa OS=Mus musculus OX=10090 GN=Cep290 PE=1 SV=2	2	16	1.29735	3.8843	1.98583	-1.85855	-1.79566	-0.536093	2.2963	3.78148	1.88983	0.0128876	-0.209393	1.26286	0.196982	-0.986795	-1.25347	1.0716	0.463214	1.18378	0.398575	0.399416	0.142972	0.340932	0.371335	0.899056	0.570656	0.0030985	0.274805	0.951005	0.881606	0.717991	0.764463	0.978239	0.781656	0.969948
R-MMU-380284>Loss of proteins required for interphase microtubule organization from the centrosome	Ppp2r1a	Q76MZ3	Serine/threonine-protein phosphatase 2A 65 kDa regulatory subunit A alpha isoform OS=Mus musculus OX=10090 GN=Ppp2r1a PE=1 SV=3	4	16	1.29735	3.8843	1.98583	-1.85855	-1.79566	-0.536093	2.2963	3.78148	1.88983	0.0128876	0.387098	0.521701	0.147401	-0.259651	0.0871709	0.478395	0.142601	0.299927	0.449058	0.355584	0.142972	0.340932	0.371335	0.899056	0.570656	0.0030985	0.274805	0.988459	1.00154	1.00942	0.947571	0.957627	1.02319	0.974466
R-MMU-380284>Loss of proteins required for interphase microtubule organization from the centrosome	Clasp1	Q80TV8	CLIP-associating protein 1 OS=Mus musculus OX=10090 GN=Clasp1 PE=1 SV=2	1	16	1.29735	3.8843	1.98583	-1.85855	-1.79566	-0.536093	2.2963	3.78148	1.88983	0.0128876	0.711731	1.43216	1.18979	-0.34554	-0.392461	-1.19935	1.28964	1.58225	2.13739	0.00728795	0.142972	0.340932	0.371335	0.899056	0.570656	0.0030985	0.274805	0.675632	1.00012	0.962224	0.695509	0.909247	0.718239	0.720324
R-MMU-380284>Loss of proteins required for interphase microtubule organization from the centrosome	Alms1	Q8K4E0	Alstrom syndrome protein 1 homolog OS=Mus musculus OX=10090 GN=Alms1 PE=1 SV=2	1	16	1.29735	3.8843	1.98583	-1.85855	-1.79566	-0.536093	2.2963	3.78148	1.88983	0.0128876	-0.862029	-1.8427	-1.19885	0.354267	-3.23533	2.83593	-2.01909	-1.55312	-0.291407	0.511203	0.142972	0.340932	0.371335	0.899056	0.570656	0.0030985	0.274805	0.303714	1.00063	0.0313731	0.0695479	0.893512	0.46534	0.72642
R-MMU-380284>Loss of proteins required for interphase microtubule organization from the centrosome	Dctn2	Q99KJ8	Dynactin subunit 2 OS=Mus musculus OX=10090 GN=Dctn2 PE=1 SV=3	4	16	1.29735	3.8843	1.98583	-1.85855	-1.79566	-0.536093	2.2963	3.78148	1.88983	0.0128876	1.01472	1.16543	1.07506	-1.95644	-1.62126	0.171003	1.39376	2.69632	1.54618	0.0284328	0.142972	0.340932	0.371335	0.899056	0.570656	0.0030985	0.274805	0.631722	0.35047	0.540122	0.991797	0.83851	0.832992	0.771789
R-MMU-380284>Loss of proteins required for interphase microtubule organization from the centrosome	Dync1h1	Q9JHU4	Cytoplasmic dynein 1 heavy chain 1 OS=Mus musculus OX=10090 GN=Dync1h1 PE=1 SV=2	12	16	1.29735	3.8843	1.98583	-1.85855	-1.79566	-0.536093	2.2963	3.78148	1.88983	0.0128876	1.37277	0.926416	1.19462	-1.45478	-1.16952	-0.599925	1.34996	2.36414	2.86127	0.00137634	0.142972	0.340932	0.371335	0.899056	0.570656	0.0030985	0.274805	0.654688	0.630911	0.748316	0.909647	0.682127	0.935763	0.720633
R-MMU-380320>Recruitment of NuMA to mitotic centrosomes	Ckap5	A2AGT5	Cytoskeleton-associated protein 5 OS=Mus musculus OX=10090 GN=Ckap5 PE=1 SV=1	5	19	1.36214	3.40055	2.28182	-2.13613	-1.69001	-0.432864	2.28568	3.97183	2.074	0.00843329	-0.0186057	1.15587	0.139584	-0.257449	0.657647	0.329814	0.105009	-0.19023	-0.149231	0.7092	0.146042	0.236543	0.409361	0.929872	0.549499	0.0151631	0.163586	0.991818	1.00019	0.914067	0.97302	0.994787	0.842292	0.975325
R-MMU-380320>Recruitment of NuMA to mitotic centrosomes	Dctn1	O08788	Dynactin subunit 1 OS=Mus musculus OX=10090 GN=Dctn1 PE=1 SV=3	2	19	1.36214	3.40055	2.28182	-2.13613	-1.69001	-0.432864	2.28568	3.97183	2.074	0.00843329	0.933973	1.2876	1.97711	-1.66711	-1.37905	-1.35675	1.98192	2.66665	3.05498	0.000881088	0.146042	0.236543	0.409361	0.929872	0.549499	0.0151631	0.163586	0.322388	0.500299	0.659653	0.62125	0.867396	0.770742	0.335508
R-MMU-380320>Recruitment of NuMA to mitotic centrosomes	Prkaca	P05132	cAMP-dependent protein kinase catalytic subunit alpha OS=Mus musculus OX=10090 GN=Prkaca PE=1 SV=3	3	19	1.36214	3.40055	2.28182	-2.13613	-1.69001	-0.432864	2.28568	3.97183	2.074	0.00843329	0.733815	2.43197	1.31453	-1.23042	-1.22547	-0.819226	1.66613	2.54001	2.12677	0.0074685	0.146042	0.236543	0.409361	0.929872	0.549499	0.0151631	0.163586	0.477119	0.765152	0.727611	0.850004	0.912244	0.19203	0.675276
R-MMU-380320>Recruitment of NuMA to mitotic centrosomes	Tuba3a	P05214	Tubulin alpha-3 chain OS=Mus musculus OX=10090 GN=Tuba3a PE=1 SV=1	5	19	1.36214	3.40055	2.28182	-2.13613	-1.69001	-0.432864	2.28568	3.97183	2.074	0.00843329	0.37217	0.0198316	0.540323	-0.77184	0.000507642	0.306983	0.263412	0.371663	0.583799	0.260736	0.146042	0.236543	0.409361	0.929872	0.549499	0.0151631	0.163586	0.977448	0.974797	1.00029	0.976251	0.959179	1.0008	0.923706
R-MMU-380320>Recruitment of NuMA to mitotic centrosomes	Hsp90aa1	P07901	Heat shock protein HSP 90-alpha OS=Mus musculus OX=10090 GN=Hsp90aa1 PE=1 SV=4	3	19	1.36214	3.40055	2.28182	-2.13613	-1.69001	-0.432864	2.28568	3.97183	2.074	0.00843329	-0.426283	-1.38418	0.102321	1.69686	0.0270826	0.838285	-0.909578	-1.26457	-1.02931	0.0934734	0.146042	0.236543	0.409361	0.929872	0.549499	0.0151631	0.163586	0.859187	0.478748	0.999829	0.840962	0.947826	0.743994	0.987475
R-MMU-380320>Recruitment of NuMA to mitotic centrosomes	Prkar2b	P31324	cAMP-dependent protein kinase type II-beta regulatory subunit OS=Mus musculus OX=10090 GN=Prkar2b PE=1 SV=3	1	19	1.36214	3.40055	2.28182	-2.13613	-1.69001	-0.432864	2.28568	3.97183	2.074	0.00843329	0.240533	2.54622	0.639667	-0.653196	-1.2859	-0.179072	1.23339	1.29286	1.11379	0.0769498	0.146042	0.236543	0.409361	0.929872	0.549499	0.0151631	0.163586	0.711317	0.979827	0.701711	0.990811	0.971901	0.152771	0.901401
R-MMU-380320>Recruitment of NuMA to mitotic centrosomes	Ywhag	P61982	14-3-3 protein gamma OS=Mus musculus OX=10090 GN=Ywhag PE=1 SV=2	2	19	1.36214	3.40055	2.28182	-2.13613	-1.69001	-0.432864	2.28568	3.97183	2.074	0.00843329	-0.421871	1.34879	2.0516	0.483792	1.34955	-1.54827	0.677146	0.864999	0.326317	0.471718	0.146042	0.236543	0.409361	0.929872	0.549499	0.0151631	0.163586	0.906366	0.997651	0.665388	0.515464	0.947742	0.767512	0.31599
R-MMU-380320>Recruitment of NuMA to mitotic centrosomes	Ywhae	P62259	14-3-3 protein epsilon OS=Mus musculus OX=10090 GN=Ywhae PE=1 SV=1	2	19	1.36214	3.40055	2.28182	-2.13613	-1.69001	-0.432864	2.28568	3.97183	2.074	0.00843329	-0.0573943	0.843007	-0.212872	0.0644037	0.730381	0.43804	-0.178328	-0.495434	-0.225541	0.59492	0.146042	0.236543	0.409361	0.929872	0.549499	0.0151631	0.163586	0.981297	0.995462	0.885023	0.953462	0.991961	0.967918	0.967211
R-MMU-380320>Recruitment of NuMA to mitotic centrosomes	Pafah1b1	P63005	Platelet-activating factor acetylhydrolase IB subunit beta OS=Mus musculus OX=10090 GN=Pafah1b1 PE=1 SV=2	5	19	1.36214	3.40055	2.28182	-2.13613	-1.69001	-0.432864	2.28568	3.97183	2.074	0.00843329	0.607021	1.56029	0.323396	-0.234363	-0.0302589	-0.131982	0.605469	0.739003	1.19458	0.0638876	0.146042	0.236543	0.409361	0.929872	0.549499	0.0151631	0.163586	0.926916	1.00346	1.00078	0.996281	0.932844	0.632881	0.961932
R-MMU-380320>Recruitment of NuMA to mitotic centrosomes	Tuba4a	P68368	Tubulin alpha-4A chain OS=Mus musculus OX=10090 GN=Tuba4a PE=1 SV=1	2	19	1.36214	3.40055	2.28182	-2.13613	-1.69001	-0.432864	2.28568	3.97183	2.074	0.00843329	0.0515454	1.63159	-1.15977	0.135414	2.10037	-0.0117635	-0.464617	-0.0838687	-0.20755	0.620083	0.146042	0.236543	0.409361	0.929872	0.549499	0.0151631	0.163586	0.954398	1.00565	0.314735	0.998208	0.995374	0.611098	0.736897
R-MMU-380320>Recruitment of NuMA to mitotic centrosomes	Mapre1	Q61166	Microtubule-associated protein RP/EB family member 1 OS=Mus musculus OX=10090 GN=Mapre1 PE=1 SV=3	3	19	1.36214	3.40055	2.28182	-2.13613	-1.69001	-0.432864	2.28568	3.97183	2.074	0.00843329	0.209335	0.0302519	-0.446671	-0.302577	0.353312	1.03973	-0.326684	-0.32306	-0.425348	0.375536	0.146042	0.236543	0.409361	0.929872	0.549499	0.0151631	0.163586	0.97524	0.998333	0.966477	0.773447	0.9775	1.00365	0.934214
R-MMU-380320>Recruitment of NuMA to mitotic centrosomes	Cep290	Q6A078	Centrosomal protein of 290 kDa OS=Mus musculus OX=10090 GN=Cep290 PE=1 SV=2	2	19	1.36214	3.40055	2.28182	-2.13613	-1.69001	-0.432864	2.28568	3.97183	2.074	0.00843329	-0.209393	1.26286	0.196982	-0.986795	-1.25347	1.0716	0.463214	1.18378	0.398575	0.399416	0.146042	0.236543	0.409361	0.929872	0.549499	0.0151631	0.163586	0.951005	0.881606	0.717991	0.764463	0.978239	0.781656	0.969948
R-MMU-380320>Recruitment of NuMA to mitotic centrosomes	Ppp2r1a	Q76MZ3	Serine/threonine-protein phosphatase 2A 65 kDa regulatory subunit A alpha isoform OS=Mus musculus OX=10090 GN=Ppp2r1a PE=1 SV=3	4	19	1.36214	3.40055	2.28182	-2.13613	-1.69001	-0.432864	2.28568	3.97183	2.074	0.00843329	0.387098	0.521701	0.147401	-0.259651	0.0871709	0.478395	0.142601	0.299927	0.449058	0.355584	0.146042	0.236543	0.409361	0.929872	0.549499	0.0151631	0.163586	0.988459	1.00154	1.00942	0.947571	0.957627	1.02319	0.974466
R-MMU-380320>Recruitment of NuMA to mitotic centrosomes	Tubb2a	Q7TMM9	Tubulin beta-2A chain OS=Mus musculus OX=10090 GN=Tubb2a PE=1 SV=1	3	19	1.36214	3.40055	2.28182	-2.13613	-1.69001	-0.432864	2.28568	3.97183	2.074	0.00843329	0.599455	-0.520054	1.11075	-1.42822	-0.377514	0.144602	0.602951	0.976969	0.64264	0.227698	0.146042	0.236543	0.409361	0.929872	0.549499	0.0151631	0.163586	0.926493	0.649767	0.965539	0.994363	0.928264	1.02274	0.757588
R-MMU-380320>Recruitment of NuMA to mitotic centrosomes	Clasp1	Q80TV8	CLIP-associating protein 1 OS=Mus musculus OX=10090 GN=Clasp1 PE=1 SV=2	1	19	1.36214	3.40055	2.28182	-2.13613	-1.69001	-0.432864	2.28568	3.97183	2.074	0.00843329	0.711731	1.43216	1.18979	-0.34554	-0.392461	-1.19935	1.28964	1.58225	2.13739	0.00728795	0.146042	0.236543	0.409361	0.929872	0.549499	0.0151631	0.163586	0.675632	1.00012	0.962224	0.695509	0.909247	0.718239	0.720324
R-MMU-380320>Recruitment of NuMA to mitotic centrosomes	Alms1	Q8K4E0	Alstrom syndrome protein 1 homolog OS=Mus musculus OX=10090 GN=Alms1 PE=1 SV=2	1	19	1.36214	3.40055	2.28182	-2.13613	-1.69001	-0.432864	2.28568	3.97183	2.074	0.00843329	-0.862029	-1.8427	-1.19885	0.354267	-3.23533	2.83593	-2.01909	-1.55312	-0.291407	0.511203	0.146042	0.236543	0.409361	0.929872	0.549499	0.0151631	0.163586	0.303714	1.00063	0.0313731	0.0695479	0.893512	0.46534	0.72642
R-MMU-380320>Recruitment of NuMA to mitotic centrosomes	Tubb6	Q922F4	Tubulin beta-6 chain OS=Mus musculus OX=10090 GN=Tubb6 PE=1 SV=1	1	19	1.36214	3.40055	2.28182	-2.13613	-1.69001	-0.432864	2.28568	3.97183	2.074	0.00843329	-0.425103	-0.348872	0.177931	0.560369	0.451172	0.476818	-0.492688	-0.82569	-1.64697	0.0225442	0.146042	0.236543	0.409361	0.929872	0.549499	0.0151631	0.163586	0.947104	0.992577	0.957925	0.94827	0.947189	1.02316	0.973954
R-MMU-380320>Recruitment of NuMA to mitotic centrosomes	Dctn2	Q99KJ8	Dynactin subunit 2 OS=Mus musculus OX=10090 GN=Dctn2 PE=1 SV=3	4	19	1.36214	3.40055	2.28182	-2.13613	-1.69001	-0.432864	2.28568	3.97183	2.074	0.00843329	1.01472	1.16543	1.07506	-1.95644	-1.62126	0.171003	1.39376	2.69632	1.54618	0.0284328	0.146042	0.236543	0.409361	0.929872	0.549499	0.0151631	0.163586	0.631722	0.35047	0.540122	0.991797	0.83851	0.832992	0.771789
R-MMU-380320>Recruitment of NuMA to mitotic centrosomes	Dync1h1	Q9JHU4	Cytoplasmic dynein 1 heavy chain 1 OS=Mus musculus OX=10090 GN=Dync1h1 PE=1 SV=2	12	19	1.36214	3.40055	2.28182	-2.13613	-1.69001	-0.432864	2.28568	3.97183	2.074	0.00843329	1.37277	0.926416	1.19462	-1.45478	-1.16952	-0.599925	1.34996	2.36414	2.86127	0.00137634	0.146042	0.236543	0.409361	0.929872	0.549499	0.0151631	0.163586	0.654688	0.630911	0.748316	0.909647	0.682127	0.935763	0.720633
R-MMU-5620912>Anchoring of the basal body to the plasma membrane	Ckap5	A2AGT5	Cytoskeleton-associated protein 5 OS=Mus musculus OX=10090 GN=Ckap5 PE=1 SV=1	5	18	1.36611	3.95333	2.15046	-2.19844	-1.70872	-0.47288	2.42144	3.85918	1.89249	0.0128089	-0.0186057	1.15587	0.139584	-0.257449	0.657647	0.329814	0.105009	-0.19023	-0.149231	0.7092	0.108892	0.212247	0.404873	0.920676	0.548289	0.00239249	0.208839	0.991818	1.00019	0.914067	0.97302	0.994787	0.842292	0.975325
R-MMU-5620912>Anchoring of the basal body to the plasma membrane	Dctn1	O08788	Dynactin subunit 1 OS=Mus musculus OX=10090 GN=Dctn1 PE=1 SV=3	2	18	1.36611	3.95333	2.15046	-2.19844	-1.70872	-0.47288	2.42144	3.85918	1.89249	0.0128089	0.933973	1.2876	1.97711	-1.66711	-1.37905	-1.35675	1.98192	2.66665	3.05498	0.000881088	0.108892	0.212247	0.404873	0.920676	0.548289	0.00239249	0.208839	0.322388	0.500299	0.659653	0.62125	0.867396	0.770742	0.335508
R-MMU-5620912>Anchoring of the basal body to the plasma membrane	Prkaca	P05132	cAMP-dependent protein kinase catalytic subunit alpha OS=Mus musculus OX=10090 GN=Prkaca PE=1 SV=3	3	18	1.36611	3.95333	2.15046	-2.19844	-1.70872	-0.47288	2.42144	3.85918	1.89249	0.0128089	0.733815	2.43197	1.31453	-1.23042	-1.22547	-0.819226	1.66613	2.54001	2.12677	0.0074685	0.108892	0.212247	0.404873	0.920676	0.548289	0.00239249	0.208839	0.477119	0.765152	0.727611	0.850004	0.912244	0.19203	0.675276
R-MMU-5620912>Anchoring of the basal body to the plasma membrane	Hsp90aa1	P07901	Heat shock protein HSP 90-alpha OS=Mus musculus OX=10090 GN=Hsp90aa1 PE=1 SV=4	3	18	1.36611	3.95333	2.15046	-2.19844	-1.70872	-0.47288	2.42144	3.85918	1.89249	0.0128089	-0.426283	-1.38418	0.102321	1.69686	0.0270826	0.838285	-0.909578	-1.26457	-1.02931	0.0934734	0.108892	0.212247	0.404873	0.920676	0.548289	0.00239249	0.208839	0.859187	0.478748	0.999829	0.840962	0.947826	0.743994	0.987475
R-MMU-5620912>Anchoring of the basal body to the plasma membrane	Prkar2b	P31324	cAMP-dependent protein kinase type II-beta regulatory subunit OS=Mus musculus OX=10090 GN=Prkar2b PE=1 SV=3	1	18	1.36611	3.95333	2.15046	-2.19844	-1.70872	-0.47288	2.42144	3.85918	1.89249	0.0128089	0.240533	2.54622	0.639667	-0.653196	-1.2859	-0.179072	1.23339	1.29286	1.11379	0.0769498	0.108892	0.212247	0.404873	0.920676	0.548289	0.00239249	0.208839	0.711317	0.979827	0.701711	0.990811	0.971901	0.152771	0.901401
R-MMU-5620912>Anchoring of the basal body to the plasma membrane	Septin2	P42208	Septin-2 OS=Mus musculus OX=10090 GN=Septin2 PE=1 SV=2	2	18	1.36611	3.95333	2.15046	-2.19844	-1.70872	-0.47288	2.42144	3.85918	1.89249	0.0128089	0.59548	0.39225	0.825118	-1.33856	-0.336472	0.194313	0.725838	0.931952	1.10668	0.0782206	0.108892	0.212247	0.404873	0.920676	0.548289	0.00239249	0.208839	0.89621	0.712028	0.968182	0.988058	0.927327	1.03729	0.851589
R-MMU-5620912>Anchoring of the basal body to the plasma membrane	Rab8a	P55258	Ras-related protein Rab-8A OS=Mus musculus OX=10090 GN=Rab8a PE=1 SV=2	1	18	1.36611	3.95333	2.15046	-2.19844	-1.70872	-0.47288	2.42144	3.85918	1.89249	0.0128089	-0.122886	0.744182	0.251963	-0.516272	0.543907	0.389168	0.0938816	-0.137205	-0.135158	0.732558	0.108892	0.212247	0.404873	0.920676	0.548289	0.00239249	0.208839	0.990262	0.997484	0.931964	0.960993	0.987568	0.980725	0.964485
R-MMU-5620912>Anchoring of the basal body to the plasma membrane	Ywhag	P61982	14-3-3 protein gamma OS=Mus musculus OX=10090 GN=Ywhag PE=1 SV=2	2	18	1.36611	3.95333	2.15046	-2.19844	-1.70872	-0.47288	2.42144	3.85918	1.89249	0.0128089	-0.421871	1.34879	2.0516	0.483792	1.34955	-1.54827	0.677146	0.864999	0.326317	0.471718	0.108892	0.212247	0.404873	0.920676	0.548289	0.00239249	0.208839	0.906366	0.997651	0.665388	0.515464	0.947742	0.767512	0.31599
R-MMU-5620912>Anchoring of the basal body to the plasma membrane	Ywhae	P62259	14-3-3 protein epsilon OS=Mus musculus OX=10090 GN=Ywhae PE=1 SV=1	2	18	1.36611	3.95333	2.15046	-2.19844	-1.70872	-0.47288	2.42144	3.85918	1.89249	0.0128089	-0.0573943	0.843007	-0.212872	0.0644037	0.730381	0.43804	-0.178328	-0.495434	-0.225541	0.59492	0.108892	0.212247	0.404873	0.920676	0.548289	0.00239249	0.208839	0.981297	0.995462	0.885023	0.953462	0.991961	0.967918	0.967211
R-MMU-5620912>Anchoring of the basal body to the plasma membrane	Pafah1b1	P63005	Platelet-activating factor acetylhydrolase IB subunit beta OS=Mus musculus OX=10090 GN=Pafah1b1 PE=1 SV=2	5	18	1.36611	3.95333	2.15046	-2.19844	-1.70872	-0.47288	2.42144	3.85918	1.89249	0.0128089	0.607021	1.56029	0.323396	-0.234363	-0.0302589	-0.131982	0.605469	0.739003	1.19458	0.0638876	0.108892	0.212247	0.404873	0.920676	0.548289	0.00239249	0.208839	0.926916	1.00346	1.00078	0.996281	0.932844	0.632881	0.961932
R-MMU-5620912>Anchoring of the basal body to the plasma membrane	Tuba4a	P68368	Tubulin alpha-4A chain OS=Mus musculus OX=10090 GN=Tuba4a PE=1 SV=1	2	18	1.36611	3.95333	2.15046	-2.19844	-1.70872	-0.47288	2.42144	3.85918	1.89249	0.0128089	0.0515454	1.63159	-1.15977	0.135414	2.10037	-0.0117635	-0.464617	-0.0838687	-0.20755	0.620083	0.108892	0.212247	0.404873	0.920676	0.548289	0.00239249	0.208839	0.954398	1.00565	0.314735	0.998208	0.995374	0.611098	0.736897
R-MMU-5620912>Anchoring of the basal body to the plasma membrane	Mapre1	Q61166	Microtubule-associated protein RP/EB family member 1 OS=Mus musculus OX=10090 GN=Mapre1 PE=1 SV=3	3	18	1.36611	3.95333	2.15046	-2.19844	-1.70872	-0.47288	2.42144	3.85918	1.89249	0.0128089	0.209335	0.0302519	-0.446671	-0.302577	0.353312	1.03973	-0.326684	-0.32306	-0.425348	0.375536	0.108892	0.212247	0.404873	0.920676	0.548289	0.00239249	0.208839	0.97524	0.998333	0.966477	0.773447	0.9775	1.00365	0.934214
R-MMU-5620912>Anchoring of the basal body to the plasma membrane	Cep290	Q6A078	Centrosomal protein of 290 kDa OS=Mus musculus OX=10090 GN=Cep290 PE=1 SV=2	2	18	1.36611	3.95333	2.15046	-2.19844	-1.70872	-0.47288	2.42144	3.85918	1.89249	0.0128089	-0.209393	1.26286	0.196982	-0.986795	-1.25347	1.0716	0.463214	1.18378	0.398575	0.399416	0.108892	0.212247	0.404873	0.920676	0.548289	0.00239249	0.208839	0.951005	0.881606	0.717991	0.764463	0.978239	0.781656	0.969948
R-MMU-5620912>Anchoring of the basal body to the plasma membrane	Ppp2r1a	Q76MZ3	Serine/threonine-protein phosphatase 2A 65 kDa regulatory subunit A alpha isoform OS=Mus musculus OX=10090 GN=Ppp2r1a PE=1 SV=3	4	18	1.36611	3.95333	2.15046	-2.19844	-1.70872	-0.47288	2.42144	3.85918	1.89249	0.0128089	0.387098	0.521701	0.147401	-0.259651	0.0871709	0.478395	0.142601	0.299927	0.449058	0.355584	0.108892	0.212247	0.404873	0.920676	0.548289	0.00239249	0.208839	0.988459	1.00154	1.00942	0.947571	0.957627	1.02319	0.974466
R-MMU-5620912>Anchoring of the basal body to the plasma membrane	Clasp1	Q80TV8	CLIP-associating protein 1 OS=Mus musculus OX=10090 GN=Clasp1 PE=1 SV=2	1	18	1.36611	3.95333	2.15046	-2.19844	-1.70872	-0.47288	2.42144	3.85918	1.89249	0.0128089	0.711731	1.43216	1.18979	-0.34554	-0.392461	-1.19935	1.28964	1.58225	2.13739	0.00728795	0.108892	0.212247	0.404873	0.920676	0.548289	0.00239249	0.208839	0.675632	1.00012	0.962224	0.695509	0.909247	0.718239	0.720324
R-MMU-5620912>Anchoring of the basal body to the plasma membrane	Alms1	Q8K4E0	Alstrom syndrome protein 1 homolog OS=Mus musculus OX=10090 GN=Alms1 PE=1 SV=2	1	18	1.36611	3.95333	2.15046	-2.19844	-1.70872	-0.47288	2.42144	3.85918	1.89249	0.0128089	-0.862029	-1.8427	-1.19885	0.354267	-3.23533	2.83593	-2.01909	-1.55312	-0.291407	0.511203	0.108892	0.212247	0.404873	0.920676	0.548289	0.00239249	0.208839	0.303714	1.00063	0.0313731	0.0695479	0.893512	0.46534	0.72642
R-MMU-5620912>Anchoring of the basal body to the plasma membrane	Dctn2	Q99KJ8	Dynactin subunit 2 OS=Mus musculus OX=10090 GN=Dctn2 PE=1 SV=3	4	18	1.36611	3.95333	2.15046	-2.19844	-1.70872	-0.47288	2.42144	3.85918	1.89249	0.0128089	1.01472	1.16543	1.07506	-1.95644	-1.62126	0.171003	1.39376	2.69632	1.54618	0.0284328	0.108892	0.212247	0.404873	0.920676	0.548289	0.00239249	0.208839	0.631722	0.35047	0.540122	0.991797	0.83851	0.832992	0.771789
R-MMU-5620912>Anchoring of the basal body to the plasma membrane	Dync1h1	Q9JHU4	Cytoplasmic dynein 1 heavy chain 1 OS=Mus musculus OX=10090 GN=Dync1h1 PE=1 SV=2	12	18	1.36611	3.95333	2.15046	-2.19844	-1.70872	-0.47288	2.42144	3.85918	1.89249	0.0128089	1.37277	0.926416	1.19462	-1.45478	-1.16952	-0.599925	1.34996	2.36414	2.86127	0.00137634	0.108892	0.212247	0.404873	0.920676	0.548289	0.00239249	0.208839	0.654688	0.630911	0.748316	0.909647	0.682127	0.935763	0.720633
R-MMU-5663220>RHO GTPases Activate Formins	Ckap5	A2AGT5	Cytoskeleton-associated protein 5 OS=Mus musculus OX=10090 GN=Ckap5 PE=1 SV=1	5	36	0.460811	2.96711	0.782526	-1.45589	1.86675	0.373153	0.7228	0.409373	0.387347	0.409876	-0.0186057	1.15587	0.139584	-0.257449	0.657647	0.329814	0.105009	-0.19023	-0.149231	0.7092	0.785588	0.544575	0.354229	0.949723	0.897676	0.041089	0.791932	0.991818	1.00019	0.914067	0.97302	0.994787	0.842292	0.975325
R-MMU-5663220>RHO GTPases Activate Formins	Fmnl2	A2APV2	Formin-like protein 2 OS=Mus musculus OX=10090 GN=Fmnl2 PE=1 SV=2	5	36	0.460811	2.96711	0.782526	-1.45589	1.86675	0.373153	0.7228	0.409373	0.387347	0.409876	-1.36414	1.35732	-0.0982842	0.365994	1.1454	0.535812	-0.482186	-0.634096	-0.364947	0.431571	0.785588	0.544575	0.354229	0.949723	0.897676	0.041089	0.791932	0.949436	0.997083	0.759287	0.927584	0.685353	0.769542	0.98725
R-MMU-5663220>RHO GTPases Activate Formins	Diaph1	O08808	Protein diaphanous homolog 1 OS=Mus musculus OX=10090 GN=Diaph1 PE=1 SV=1	1	36	0.460811	2.96711	0.782526	-1.45589	1.86675	0.373153	0.7228	0.409373	0.387347	0.409876	0.105478	-0.379186	0.213819	-0.171957	0.315411	0.563722	-0.19081	-0.209932	-0.379939	0.416928	0.785588	0.544575	0.354229	0.949723	0.897676	0.041089	0.791932	0.981747	1.00449	0.974076	0.924638	0.984781	1.03463	0.96713
R-MMU-5663220>RHO GTPases Activate Formins	Nudc	O35685	Nuclear migration protein nudC OS=Mus musculus OX=10090 GN=Nudc PE=1 SV=1	4	36	0.460811	2.96711	0.782526	-1.45589	1.86675	0.373153	0.7228	0.409373	0.387347	0.409876	0.972001	0.700923	0.830289	-1.00597	-0.0548253	-0.7036	0.888213	1.53389	2.08939	0.0081398	0.785588	0.544575	0.354229	0.949723	0.897676	0.041089	0.791932	0.855324	0.87604	1.0108	0.883899	0.854818	0.986501	0.850389
R-MMU-5663220>RHO GTPases Activate Formins	Tuba3a	P05214	Tubulin alpha-3 chain OS=Mus musculus OX=10090 GN=Tuba3a PE=1 SV=1	5	36	0.460811	2.96711	0.782526	-1.45589	1.86675	0.373153	0.7228	0.409373	0.387347	0.409876	0.37217	0.0198316	0.540323	-0.77184	0.000507642	0.306983	0.263412	0.371663	0.583799	0.260736	0.785588	0.544575	0.354229	0.949723	0.897676	0.041089	0.791932	0.977448	0.974797	1.00029	0.976251	0.959179	1.0008	0.923706
R-MMU-5663220>RHO GTPases Activate Formins	Src	P05480	Neuronal proto-oncogene tyrosine-protein kinase Src OS=Mus musculus OX=10090 GN=Src PE=1 SV=5	3	36	0.460811	2.96711	0.782526	-1.45589	1.86675	0.373153	0.7228	0.409373	0.387347	0.409876	-2.55636	-1.85856	-1.3237	0.661348	0.760959	2.26365	-2.15011	-2.61952	-2.12312	0.00753153	0.785588	0.544575	0.354229	0.949723	0.897676	0.041089	0.791932	0.236351	0.980175	0.878777	0.22447	0.152947	0.465124	0.66928
R-MMU-5663220>RHO GTPases Activate Formins	Kif2a	P28740	Kinesin-like protein KIF2A OS=Mus musculus OX=10090 GN=Kif2a PE=1 SV=2	1	36	0.460811	2.96711	0.782526	-1.45589	1.86675	0.373153	0.7228	0.409373	0.387347	0.409876	0.218245	1.00143	0.218455	-0.332853	1.04852	-0.301207	0.252809	0.519663	0.258836	0.551016	0.785588	0.544575	0.354229	0.949723	0.897676	0.041089	0.791932	0.980848	1.00089	0.797193	0.977563	0.976479	0.904176	0.969165
R-MMU-5663220>RHO GTPases Activate Formins	Rangap1	P46061	Ran GTPase-activating protein 1 OS=Mus musculus OX=10090 GN=Rangap1 PE=1 SV=2	2	36	0.460811	2.96711	0.782526	-1.45589	1.86675	0.373153	0.7228	0.409373	0.387347	0.409876	0.194567	-0.102467	-0.691506	-0.817775	1.46102	0.893952	-0.537114	-0.996419	-0.413284	0.386115	0.785588	0.544575	0.354229	0.949723	0.897676	0.041089	0.791932	0.941475	0.953589	0.614276	0.827379	0.978343	1.01071	0.886531
R-MMU-5663220>RHO GTPases Activate Formins	Actb	P60710	Actin, cytoplasmic 1 OS=Mus musculus OX=10090 GN=Actb PE=1 SV=1	5	36	0.460811	2.96711	0.782526	-1.45589	1.86675	0.373153	0.7228	0.409373	0.387347	0.409876	-0.381537	1.5456	0.701851	-0.707526	0.393979	-0.000615386	0.433275	0.702467	0.491699	0.32233	0.785588	0.544575	0.354229	0.949723	0.897676	0.041089	0.791932	0.946184	0.985748	0.961592	1.0002	0.959637	0.644449	0.887024
R-MMU-5663220>RHO GTPases Activate Formins	Cdc42	P60766	Cell division control protein 42 homolog OS=Mus musculus OX=10090 GN=Cdc42 PE=1 SV=2	4	36	0.460811	2.96711	0.782526	-1.45589	1.86675	0.373153	0.7228	0.409373	0.387347	0.409876	-0.0431528	1.59503	-0.384324	-0.21221	1.00091	0.382562	-0.0333522	-0.425715	-0.000573252	0.998681	0.785588	0.544575	0.354229	0.949723	0.897676	0.041089	0.791932	0.997539	1.00166	0.812397	0.965895	0.993757	0.615271	0.94698
R-MMU-5663220>RHO GTPases Activate Formins	Rhob	P62746	Rho-related GTP-binding protein RhoB OS=Mus musculus OX=10090 GN=Rhob PE=1 SV=1	1	36	0.460811	2.96711	0.782526	-1.45589	1.86675	0.373153	0.7228	0.409373	0.387347	0.409876	0.506652	0.976963	0.321391	-0.185227	0.555027	-0.283565	0.402991	0.691879	0.805756	0.156403	0.785588	0.544575	0.354229	0.949723	0.897676	0.041089	0.791932	0.954214	1.00367	0.929029	0.974976	0.945069	0.918392	0.958763
R-MMU-5663220>RHO GTPases Activate Formins	Pfn1	P62962	Profilin-1 OS=Mus musculus OX=10090 GN=Pfn1 PE=1 SV=2	4	36	0.460811	2.96711	0.782526	-1.45589	1.86675	0.373153	0.7228	0.409373	0.387347	0.409876	0.237763	0.0397393	0.0396723	-0.37184	-0.583079	1.05888	0.0193862	0.411579	0.0467821	0.897879	0.785588	0.544575	0.354229	0.949723	0.897676	0.041089	0.791932	0.999744	1.00164	0.926234	0.768513	0.970451	1.00445	0.995904
R-MMU-5663220>RHO GTPases Activate Formins	Rac1	P63001	Ras-related C3 botulinum toxin substrate 1 OS=Mus musculus OX=10090 GN=Rac1 PE=1 SV=1	2	36	0.460811	2.96711	0.782526	-1.45589	1.86675	0.373153	0.7228	0.409373	0.387347	0.409876	-1.77873	-2.58811	0.592957	-0.425243	-0.0261995	1.65909	-1.14101	-1.75253	-0.654116	0.22176	0.785588	0.544575	0.354229	0.949723	0.897676	0.041089	0.791932	0.767969	0.990576	0.999136	0.469579	0.475376	0.143763	0.915265
R-MMU-5663220>RHO GTPases Activate Formins	Pafah1b1	P63005	Platelet-activating factor acetylhydrolase IB subunit beta OS=Mus musculus OX=10090 GN=Pafah1b1 PE=1 SV=2	5	36	0.460811	2.96711	0.782526	-1.45589	1.86675	0.373153	0.7228	0.409373	0.387347	0.409876	0.607021	1.56029	0.323396	-0.234363	-0.0302589	-0.131982	0.605469	0.739003	1.19458	0.0638876	0.785588	0.544575	0.354229	0.949723	0.897676	0.041089	0.791932	0.926916	1.00346	1.00078	0.996281	0.932844	0.632881	0.961932
R-MMU-5663220>RHO GTPases Activate Formins	Ppp2ca	P63330	Serine/threonine-protein phosphatase 2A catalytic subunit alpha isoform OS=Mus musculus OX=10090 GN=Ppp2ca PE=1 SV=1	2	36	0.460811	2.96711	0.782526	-1.45589	1.86675	0.373153	0.7228	0.409373	0.387347	0.409876	1.0323	0.191354	0.217117	-0.498154	0.023446	0.176991	0.381345	0.193671	0.777619	0.166871	0.785588	0.544575	0.354229	0.949723	0.897676	0.041089	0.791932	0.960739	0.993523	0.997856	0.991116	0.828449	1.02058	0.968817
R-MMU-5663220>RHO GTPases Activate Formins	Tuba4a	P68368	Tubulin alpha-4A chain OS=Mus musculus OX=10090 GN=Tuba4a PE=1 SV=1	2	36	0.460811	2.96711	0.782526	-1.45589	1.86675	0.373153	0.7228	0.409373	0.387347	0.409876	0.0515454	1.63159	-1.15977	0.135414	2.10037	-0.0117635	-0.464617	-0.0838687	-0.20755	0.620083	0.785588	0.544575	0.354229	0.949723	0.897676	0.041089	0.791932	0.954398	1.00565	0.314735	0.998208	0.995374	0.611098	0.736897
R-MMU-5663220>RHO GTPases Activate Formins	Taok1	Q5F2E8	Serine/threonine-protein kinase TAO1 OS=Mus musculus OX=10090 GN=Taok1 PE=1 SV=1	3	36	0.460811	2.96711	0.782526	-1.45589	1.86675	0.373153	0.7228	0.409373	0.387347	0.409876	0.209167	0.590665	-0.391431	0.00953372	0.696311	0.583625	-0.224104	-0.374458	-0.340977	0.456061	0.785588	0.544575	0.354229	0.949723	0.897676	0.041089	0.791932	0.986393	0.997914	0.89795	0.917231	0.976862	1.01598	0.945171
R-MMU-5663220>RHO GTPases Activate Formins	Mapre1	Q61166	Microtubule-associated protein RP/EB family member 1 OS=Mus musculus OX=10090 GN=Mapre1 PE=1 SV=3	3	36	0.460811	2.96711	0.782526	-1.45589	1.86675	0.373153	0.7228	0.409373	0.387347	0.409876	0.209335	0.0302519	-0.446671	-0.302577	0.353312	1.03973	-0.326684	-0.32306	-0.425348	0.375536	0.785588	0.544575	0.354229	0.949723	0.897676	0.041089	0.791932	0.97524	0.998333	0.966477	0.773447	0.9775	1.00365	0.934214
R-MMU-5663220>RHO GTPases Activate Formins	Dync1li2	Q6PDL0	Cytoplasmic dynein 1 light intermediate chain 2 OS=Mus musculus OX=10090 GN=Dync1li2 PE=1 SV=2	2	36	0.460811	2.96711	0.782526	-1.45589	1.86675	0.373153	0.7228	0.409373	0.387347	0.409876	0.328511	-0.00127776	-0.592545	0.531564	0.584943	0.424143	-0.451135	-0.532841	-1.03345	0.0925871	0.785588	0.544575	0.354229	0.949723	0.897676	0.041089	0.791932	0.944525	0.997	0.928408	0.959421	0.95951	0.99898	0.914675
R-MMU-5663220>RHO GTPases Activate Formins	Fmnl3	Q6ZPF4	Formin-like protein 3 OS=Mus musculus OX=10090 GN=Fmnl3 PE=1 SV=2	2	36	0.460811	2.96711	0.782526	-1.45589	1.86675	0.373153	0.7228	0.409373	0.387347	0.409876	-0.797165	0.888952	-0.396248	0.551578	1.4188	0.368464	-0.631961	-0.947825	-0.662058	0.217742	0.785588	0.544575	0.354229	0.949723	0.897676	0.041089	0.791932	0.92441	0.995817	0.633463	0.970164	0.890106	0.948196	0.943887
R-MMU-5663220>RHO GTPases Activate Formins	Ppp2r1a	Q76MZ3	Serine/threonine-protein phosphatase 2A 65 kDa regulatory subunit A alpha isoform OS=Mus musculus OX=10090 GN=Ppp2r1a PE=1 SV=3	4	36	0.460811	2.96711	0.782526	-1.45589	1.86675	0.373153	0.7228	0.409373	0.387347	0.409876	0.387098	0.521701	0.147401	-0.259651	0.0871709	0.478395	0.142601	0.299927	0.449058	0.355584	0.785588	0.544575	0.354229	0.949723	0.897676	0.041089	0.791932	0.988459	1.00154	1.00942	0.947571	0.957627	1.02319	0.974466
R-MMU-5663220>RHO GTPases Activate Formins	Tubb2a	Q7TMM9	Tubulin beta-2A chain OS=Mus musculus OX=10090 GN=Tubb2a PE=1 SV=1	3	36	0.460811	2.96711	0.782526	-1.45589	1.86675	0.373153	0.7228	0.409373	0.387347	0.409876	0.599455	-0.520054	1.11075	-1.42822	-0.377514	0.144602	0.602951	0.976969	0.64264	0.227698	0.785588	0.544575	0.354229	0.949723	0.897676	0.041089	0.791932	0.926493	0.649767	0.965539	0.994363	0.928264	1.02274	0.757588
R-MMU-5663220>RHO GTPases Activate Formins	Ppp2r1b	Q7TNP2	Serine/threonine-protein phosphatase 2A 65 kDa regulatory subunit A beta isoform OS=Mus musculus OX=10090 GN=Ppp2r1b PE=1 SV=2	1	36	0.460811	2.96711	0.782526	-1.45589	1.86675	0.373153	0.7228	0.409373	0.387347	0.409876	-0.393434	0.749874	-0.178171	-0.0446101	1.0639	0.405032	-0.353217	-0.583203	-0.3643	0.432215	0.785588	0.544575	0.354229	0.949723	0.897676	0.041089	0.791932	0.971054	0.993268	0.788511	0.957649	0.956647	0.976249	0.974505
R-MMU-5663220>RHO GTPases Activate Formins	Clasp1	Q80TV8	CLIP-associating protein 1 OS=Mus musculus OX=10090 GN=Clasp1 PE=1 SV=2	1	36	0.460811	2.96711	0.782526	-1.45589	1.86675	0.373153	0.7228	0.409373	0.387347	0.409876	0.711731	1.43216	1.18979	-0.34554	-0.392461	-1.19935	1.28964	1.58225	2.13739	0.00728795	0.785588	0.544575	0.354229	0.949723	0.897676	0.041089	0.791932	0.675632	1.00012	0.962224	0.695509	0.909247	0.718239	0.720324
R-MMU-5663220>RHO GTPases Activate Formins	Rcc2	Q8BK67	Protein RCC2 OS=Mus musculus OX=10090 GN=Rcc2 PE=1 SV=1	2	36	0.460811	2.96711	0.782526	-1.45589	1.86675	0.373153	0.7228	0.409373	0.387347	0.409876	2.21003	-0.905267	1.76842	-0.923581	-1.07138	-2.01942	1.64599	2.8398	1.07611	0.0839238	0.785588	0.544575	0.354229	0.949723	0.897676	0.041089	0.791932	0.487366	0.908744	0.783709	0.323813	0.277947	0.940986	0.447102
R-MMU-5663220>RHO GTPases Activate Formins	Daam1	Q8BPM0	Disheveled-associated activator of morphogenesis 1 OS=Mus musculus OX=10090 GN=Daam1 PE=1 SV=4	2	36	0.460811	2.96711	0.782526	-1.45589	1.86675	0.373153	0.7228	0.409373	0.387347	0.409876	-0.84367	1.7182	-0.637886	0.237149	1.83116	0.221067	-0.526528	-0.875035	-0.281049	0.523542	0.785588	0.544575	0.354229	0.949723	0.897676	0.041089	0.791932	0.944827	1.00422	0.442888	0.99087	0.887296	0.545917	0.90125
R-MMU-5663220>RHO GTPases Activate Formins	Kntc1	Q8C3Y4	Kinetochore-associated protein 1 OS=Mus musculus OX=10090 GN=Kntc1 PE=1 SV=2	1	36	0.460811	2.96711	0.782526	-1.45589	1.86675	0.373153	0.7228	0.409373	0.387347	0.409876	0.0481161	1.02292	0.199008	1.17833	-0.267148	-0.336205	0.147887	0.466156	0.148976	0.709617	0.785588	0.544575	0.354229	0.949723	0.897676	0.041089	0.791932	0.986087	0.780788	0.983124	0.976436	0.995353	0.89428	0.97044
R-MMU-5663220>RHO GTPases Activate Formins	Dync1li1	Q8R1Q8	Cytoplasmic dynein 1 light intermediate chain 1 OS=Mus musculus OX=10090 GN=Dync1li1 PE=1 SV=1	2	36	0.460811	2.96711	0.782526	-1.45589	1.86675	0.373153	0.7228	0.409373	0.387347	0.409876	1.46157	0.343105	-0.337279	-0.720931	-1.49773	0.360911	0.683366	1.06404	0.668584	0.214494	0.785588	0.544575	0.354229	0.949723	0.897676	0.041089	0.791932	0.903752	0.985523	0.588057	0.969625	0.63421	1.02031	0.960398
R-MMU-5663220>RHO GTPases Activate Formins	Nup85	Q8R480	Nuclear pore complex protein Nup85 OS=Mus musculus OX=10090 GN=Nup85 PE=1 SV=1	1	36	0.460811	2.96711	0.782526	-1.45589	1.86675	0.373153	0.7228	0.409373	0.387347	0.409876	0.229172	0.641472	-0.143825	-0.11563	0.440509	0.414746	-0.0391156	-0.185573	-0.00481554	0.988973	0.785588	0.544575	0.354229	0.949723	0.897676	0.041089	0.791932	0.99636	0.996879	0.957566	0.959748	0.973594	0.997559	0.973865
R-MMU-5663220>RHO GTPases Activate Formins	Srgap2	Q91Z67	SLIT-ROBO Rho GTPase-activating protein 2 OS=Mus musculus OX=10090 GN=Srgap2 PE=1 SV=2	4	36	0.460811	2.96711	0.782526	-1.45589	1.86675	0.373153	0.7228	0.409373	0.387347	0.409876	-1.03347	0.523792	-0.665768	0.646031	0.889582	0.957953	-0.827864	-1.55535	-1.1991	0.063226	0.785588	0.544575	0.354229	0.949723	0.897676	0.041089	0.791932	0.882639	0.978333	0.844307	0.813433	0.82852	1.02313	0.89698
R-MMU-5663220>RHO GTPases Activate Formins	Tubb6	Q922F4	Tubulin beta-6 chain OS=Mus musculus OX=10090 GN=Tubb6 PE=1 SV=1	1	36	0.460811	2.96711	0.782526	-1.45589	1.86675	0.373153	0.7228	0.409373	0.387347	0.409876	-0.425103	-0.348872	0.177931	0.560369	0.451172	0.476818	-0.492688	-0.82569	-1.64697	0.0225442	0.785588	0.544575	0.354229	0.949723	0.897676	0.041089	0.791932	0.947104	0.992577	0.957925	0.94827	0.947189	1.02316	0.973954
R-MMU-5663220>RHO GTPases Activate Formins	Clip1	Q922J3	CAP-Gly domain-containing linker protein 1 OS=Mus musculus OX=10090 GN=Clip1 PE=1 SV=1	2	36	0.460811	2.96711	0.782526	-1.45589	1.86675	0.373153	0.7228	0.409373	0.387347	0.409876	0.452686	1.59961	0.709671	-0.367897	0.196907	-0.644452	0.813888	1.07757	1.30919	0.0490696	0.785588	0.544575	0.354229	0.949723	0.897676	0.041089	0.791932	0.881401	0.996064	0.991291	0.898184	0.949566	0.616706	0.881448
R-MMU-5663220>RHO GTPases Activate Formins	Dynll2	Q9D0M5	Dynein light chain 2, cytoplasmic OS=Mus musculus OX=10090 GN=Dynll2 PE=1 SV=1	1	36	0.460811	2.96711	0.782526	-1.45589	1.86675	0.373153	0.7228	0.409373	0.387347	0.409876	-0.194564	-0.0587182	0.30619	0.253425	0.627431	0.207574	-0.242956	-0.312143	-0.796989	0.159592	0.785588	0.544575	0.354229	0.949723	0.897676	0.041089	0.791932	0.98187	1.00062	0.924006	0.991973	0.977563	1.00904	0.957436
R-MMU-5663220>RHO GTPases Activate Formins	Dync1h1	Q9JHU4	Cytoplasmic dynein 1 heavy chain 1 OS=Mus musculus OX=10090 GN=Dync1h1 PE=1 SV=2	12	36	0.460811	2.96711	0.782526	-1.45589	1.86675	0.373153	0.7228	0.409373	0.387347	0.409876	1.37277	0.926416	1.19462	-1.45478	-1.16952	-0.599925	1.34996	2.36414	2.86127	0.00137634	0.785588	0.544575	0.354229	0.949723	0.897676	0.041089	0.791932	0.654688	0.630911	0.748316	0.909647	0.682127	0.935763	0.720633
R-MMU-5663220>RHO GTPases Activate Formins	Pfn2	Q9JJV2	Profilin-2 OS=Mus musculus OX=10090 GN=Pfn2 PE=1 SV=3	1	36	0.460811	2.96711	0.782526	-1.45589	1.86675	0.373153	0.7228	0.409373	0.387347	0.409876	-1.15354	-0.361304	-0.373717	0.664024	0.922872	0.925003	-1.15913	-1.29659	-2.21993	0.0060266	0.785588	0.544575	0.354229	0.949723	0.897676	0.041089	0.791932	0.75327	0.983425	0.833143	0.816024	0.785158	1.03216	0.954057
R-MMU-5663220>RHO GTPases Activate Formins	Rhoa	Q9QUI0	Transforming protein RhoA OS=Mus musculus OX=10090 GN=Rhoa PE=1 SV=1	2	36	0.460811	2.96711	0.782526	-1.45589	1.86675	0.373153	0.7228	0.409373	0.387347	0.409876	-0.395175	0.568043	-0.0948666	-0.658847	0.641344	0.73669	-0.196458	-0.73621	-0.149549	0.708681	0.785588	0.544575	0.354229	0.949723	0.897676	0.041089	0.791932	0.984507	0.976757	0.918147	0.875401	0.956699	1.02191	0.987962
R-MMU-68877>Mitotic Prometaphase	Ckap5	A2AGT5	Cytoskeleton-associated protein 5 OS=Mus musculus OX=10090 GN=Ckap5 PE=1 SV=1	5	23	2.49618	2.69044	1.3108	-1.79762	0.597739	-0.93525	1.89868	3.43143	1.60324	0.024932	-0.0186057	1.15587	0.139584	-0.257449	0.657647	0.329814	0.105009	-0.19023	-0.149231	0.7092	0.271528	0.357098	0.833002	0.76083	0.116787	0.0834334	0.558686	0.991818	1.00019	0.914067	0.97302	0.994787	0.842292	0.975325
R-MMU-68877>Mitotic Prometaphase	Nudc	O35685	Nuclear migration protein nudC OS=Mus musculus OX=10090 GN=Nudc PE=1 SV=1	4	23	2.49618	2.69044	1.3108	-1.79762	0.597739	-0.93525	1.89868	3.43143	1.60324	0.024932	0.972001	0.700923	0.830289	-1.00597	-0.0548253	-0.7036	0.888213	1.53389	2.08939	0.0081398	0.271528	0.357098	0.833002	0.76083	0.116787	0.0834334	0.558686	0.855324	0.87604	1.0108	0.883899	0.854818	0.986501	0.850389
R-MMU-68877>Mitotic Prometaphase	Tuba3a	P05214	Tubulin alpha-3 chain OS=Mus musculus OX=10090 GN=Tuba3a PE=1 SV=1	5	23	2.49618	2.69044	1.3108	-1.79762	0.597739	-0.93525	1.89868	3.43143	1.60324	0.024932	0.37217	0.0198316	0.540323	-0.77184	0.000507642	0.306983	0.263412	0.371663	0.583799	0.260736	0.271528	0.357098	0.833002	0.76083	0.116787	0.0834334	0.558686	0.977448	0.974797	1.00029	0.976251	0.959179	1.0008	0.923706
R-MMU-68877>Mitotic Prometaphase	Kif2a	P28740	Kinesin-like protein KIF2A OS=Mus musculus OX=10090 GN=Kif2a PE=1 SV=2	1	23	2.49618	2.69044	1.3108	-1.79762	0.597739	-0.93525	1.89868	3.43143	1.60324	0.024932	0.218245	1.00143	0.218455	-0.332853	1.04852	-0.301207	0.252809	0.519663	0.258836	0.551016	0.271528	0.357098	0.833002	0.76083	0.116787	0.0834334	0.558686	0.980848	1.00089	0.797193	0.977563	0.976479	0.904176	0.969165
R-MMU-68877>Mitotic Prometaphase	Rangap1	P46061	Ran GTPase-activating protein 1 OS=Mus musculus OX=10090 GN=Rangap1 PE=1 SV=2	2	23	2.49618	2.69044	1.3108	-1.79762	0.597739	-0.93525	1.89868	3.43143	1.60324	0.024932	0.194567	-0.102467	-0.691506	-0.817775	1.46102	0.893952	-0.537114	-0.996419	-0.413284	0.386115	0.271528	0.357098	0.833002	0.76083	0.116787	0.0834334	0.558686	0.941475	0.953589	0.614276	0.827379	0.978343	1.01071	0.886531
R-MMU-68877>Mitotic Prometaphase	Pafah1b1	P63005	Platelet-activating factor acetylhydrolase IB subunit beta OS=Mus musculus OX=10090 GN=Pafah1b1 PE=1 SV=2	5	23	2.49618	2.69044	1.3108	-1.79762	0.597739	-0.93525	1.89868	3.43143	1.60324	0.024932	0.607021	1.56029	0.323396	-0.234363	-0.0302589	-0.131982	0.605469	0.739003	1.19458	0.0638876	0.271528	0.357098	0.833002	0.76083	0.116787	0.0834334	0.558686	0.926916	1.00346	1.00078	0.996281	0.932844	0.632881	0.961932
R-MMU-68877>Mitotic Prometaphase	Ppp2ca	P63330	Serine/threonine-protein phosphatase 2A catalytic subunit alpha isoform OS=Mus musculus OX=10090 GN=Ppp2ca PE=1 SV=1	2	23	2.49618	2.69044	1.3108	-1.79762	0.597739	-0.93525	1.89868	3.43143	1.60324	0.024932	1.0323	0.191354	0.217117	-0.498154	0.023446	0.176991	0.381345	0.193671	0.777619	0.166871	0.271528	0.357098	0.833002	0.76083	0.116787	0.0834334	0.558686	0.960739	0.993523	0.997856	0.991116	0.828449	1.02058	0.968817
R-MMU-68877>Mitotic Prometaphase	Tuba4a	P68368	Tubulin alpha-4A chain OS=Mus musculus OX=10090 GN=Tuba4a PE=1 SV=1	2	23	2.49618	2.69044	1.3108	-1.79762	0.597739	-0.93525	1.89868	3.43143	1.60324	0.024932	0.0515454	1.63159	-1.15977	0.135414	2.10037	-0.0117635	-0.464617	-0.0838687	-0.20755	0.620083	0.271528	0.357098	0.833002	0.76083	0.116787	0.0834334	0.558686	0.954398	1.00565	0.314735	0.998208	0.995374	0.611098	0.736897
R-MMU-68877>Mitotic Prometaphase	Taok1	Q5F2E8	Serine/threonine-protein kinase TAO1 OS=Mus musculus OX=10090 GN=Taok1 PE=1 SV=1	3	23	2.49618	2.69044	1.3108	-1.79762	0.597739	-0.93525	1.89868	3.43143	1.60324	0.024932	0.209167	0.590665	-0.391431	0.00953372	0.696311	0.583625	-0.224104	-0.374458	-0.340977	0.456061	0.271528	0.357098	0.833002	0.76083	0.116787	0.0834334	0.558686	0.986393	0.997914	0.89795	0.917231	0.976862	1.01598	0.945171
R-MMU-68877>Mitotic Prometaphase	Mapre1	Q61166	Microtubule-associated protein RP/EB family member 1 OS=Mus musculus OX=10090 GN=Mapre1 PE=1 SV=3	3	23	2.49618	2.69044	1.3108	-1.79762	0.597739	-0.93525	1.89868	3.43143	1.60324	0.024932	0.209335	0.0302519	-0.446671	-0.302577	0.353312	1.03973	-0.326684	-0.32306	-0.425348	0.375536	0.271528	0.357098	0.833002	0.76083	0.116787	0.0834334	0.558686	0.97524	0.998333	0.966477	0.773447	0.9775	1.00365	0.934214
R-MMU-68877>Mitotic Prometaphase	Dync1li2	Q6PDL0	Cytoplasmic dynein 1 light intermediate chain 2 OS=Mus musculus OX=10090 GN=Dync1li2 PE=1 SV=2	2	23	2.49618	2.69044	1.3108	-1.79762	0.597739	-0.93525	1.89868	3.43143	1.60324	0.024932	0.328511	-0.00127776	-0.592545	0.531564	0.584943	0.424143	-0.451135	-0.532841	-1.03345	0.0925871	0.271528	0.357098	0.833002	0.76083	0.116787	0.0834334	0.558686	0.944525	0.997	0.928408	0.959421	0.95951	0.99898	0.914675
R-MMU-68877>Mitotic Prometaphase	Ppp2r1a	Q76MZ3	Serine/threonine-protein phosphatase 2A 65 kDa regulatory subunit A alpha isoform OS=Mus musculus OX=10090 GN=Ppp2r1a PE=1 SV=3	4	23	2.49618	2.69044	1.3108	-1.79762	0.597739	-0.93525	1.89868	3.43143	1.60324	0.024932	0.387098	0.521701	0.147401	-0.259651	0.0871709	0.478395	0.142601	0.299927	0.449058	0.355584	0.271528	0.357098	0.833002	0.76083	0.116787	0.0834334	0.558686	0.988459	1.00154	1.00942	0.947571	0.957627	1.02319	0.974466
R-MMU-68877>Mitotic Prometaphase	Tubb2a	Q7TMM9	Tubulin beta-2A chain OS=Mus musculus OX=10090 GN=Tubb2a PE=1 SV=1	3	23	2.49618	2.69044	1.3108	-1.79762	0.597739	-0.93525	1.89868	3.43143	1.60324	0.024932	0.599455	-0.520054	1.11075	-1.42822	-0.377514	0.144602	0.602951	0.976969	0.64264	0.227698	0.271528	0.357098	0.833002	0.76083	0.116787	0.0834334	0.558686	0.926493	0.649767	0.965539	0.994363	0.928264	1.02274	0.757588
R-MMU-68877>Mitotic Prometaphase	Ppp2r1b	Q7TNP2	Serine/threonine-protein phosphatase 2A 65 kDa regulatory subunit A beta isoform OS=Mus musculus OX=10090 GN=Ppp2r1b PE=1 SV=2	1	23	2.49618	2.69044	1.3108	-1.79762	0.597739	-0.93525	1.89868	3.43143	1.60324	0.024932	-0.393434	0.749874	-0.178171	-0.0446101	1.0639	0.405032	-0.353217	-0.583203	-0.3643	0.432215	0.271528	0.357098	0.833002	0.76083	0.116787	0.0834334	0.558686	0.971054	0.993268	0.788511	0.957649	0.956647	0.976249	0.974505
R-MMU-68877>Mitotic Prometaphase	Clasp1	Q80TV8	CLIP-associating protein 1 OS=Mus musculus OX=10090 GN=Clasp1 PE=1 SV=2	1	23	2.49618	2.69044	1.3108	-1.79762	0.597739	-0.93525	1.89868	3.43143	1.60324	0.024932	0.711731	1.43216	1.18979	-0.34554	-0.392461	-1.19935	1.28964	1.58225	2.13739	0.00728795	0.271528	0.357098	0.833002	0.76083	0.116787	0.0834334	0.558686	0.675632	1.00012	0.962224	0.695509	0.909247	0.718239	0.720324
R-MMU-68877>Mitotic Prometaphase	Rcc2	Q8BK67	Protein RCC2 OS=Mus musculus OX=10090 GN=Rcc2 PE=1 SV=1	2	23	2.49618	2.69044	1.3108	-1.79762	0.597739	-0.93525	1.89868	3.43143	1.60324	0.024932	2.21003	-0.905267	1.76842	-0.923581	-1.07138	-2.01942	1.64599	2.8398	1.07611	0.0839238	0.271528	0.357098	0.833002	0.76083	0.116787	0.0834334	0.558686	0.487366	0.908744	0.783709	0.323813	0.277947	0.940986	0.447102
R-MMU-68877>Mitotic Prometaphase	Kntc1	Q8C3Y4	Kinetochore-associated protein 1 OS=Mus musculus OX=10090 GN=Kntc1 PE=1 SV=2	1	23	2.49618	2.69044	1.3108	-1.79762	0.597739	-0.93525	1.89868	3.43143	1.60324	0.024932	0.0481161	1.02292	0.199008	1.17833	-0.267148	-0.336205	0.147887	0.466156	0.148976	0.709617	0.271528	0.357098	0.833002	0.76083	0.116787	0.0834334	0.558686	0.986087	0.780788	0.983124	0.976436	0.995353	0.89428	0.97044
R-MMU-68877>Mitotic Prometaphase	Dync1li1	Q8R1Q8	Cytoplasmic dynein 1 light intermediate chain 1 OS=Mus musculus OX=10090 GN=Dync1li1 PE=1 SV=1	2	23	2.49618	2.69044	1.3108	-1.79762	0.597739	-0.93525	1.89868	3.43143	1.60324	0.024932	1.46157	0.343105	-0.337279	-0.720931	-1.49773	0.360911	0.683366	1.06404	0.668584	0.214494	0.271528	0.357098	0.833002	0.76083	0.116787	0.0834334	0.558686	0.903752	0.985523	0.588057	0.969625	0.63421	1.02031	0.960398
R-MMU-68877>Mitotic Prometaphase	Nup85	Q8R480	Nuclear pore complex protein Nup85 OS=Mus musculus OX=10090 GN=Nup85 PE=1 SV=1	1	23	2.49618	2.69044	1.3108	-1.79762	0.597739	-0.93525	1.89868	3.43143	1.60324	0.024932	0.229172	0.641472	-0.143825	-0.11563	0.440509	0.414746	-0.0391156	-0.185573	-0.00481554	0.988973	0.271528	0.357098	0.833002	0.76083	0.116787	0.0834334	0.558686	0.99636	0.996879	0.957566	0.959748	0.973594	0.997559	0.973865
R-MMU-68877>Mitotic Prometaphase	Tubb6	Q922F4	Tubulin beta-6 chain OS=Mus musculus OX=10090 GN=Tubb6 PE=1 SV=1	1	23	2.49618	2.69044	1.3108	-1.79762	0.597739	-0.93525	1.89868	3.43143	1.60324	0.024932	-0.425103	-0.348872	0.177931	0.560369	0.451172	0.476818	-0.492688	-0.82569	-1.64697	0.0225442	0.271528	0.357098	0.833002	0.76083	0.116787	0.0834334	0.558686	0.947104	0.992577	0.957925	0.94827	0.947189	1.02316	0.973954
R-MMU-68877>Mitotic Prometaphase	Clip1	Q922J3	CAP-Gly domain-containing linker protein 1 OS=Mus musculus OX=10090 GN=Clip1 PE=1 SV=1	2	23	2.49618	2.69044	1.3108	-1.79762	0.597739	-0.93525	1.89868	3.43143	1.60324	0.024932	0.452686	1.59961	0.709671	-0.367897	0.196907	-0.644452	0.813888	1.07757	1.30919	0.0490696	0.271528	0.357098	0.833002	0.76083	0.116787	0.0834334	0.558686	0.881401	0.996064	0.991291	0.898184	0.949566	0.616706	0.881448
R-MMU-68877>Mitotic Prometaphase	Dynll2	Q9D0M5	Dynein light chain 2, cytoplasmic OS=Mus musculus OX=10090 GN=Dynll2 PE=1 SV=1	1	23	2.49618	2.69044	1.3108	-1.79762	0.597739	-0.93525	1.89868	3.43143	1.60324	0.024932	-0.194564	-0.0587182	0.30619	0.253425	0.627431	0.207574	-0.242956	-0.312143	-0.796989	0.159592	0.271528	0.357098	0.833002	0.76083	0.116787	0.0834334	0.558686	0.98187	1.00062	0.924006	0.991973	0.977563	1.00904	0.957436
R-MMU-68877>Mitotic Prometaphase	Dync1h1	Q9JHU4	Cytoplasmic dynein 1 heavy chain 1 OS=Mus musculus OX=10090 GN=Dync1h1 PE=1 SV=2	12	23	2.49618	2.69044	1.3108	-1.79762	0.597739	-0.93525	1.89868	3.43143	1.60324	0.024932	1.37277	0.926416	1.19462	-1.45478	-1.16952	-0.599925	1.34996	2.36414	2.86127	0.00137634	0.271528	0.357098	0.833002	0.76083	0.116787	0.0834334	0.558686	0.654688	0.630911	0.748316	0.909647	0.682127	0.935763	0.720633
R-MMU-8854518>AURKA Activation by TPX2	Ckap5	A2AGT5	Cytoskeleton-associated protein 5 OS=Mus musculus OX=10090 GN=Ckap5 PE=1 SV=1	5	16	1.29735	3.8843	1.98583	-1.85855	-1.79566	-0.536093	2.2963	3.78148	1.88983	0.0128876	-0.0186057	1.15587	0.139584	-0.257449	0.657647	0.329814	0.105009	-0.19023	-0.149231	0.7092	0.142865	0.340723	0.37112	0.898901	0.570467	0.00308792	0.274623	0.991818	1.00019	0.914067	0.97302	0.994787	0.842292	0.975325
R-MMU-8854518>AURKA Activation by TPX2	Dctn1	O08788	Dynactin subunit 1 OS=Mus musculus OX=10090 GN=Dctn1 PE=1 SV=3	2	16	1.29735	3.8843	1.98583	-1.85855	-1.79566	-0.536093	2.2963	3.78148	1.88983	0.0128876	0.933973	1.2876	1.97711	-1.66711	-1.37905	-1.35675	1.98192	2.66665	3.05498	0.000881088	0.142865	0.340723	0.37112	0.898901	0.570467	0.00308792	0.274623	0.322388	0.500299	0.659653	0.62125	0.867396	0.770742	0.335508
R-MMU-8854518>AURKA Activation by TPX2	Prkaca	P05132	cAMP-dependent protein kinase catalytic subunit alpha OS=Mus musculus OX=10090 GN=Prkaca PE=1 SV=3	3	16	1.29735	3.8843	1.98583	-1.85855	-1.79566	-0.536093	2.2963	3.78148	1.88983	0.0128876	0.733815	2.43197	1.31453	-1.23042	-1.22547	-0.819226	1.66613	2.54001	2.12677	0.0074685	0.142865	0.340723	0.37112	0.898901	0.570467	0.00308792	0.274623	0.477119	0.765152	0.727611	0.850004	0.912244	0.19203	0.675276
R-MMU-8854518>AURKA Activation by TPX2	Hsp90aa1	P07901	Heat shock protein HSP 90-alpha OS=Mus musculus OX=10090 GN=Hsp90aa1 PE=1 SV=4	3	16	1.29735	3.8843	1.98583	-1.85855	-1.79566	-0.536093	2.2963	3.78148	1.88983	0.0128876	-0.426283	-1.38418	0.102321	1.69686	0.0270826	0.838285	-0.909578	-1.26457	-1.02931	0.0934734	0.142865	0.340723	0.37112	0.898901	0.570467	0.00308792	0.274623	0.859187	0.478748	0.999829	0.840962	0.947826	0.743994	0.987475
R-MMU-8854518>AURKA Activation by TPX2	Prkar2b	P31324	cAMP-dependent protein kinase type II-beta regulatory subunit OS=Mus musculus OX=10090 GN=Prkar2b PE=1 SV=3	1	16	1.29735	3.8843	1.98583	-1.85855	-1.79566	-0.536093	2.2963	3.78148	1.88983	0.0128876	0.240533	2.54622	0.639667	-0.653196	-1.2859	-0.179072	1.23339	1.29286	1.11379	0.0769498	0.142865	0.340723	0.37112	0.898901	0.570467	0.00308792	0.274623	0.711317	0.979827	0.701711	0.990811	0.971901	0.152771	0.901401
R-MMU-8854518>AURKA Activation by TPX2	Ywhag	P61982	14-3-3 protein gamma OS=Mus musculus OX=10090 GN=Ywhag PE=1 SV=2	2	16	1.29735	3.8843	1.98583	-1.85855	-1.79566	-0.536093	2.2963	3.78148	1.88983	0.0128876	-0.421871	1.34879	2.0516	0.483792	1.34955	-1.54827	0.677146	0.864999	0.326317	0.471718	0.142865	0.340723	0.37112	0.898901	0.570467	0.00308792	0.274623	0.906366	0.997651	0.665388	0.515464	0.947742	0.767512	0.31599
R-MMU-8854518>AURKA Activation by TPX2	Ywhae	P62259	14-3-3 protein epsilon OS=Mus musculus OX=10090 GN=Ywhae PE=1 SV=1	2	16	1.29735	3.8843	1.98583	-1.85855	-1.79566	-0.536093	2.2963	3.78148	1.88983	0.0128876	-0.0573943	0.843007	-0.212872	0.0644037	0.730381	0.43804	-0.178328	-0.495434	-0.225541	0.59492	0.142865	0.340723	0.37112	0.898901	0.570467	0.00308792	0.274623	0.981297	0.995462	0.885023	0.953462	0.991961	0.967918	0.967211
R-MMU-8854518>AURKA Activation by TPX2	Pafah1b1	P63005	Platelet-activating factor acetylhydrolase IB subunit beta OS=Mus musculus OX=10090 GN=Pafah1b1 PE=1 SV=2	5	16	1.29735	3.8843	1.98583	-1.85855	-1.79566	-0.536093	2.2963	3.78148	1.88983	0.0128876	0.607021	1.56029	0.323396	-0.234363	-0.0302589	-0.131982	0.605469	0.739003	1.19458	0.0638876	0.142865	0.340723	0.37112	0.898901	0.570467	0.00308792	0.274623	0.926916	1.00346	1.00078	0.996281	0.932844	0.632881	0.961932
R-MMU-8854518>AURKA Activation by TPX2	Tuba4a	P68368	Tubulin alpha-4A chain OS=Mus musculus OX=10090 GN=Tuba4a PE=1 SV=1	2	16	1.29735	3.8843	1.98583	-1.85855	-1.79566	-0.536093	2.2963	3.78148	1.88983	0.0128876	0.0515454	1.63159	-1.15977	0.135414	2.10037	-0.0117635	-0.464617	-0.0838687	-0.20755	0.620083	0.142865	0.340723	0.37112	0.898901	0.570467	0.00308792	0.274623	0.954398	1.00565	0.314735	0.998208	0.995374	0.611098	0.736897
R-MMU-8854518>AURKA Activation by TPX2	Mapre1	Q61166	Microtubule-associated protein RP/EB family member 1 OS=Mus musculus OX=10090 GN=Mapre1 PE=1 SV=3	3	16	1.29735	3.8843	1.98583	-1.85855	-1.79566	-0.536093	2.2963	3.78148	1.88983	0.0128876	0.209335	0.0302519	-0.446671	-0.302577	0.353312	1.03973	-0.326684	-0.32306	-0.425348	0.375536	0.142865	0.340723	0.37112	0.898901	0.570467	0.00308792	0.274623	0.97524	0.998333	0.966477	0.773447	0.9775	1.00365	0.934214
R-MMU-8854518>AURKA Activation by TPX2	Cep290	Q6A078	Centrosomal protein of 290 kDa OS=Mus musculus OX=10090 GN=Cep290 PE=1 SV=2	2	16	1.29735	3.8843	1.98583	-1.85855	-1.79566	-0.536093	2.2963	3.78148	1.88983	0.0128876	-0.209393	1.26286	0.196982	-0.986795	-1.25347	1.0716	0.463214	1.18378	0.398575	0.399416	0.142865	0.340723	0.37112	0.898901	0.570467	0.00308792	0.274623	0.951005	0.881606	0.717991	0.764463	0.978239	0.781656	0.969948
R-MMU-8854518>AURKA Activation by TPX2	Ppp2r1a	Q76MZ3	Serine/threonine-protein phosphatase 2A 65 kDa regulatory subunit A alpha isoform OS=Mus musculus OX=10090 GN=Ppp2r1a PE=1 SV=3	4	16	1.29735	3.8843	1.98583	-1.85855	-1.79566	-0.536093	2.2963	3.78148	1.88983	0.0128876	0.387098	0.521701	0.147401	-0.259651	0.0871709	0.478395	0.142601	0.299927	0.449058	0.355584	0.142865	0.340723	0.37112	0.898901	0.570467	0.00308792	0.274623	0.988459	1.00154	1.00942	0.947571	0.957627	1.02319	0.974466
R-MMU-8854518>AURKA Activation by TPX2	Clasp1	Q80TV8	CLIP-associating protein 1 OS=Mus musculus OX=10090 GN=Clasp1 PE=1 SV=2	1	16	1.29735	3.8843	1.98583	-1.85855	-1.79566	-0.536093	2.2963	3.78148	1.88983	0.0128876	0.711731	1.43216	1.18979	-0.34554	-0.392461	-1.19935	1.28964	1.58225	2.13739	0.00728795	0.142865	0.340723	0.37112	0.898901	0.570467	0.00308792	0.274623	0.675632	1.00012	0.962224	0.695509	0.909247	0.718239	0.720324
R-MMU-8854518>AURKA Activation by TPX2	Alms1	Q8K4E0	Alstrom syndrome protein 1 homolog OS=Mus musculus OX=10090 GN=Alms1 PE=1 SV=2	1	16	1.29735	3.8843	1.98583	-1.85855	-1.79566	-0.536093	2.2963	3.78148	1.88983	0.0128876	-0.862029	-1.8427	-1.19885	0.354267	-3.23533	2.83593	-2.01909	-1.55312	-0.291407	0.511203	0.142865	0.340723	0.37112	0.898901	0.570467	0.00308792	0.274623	0.303714	1.00063	0.0313731	0.0695479	0.893512	0.46534	0.72642
R-MMU-8854518>AURKA Activation by TPX2	Dctn2	Q99KJ8	Dynactin subunit 2 OS=Mus musculus OX=10090 GN=Dctn2 PE=1 SV=3	4	16	1.29735	3.8843	1.98583	-1.85855	-1.79566	-0.536093	2.2963	3.78148	1.88983	0.0128876	1.01472	1.16543	1.07506	-1.95644	-1.62126	0.171003	1.39376	2.69632	1.54618	0.0284328	0.142865	0.340723	0.37112	0.898901	0.570467	0.00308792	0.274623	0.631722	0.35047	0.540122	0.991797	0.83851	0.832992	0.771789
R-MMU-8854518>AURKA Activation by TPX2	Dync1h1	Q9JHU4	Cytoplasmic dynein 1 heavy chain 1 OS=Mus musculus OX=10090 GN=Dync1h1 PE=1 SV=2	12	16	1.29735	3.8843	1.98583	-1.85855	-1.79566	-0.536093	2.2963	3.78148	1.88983	0.0128876	1.37277	0.926416	1.19462	-1.45478	-1.16952	-0.599925	1.34996	2.36414	2.86127	0.00137634	0.142865	0.340723	0.37112	0.898901	0.570467	0.00308792	0.274623	0.654688	0.630911	0.748316	0.909647	0.682127	0.935763	0.720633
R-MMU-9648025>EML4 and NUDC in mitotic spindle formation	Ckap5	A2AGT5	Cytoskeleton-associated protein 5 OS=Mus musculus OX=10090 GN=Ckap5 PE=1 SV=1	5	23	2.49618	2.69044	1.3108	-1.79762	0.597739	-0.93525	1.89868	3.43143	1.60324	0.024932	-0.0186057	1.15587	0.139584	-0.257449	0.657647	0.329814	0.105009	-0.19023	-0.149231	0.7092	0.271383	0.356898	0.832859	0.760643	0.116664	0.0833229	0.5585	0.991818	1.00019	0.914067	0.97302	0.994787	0.842292	0.975325
R-MMU-9648025>EML4 and NUDC in mitotic spindle formation	Nudc	O35685	Nuclear migration protein nudC OS=Mus musculus OX=10090 GN=Nudc PE=1 SV=1	4	23	2.49618	2.69044	1.3108	-1.79762	0.597739	-0.93525	1.89868	3.43143	1.60324	0.024932	0.972001	0.700923	0.830289	-1.00597	-0.0548253	-0.7036	0.888213	1.53389	2.08939	0.0081398	0.271383	0.356898	0.832859	0.760643	0.116664	0.0833229	0.5585	0.855324	0.87604	1.0108	0.883899	0.854818	0.986501	0.850389
R-MMU-9648025>EML4 and NUDC in mitotic spindle formation	Tuba3a	P05214	Tubulin alpha-3 chain OS=Mus musculus OX=10090 GN=Tuba3a PE=1 SV=1	5	23	2.49618	2.69044	1.3108	-1.79762	0.597739	-0.93525	1.89868	3.43143	1.60324	0.024932	0.37217	0.0198316	0.540323	-0.77184	0.000507642	0.306983	0.263412	0.371663	0.583799	0.260736	0.271383	0.356898	0.832859	0.760643	0.116664	0.0833229	0.5585	0.977448	0.974797	1.00029	0.976251	0.959179	1.0008	0.923706
R-MMU-9648025>EML4 and NUDC in mitotic spindle formation	Kif2a	P28740	Kinesin-like protein KIF2A OS=Mus musculus OX=10090 GN=Kif2a PE=1 SV=2	1	23	2.49618	2.69044	1.3108	-1.79762	0.597739	-0.93525	1.89868	3.43143	1.60324	0.024932	0.218245	1.00143	0.218455	-0.332853	1.04852	-0.301207	0.252809	0.519663	0.258836	0.551016	0.271383	0.356898	0.832859	0.760643	0.116664	0.0833229	0.5585	0.980848	1.00089	0.797193	0.977563	0.976479	0.904176	0.969165
R-MMU-9648025>EML4 and NUDC in mitotic spindle formation	Rangap1	P46061	Ran GTPase-activating protein 1 OS=Mus musculus OX=10090 GN=Rangap1 PE=1 SV=2	2	23	2.49618	2.69044	1.3108	-1.79762	0.597739	-0.93525	1.89868	3.43143	1.60324	0.024932	0.194567	-0.102467	-0.691506	-0.817775	1.46102	0.893952	-0.537114	-0.996419	-0.413284	0.386115	0.271383	0.356898	0.832859	0.760643	0.116664	0.0833229	0.5585	0.941475	0.953589	0.614276	0.827379	0.978343	1.01071	0.886531
R-MMU-9648025>EML4 and NUDC in mitotic spindle formation	Pafah1b1	P63005	Platelet-activating factor acetylhydrolase IB subunit beta OS=Mus musculus OX=10090 GN=Pafah1b1 PE=1 SV=2	5	23	2.49618	2.69044	1.3108	-1.79762	0.597739	-0.93525	1.89868	3.43143	1.60324	0.024932	0.607021	1.56029	0.323396	-0.234363	-0.0302589	-0.131982	0.605469	0.739003	1.19458	0.0638876	0.271383	0.356898	0.832859	0.760643	0.116664	0.0833229	0.5585	0.926916	1.00346	1.00078	0.996281	0.932844	0.632881	0.961932
R-MMU-9648025>EML4 and NUDC in mitotic spindle formation	Ppp2ca	P63330	Serine/threonine-protein phosphatase 2A catalytic subunit alpha isoform OS=Mus musculus OX=10090 GN=Ppp2ca PE=1 SV=1	2	23	2.49618	2.69044	1.3108	-1.79762	0.597739	-0.93525	1.89868	3.43143	1.60324	0.024932	1.0323	0.191354	0.217117	-0.498154	0.023446	0.176991	0.381345	0.193671	0.777619	0.166871	0.271383	0.356898	0.832859	0.760643	0.116664	0.0833229	0.5585	0.960739	0.993523	0.997856	0.991116	0.828449	1.02058	0.968817
R-MMU-9648025>EML4 and NUDC in mitotic spindle formation	Tuba4a	P68368	Tubulin alpha-4A chain OS=Mus musculus OX=10090 GN=Tuba4a PE=1 SV=1	2	23	2.49618	2.69044	1.3108	-1.79762	0.597739	-0.93525	1.89868	3.43143	1.60324	0.024932	0.0515454	1.63159	-1.15977	0.135414	2.10037	-0.0117635	-0.464617	-0.0838687	-0.20755	0.620083	0.271383	0.356898	0.832859	0.760643	0.116664	0.0833229	0.5585	0.954398	1.00565	0.314735	0.998208	0.995374	0.611098	0.736897
R-MMU-9648025>EML4 and NUDC in mitotic spindle formation	Taok1	Q5F2E8	Serine/threonine-protein kinase TAO1 OS=Mus musculus OX=10090 GN=Taok1 PE=1 SV=1	3	23	2.49618	2.69044	1.3108	-1.79762	0.597739	-0.93525	1.89868	3.43143	1.60324	0.024932	0.209167	0.590665	-0.391431	0.00953372	0.696311	0.583625	-0.224104	-0.374458	-0.340977	0.456061	0.271383	0.356898	0.832859	0.760643	0.116664	0.0833229	0.5585	0.986393	0.997914	0.89795	0.917231	0.976862	1.01598	0.945171
R-MMU-9648025>EML4 and NUDC in mitotic spindle formation	Mapre1	Q61166	Microtubule-associated protein RP/EB family member 1 OS=Mus musculus OX=10090 GN=Mapre1 PE=1 SV=3	3	23	2.49618	2.69044	1.3108	-1.79762	0.597739	-0.93525	1.89868	3.43143	1.60324	0.024932	0.209335	0.0302519	-0.446671	-0.302577	0.353312	1.03973	-0.326684	-0.32306	-0.425348	0.375536	0.271383	0.356898	0.832859	0.760643	0.116664	0.0833229	0.5585	0.97524	0.998333	0.966477	0.773447	0.9775	1.00365	0.934214
R-MMU-9648025>EML4 and NUDC in mitotic spindle formation	Dync1li2	Q6PDL0	Cytoplasmic dynein 1 light intermediate chain 2 OS=Mus musculus OX=10090 GN=Dync1li2 PE=1 SV=2	2	23	2.49618	2.69044	1.3108	-1.79762	0.597739	-0.93525	1.89868	3.43143	1.60324	0.024932	0.328511	-0.00127776	-0.592545	0.531564	0.584943	0.424143	-0.451135	-0.532841	-1.03345	0.0925871	0.271383	0.356898	0.832859	0.760643	0.116664	0.0833229	0.5585	0.944525	0.997	0.928408	0.959421	0.95951	0.99898	0.914675
R-MMU-9648025>EML4 and NUDC in mitotic spindle formation	Ppp2r1a	Q76MZ3	Serine/threonine-protein phosphatase 2A 65 kDa regulatory subunit A alpha isoform OS=Mus musculus OX=10090 GN=Ppp2r1a PE=1 SV=3	4	23	2.49618	2.69044	1.3108	-1.79762	0.597739	-0.93525	1.89868	3.43143	1.60324	0.024932	0.387098	0.521701	0.147401	-0.259651	0.0871709	0.478395	0.142601	0.299927	0.449058	0.355584	0.271383	0.356898	0.832859	0.760643	0.116664	0.0833229	0.5585	0.988459	1.00154	1.00942	0.947571	0.957627	1.02319	0.974466
R-MMU-9648025>EML4 and NUDC in mitotic spindle formation	Tubb2a	Q7TMM9	Tubulin beta-2A chain OS=Mus musculus OX=10090 GN=Tubb2a PE=1 SV=1	3	23	2.49618	2.69044	1.3108	-1.79762	0.597739	-0.93525	1.89868	3.43143	1.60324	0.024932	0.599455	-0.520054	1.11075	-1.42822	-0.377514	0.144602	0.602951	0.976969	0.64264	0.227698	0.271383	0.356898	0.832859	0.760643	0.116664	0.0833229	0.5585	0.926493	0.649767	0.965539	0.994363	0.928264	1.02274	0.757588
R-MMU-9648025>EML4 and NUDC in mitotic spindle formation	Ppp2r1b	Q7TNP2	Serine/threonine-protein phosphatase 2A 65 kDa regulatory subunit A beta isoform OS=Mus musculus OX=10090 GN=Ppp2r1b PE=1 SV=2	1	23	2.49618	2.69044	1.3108	-1.79762	0.597739	-0.93525	1.89868	3.43143	1.60324	0.024932	-0.393434	0.749874	-0.178171	-0.0446101	1.0639	0.405032	-0.353217	-0.583203	-0.3643	0.432215	0.271383	0.356898	0.832859	0.760643	0.116664	0.0833229	0.5585	0.971054	0.993268	0.788511	0.957649	0.956647	0.976249	0.974505
R-MMU-9648025>EML4 and NUDC in mitotic spindle formation	Clasp1	Q80TV8	CLIP-associating protein 1 OS=Mus musculus OX=10090 GN=Clasp1 PE=1 SV=2	1	23	2.49618	2.69044	1.3108	-1.79762	0.597739	-0.93525	1.89868	3.43143	1.60324	0.024932	0.711731	1.43216	1.18979	-0.34554	-0.392461	-1.19935	1.28964	1.58225	2.13739	0.00728795	0.271383	0.356898	0.832859	0.760643	0.116664	0.0833229	0.5585	0.675632	1.00012	0.962224	0.695509	0.909247	0.718239	0.720324
R-MMU-9648025>EML4 and NUDC in mitotic spindle formation	Rcc2	Q8BK67	Protein RCC2 OS=Mus musculus OX=10090 GN=Rcc2 PE=1 SV=1	2	23	2.49618	2.69044	1.3108	-1.79762	0.597739	-0.93525	1.89868	3.43143	1.60324	0.024932	2.21003	-0.905267	1.76842	-0.923581	-1.07138	-2.01942	1.64599	2.8398	1.07611	0.0839238	0.271383	0.356898	0.832859	0.760643	0.116664	0.0833229	0.5585	0.487366	0.908744	0.783709	0.323813	0.277947	0.940986	0.447102
R-MMU-9648025>EML4 and NUDC in mitotic spindle formation	Kntc1	Q8C3Y4	Kinetochore-associated protein 1 OS=Mus musculus OX=10090 GN=Kntc1 PE=1 SV=2	1	23	2.49618	2.69044	1.3108	-1.79762	0.597739	-0.93525	1.89868	3.43143	1.60324	0.024932	0.0481161	1.02292	0.199008	1.17833	-0.267148	-0.336205	0.147887	0.466156	0.148976	0.709617	0.271383	0.356898	0.832859	0.760643	0.116664	0.0833229	0.5585	0.986087	0.780788	0.983124	0.976436	0.995353	0.89428	0.97044
R-MMU-9648025>EML4 and NUDC in mitotic spindle formation	Dync1li1	Q8R1Q8	Cytoplasmic dynein 1 light intermediate chain 1 OS=Mus musculus OX=10090 GN=Dync1li1 PE=1 SV=1	2	23	2.49618	2.69044	1.3108	-1.79762	0.597739	-0.93525	1.89868	3.43143	1.60324	0.024932	1.46157	0.343105	-0.337279	-0.720931	-1.49773	0.360911	0.683366	1.06404	0.668584	0.214494	0.271383	0.356898	0.832859	0.760643	0.116664	0.0833229	0.5585	0.903752	0.985523	0.588057	0.969625	0.63421	1.02031	0.960398
R-MMU-9648025>EML4 and NUDC in mitotic spindle formation	Nup85	Q8R480	Nuclear pore complex protein Nup85 OS=Mus musculus OX=10090 GN=Nup85 PE=1 SV=1	1	23	2.49618	2.69044	1.3108	-1.79762	0.597739	-0.93525	1.89868	3.43143	1.60324	0.024932	0.229172	0.641472	-0.143825	-0.11563	0.440509	0.414746	-0.0391156	-0.185573	-0.00481554	0.988973	0.271383	0.356898	0.832859	0.760643	0.116664	0.0833229	0.5585	0.99636	0.996879	0.957566	0.959748	0.973594	0.997559	0.973865
R-MMU-9648025>EML4 and NUDC in mitotic spindle formation	Tubb6	Q922F4	Tubulin beta-6 chain OS=Mus musculus OX=10090 GN=Tubb6 PE=1 SV=1	1	23	2.49618	2.69044	1.3108	-1.79762	0.597739	-0.93525	1.89868	3.43143	1.60324	0.024932	-0.425103	-0.348872	0.177931	0.560369	0.451172	0.476818	-0.492688	-0.82569	-1.64697	0.0225442	0.271383	0.356898	0.832859	0.760643	0.116664	0.0833229	0.5585	0.947104	0.992577	0.957925	0.94827	0.947189	1.02316	0.973954
R-MMU-9648025>EML4 and NUDC in mitotic spindle formation	Clip1	Q922J3	CAP-Gly domain-containing linker protein 1 OS=Mus musculus OX=10090 GN=Clip1 PE=1 SV=1	2	23	2.49618	2.69044	1.3108	-1.79762	0.597739	-0.93525	1.89868	3.43143	1.60324	0.024932	0.452686	1.59961	0.709671	-0.367897	0.196907	-0.644452	0.813888	1.07757	1.30919	0.0490696	0.271383	0.356898	0.832859	0.760643	0.116664	0.0833229	0.5585	0.881401	0.996064	0.991291	0.898184	0.949566	0.616706	0.881448
R-MMU-9648025>EML4 and NUDC in mitotic spindle formation	Dynll2	Q9D0M5	Dynein light chain 2, cytoplasmic OS=Mus musculus OX=10090 GN=Dynll2 PE=1 SV=1	1	23	2.49618	2.69044	1.3108	-1.79762	0.597739	-0.93525	1.89868	3.43143	1.60324	0.024932	-0.194564	-0.0587182	0.30619	0.253425	0.627431	0.207574	-0.242956	-0.312143	-0.796989	0.159592	0.271383	0.356898	0.832859	0.760643	0.116664	0.0833229	0.5585	0.98187	1.00062	0.924006	0.991973	0.977563	1.00904	0.957436
R-MMU-9648025>EML4 and NUDC in mitotic spindle formation	Dync1h1	Q9JHU4	Cytoplasmic dynein 1 heavy chain 1 OS=Mus musculus OX=10090 GN=Dync1h1 PE=1 SV=2	12	23	2.49618	2.69044	1.3108	-1.79762	0.597739	-0.93525	1.89868	3.43143	1.60324	0.024932	1.37277	0.926416	1.19462	-1.45478	-1.16952	-0.599925	1.34996	2.36414	2.86127	0.00137634	0.271383	0.356898	0.832859	0.760643	0.116664	0.0833229	0.5585	0.654688	0.630911	0.748316	0.909647	0.682127	0.935763	0.720633
GO:0004842>F:ubiquitin-protein transferase activity|IBA:GO_Central	Ubr4	A2AN08	E3 ubiquitin-protein ligase UBR4 OS=Mus musculus OX=10090 GN=Ubr4 PE=1 SV=1	1	8	1.17925	-0.58805	0.111458	1.61138	-0.542875	-0.426526	0.385209	0.537984	0.00765624	0.982525	0.926603	-0.48343	0.47551	0.300874	-0.592294	-0.0526853	0.344715	0.528195	0.357619	0.438916	0.917389	0.460276	0.851893	0.934689	0.639746	0.944024	0.97363	0.971505	0.997322	0.924461	0.997295	0.873849	1.02205	0.933242
GO:0004842>F:ubiquitin-protein transferase activity|IBA:GO_Central	Cul4a	Q3TCH7	Cullin-4A OS=Mus musculus OX=10090 GN=Cul4a PE=1 SV=1	2	8	1.17925	-0.58805	0.111458	1.61138	-0.542875	-0.426526	0.385209	0.537984	0.00765624	0.982525	-0.000193824	-0.258639	-0.0973825	0.743392	0.477986	0.408399	-0.454031	-0.575368	-2.19129	0.00643735	0.917389	0.460276	0.851893	0.934689	0.639746	0.944024	0.97363	0.943394	0.983892	0.950963	0.955116	1.00054	1.02504	0.987286
GO:0004842>F:ubiquitin-protein transferase activity|IBA:GO_Central	Rspry1	Q8BVR6	RING finger and SPRY domain-containing protein 1 OS=Mus musculus OX=10090 GN=Rspry1 PE=1 SV=1	1	8	1.17925	-0.58805	0.111458	1.61138	-0.542875	-0.426526	0.385209	0.537984	0.00765624	0.982525	-1.58823	0.711339	-1.68548	2.03181	0.927962	0.825014	-1.7734	-2.51619	-1.13935	0.0725525	0.917389	0.460276	0.851893	0.934689	0.639746	0.944024	0.97363	0.406386	0.31113	0.832339	0.845628	0.575501	0.985813	0.492156
GO:0004842>F:ubiquitin-protein transferase activity|IBA:GO_Central	Prpf19	Q99KP6	Pre-mRNA-processing factor 19 OS=Mus musculus OX=10090 GN=Prpf19 PE=1 SV=1	2	8	1.17925	-0.58805	0.111458	1.61138	-0.542875	-0.426526	0.385209	0.537984	0.00765624	0.982525	2.44644	-1.33803	0.177559	3.00085	-2.2006	-2.63657	1.84353	2.37816	0.187766	0.648984	0.917389	0.460276	0.851893	0.934689	0.639746	0.944024	0.97363	0.377416	0.0374334	0.280748	0.110093	0.181412	0.775613	0.973522
GO:0004842>F:ubiquitin-protein transferase activity|IBA:GO_Central	Cul2	Q9D4H8	Cullin-2 OS=Mus musculus OX=10090 GN=Cul2 PE=1 SV=2	1	8	1.17925	-0.58805	0.111458	1.61138	-0.542875	-0.426526	0.385209	0.537984	0.00765624	0.982525	-0.402382	-0.0495939	0.956963	0.0395764	0.0185273	0.0643901	0.117189	-0.0891703	-0.113514	0.769992	0.917389	0.460276	0.851893	0.934689	0.639746	0.944024	0.97363	0.990259	0.992453	0.999737	0.997645	0.955754	1.00714	0.810589
GO:0004842>F:ubiquitin-protein transferase activity|IBA:GO_Central	Cul5	Q9D5V5	Cullin-5 OS=Mus musculus OX=10090 GN=Cul5 PE=1 SV=3	4	8	1.17925	-0.58805	0.111458	1.61138	-0.542875	-0.426526	0.385209	0.537984	0.00765624	0.982525	0.467334	-0.907707	-0.213873	-0.0574009	0.111765	0.9454	-0.385117	-0.325638	-0.474797	0.335122	0.917389	0.460276	0.851893	0.934689	0.639746	0.944024	0.97363	0.96329	0.992669	1.00405	0.813858	0.945677	0.944395	0.96786
GO:0004842>F:ubiquitin-protein transferase activity|IBA:GO_Central	Cul3	Q9JLV5	Cullin-3 OS=Mus musculus OX=10090 GN=Cul3 PE=1 SV=1	3	8	1.17925	-0.58805	0.111458	1.61138	-0.542875	-0.426526	0.385209	0.537984	0.00765624	0.982525	0.0308255	0.654657	0.307836	-0.720873	0.478188	0.446495	0.149334	-0.138659	-0.238941	0.576845	0.917389	0.460276	0.851893	0.934689	0.639746	0.944024	0.97363	0.987864	0.984174	0.951736	0.952238	0.993968	0.995746	0.95669
GO:0004842>F:ubiquitin-protein transferase activity|IBA:GO_Central	Cul1	Q9WTX6	Cullin-1 OS=Mus musculus OX=10090 GN=Cul1 PE=1 SV=1	1	8	1.17925	-0.58805	0.111458	1.61138	-0.542875	-0.426526	0.385209	0.537984	0.00765624	0.982525	0.961467	-0.150337	-0.0173015	-0.447923	-0.163523	0.501191	0.210995	0.146222	0.268237	0.539217	0.917389	0.460276	0.851893	0.934689	0.639746	0.944024	0.97363	0.985566	0.987459	0.994604	0.947956	0.854684	1.01786	0.99723
R-MMU-6798695>Neutrophil degranulation	Ubr4	A2AN08	E3 ubiquitin-protein ligase UBR4 OS=Mus musculus OX=10090 GN=Ubr4 PE=1 SV=1	1	146	1.25211	-2.61182	1.09631	0.733397	-1.75809	2.00544	-0.0673929	0.362916	0.0877875	0.816982	0.926603	-0.48343	0.47551	0.300874	-0.592294	-0.0526853	0.344715	0.528195	0.357619	0.438916	0.977756	0.905582	0.385744	0.283343	0.596228	0.0977823	0.651794	0.971505	0.997322	0.924461	0.997295	0.873849	1.02205	0.933242
R-MMU-6798695>Neutrophil degranulation	Dsp	E9Q557	Desmoplakin OS=Mus musculus OX=10090 GN=Dsp PE=1 SV=1	8	146	1.25211	-2.61182	1.09631	0.733397	-1.75809	2.00544	-0.0673929	0.362916	0.0877875	0.816982	-0.68293	0.0286665	3.09976	-0.936577	1.35473	-4.59501	-0.435736	0.965244	0.456548	0.349504	0.977756	0.905582	0.385744	0.283343	0.596228	0.0977823	0.651794	0.94737	0.915825	0.664342	0.000189615	0.920547	1.0021	0.0333401
R-MMU-6798695>Neutrophil degranulation	Prdx6	O08709	Peroxiredoxin-6 OS=Mus musculus OX=10090 GN=Prdx6 PE=1 SV=3	3	146	1.25211	-2.61182	1.09631	0.733397	-1.75809	2.00544	-0.0673929	0.362916	0.0877875	0.816982	-0.200683	-0.283666	0.41525	-0.461149	0.584092	0.605462	-0.1916	-0.784775	-0.254159	0.556982	0.977756	0.905582	0.385744	0.283343	0.596228	0.0977823	0.651794	0.98418	0.987526	0.926167	0.91085	0.97593	1.02119	0.939913
R-MMU-6798695>Neutrophil degranulation	Diaph1	O08808	Protein diaphanous homolog 1 OS=Mus musculus OX=10090 GN=Diaph1 PE=1 SV=1	1	146	1.25211	-2.61182	1.09631	0.733397	-1.75809	2.00544	-0.0673929	0.362916	0.0877875	0.816982	0.105478	-0.379186	0.213819	-0.171957	0.315411	0.563722	-0.19081	-0.209932	-0.379939	0.416928	0.977756	0.905582	0.385744	0.283343	0.596228	0.0977823	0.651794	0.981747	1.00449	0.974076	0.924638	0.984781	1.03463	0.96713
R-MMU-6798695>Neutrophil degranulation	Tnfaip6	O08859	Tumor necrosis factor-inducible gene 6 protein OS=Mus musculus OX=10090 GN=Tnfaip6 PE=1 SV=1	1	146	1.25211	-2.61182	1.09631	0.733397	-1.75809	2.00544	-0.0673929	0.362916	0.0877875	0.816982	0.126415	-0.323078	-1.13985	4.38992	-1.52011	-1.32184	0.511222	0.99876	0.186073	0.651518	0.977756	0.905582	0.385744	0.283343	0.596228	0.0977823	0.651794	0.944156	0.000390387	0.586082	0.644204	0.9875	1.02654	0.747543
R-MMU-6798695>Neutrophil degranulation	Sdcbp	O08992	Syntenin-1 OS=Mus musculus OX=10090 GN=Sdcbp PE=1 SV=1	2	146	1.25211	-2.61182	1.09631	0.733397	-1.75809	2.00544	-0.0673929	0.362916	0.0877875	0.816982	2.98638	0.355256	2.44041	-4.0929	-1.69044	-2.41783	3.14762	4.85824	1.91484	0.0121662	0.977756	0.905582	0.385744	0.283343	0.596228	0.0977823	0.651794	0.0250551	0.00110004	0.505788	0.167239	0.0716145	1.02541	0.153721
R-MMU-6798695>Neutrophil degranulation	Snap23	O09044	Synaptosomal-associated protein 23 OS=Mus musculus OX=10090 GN=Snap23 PE=1 SV=1	4	146	1.25211	-2.61182	1.09631	0.733397	-1.75809	2.00544	-0.0673929	0.362916	0.0877875	0.816982	-1.2663	0.92661	-0.90646	-0.0864848	1.84847	0.874964	-0.917657	-1.78142	-0.667652	0.214955	0.977756	0.905582	0.385744	0.283343	0.596228	0.0977823	0.651794	0.854733	0.995816	0.432023	0.834771	0.726203	0.93721	0.833089
R-MMU-6798695>Neutrophil degranulation	Psmb1	O09061	Proteasome subunit beta type-1 OS=Mus musculus OX=10090 GN=Psmb1 PE=1 SV=1	1	146	1.25211	-2.61182	1.09631	0.733397	-1.75809	2.00544	-0.0673929	0.362916	0.0877875	0.816982	0.59109	-2.19572	1.50066	-1.63069	-1.18048	0.507345	0.676266	1.77157	0.22207	0.599695	0.977756	0.905582	0.385744	0.283343	0.596228	0.0977823	0.651794	0.906242	0.526054	0.7427	0.942306	0.926878	0.27447	0.588295
R-MMU-6798695>Neutrophil degranulation	Capn1	O35350	Calpain-1 catalytic subunit OS=Mus musculus OX=10090 GN=Capn1 PE=1 SV=1	1	146	1.25211	-2.61182	1.09631	0.733397	-1.75809	2.00544	-0.0673929	0.362916	0.0877875	0.816982	0.331239	-0.950474	1.26787	0.218189	0.247417	-0.797886	0.395575	0.11305	0.1694	0.677018	0.977756	0.905582	0.385744	0.283343	0.596228	0.0977823	0.651794	0.95904	1.00105	0.990997	0.853414	0.962004	0.932084	0.705246
R-MMU-6798695>Neutrophil degranulation	Psmd14	O35593	26S proteasome non-ATPase regulatory subunit 14 OS=Mus musculus OX=10090 GN=Psmd14 PE=1 SV=2	1	146	1.25211	-2.61182	1.09631	0.733397	-1.75809	2.00544	-0.0673929	0.362916	0.0877875	0.816982	0.300898	-0.065794	0.736445	0.308231	-0.435593	-0.0719108	0.304929	0.372809	0.546002	0.284445	0.977756	0.905582	0.385744	0.283343	0.596228	0.0977823	0.651794	0.972209	0.998117	0.957931	0.997151	0.967581	1.00676	0.871111
R-MMU-6798695>Neutrophil degranulation	Adam10	O35598	Disintegrin and metalloproteinase domain-containing protein 10 OS=Mus musculus OX=10090 GN=Adam10 PE=1 SV=2	1	146	1.25211	-2.61182	1.09631	0.733397	-1.75809	2.00544	-0.0673929	0.362916	0.0877875	0.816982	-0.0720705	0.058248	-0.52238	0.0111176	-0.870361	1.45671	-0.387363	-0.0831882	-0.208787	0.618319	0.977756	0.905582	0.385744	0.283343	0.596228	0.0977823	0.651794	0.962834	0.998032	0.853169	0.56288	0.997016	1.0087	0.923177
R-MMU-6798695>Neutrophil degranulation	Stk10	O55098	Serine/threonine-protein kinase 10 OS=Mus musculus OX=10090 GN=Stk10 PE=1 SV=2	2	146	1.25211	-2.61182	1.09631	0.733397	-1.75809	2.00544	-0.0673929	0.362916	0.0877875	0.816982	-1.13253	1.92806	-0.70184	-0.110176	1.76921	0.495688	-0.544965	-1.19753	-0.245728	0.5679	0.977756	0.905582	0.385744	0.283343	0.596228	0.0977823	0.651794	0.942197	0.997084	0.47092	0.949879	0.786923	0.427524	0.885912
R-MMU-6798695>Neutrophil degranulation	Hmox2	O70252	Heme oxygenase 2 OS=Mus musculus OX=10090 GN=Hmox2 PE=1 SV=1	1	146	1.25211	-2.61182	1.09631	0.733397	-1.75809	2.00544	-0.0673929	0.362916	0.0877875	0.816982	0.983747	0.144247	0.76692	-0.0353249	-1.13575	-0.191854	0.84168	0.958775	1.1983	0.0633427	0.977756	0.905582	0.385744	0.283343	0.596228	0.0977823	0.651794	0.876291	0.99241	0.760298	0.989508	0.847382	1.01368	0.869422
R-MMU-6798695>Neutrophil degranulation	Lamtor3	O88653	Ragulator complex protein LAMTOR3 OS=Mus musculus OX=10090 GN=Lamtor3 PE=1 SV=1	1	146	1.25211	-2.61182	1.09631	0.733397	-1.75809	2.00544	-0.0673929	0.362916	0.0877875	0.816982	-0.947911	-1.04471	1.38721	-0.127833	0.325184	0.0161961	-0.100367	-0.964107	-0.12383	0.751917	0.977756	0.905582	0.385744	0.283343	0.596228	0.0977823	0.651794	0.990615	1.00302	0.970568	1.00233	0.861512	0.887855	0.644575
R-MMU-6798695>Neutrophil degranulation	Psmc3	O88685	26S proteasome regulatory subunit 6A OS=Mus musculus OX=10090 GN=Psmc3 PE=1 SV=2	2	146	1.25211	-2.61182	1.09631	0.733397	-1.75809	2.00544	-0.0673929	0.362916	0.0877875	0.816982	0.748972	-0.474586	0.518323	-0.235827	-0.17732	0.204272	0.244166	0.695643	0.346035	0.450781	0.977756	0.905582	0.385744	0.283343	0.596228	0.0977823	0.651794	0.982382	1.00377	0.992401	0.990157	0.916623	1.02079	0.925552
R-MMU-6798695>Neutrophil degranulation	Idh1	O88844	Isocitrate dehydrogenase [NADP] cytoplasmic OS=Mus musculus OX=10090 GN=Idh1 PE=1 SV=2	2	146	1.25211	-2.61182	1.09631	0.733397	-1.75809	2.00544	-0.0673929	0.362916	0.0877875	0.816982	1.44261	-0.833781	-0.821086	-0.324517	-1.3415	1.09304	0.0112663	-0.496568	-0.0394814	0.913101	0.977756	0.905582	0.385744	0.283343	0.596228	0.0977823	0.651794	1.0007	1.00191	0.668203	0.751422	0.64952	0.959548	0.852679
R-MMU-6798695>Neutrophil degranulation	C3	P01027	Complement C3 OS=Mus musculus OX=10090 GN=C3 PE=1 SV=3	10	146	1.25211	-2.61182	1.09631	0.733397	-1.75809	2.00544	-0.0673929	0.362916	0.0877875	0.816982	0.275459	-1.94002	-3.20469	4.22185	-0.0462289	0.399999	-1.30753	-2.34002	-0.864537	0.136604	0.977756	0.905582	0.385744	0.283343	0.596228	0.0977823	0.651794	0.665618	0.000715055	1.007	0.957273	0.96849	0.420475	0.0247482
R-MMU-6798695>Neutrophil degranulation	B2m	P01887	Beta-2-microglobulin OS=Mus musculus OX=10090 GN=B2m PE=1 SV=2	1	146	1.25211	-2.61182	1.09631	0.733397	-1.75809	2.00544	-0.0673929	0.362916	0.0877875	0.816982	-3.36956	-3.14962	-3.13312	2.97931	-0.815853	2.59375	-3.76671	-5.74338	-1.78331	0.0164699	0.977756	0.905582	0.385744	0.283343	0.596228	0.0977823	0.651794	0.00398652	0.0397855	0.868824	0.116335	0.0302404	0.0387265	0.0304999
R-MMU-6798695>Neutrophil degranulation	H2-K1	P01901	H-2 class I histocompatibility antigen, K-B alpha chain OS=Mus musculus OX=10090 GN=H2-K1 PE=1 SV=1	2	146	1.25211	-2.61182	1.09631	0.733397	-1.75809	2.00544	-0.0673929	0.362916	0.0877875	0.816982	-2.5644	-2.18096	-2.34198	1.40501	-1.23302	3.218	-2.54954	-3.74698	-1.26356	0.0545054	0.977756	0.905582	0.385744	0.283343	0.596228	0.0977823	0.651794	0.102615	0.661107	0.728253	0.0239309	0.152499	0.272089	0.184913
R-MMU-6798695>Neutrophil degranulation	Aldoa	P05064	Fructose-bisphosphate aldolase A OS=Mus musculus OX=10090 GN=Aldoa PE=1 SV=2	2	146	1.25211	-2.61182	1.09631	0.733397	-1.75809	2.00544	-0.0673929	0.362916	0.0877875	0.816982	-0.744074	0.297188	0.638773	-0.399502	0.856194	0.345257	-0.152223	-0.0480687	-0.135648	0.731732	0.977756	0.905582	0.385744	0.283343	0.596228	0.0977823	0.651794	0.98684	0.997051	0.858596	0.974549	0.914929	1.02342	0.90133
R-MMU-6798695>Neutrophil degranulation	Gpi	P06745	Glucose-6-phosphate isomerase OS=Mus musculus OX=10090 GN=Gpi PE=1 SV=4	4	146	1.25211	-2.61182	1.09631	0.733397	-1.75809	2.00544	-0.0673929	0.362916	0.0877875	0.816982	0.654513	-0.539762	0.259063	-0.49527	-0.34171	0.421889	0.136919	0.600773	0.228051	0.591493	0.977756	0.905582	0.385744	0.283343	0.596228	0.0977823	0.651794	0.991171	0.993479	0.96651	0.960821	0.914281	1.03103	0.965116
R-MMU-6798695>Neutrophil degranulation	Anxa2	P07356	Annexin A2 OS=Mus musculus OX=10090 GN=Anxa2 PE=1 SV=2	9	146	1.25211	-2.61182	1.09631	0.733397	-1.75809	2.00544	-0.0673929	0.362916	0.0877875	0.816982	0.841179	-2.1656	1.65417	-0.815901	-1.5569	-0.233436	1.3061	1.65708	0.329303	0.468487	0.977756	0.905582	0.385744	0.283343	0.596228	0.0977823	0.651794	0.66571	0.954537	0.570264	0.991675	0.886307	0.279261	0.506582
R-MMU-6798695>Neutrophil degranulation	Hsp90aa1	P07901	Heat shock protein HSP 90-alpha OS=Mus musculus OX=10090 GN=Hsp90aa1 PE=1 SV=4	3	146	1.25211	-2.61182	1.09631	0.733397	-1.75809	2.00544	-0.0673929	0.362916	0.0877875	0.816982	-0.426283	-1.38418	0.102321	1.69686	0.0270826	0.838285	-0.909578	-1.26457	-1.02931	0.0934734	0.977756	0.905582	0.385744	0.283343	0.596228	0.0977823	0.651794	0.859187	0.478748	0.999829	0.840962	0.947826	0.743994	0.987475
R-MMU-6798695>Neutrophil degranulation	Aprt	P08030	Adenine phosphoribosyltransferase OS=Mus musculus OX=10090 GN=Aprt PE=1 SV=2	1	146	1.25211	-2.61182	1.09631	0.733397	-1.75809	2.00544	-0.0673929	0.362916	0.0877875	0.816982	-0.631107	0.875771	-1.0372	1.10332	1.22222	0.416566	-0.971779	-1.73443	-0.864714	0.136548	0.977756	0.905582	0.385744	0.283343	0.596228	0.0977823	0.651794	0.834248	0.814729	0.725045	0.962573	0.92315	0.95124	0.783517
R-MMU-6798695>Neutrophil degranulation	Nras	P08556	GTPase NRas OS=Mus musculus OX=10090 GN=Nras PE=1 SV=1	1	146	1.25211	-2.61182	1.09631	0.733397	-1.75809	2.00544	-0.0673929	0.362916	0.0877875	0.816982	-0.897779	-0.097249	-0.165439	-0.609158	1.54596	0.866297	-0.77235	-1.03174	-0.651386	0.223159	0.977756	0.905582	0.385744	0.283343	0.596228	0.0977823	0.651794	0.881033	0.984115	0.573306	0.835022	0.882666	1.00989	0.976667
R-MMU-6798695>Neutrophil degranulation	Fth1	P09528	Ferritin heavy chain OS=Mus musculus OX=10090 GN=Fth1 PE=1 SV=2	2	146	1.25211	-2.61182	1.09631	0.733397	-1.75809	2.00544	-0.0673929	0.362916	0.0877875	0.816982	-1.0487	1.04744	-1.67989	0.475647	2.07242	0.812832	-1.3033	-1.86153	-0.812897	0.153852	0.977756	0.905582	0.385744	0.283343	0.596228	0.0977823	0.651794	0.667424	0.989466	0.329017	0.847874	0.82159	0.889616	0.492482
R-MMU-6798695>Neutrophil degranulation	Ifi204	P0DOV2	Interferon-activable protein 204 OS=Mus musculus OX=10090 GN=Ifi204 PE=1 SV=1	1	146	1.25211	-2.61182	1.09631	0.733397	-1.75809	2.00544	-0.0673929	0.362916	0.0877875	0.816982	1.11913	-1.58628	-0.0633678	1.88293	-1.86119	-0.0159256	-0.148967	-0.0474422	-0.0457985	0.899915	0.977756	0.905582	0.385744	0.283343	0.596228	0.0977823	0.651794	0.98666	0.383738	0.425771	1.00184	0.785994	0.621436	0.992008
R-MMU-6798695>Neutrophil degranulation	Eef1a1	P10126	Elongation factor 1-alpha 1 OS=Mus musculus OX=10090 GN=Eef1a1 PE=1 SV=3	5	146	1.25211	-2.61182	1.09631	0.733397	-1.75809	2.00544	-0.0673929	0.362916	0.0877875	0.816982	-0.0628661	0.590033	-0.0372553	-0.633302	0.659474	0.65807	-0.079057	-0.695326	-0.0460885	0.899314	0.977756	0.905582	0.385744	0.283343	0.596228	0.0977823	0.651794	0.996238	0.982415	0.913097	0.890438	0.992425	1.01418	0.997176
R-MMU-6798695>Neutrophil degranulation	Ctsb	P10605	Cathepsin B OS=Mus musculus OX=10090 GN=Ctsb PE=1 SV=2	2	146	1.25211	-2.61182	1.09631	0.733397	-1.75809	2.00544	-0.0673929	0.362916	0.0877875	0.816982	-2.0037	-3.1468	-2.83439	2.68346	-0.420682	2.61751	-2.99444	-5.4519	-1.7828	0.016489	0.977756	0.905582	0.385744	0.283343	0.596228	0.0977823	0.651794	0.0364744	0.0842903	0.960183	0.114355	0.374811	0.0384718	0.0691574
R-MMU-6798695>Neutrophil degranulation	Lamp1	P11438	Lysosome-associated membrane glycoprotein 1 OS=Mus musculus OX=10090 GN=Lamp1 PE=1 SV=2	2	146	1.25211	-2.61182	1.09631	0.733397	-1.75809	2.00544	-0.0673929	0.362916	0.0877875	0.816982	-2.07007	-1.76609	-1.28044	1.85718	0.547734	1.68747	-2.10382	-3.45356	-2.54317	0.00286303	0.977756	0.905582	0.385744	0.283343	0.596228	0.0977823	0.651794	0.259795	0.389405	0.930852	0.461073	0.336926	0.51291	0.694875
R-MMU-6798695>Neutrophil degranulation	Hsp90ab1	P11499	Heat shock protein HSP 90-beta OS=Mus musculus OX=10090 GN=Hsp90ab1 PE=1 SV=3	12	146	1.25211	-2.61182	1.09631	0.733397	-1.75809	2.00544	-0.0673929	0.362916	0.0877875	0.816982	-0.0364831	0.306365	0.0225489	0.121933	0.20121	0.587801	-0.14039	-0.178661	-0.504888	0.312689	0.977756	0.905582	0.385744	0.283343	0.596228	0.0977823	0.651794	0.989643	1.00436	0.99624	0.915744	0.99498	1.02353	0.995085
R-MMU-6798695>Neutrophil degranulation	Pfkl	P12382	ATP-dependent 6-phosphofructokinase, liver type OS=Mus musculus OX=10090 GN=Pfkl PE=1 SV=4	3	146	1.25211	-2.61182	1.09631	0.733397	-1.75809	2.00544	-0.0673929	0.362916	0.0877875	0.816982	0.857634	-0.28258	0.836848	-0.686735	-0.966719	0.306436	0.607129	1.52358	0.786545	0.163476	0.977756	0.905582	0.385744	0.283343	0.596228	0.0977823	0.651794	0.927223	0.984499	0.815048	0.975919	0.886399	1.02135	0.850033
R-MMU-6798695>Neutrophil degranulation	Psmd3	P14685	26S proteasome non-ATPase regulatory subunit 3 OS=Mus musculus OX=10090 GN=Psmd3 PE=1 SV=3	1	146	1.25211	-2.61182	1.09631	0.733397	-1.75809	2.00544	-0.0673929	0.362916	0.0877875	0.816982	0.844892	-0.195889	1.09669	-0.341129	-1.12561	-0.208615	0.892396	1.18602	1.09817	0.0797689	0.977756	0.905582	0.385744	0.283343	0.596228	0.0977823	0.651794	0.862458	1.00088	0.760486	0.993454	0.888512	1.02141	0.761461
R-MMU-6798695>Neutrophil degranulation	Cd44	P15379	CD44 antigen OS=Mus musculus OX=10090 GN=Cd44 PE=1 SV=3	1	146	1.25211	-2.61182	1.09631	0.733397	-1.75809	2.00544	-0.0673929	0.362916	0.0877875	0.816982	-0.35803	-0.283702	-0.859653	1.13455	1.23605	0.374923	-1.0442	-1.49258	-1.91074	0.0122816	0.977756	0.905582	0.385744	0.283343	0.596228	0.0977823	0.651794	0.807128	0.801277	0.726149	0.968174	0.959101	1.02208	0.846714
R-MMU-6798695>Neutrophil degranulation	Sptan1	P16546	Spectrin alpha chain, non-erythrocytic 1 OS=Mus musculus OX=10090 GN=Sptan1 PE=1 SV=4	4	146	1.25211	-2.61182	1.09631	0.733397	-1.75809	2.00544	-0.0673929	0.362916	0.0877875	0.816982	2.09569	0.0953864	2.11661	-1.58414	-1.37782	-2.39308	2.04409	3.67983	1.91922	0.0120441	0.977756	0.905582	0.385744	0.283343	0.596228	0.0977823	0.651794	0.291656	0.560382	0.657577	0.173807	0.33258	1.00845	0.28175
R-MMU-6798695>Neutrophil degranulation	Lamp2	P17047	Lysosome-associated membrane glycoprotein 2 OS=Mus musculus OX=10090 GN=Lamp2 PE=1 SV=2	2	146	1.25211	-2.61182	1.09631	0.733397	-1.75809	2.00544	-0.0673929	0.362916	0.0877875	0.816982	-3.12083	-3.7996	-1.75073	2.33701	-0.96929	2.27474	-2.90632	-5.39557	-1.52028	0.0301802	0.977756	0.905582	0.385744	0.283343	0.596228	0.0977823	0.651794	0.0459837	0.182521	0.814663	0.219499	0.0532195	0.00536981	0.459005
R-MMU-6798695>Neutrophil degranulation	Ap2a2	P17427	AP-2 complex subunit alpha-2 OS=Mus musculus OX=10090 GN=Ap2a2 PE=1 SV=2	3	146	1.25211	-2.61182	1.09631	0.733397	-1.75809	2.00544	-0.0673929	0.362916	0.0877875	0.816982	1.76949	0.178657	0.566445	0.644487	-1.1674	-1.04713	0.908502	1.61357	0.835447	0.146067	0.977756	0.905582	0.385744	0.283343	0.596228	0.0977823	0.651794	0.857723	0.977669	0.746178	0.770087	0.476698	1.02067	0.913493
R-MMU-6798695>Neutrophil degranulation	Ppia	P17742	Peptidyl-prolyl cis-trans isomerase A OS=Mus musculus OX=10090 GN=Ppia PE=1 SV=2	2	146	1.25211	-2.61182	1.09631	0.733397	-1.75809	2.00544	-0.0673929	0.362916	0.0877875	0.816982	-0.155487	-0.219751	0.0106922	-0.102873	-0.537545	1.22333	-0.237687	-0.0526142	-0.232058	0.58606	0.977756	0.905582	0.385744	0.283343	0.596228	0.0977823	0.651794	0.984352	0.996637	0.932783	0.689364	0.987016	1.01762	0.999069
R-MMU-6798695>Neutrophil degranulation	Ctsd	P18242	Cathepsin D OS=Mus musculus OX=10090 GN=Ctsd PE=1 SV=1	4	146	1.25211	-2.61182	1.09631	0.733397	-1.75809	2.00544	-0.0673929	0.362916	0.0877875	0.816982	-0.711852	-1.99006	-1.28664	2.74115	-0.549918	1.08452	-1.59084	-2.37116	-1.11703	0.0763785	0.977756	0.905582	0.385744	0.283343	0.596228	0.0977823	0.651794	0.506081	0.0737757	0.931544	0.757409	0.910304	0.389101	0.692331
R-MMU-6798695>Neutrophil degranulation	Hexb	P20060	Beta-hexosaminidase subunit beta OS=Mus musculus OX=10090 GN=Hexb PE=1 SV=2	3	146	1.25211	-2.61182	1.09631	0.733397	-1.75809	2.00544	-0.0673929	0.362916	0.0877875	0.816982	0.676523	-1.19268	0.135235	0.94096	-1.72459	0.683316	-0.0629462	-0.548081	-0.0310682	0.930962	0.977756	0.905582	0.385744	0.283343	0.596228	0.0977823	0.651794	0.998128	0.911573	0.483533	0.880434	0.916306	0.817179	0.977612
R-MMU-6798695>Neutrophil degranulation	Pnp	P23492	Purine nucleoside phosphorylase OS=Mus musculus OX=10090 GN=Pnp PE=1 SV=2	1	146	1.25211	-2.61182	1.09631	0.733397	-1.75809	2.00544	-0.0673929	0.362916	0.0877875	0.816982	0.733037	-0.0624804	0.364343	0.0903988	0.495578	-0.718452	0.295001	0.273944	0.385989	0.41116	0.977756	0.905582	0.385744	0.283343	0.596228	0.0977823	0.651794	0.972433	0.996173	0.943998	0.880417	0.910697	1.00808	0.958112
R-MMU-6798695>Neutrophil degranulation	Cat	P24270	Catalase OS=Mus musculus OX=10090 GN=Cat PE=1 SV=4	1	146	1.25211	-2.61182	1.09631	0.733397	-1.75809	2.00544	-0.0673929	0.362916	0.0877875	0.816982	-0.195306	0.405688	1.96326	-0.25995	-0.513692	-1.23251	1.06449	0.91938	0.921832	0.11972	0.977756	0.905582	0.385744	0.283343	0.596228	0.0977823	0.651794	0.795318	1.00299	0.939463	0.68304	0.978456	1.0321	0.338415
R-MMU-6798695>Neutrophil degranulation	Lta4h	P24527	Leukotriene A-4 hydrolase OS=Mus musculus OX=10090 GN=Lta4h PE=1 SV=4	4	146	1.25211	-2.61182	1.09631	0.733397	-1.75809	2.00544	-0.0673929	0.362916	0.0877875	0.816982	0.80108	0.597973	0.355915	0.378699	0.0152721	-0.431297	0.387504	0.582701	1.05028	0.0890684	0.977756	0.905582	0.385744	0.283343	0.596228	0.0977823	0.651794	0.963609	0.998336	0.998868	0.955755	0.887926	1.01474	0.959442
R-MMU-6798695>Neutrophil degranulation	Impdh2	P24547	Inosine-5'-monophosphate dehydrogenase 2 OS=Mus musculus OX=10090 GN=Impdh2 PE=1 SV=2	4	146	1.25211	-2.61182	1.09631	0.733397	-1.75809	2.00544	-0.0673929	0.362916	0.0877875	0.816982	0.0677466	0.232207	0.574754	-0.0723703	-0.373027	1.09936	0.0663572	0.304577	0.0535505	0.883994	0.977756	0.905582	0.385744	0.283343	0.596228	0.0977823	0.651794	0.997449	0.995308	0.965536	0.748089	0.99701	1.02136	0.92078
R-MMU-6798695>Neutrophil degranulation	Timp2	P25785	Metalloproteinase inhibitor 2 OS=Mus musculus OX=10090 GN=Timp2 PE=1 SV=2	2	146	1.25211	-2.61182	1.09631	0.733397	-1.75809	2.00544	-0.0673929	0.362916	0.0877875	0.816982	1.00657	-0.528438	-0.647264	2.74152	-0.996029	-0.523029	-0.314626	-0.00540883	-0.132329	0.737346	0.977756	0.905582	0.385744	0.283343	0.596228	0.0977823	0.651794	0.973105	0.0743115	0.815575	0.934387	0.844328	1.02854	0.901505
R-MMU-6798695>Neutrophil degranulation	Psmd7	P26516	26S proteasome non-ATPase regulatory subunit 7 OS=Mus musculus OX=10090 GN=Psmd7 PE=1 SV=2	1	146	1.25211	-2.61182	1.09631	0.733397	-1.75809	2.00544	-0.0673929	0.362916	0.0877875	0.816982	-0.057213	0.805958	0.451677	0.792351	-0.052385	-0.297605	0.172728	0.504062	0.240357	0.574967	0.977756	0.905582	0.385744	0.283343	0.596228	0.0977823	0.651794	0.983218	0.965856	1.01064	0.97762	0.991399	0.959378	0.930901
R-MMU-6798695>Neutrophil degranulation	Xrcc5	P27641	X-ray repair cross-complementing protein 5 OS=Mus musculus OX=10090 GN=Xrcc5 PE=1 SV=4	1	146	1.25211	-2.61182	1.09631	0.733397	-1.75809	2.00544	-0.0673929	0.362916	0.0877875	0.816982	-1.95821	-0.807082	-2.10084	1.28384	-0.971718	2.50921	-2.21241	-3.24205	-1.09672	0.0800351	0.977756	0.905582	0.385744	0.283343	0.596228	0.0977823	0.651794	0.208307	0.738565	0.813076	0.142249	0.388215	0.960935	0.289646
R-MMU-6798695>Neutrophil degranulation	Prkcd	P28867	Protein kinase C delta type OS=Mus musculus OX=10090 GN=Prkcd PE=1 SV=3	2	146	1.25211	-2.61182	1.09631	0.733397	-1.75809	2.00544	-0.0673929	0.362916	0.0877875	0.816982	-0.754097	-0.773196	0.0521978	-0.252919	1.42542	0.769592	-0.795607	-1.52369	-0.953791	0.111227	0.977756	0.905582	0.385744	0.283343	0.596228	0.0977823	0.651794	0.883056	1.00024	0.630974	0.861633	0.91167	0.966427	0.996265
R-MMU-6798695>Neutrophil degranulation	Ahsg	P29699	Alpha-2-HS-glycoprotein OS=Mus musculus OX=10090 GN=Ahsg PE=1 SV=1	1	146	1.25211	-2.61182	1.09631	0.733397	-1.75809	2.00544	-0.0673929	0.362916	0.0877875	0.816982	4.96313	-2.84792	-3.04964	-0.588984	-4.02642	-0.419104	-2.19219	-2.25894	-0.179994	0.660702	0.977756	0.905582	0.385744	0.283343	0.596228	0.0977823	0.651794	0.217019	0.983832	0.00255907	0.960878	7.1646e-05	0.0883173	0.0372251
R-MMU-6798695>Neutrophil degranulation	Rab5c	P35278	Ras-related protein Rab-5C OS=Mus musculus OX=10090 GN=Rab5c PE=1 SV=2	2	146	1.25211	-2.61182	1.09631	0.733397	-1.75809	2.00544	-0.0673929	0.362916	0.0877875	0.816982	-0.137026	-0.757934	0.214376	0.0626648	-0.22169	0.831797	-0.319154	-0.199691	-0.459224	0.347357	0.977756	0.905582	0.385744	0.283343	0.596228	0.0977823	0.651794	0.971268	0.994029	0.995248	0.843722	0.986524	0.973076	0.968183
R-MMU-6798695>Neutrophil degranulation	Rab6a	P35279	Ras-related protein Rab-6A OS=Mus musculus OX=10090 GN=Rab6a PE=1 SV=4	2	146	1.25211	-2.61182	1.09631	0.733397	-1.75809	2.00544	-0.0673929	0.362916	0.0877875	0.816982	1.03845	-0.160969	0.639888	0.930481	-0.983004	-0.615471	0.518606	1.25536	0.459675	0.346996	0.977756	0.905582	0.385744	0.283343	0.596228	0.0977823	0.651794	0.946301	0.912488	0.817405	0.905	0.826852	1.02124	0.903309
R-MMU-6798695>Neutrophil degranulation	Rab18	P35293	Ras-related protein Rab-18 OS=Mus musculus OX=10090 GN=Rab18 PE=1 SV=2	1	146	1.25211	-2.61182	1.09631	0.733397	-1.75809	2.00544	-0.0673929	0.362916	0.0877875	0.816982	-0.44485	-0.89471	-0.15166	-0.382631	1.22824	0.950324	-0.788172	-1.39517	-0.945661	0.113328	0.977756	0.905582	0.385744	0.283343	0.596228	0.0977823	0.651794	0.88318	0.998114	0.727506	0.811915	0.950145	0.947016	0.976722
R-MMU-6798695>Neutrophil degranulation	Ap1m1	P35585	AP-1 complex subunit mu-1 OS=Mus musculus OX=10090 GN=Ap1m1 PE=1 SV=3	1	146	1.25211	-2.61182	1.09631	0.733397	-1.75809	2.00544	-0.0673929	0.362916	0.0877875	0.816982	0.335097	-0.056728	0.303044	0.465709	0.123897	0.0475169	-0.00087516	0.179147	0.0349458	0.922686	0.977756	0.905582	0.385744	0.283343	0.596228	0.0977823	0.651794	0.999993	0.990918	1.00263	0.997275	0.963415	1.00924	0.956289
R-MMU-6798695>Neutrophil degranulation	Cap1	P40124	Adenylyl cyclase-associated protein 1 OS=Mus musculus OX=10090 GN=Cap1 PE=1 SV=4	3	146	1.25211	-2.61182	1.09631	0.733397	-1.75809	2.00544	-0.0673929	0.362916	0.0877875	0.816982	-0.0269328	0.914138	0.418095	0.214431	-0.754265	0.334159	0.313308	0.203663	0.501544	0.315106	0.977756	0.905582	0.385744	0.283343	0.596228	0.0977823	0.651794	0.973528	1.00124	0.881865	0.975799	0.995028	0.944079	0.940635
R-MMU-6798695>Neutrophil degranulation	Cd63	P41731	CD63 antigen OS=Mus musculus OX=10090 GN=Cd63 PE=1 SV=2	1	146	1.25211	-2.61182	1.09631	0.733397	-1.75809	2.00544	-0.0673929	0.362916	0.0877875	0.816982	-0.139226	-2.51528	2.6235	-2.02469	-2.24596	-0.269641	1.88077	1.88547	0.393996	0.403649	0.977756	0.905582	0.385744	0.283343	0.596228	0.0977823	0.651794	0.355593	0.314883	0.268614	0.983276	0.986109	0.160622	0.104006
R-MMU-6798695>Neutrophil degranulation	Cct8	P42932	T-complex protein 1 subunit theta OS=Mus musculus OX=10090 GN=Cct8 PE=1 SV=3	12	146	1.25211	-2.61182	1.09631	0.733397	-1.75809	2.00544	-0.0673929	0.362916	0.0877875	0.816982	0.47784	-0.191652	0.651829	-0.350681	-0.498092	0.349734	0.274299	0.828522	0.582438	0.261555	0.977756	0.905582	0.385744	0.283343	0.596228	0.0977823	0.651794	0.975434	0.999568	0.943285	0.971854	0.946201	1.02115	0.898531
R-MMU-6798695>Neutrophil degranulation	Itgav	P43406	Integrin alpha-V OS=Mus musculus OX=10090 GN=Itgav PE=1 SV=2	6	146	1.25211	-2.61182	1.09631	0.733397	-1.75809	2.00544	-0.0673929	0.362916	0.0877875	0.816982	-0.25616	0.349034	0.347846	-0.487361	0.789577	0.436221	-0.0899241	-0.088375	-0.0813997	0.829087	0.977756	0.905582	0.385744	0.283343	0.596228	0.0977823	0.651794	0.990694	0.995819	0.872829	0.954412	0.971911	1.02398	0.9613
R-MMU-6798695>Neutrophil degranulation	Psmc2	P46471	26S proteasome regulatory subunit 7 OS=Mus musculus OX=10090 GN=Psmc2 PE=1 SV=5	3	146	1.25211	-2.61182	1.09631	0.733397	-1.75809	2.00544	-0.0673929	0.362916	0.0877875	0.816982	0.0461467	-0.462809	0.144403	-0.844724	0.412475	1.0024	-0.215576	-0.366328	-0.186041	0.651567	0.977756	0.905582	0.385744	0.283343	0.596228	0.0977823	0.651794	0.986991	0.945634	0.957417	0.800615	0.995552	1.0207	0.974104
R-MMU-6798695>Neutrophil degranulation	Ptx3	P48759	Pentraxin-related protein PTX3 OS=Mus musculus OX=10090 GN=Ptx3 PE=1 SV=2	1	146	1.25211	-2.61182	1.09631	0.733397	-1.75809	2.00544	-0.0673929	0.362916	0.0877875	0.816982	-1.60328	-0.805827	-2.48766	2.72352	1.53376	0.782627	-2.73735	-3.13704	-1.94739	0.0112878	0.977756	0.905582	0.385744	0.283343	0.596228	0.0977823	0.651794	0.0673388	0.0759323	0.577888	0.862918	0.578785	0.958037	0.135721
R-MMU-6798695>Neutrophil degranulation	Psma2	P49722	Proteasome subunit alpha type-2 OS=Mus musculus OX=10090 GN=Psma2 PE=1 SV=3	1	146	1.25211	-2.61182	1.09631	0.733397	-1.75809	2.00544	-0.0673929	0.362916	0.0877875	0.816982	1.15042	0.53266	-0.311123	0.369584	-0.577679	0.157684	0.309985	0.374976	0.390855	0.406579	0.977756	0.905582	0.385744	0.283343	0.596228	0.0977823	0.651794	0.970722	0.999133	0.923802	0.992798	0.785775	1.03211	0.957715
R-MMU-6798695>Neutrophil degranulation	Arsa	P50428	Arylsulfatase A OS=Mus musculus OX=10090 GN=Arsa PE=1 SV=2	1	146	1.25211	-2.61182	1.09631	0.733397	-1.75809	2.00544	-0.0673929	0.362916	0.0877875	0.816982	0.142162	-0.718617	-0.0130281	1.13743	-0.292274	0.378767	-0.459389	-0.391795	-0.544538	0.285406	0.977756	0.905582	0.385744	0.283343	0.596228	0.0977823	0.651794	0.953113	0.800977	0.975926	0.967929	0.985805	0.979318	0.998583
R-MMU-6798695>Neutrophil degranulation	S100a11	P50543	Protein S100-A11 OS=Mus musculus OX=10090 GN=S100a11 PE=1 SV=1	1	146	1.25211	-2.61182	1.09631	0.733397	-1.75809	2.00544	-0.0673929	0.362916	0.0877875	0.816982	1.77774	0.261057	1.51949	-1.56027	-0.513854	-1.45683	1.72377	2.97633	1.83233	0.0147121	0.977756	0.905582	0.385744	0.283343	0.596228	0.0977823	0.651794	0.437673	0.579843	0.940294	0.56426	0.474332	1.02446	0.588644
R-MMU-6798695>Neutrophil degranulation	Pa2g4	P50580	Proliferation-associated protein 2G4 OS=Mus musculus OX=10090 GN=Pa2g4 PE=1 SV=3	6	146	1.25211	-2.61182	1.09631	0.733397	-1.75809	2.00544	-0.0673929	0.362916	0.0877875	0.816982	1.53043	0.296573	0.908406	1.12306	-1.3222	-1.43771	0.942799	2.2306	0.735963	0.18367	0.977756	0.905582	0.385744	0.283343	0.596228	0.0977823	0.651794	0.843176	0.80769	0.679554	0.57427	0.602874	1.0231	0.832054
R-MMU-6798695>Neutrophil degranulation	Rab7a	P51150	Ras-related protein Rab-7a OS=Mus musculus OX=10090 GN=Rab7a PE=1 SV=2	4	146	1.25211	-2.61182	1.09631	0.733397	-1.75809	2.00544	-0.0673929	0.362916	0.0877875	0.816982	-0.912013	-1.08072	-0.260845	0.282601	0.234781	1.29729	-0.909505	-1.19461	-1.47205	0.0337245	0.977756	0.905582	0.385744	0.283343	0.596228	0.0977823	0.651794	0.857874	1.00021	0.99291	0.657227	0.876227	0.879011	0.964258
R-MMU-6798695>Neutrophil degranulation	Gla	P51569	Alpha-galactosidase A OS=Mus musculus OX=10090 GN=Gla PE=1 SV=1	2	146	1.25211	-2.61182	1.09631	0.733397	-1.75809	2.00544	-0.0673929	0.362916	0.0877875	0.816982	-0.385651	-0.790592	0.00825433	-0.303248	-0.245135	1.29829	-0.479885	-0.140516	-0.485488	0.326973	0.977756	0.905582	0.385744	0.283343	0.596228	0.0977823	0.651794	0.94992	0.998567	0.990642	0.657599	0.958188	0.962994	0.998941
R-MMU-6798695>Neutrophil degranulation	Pkm	P52480	Pyruvate kinase PKM OS=Mus musculus OX=10090 GN=Pkm PE=1 SV=4	12	146	1.25211	-2.61182	1.09631	0.733397	-1.75809	2.00544	-0.0673929	0.362916	0.0877875	0.816982	-0.599958	-0.474151	-0.428553	0.203066	0.605207	1.1942	-0.755075	-1.07936	-1.79118	0.0161741	0.977756	0.905582	0.385744	0.283343	0.596228	0.0977823	0.651794	0.882108	1.00274	0.925035	0.697199	0.928783	1.01903	0.939969
R-MMU-6798695>Neutrophil degranulation	Eef2	P58252	Elongation factor 2 OS=Mus musculus OX=10090 GN=Eef2 PE=1 SV=2	8	146	1.25211	-2.61182	1.09631	0.733397	-1.75809	2.00544	-0.0673929	0.362916	0.0877875	0.816982	0.50281	0.908785	0.569786	-0.890854	0.0762967	0.0591262	0.542805	0.51066	1.24732	0.0565818	0.977756	0.905582	0.385744	0.283343	0.596228	0.0977823	0.651794	0.943538	0.929947	1.01121	0.995537	0.943193	0.944614	0.915944
R-MMU-6798695>Neutrophil degranulation	Dnajc5	P60904	DnaJ homolog subfamily C member 5 OS=Mus musculus OX=10090 GN=Dnajc5 PE=1 SV=1	2	146	1.25211	-2.61182	1.09631	0.733397	-1.75809	2.00544	-0.0673929	0.362916	0.0877875	0.816982	-2.12945	-0.488468	-1.25253	0.880077	1.97091	1.34679	-1.86957	-2.59933	-2.03769	0.00916879	0.977756	0.905582	0.385744	0.283343	0.596228	0.0977823	0.651794	0.358842	0.93636	0.387195	0.626413	0.313931	1.02547	0.710754
R-MMU-6798695>Neutrophil degranulation	Rab5b	P61021	Ras-related protein Rab-5B OS=Mus musculus OX=10090 GN=Rab5b PE=1 SV=1	1	146	1.25211	-2.61182	1.09631	0.733397	-1.75809	2.00544	-0.0673929	0.362916	0.0877875	0.816982	-0.167267	-0.0960646	0.39226	-0.705161	-0.507084	1.05514	0.0380048	0.41102	0.0564111	0.878191	0.977756	0.905582	0.385744	0.283343	0.596228	0.0977823	0.651794	0.996562	0.983178	0.939586	0.764623	0.985007	1.01015	0.945227
R-MMU-6798695>Neutrophil degranulation	Rab10	P61027	Ras-related protein Rab-10 OS=Mus musculus OX=10090 GN=Rab10 PE=1 SV=1	4	146	1.25211	-2.61182	1.09631	0.733397	-1.75809	2.00544	-0.0673929	0.362916	0.0877875	0.816982	-0.58737	-0.355764	0.0412403	-0.179453	1.18994	0.675796	-0.584844	-1.03156	-0.91663	0.121163	0.977756	0.905582	0.385744	0.283343	0.596228	0.0977823	0.651794	0.934968	1.00573	0.735791	0.879172	0.927831	1.0279	0.996745
R-MMU-6798695>Neutrophil degranulation	Rap2b	P61226	Ras-related protein Rap-2b OS=Mus musculus OX=10090 GN=Rap2b PE=1 SV=1	2	146	1.25211	-2.61182	1.09631	0.733397	-1.75809	2.00544	-0.0673929	0.362916	0.0877875	0.816982	-0.673435	-1.32968	-0.586449	0.00708665	0.461746	1.63899	-1.10276	-1.13518	-1.35552	0.0441046	0.977756	0.905582	0.385744	0.283343	0.596228	0.0977823	0.651794	0.789107	0.997104	0.955492	0.469095	0.917579	0.764653	0.917237
R-MMU-6798695>Neutrophil degranulation	Rap1a	P62835	Ras-related protein Rap-1A OS=Mus musculus OX=10090 GN=Rap1a PE=1 SV=1	1	146	1.25211	-2.61182	1.09631	0.733397	-1.75809	2.00544	-0.0673929	0.362916	0.0877875	0.816982	-0.695427	-0.0506142	-0.663324	0.347946	1.29862	0.813334	-1.04822	-1.47666	-1.6939	0.0202349	0.977756	0.905582	0.385744	0.283343	0.596228	0.0977823	0.651794	0.803592	1.00049	0.692923	0.848483	0.91653	1.00849	0.898652
R-MMU-6798695>Neutrophil degranulation	Rac1	P63001	Ras-related C3 botulinum toxin substrate 1 OS=Mus musculus OX=10090 GN=Rac1 PE=1 SV=1	2	146	1.25211	-2.61182	1.09631	0.733397	-1.75809	2.00544	-0.0673929	0.362916	0.0877875	0.816982	-1.77873	-2.58811	0.592957	-0.425243	-0.0261995	1.65909	-1.14101	-1.75253	-0.654116	0.22176	0.977756	0.905582	0.385744	0.283343	0.596228	0.0977823	0.651794	0.767969	0.990576	0.999136	0.469579	0.475376	0.143763	0.915265
R-MMU-6798695>Neutrophil degranulation	Hspa8	P63017	Heat shock cognate 71 kDa protein OS=Mus musculus OX=10090 GN=Hspa8 PE=1 SV=1	14	146	1.25211	-2.61182	1.09631	0.733397	-1.75809	2.00544	-0.0673929	0.362916	0.0877875	0.816982	0.122136	0.85842	-0.187085	-0.207774	0.697776	0.434938	-0.0465285	-0.312802	-0.036155	0.920121	0.977756	0.905582	0.385744	0.283343	0.596228	0.0977823	0.651794	0.998091	1.00165	0.897403	0.953853	0.987471	0.958411	0.974213
R-MMU-6798695>Neutrophil degranulation	Hmgb1	P63158	High mobility group protein B1 OS=Mus musculus OX=10090 GN=Hmgb1 PE=1 SV=2	6	146	1.25211	-2.61182	1.09631	0.733397	-1.75809	2.00544	-0.0673929	0.362916	0.0877875	0.816982	2.61414	-0.534184	-1.90304	5.0675	-1.608	-3.58187	0.485007	1.07382	0.0111975	0.974546	0.977756	0.905582	0.385744	0.283343	0.596228	0.0977823	0.651794	0.948394	2.00978e-05	0.54142	0.00822161	0.137604	1.03152	0.371504
R-MMU-6798695>Neutrophil degranulation	Kpnb1	P70168	Importin subunit beta-1 OS=Mus musculus OX=10090 GN=Kpnb1 PE=1 SV=2	2	146	1.25211	-2.61182	1.09631	0.733397	-1.75809	2.00544	-0.0673929	0.362916	0.0877875	0.816982	0.240858	-0.672951	-0.604204	0.120984	-0.476439	1.35012	-0.523578	-0.725188	-0.479906	0.331203	0.977756	0.905582	0.385744	0.283343	0.596228	0.0977823	0.651794	0.94497	1.00288	0.95163	0.625696	0.972405	0.993023	0.911194
R-MMU-6798695>Neutrophil degranulation	Psmb7	P70195	Proteasome subunit beta type-7 OS=Mus musculus OX=10090 GN=Psmb7 PE=1 SV=1	2	146	1.25211	-2.61182	1.09631	0.733397	-1.75809	2.00544	-0.0673929	0.362916	0.0877875	0.816982	0.805834	0.204353	1.00068	-0.651437	0.0501205	-0.457835	0.701198	1.26367	1.48977	0.0323768	0.977756	0.905582	0.385744	0.283343	0.596228	0.0977823	0.651794	0.900358	0.97812	1.00886	0.949914	0.892525	1.02196	0.799917
R-MMU-6798695>Neutrophil degranulation	Rock1	P70335	Rho-associated protein kinase 1 OS=Mus musculus OX=10090 GN=Rock1 PE=1 SV=1	1	146	1.25211	-2.61182	1.09631	0.733397	-1.75809	2.00544	-0.0673929	0.362916	0.0877875	0.816982	-0.0650968	-0.0887726	-0.295541	0.0500677	-0.105557	1.06174	-0.423357	-0.13884	-0.579423	0.263376	0.977756	0.905582	0.385744	0.283343	0.596228	0.0977823	0.651794	0.944376	0.992322	1.00336	0.767884	0.994883	1.01113	0.956829
R-MMU-6798695>Neutrophil degranulation	Gaa	P70699	Lysosomal alpha-glucosidase OS=Mus musculus OX=10090 GN=Gaa PE=1 SV=2	1	146	1.25211	-2.61182	1.09631	0.733397	-1.75809	2.00544	-0.0673929	0.362916	0.0877875	0.816982	-0.490919	-1.33727	-1.88254	1.52555	-0.262008	1.78752	-1.76401	-2.86282	-1.38273	0.0414253	0.977756	0.905582	0.385744	0.283343	0.596228	0.0977823	0.651794	0.41171	0.596811	0.985511	0.425471	0.944039	0.769828	0.382378
R-MMU-6798695>Neutrophil degranulation	Cct2	P80314	T-complex protein 1 subunit beta OS=Mus musculus OX=10090 GN=Cct2 PE=1 SV=4	11	146	1.25211	-2.61182	1.09631	0.733397	-1.75809	2.00544	-0.0673929	0.362916	0.0877875	0.816982	0.745457	0.158855	0.631695	-0.468509	-0.603539	0.268951	0.465844	1.1002	1.12745	0.0745676	0.977756	0.905582	0.385744	0.283343	0.596228	0.0977823	0.651794	0.958016	0.992062	0.923664	0.98309	0.915791	1.01988	0.902828
R-MMU-6798695>Neutrophil degranulation	Anpep	P97449	Aminopeptidase N OS=Mus musculus OX=10090 GN=Anpep PE=1 SV=4	1	146	1.25211	-2.61182	1.09631	0.733397	-1.75809	2.00544	-0.0673929	0.362916	0.0877875	0.816982	0.392263	-1.01337	1.46268	-0.370455	-0.724017	-0.291457	0.651065	0.762717	0.436364	0.366131	0.977756	0.905582	0.385744	0.283343	0.596228	0.0977823	0.651794	0.915986	1.00114	0.886606	0.977575	0.956017	0.896664	0.610527
R-MMU-6798695>Neutrophil degranulation	Atp11a	P98197	Phospholipid-transporting ATPase IH OS=Mus musculus OX=10090 GN=Atp11a PE=1 SV=1	1	146	1.25211	-2.61182	1.09631	0.733397	-1.75809	2.00544	-0.0673929	0.362916	0.0877875	0.816982	-0.496815	0.242731	-0.583703	1.35856	1.29701	0.00242604	-0.915496	-1.79382	-1.06537	0.0860257	0.977756	0.905582	0.385744	0.283343	0.596228	0.0977823	0.651794	0.854616	0.694266	0.693187	0.999447	0.942669	1.02265	0.917144
R-MMU-6798695>Neutrophil degranulation	Nme2	Q01768	Nucleoside diphosphate kinase B OS=Mus musculus OX=10090 GN=Nme2 PE=1 SV=1	3	146	1.25211	-2.61182	1.09631	0.733397	-1.75809	2.00544	-0.0673929	0.362916	0.0877875	0.816982	-0.666942	-1.88903	0.178777	0.161865	0.0850454	1.27312	-0.867557	-0.828807	-0.846731	0.142321	0.977756	0.905582	0.385744	0.283343	0.596228	0.0977823	0.651794	0.865887	1.00323	1.00747	0.667052	0.914729	0.452624	0.97473
R-MMU-6798695>Neutrophil degranulation	Vcp	Q01853	Transitional endoplasmic reticulum ATPase OS=Mus musculus OX=10090 GN=Vcp PE=1 SV=4	4	146	1.25211	-2.61182	1.09631	0.733397	-1.75809	2.00544	-0.0673929	0.362916	0.0877875	0.816982	0.398895	0.490211	0.969261	-0.632502	-0.139811	-0.127893	0.578852	0.630022	1.7144	0.019302	0.977756	0.905582	0.385744	0.283343	0.596228	0.0977823	0.651794	0.935228	0.982122	0.999392	0.996812	0.957483	1.02578	0.810577
R-MMU-6798695>Neutrophil degranulation	Jup	Q02257	Junction plakoglobin OS=Mus musculus OX=10090 GN=Jup PE=1 SV=3	3	146	1.25211	-2.61182	1.09631	0.733397	-1.75809	2.00544	-0.0673929	0.362916	0.0877875	0.816982	-0.118037	2.39426	2.03126	-1.77393	1.75955	-3.10216	2.27384	3.80519	0.682278	0.207837	0.977756	0.905582	0.385744	0.283343	0.596228	0.0977823	0.651794	0.189843	0.440015	0.472868	0.033469	0.988778	0.207454	0.326539
R-MMU-6798695>Neutrophil degranulation	Fabp5	Q05816	Fatty acid-binding protein 5 OS=Mus musculus OX=10090 GN=Fabp5 PE=1 SV=3	1	146	1.25211	-2.61182	1.09631	0.733397	-1.75809	2.00544	-0.0673929	0.362916	0.0877875	0.816982	-0.73996	-1.79924	-2.39208	0.416477	0.822462	2.20324	-2.18212	-2.6217	-1.73701	0.0183228	0.977756	0.905582	0.385744	0.283343	0.596228	0.0977823	0.651794	0.220311	0.993939	0.865944	0.249232	0.913594	0.481543	0.168228
R-MMU-6798695>Neutrophil degranulation	Cab39	Q06138	Calcium-binding protein 39 OS=Mus musculus OX=10090 GN=Cab39 PE=1 SV=2	5	146	1.25211	-2.61182	1.09631	0.733397	-1.75809	2.00544	-0.0673929	0.362916	0.0877875	0.816982	-0.639372	0.223346	-0.836634	0.155464	1.22503	1.15264	-0.844028	-1.79201	-1.24892	0.0563741	0.977756	0.905582	0.385744	0.283343	0.596228	0.0977823	0.651794	0.874739	1.00504	0.726501	0.720276	0.917053	1.01938	0.849047
R-MMU-6798695>Neutrophil degranulation	Igf2r	Q07113	Cation-independent mannose-6-phosphate receptor OS=Mus musculus OX=10090 GN=Igf2r PE=1 SV=1	2	146	1.25211	-2.61182	1.09631	0.733397	-1.75809	2.00544	-0.0673929	0.362916	0.0877875	0.816982	1.15736	-1.86368	1.25018	-0.508802	-1.75511	-0.0831785	0.70673	1.66616	0.351392	0.445255	0.977756	0.905582	0.385744	0.283343	0.596228	0.0977823	0.651794	0.900904	0.994762	0.471529	0.998627	0.78193	0.464534	0.707049
R-MMU-6798695>Neutrophil degranulation	Cnn2	Q08093	Calponin-2 OS=Mus musculus OX=10090 GN=Cnn2 PE=1 SV=1	2	146	1.25211	-2.61182	1.09631	0.733397	-1.75809	2.00544	-0.0673929	0.362916	0.0877875	0.816982	0.520924	0.274833	0.176544	-0.352653	0.259815	0.137997	0.19521	0.136836	0.65544	0.221085	0.977756	0.905582	0.385744	0.283343	0.596228	0.0977823	0.651794	0.984851	1.00135	0.984229	0.994815	0.941728	1.02173	0.97214
R-MMU-6798695>Neutrophil degranulation	Psmd1	Q3TXS7	26S proteasome non-ATPase regulatory subunit 1 OS=Mus musculus OX=10090 GN=Psmd1 PE=1 SV=1	2	146	1.25211	-2.61182	1.09631	0.733397	-1.75809	2.00544	-0.0673929	0.362916	0.0877875	0.816982	1.44856	-0.153383	0.109599	-0.0705914	-1.1951	0.202498	0.535943	0.18019	0.556839	0.277435	0.977756	0.905582	0.385744	0.283343	0.596228	0.0977823	0.651794	0.941726	0.994624	0.734222	0.98937	0.64419	1.02162	0.985664
R-MMU-6798695>Neutrophil degranulation	Pdap1	Q3UHX2	28 kDa heat- and acid-stable phosphoprotein OS=Mus musculus OX=10090 GN=Pdap1 PE=1 SV=1	4	146	1.25211	-2.61182	1.09631	0.733397	-1.75809	2.00544	-0.0673929	0.362916	0.0877875	0.816982	-0.190005	1.85207	-0.211122	0.0543006	0.639373	0.284622	0.0758748	-0.474627	-0.0787647	0.834133	0.977756	0.905582	0.385744	0.283343	0.596228	0.0977823	0.651794	0.99527	0.992383	0.919283	0.974804	0.978562	0.469552	0.966467
R-MMU-6798695>Neutrophil degranulation	Serpina3g	Q5I2A0	Serine protease inhibitor A3G OS=Mus musculus OX=10090 GN=Serpina3g PE=1 SV=2	1	146	1.25211	-2.61182	1.09631	0.733397	-1.75809	2.00544	-0.0673929	0.362916	0.0877875	0.816982	1.99453	0.630733	2.87266	-4.27501	-2.6515	-3.3771	3.82763	5.37163	2.55243	0.00280269	0.977756	0.905582	0.385744	0.283343	0.596228	0.0977823	0.651794	0.00328219	0.000588023	0.121976	0.0155774	0.372358	0.999046	0.0632876
R-MMU-6798695>Neutrophil degranulation	Serpinb6	Q60854	Serpin B6 OS=Mus musculus OX=10090 GN=Serpinb6 PE=1 SV=1	3	146	1.25211	-2.61182	1.09631	0.733397	-1.75809	2.00544	-0.0673929	0.362916	0.0877875	0.816982	0.223814	-1.30017	-0.192129	-0.210246	-0.213631	1.27639	-0.492661	0.0181167	0.452499	0.352777	0.977756	0.905582	0.385744	0.283343	0.596228	0.0977823	0.651794	0.946138	1.001	0.994526	0.667795	0.973745	0.766222	0.973542
R-MMU-6798695>Neutrophil degranulation	Psap	Q61207	Prosaposin OS=Mus musculus OX=10090 GN=Psap PE=1 SV=2	3	146	1.25211	-2.61182	1.09631	0.733397	-1.75809	2.00544	-0.0673929	0.362916	0.0877875	0.816982	0.500997	-4.61646	0.800567	-0.833199	-1.51566	1.01765	0.688875	1.3342	0.126606	0.747127	0.977756	0.905582	0.385744	0.283343	0.596228	0.0977823	0.651794	0.901962	0.950071	0.583827	0.790421	0.943149	0.000313354	0.858641
R-MMU-6798695>Neutrophil degranulation	Dsg1a	Q61495	Desmoglein-1-alpha OS=Mus musculus OX=10090 GN=Dsg1a PE=2 SV=2	1	146	1.25211	-2.61182	1.09631	0.733397	-1.75809	2.00544	-0.0673929	0.362916	0.0877875	0.816982	0.129273	-0.0170245	1.98259	-2.14269	0.78202	-1.1228	1.24875	1.25207	0.642862	0.227582	0.977756	0.905582	0.385744	0.283343	0.596228	0.0977823	0.651794	0.700682	0.268624	0.869608	0.732871	0.989525	1.00026	0.33281
R-MMU-6798695>Neutrophil degranulation	Gdi2	Q61598	Rab GDP dissociation inhibitor beta OS=Mus musculus OX=10090 GN=Gdi2 PE=1 SV=1	5	146	1.25211	-2.61182	1.09631	0.733397	-1.75809	2.00544	-0.0673929	0.362916	0.0877875	0.816982	0.699075	0.3818	0.567549	-0.382674	-0.0642969	-0.0316149	0.435298	0.631846	2.09193	0.0080922	0.977756	0.905582	0.385744	0.283343	0.596228	0.0977823	0.651794	0.946889	0.999051	1.00873	1.0018	0.917009	1.03283	0.914316
R-MMU-6798695>Neutrophil degranulation	Hspa1a	Q61696	Heat shock 70 kDa protein 1A OS=Mus musculus OX=10090 GN=Hspa1a PE=1 SV=2	2	146	1.25211	-2.61182	1.09631	0.733397	-1.75809	2.00544	-0.0673929	0.362916	0.0877875	0.816982	-0.623642	0.0818867	-0.838468	0.866381	2.0829	0.210711	-1.05045	-1.49002	-1.15739	0.0696008	0.977756	0.905582	0.385744	0.283343	0.596228	0.0977823	0.651794	0.803821	0.945115	0.326533	0.993142	0.926105	1.011	0.850595
R-MMU-6798695>Neutrophil degranulation	Cd47	Q61735	Leukocyte surface antigen CD47 OS=Mus musculus OX=10090 GN=Cd47 PE=1 SV=2	2	146	1.25211	-2.61182	1.09631	0.733397	-1.75809	2.00544	-0.0673929	0.362916	0.0877875	0.816982	0.207783	-0.573296	0.588419	-0.511636	-0.036954	1.11832	-0.0398812	0.244737	0.0681178	0.854835	0.977756	0.905582	0.385744	0.283343	0.596228	0.0977823	0.651794	0.996441	0.99489	1.00169	0.733947	0.977335	1.02186	0.917148
R-MMU-6798695>Neutrophil degranulation	Ddx3x	Q62167	ATP-dependent RNA helicase DDX3X OS=Mus musculus OX=10090 GN=Ddx3x PE=1 SV=3	2	146	1.25211	-2.61182	1.09631	0.733397	-1.75809	2.00544	-0.0673929	0.362916	0.0877875	0.816982	-0.49186	-0.175542	0.146174	0.487829	0.396897	0.557795	-0.456198	-0.663371	-1.58231	0.0261631	0.977756	0.905582	0.385744	0.283343	0.596228	0.0977823	0.651794	0.947791	0.996388	0.963225	0.923942	0.94402	1.02022	0.974049
R-MMU-6798695>Neutrophil degranulation	Vat1	Q62465	Synaptic vesicle membrane protein VAT-1 homolog OS=Mus musculus OX=10090 GN=Vat1 PE=1 SV=3	2	146	1.25211	-2.61182	1.09631	0.733397	-1.75809	2.00544	-0.0673929	0.362916	0.0877875	0.816982	-1.03385	0.836657	-0.0406316	0.195195	0.838332	0.602277	-0.465177	-0.642909	-0.473305	0.336275	0.977756	0.905582	0.385744	0.283343	0.596228	0.0977823	0.651794	0.955767	1.00511	0.863398	0.909134	0.829607	0.962024	0.995825
R-MMU-6798695>Neutrophil degranulation	Ptprj	Q64455	Receptor-type tyrosine-protein phosphatase eta OS=Mus musculus OX=10090 GN=Ptprj PE=1 SV=2	1	146	1.25211	-2.61182	1.09631	0.733397	-1.75809	2.00544	-0.0673929	0.362916	0.0877875	0.816982	0.380428	1.06771	1.40895	-1.89715	-0.84352	-0.103062	1.4398	1.91123	1.4647	0.0343003	0.977756	0.905582	0.385744	0.283343	0.596228	0.0977823	0.651794	0.597219	0.381688	0.862277	0.999475	0.95895	0.880099	0.641613
R-MMU-6798695>Neutrophil degranulation	Vcl	Q64727	Vinculin OS=Mus musculus OX=10090 GN=Vcl PE=1 SV=4	15	146	1.25211	-2.61182	1.09631	0.733397	-1.75809	2.00544	-0.0673929	0.362916	0.0877875	0.816982	-0.0455479	0.116188	-0.112986	-0.241281	0.163035	0.946917	-0.212911	-0.208583	-0.355605	0.440956	0.977756	0.905582	0.385744	0.283343	0.596228	0.0977823	0.651794	0.987838	1.00197	0.994258	0.813359	0.993914	1.01028	0.986447
R-MMU-6798695>Neutrophil degranulation	Cep290	Q6A078	Centrosomal protein of 290 kDa OS=Mus musculus OX=10090 GN=Cep290 PE=1 SV=2	2	146	1.25211	-2.61182	1.09631	0.733397	-1.75809	2.00544	-0.0673929	0.362916	0.0877875	0.816982	-0.209393	1.26286	0.196982	-0.986795	-1.25347	1.0716	0.463214	1.18378	0.398575	0.399416	0.977756	0.905582	0.385744	0.283343	0.596228	0.0977823	0.651794	0.951005	0.881606	0.717991	0.764463	0.978239	0.781656	0.969948
R-MMU-6798695>Neutrophil degranulation	Ano6	Q6P9J9	Anoctamin-6 OS=Mus musculus OX=10090 GN=Ano6 PE=1 SV=1	1	146	1.25211	-2.61182	1.09631	0.733397	-1.75809	2.00544	-0.0673929	0.362916	0.0877875	0.816982	-0.673187	0.0726623	-0.472426	2.24471	1.34552	0.213394	-1.17253	-1.81794	-1.21526	0.0609176	0.977756	0.905582	0.385744	0.283343	0.596228	0.0977823	0.651794	0.752621	0.218546	0.666797	0.993103	0.916706	1.00987	0.932681
R-MMU-6798695>Neutrophil degranulation	Cand1	Q6ZQ38	Cullin-associated NEDD8-dissociated protein 1 OS=Mus musculus OX=10090 GN=Cand1 PE=1 SV=2	4	146	1.25211	-2.61182	1.09631	0.733397	-1.75809	2.00544	-0.0673929	0.362916	0.0877875	0.816982	0.808494	0.440686	0.813751	-0.588189	-0.676412	-0.0475955	0.711519	1.39668	2.07779	0.00836003	0.977756	0.905582	0.385744	0.283343	0.596228	0.0977823	0.651794	0.898825	0.983573	0.908356	0.997925	0.89189	1.02904	0.854018
R-MMU-6798695>Neutrophil degranulation	Cyfip1	Q7TMB8	Cytoplasmic FMR1-interacting protein 1 OS=Mus musculus OX=10090 GN=Cyfip1 PE=1 SV=1	6	146	1.25211	-2.61182	1.09631	0.733397	-1.75809	2.00544	-0.0673929	0.362916	0.0877875	0.816982	-0.762802	0.175342	-0.543641	0.936477	1.29878	0.537711	-0.841441	-1.48012	-1.65408	0.0221781	0.977756	0.905582	0.385744	0.283343	0.596228	0.0977823	0.651794	0.875259	0.912647	0.694431	0.929557	0.904931	1.01957	0.92413
R-MMU-6798695>Neutrophil degranulation	Huwe1	Q7TMY8	E3 ubiquitin-protein ligase HUWE1 OS=Mus musculus OX=10090 GN=Huwe1 PE=1 SV=5	1	146	1.25211	-2.61182	1.09631	0.733397	-1.75809	2.00544	-0.0673929	0.362916	0.0877875	0.816982	0.621499	-0.788234	-0.413137	0.689411	0.458903	0.345771	-0.517203	-0.87204	-0.730499	0.185995	0.977756	0.905582	0.385744	0.283343	0.596228	0.0977823	0.651794	0.944763	0.983851	0.955578	0.974934	0.925218	0.964588	0.940254
R-MMU-6798695>Neutrophil degranulation	Gns	Q8BFR4	N-acetylglucosamine-6-sulfatase OS=Mus musculus OX=10090 GN=Gns PE=1 SV=1	1	146	1.25211	-2.61182	1.09631	0.733397	-1.75809	2.00544	-0.0673929	0.362916	0.0877875	0.816982	-0.0360253	-0.663026	0.678376	0.784467	-0.268987	0.00871017	-0.107499	-0.0447355	-0.133967	0.734569	0.977756	0.905582	0.385744	0.283343	0.596228	0.0977823	0.651794	0.992652	0.967202	0.982207	0.997881	0.993946	0.991973	0.889287
R-MMU-6798695>Neutrophil degranulation	Psmd11	Q8BG32	26S proteasome non-ATPase regulatory subunit 11 OS=Mus musculus OX=10090 GN=Psmd11 PE=1 SV=3	4	146	1.25211	-2.61182	1.09631	0.733397	-1.75809	2.00544	-0.0673929	0.362916	0.0877875	0.816982	1.62086	0.0688795	-0.149573	-0.281263	-0.933738	0.357694	0.490144	0.350142	0.524046	0.299195	0.977756	0.905582	0.385744	0.283343	0.596228	0.0977823	0.651794	0.945859	0.999755	0.830712	0.97106	0.568908	1.0086	0.974062
R-MMU-6798695>Neutrophil degranulation	Ckap4	Q8BMK4	Cytoskeleton-associated protein 4 OS=Mus musculus OX=10090 GN=Ckap4 PE=1 SV=2	2	146	1.25211	-2.61182	1.09631	0.733397	-1.75809	2.00544	-0.0673929	0.362916	0.0877875	0.816982	0.743126	1.05968	0.570936	-1.88469	0.737265	-0.149215	0.823642	0.892341	0.713801	0.193285	0.977756	0.905582	0.385744	0.283343	0.596228	0.0977823	0.651794	0.881229	0.385634	0.884018	0.996467	0.912287	0.883766	0.91673
R-MMU-6798695>Neutrophil degranulation	Cpne3	Q8BT60	Copine-3 OS=Mus musculus OX=10090 GN=Cpne3 PE=1 SV=2	3	146	1.25211	-2.61182	1.09631	0.733397	-1.75809	2.00544	-0.0673929	0.362916	0.0877875	0.816982	0.50052	-0.729902	0.788645	-0.188968	-0.512841	0.268892	0.22216	0.689488	0.253488	0.557844	0.977756	0.905582	0.385744	0.283343	0.596228	0.0977823	0.651794	0.985755	1.00267	0.939378	0.982298	0.942665	0.981861	0.863026
R-MMU-6798695>Neutrophil degranulation	Cpne1	Q8C166	Copine-1 OS=Mus musculus OX=10090 GN=Cpne1 PE=1 SV=1	1	146	1.25211	-2.61182	1.09631	0.733397	-1.75809	2.00544	-0.0673929	0.362916	0.0877875	0.816982	0.568601	-0.781674	1.44713	-1.30594	-0.191711	-0.224357	0.814057	0.792958	0.591418	0.256202	0.977756	0.905582	0.385744	0.283343	0.596228	0.0977823	0.651794	0.882489	0.730914	0.991239	0.991914	0.929663	0.964235	0.621531
R-MMU-6798695>Neutrophil degranulation	Pygb	Q8CI94	Glycogen phosphorylase, brain form OS=Mus musculus OX=10090 GN=Pygb PE=1 SV=3	2	146	1.25211	-2.61182	1.09631	0.733397	-1.75809	2.00544	-0.0673929	0.362916	0.0877875	0.816982	1.1013	-0.225672	0.984667	-0.531494	-0.490599	-0.362951	0.76446	1.47527	1.19024	0.0645296	0.977756	0.905582	0.385744	0.283343	0.596228	0.0977823	0.651794	0.878253	0.994775	0.945372	0.970284	0.799037	1.01801	0.806947
R-MMU-6798695>Neutrophil degranulation	Scamp1	Q8K021	Secretory carrier-associated membrane protein 1 OS=Mus musculus OX=10090 GN=Scamp1 PE=1 SV=1	2	146	1.25211	-2.61182	1.09631	0.733397	-1.75809	2.00544	-0.0673929	0.362916	0.0877875	0.816982	0.871002	0.0859065	0.31029	-0.176018	-0.0803624	-0.0107552	0.342599	0.390653	1.00688	0.0984285	0.977756	0.905582	0.385744	0.283343	0.596228	0.0977823	0.651794	0.971835	1.00401	1.00923	0.997628	0.886433	1.01057	0.957678
R-MMU-6798695>Neutrophil degranulation	Plekho2	Q8K124	Pleckstrin homology domain-containing family O member 2 OS=Mus musculus OX=10090 GN=Plekho2 PE=1 SV=1	3	146	1.25211	-2.61182	1.09631	0.733397	-1.75809	2.00544	-0.0673929	0.362916	0.0877875	0.816982	-1.10306	1.89019	-1.06577	0.609346	1.50892	1.09239	-0.823274	-2.15816	-0.494965	0.319915	0.977756	0.905582	0.385744	0.283343	0.596228	0.0977823	0.651794	0.88037	0.986363	0.584269	0.750776	0.798413	0.453837	0.772987
R-MMU-6798695>Neutrophil degranulation	Tspan14	Q8QZY6	Tetraspanin-14 OS=Mus musculus OX=10090 GN=Tspan14 PE=1 SV=1	2	146	1.25211	-2.61182	1.09631	0.733397	-1.75809	2.00544	-0.0673929	0.362916	0.0877875	0.816982	-0.546656	-1.61117	-0.439895	0.429454	0.0834198	1.47779	-1.09157	-0.97611	-1.2771	0.0528326	0.977756	0.905582	0.385744	0.283343	0.596228	0.0977823	0.651794	0.789046	0.991108	1.00812	0.554022	0.937199	0.621768	0.935665
R-MMU-6798695>Neutrophil degranulation	Apeh	Q8R146	Acylamino-acid-releasing enzyme OS=Mus musculus OX=10090 GN=Apeh PE=1 SV=3	4	146	1.25211	-2.61182	1.09631	0.733397	-1.75809	2.00544	-0.0673929	0.362916	0.0877875	0.816982	0.417992	-0.305403	0.595662	-0.105957	0.0376838	0.178428	0.128371	0.380308	0.278824	0.526231	0.977756	0.905582	0.385744	0.283343	0.596228	0.0977823	0.651794	0.990312	0.998478	1.00253	0.990604	0.948039	1.02356	0.914364
R-MMU-6798695>Neutrophil degranulation	Dync1li1	Q8R1Q8	Cytoplasmic dynein 1 light intermediate chain 1 OS=Mus musculus OX=10090 GN=Dync1li1 PE=1 SV=1	2	146	1.25211	-2.61182	1.09631	0.733397	-1.75809	2.00544	-0.0673929	0.362916	0.0877875	0.816982	1.46157	0.343105	-0.337279	-0.720931	-1.49773	0.360911	0.683366	1.06404	0.668584	0.214494	0.977756	0.905582	0.385744	0.283343	0.596228	0.0977823	0.651794	0.903752	0.985523	0.588057	0.969625	0.63421	1.02031	0.960398
R-MMU-6798695>Neutrophil degranulation	Bst2	Q8R2Q8	Bone marrow stromal antigen 2 OS=Mus musculus OX=10090 GN=Bst2 PE=1 SV=1	1	146	1.25211	-2.61182	1.09631	0.733397	-1.75809	2.00544	-0.0673929	0.362916	0.0877875	0.816982	-5.37688	-3.86339	-5.98564	2.52734	0.984794	3.2823	-5.83344	-7.90422	-2.86516	0.00136407	0.977756	0.905582	0.385744	0.283343	0.596228	0.0977823	0.651794	5.60796e-07	0.122196	0.816614	0.0209702	1.36988e-05	0.00448858	5.19468e-07
R-MMU-6798695>Neutrophil degranulation	Actr1b	Q8R5C5	Beta-centractin OS=Mus musculus OX=10090 GN=Actr1b PE=1 SV=1	2	146	1.25211	-2.61182	1.09631	0.733397	-1.75809	2.00544	-0.0673929	0.362916	0.0877875	0.816982	0.68539	-0.0381653	0.882348	-0.490364	-1.61127	0.164065	0.778336	1.17575	0.916179	0.121289	0.977756	0.905582	0.385744	0.283343	0.596228	0.0977823	0.651794	0.880046	0.994625	0.539709	0.99648	0.920026	1.00287	0.845191
R-MMU-6798695>Neutrophil degranulation	Psmd2	Q8VDM4	26S proteasome non-ATPase regulatory subunit 2 OS=Mus musculus OX=10090 GN=Psmd2 PE=1 SV=1	4	146	1.25211	-2.61182	1.09631	0.733397	-1.75809	2.00544	-0.0673929	0.362916	0.0877875	0.816982	0.42128	0.240694	0.497028	-0.422871	0.312489	0.145045	0.225925	0.276235	0.729982	0.186216	0.977756	0.905582	0.385744	0.283343	0.596228	0.0977823	0.651794	0.98715	0.992117	0.974332	0.994744	0.947426	1.02107	0.924916
R-MMU-6798695>Neutrophil degranulation	Rab14	Q91V41	Ras-related protein Rab-14 OS=Mus musculus OX=10090 GN=Rab14 PE=1 SV=3	2	146	1.25211	-2.61182	1.09631	0.733397	-1.75809	2.00544	-0.0673929	0.362916	0.0877875	0.816982	0.486837	-0.445868	-0.187759	0.105978	-0.0264509	0.693586	-0.22899	-0.293737	-0.359664	0.436854	0.977756	0.905582	0.385744	0.283343	0.596228	0.0977823	0.651794	0.985925	0.999213	0.999637	0.87866	0.945445	1.02875	0.974379
R-MMU-6798695>Neutrophil degranulation	Acly	Q91V92	ATP-citrate synthase OS=Mus musculus OX=10090 GN=Acly PE=1 SV=1	4	146	1.25211	-2.61182	1.09631	0.733397	-1.75809	2.00544	-0.0673929	0.362916	0.0877875	0.816982	0.647708	0.501686	1.17088	-1.61758	-0.186076	-0.462717	0.931399	1.11043	1.46793	0.0340459	0.977756	0.905582	0.385744	0.283343	0.596228	0.0977823	0.651794	0.844654	0.532816	0.988411	0.95056	0.914221	1.02177	0.732545
R-MMU-6798695>Neutrophil degranulation	Golga7	Q91W53	Golgin subfamily A member 7 OS=Mus musculus OX=10090 GN=Golga7 PE=1 SV=1	1	146	1.25211	-2.61182	1.09631	0.733397	-1.75809	2.00544	-0.0673929	0.362916	0.0877875	0.816982	-0.309595	0.915122	-0.439866	0.760016	1.45057	-0.12318	-0.500874	-1.06961	-0.437696	0.36501	0.977756	0.905582	0.385744	0.283343	0.596228	0.0977823	0.651794	0.948298	0.981361	0.621102	0.997889	0.961715	0.946154	0.934779
R-MMU-6798695>Neutrophil degranulation	Txndc5	Q91W90	Thioredoxin domain-containing protein 5 OS=Mus musculus OX=10090 GN=Txndc5 PE=1 SV=2	1	146	1.25211	-2.61182	1.09631	0.733397	-1.75809	2.00544	-0.0673929	0.362916	0.0877875	0.816982	-0.171709	0.196041	-0.879065	0.871612	-0.57853	1.205	-0.714212	-1.04332	-0.54922	0.282345	0.977756	0.905582	0.385744	0.283343	0.596228	0.0977823	0.651794	0.898025	0.942901	0.924958	0.696161	0.984907	1.02212	0.842647
R-MMU-6798695>Neutrophil degranulation	Rab31	Q921E2	Ras-related protein Rab-31 OS=Mus musculus OX=10090 GN=Rab31 PE=1 SV=1	1	146	1.25211	-2.61182	1.09631	0.733397	-1.75809	2.00544	-0.0673929	0.362916	0.0877875	0.816982	-0.355461	1.03565	-0.380091	0.545576	1.04766	0.0735737	-0.430344	-0.901037	-0.34591	0.45091	0.977756	0.905582	0.385744	0.283343	0.596228	0.0977823	0.651794	0.944567	0.996969	0.793803	0.998673	0.960777	0.893066	0.949447
R-MMU-6798695>Neutrophil degranulation	Rap1b	Q99JI6	Ras-related protein Rap-1b OS=Mus musculus OX=10090 GN=Rap1b PE=1 SV=2	2	146	1.25211	-2.61182	1.09631	0.733397	-1.75809	2.00544	-0.0673929	0.362916	0.0877875	0.816982	-0.805004	-0.0289084	0.122034	-0.666156	0.831258	1.18606	-0.498959	-0.860166	-0.4679	0.340487	0.977756	0.905582	0.385744	0.283343	0.596228	0.0977823	0.651794	0.948355	0.983419	0.864252	0.699538	0.892231	1.00261	0.983097
R-MMU-6798695>Neutrophil degranulation	Arpc5	Q9CPW4	Actin-related protein 2/3 complex subunit 5 OS=Mus musculus OX=10090 GN=Arpc5 PE=1 SV=3	1	146	1.25211	-2.61182	1.09631	0.733397	-1.75809	2.00544	-0.0673929	0.362916	0.0877875	0.816982	0.115311	-0.217061	0.889438	-0.219969	-0.00747556	0.0164274	0.286984	0.122786	0.422216	0.378255	0.977756	0.905582	0.385744	0.283343	0.596228	0.0977823	0.651794	0.975073	1.0002	0.999566	1.00284	0.98741	1.0176	0.837935
R-MMU-6798695>Neutrophil degranulation	Cotl1	Q9CQI6	Coactosin-like protein OS=Mus musculus OX=10090 GN=Cotl1 PE=1 SV=3	1	146	1.25211	-2.61182	1.09631	0.733397	-1.75809	2.00544	-0.0673929	0.362916	0.0877875	0.816982	1.14515	0.702823	0.314422	-0.435452	0.59805	-0.621808	0.679336	1.13828	0.908551	0.123438	0.977756	0.905582	0.385744	0.283343	0.596228	0.0977823	0.651794	0.904979	0.992792	0.924442	0.904289	0.782412	0.989673	0.957055
R-MMU-6798695>Neutrophil degranulation	Ist1	Q9CX00	IST1 homolog OS=Mus musculus OX=10090 GN=Ist1 PE=1 SV=1	3	146	1.25211	-2.61182	1.09631	0.733397	-1.75809	2.00544	-0.0673929	0.362916	0.0877875	0.816982	0.631007	1.1085	0.740659	-0.612227	-0.813862	-0.123028	0.861666	1.35289	2.23149	0.00586821	0.977756	0.905582	0.385744	0.283343	0.596228	0.0977823	0.651794	0.865089	0.987864	0.869952	0.997259	0.922149	0.859435	0.873118
R-MMU-6798695>Neutrophil degranulation	Atp6ap2	Q9CYN9	Renin receptor OS=Mus musculus OX=10090 GN=Atp6ap2 PE=1 SV=2	1	146	1.25211	-2.61182	1.09631	0.733397	-1.75809	2.00544	-0.0673929	0.362916	0.0877875	0.816982	-0.505398	2.11263	-0.323183	-0.457391	0.164299	0.712846	0.0941611	-0.487483	-0.115106	0.767174	0.977756	0.905582	0.385744	0.283343	0.596228	0.0977823	0.651794	0.992228	0.987475	0.995479	0.880065	0.945418	0.312774	0.960428
R-MMU-6798695>Neutrophil degranulation	Pgm1	Q9D0F9	Phosphoglucomutase-1 OS=Mus musculus OX=10090 GN=Pgm1 PE=1 SV=4	2	146	1.25211	-2.61182	1.09631	0.733397	-1.75809	2.00544	-0.0673929	0.362916	0.0877875	0.816982	0.0320902	0.909087	0.43264	-0.704614	0.054462	0.468168	0.325042	0.378178	0.535841	0.291179	0.977756	0.905582	0.385744	0.283343	0.596228	0.0977823	0.651794	0.971584	0.982485	1.01037	0.949646	0.994342	0.9459	0.939443
R-MMU-6798695>Neutrophil degranulation	Gsdmd	Q9D8T2	Gasdermin-D OS=Mus musculus OX=10090 GN=Gsdmd PE=1 SV=1	1	146	1.25211	-2.61182	1.09631	0.733397	-1.75809	2.00544	-0.0673929	0.362916	0.0877875	0.816982	-0.920362	-1.62318	-1.62138	0.509025	0.122	0.802954	-1.49706	-2.13041	-2.43706	0.00365542	0.977756	0.905582	0.385744	0.283343	0.596228	0.0977823	0.651794	0.561586	0.995628	1.00199	0.851065	0.875892	0.614136	0.528698
R-MMU-6798695>Neutrophil degranulation	Psmd12	Q9D8W5	26S proteasome non-ATPase regulatory subunit 12 OS=Mus musculus OX=10090 GN=Psmd12 PE=1 SV=4	1	146	1.25211	-2.61182	1.09631	0.733397	-1.75809	2.00544	-0.0673929	0.362916	0.0877875	0.816982	2.02207	3.33843	-0.768055	2.45418	-0.250885	-4.80859	0.283163	2.27296	0.418802	0.381239	0.977756	0.905582	0.385744	0.283343	0.596228	0.0977823	0.651794	0.973671	0.144811	0.989379	7.57889e-05	0.36292	0.0234127	0.871648
R-MMU-6798695>Neutrophil degranulation	Pgam1	Q9DBJ1	Phosphoglycerate mutase 1 OS=Mus musculus OX=10090 GN=Pgam1 PE=1 SV=3	1	146	1.25211	-2.61182	1.09631	0.733397	-1.75809	2.00544	-0.0673929	0.362916	0.0877875	0.816982	0.263353	0.690902	0.747432	-0.70404	0.453569	-0.186419	0.504512	0.877321	0.903767	0.124805	0.977756	0.905582	0.385744	0.283343	0.596228	0.0977823	0.651794	0.946377	0.981828	0.958309	0.990482	0.972525	0.989526	0.873367
R-MMU-6798695>Neutrophil degranulation	Cyb5r3	Q9DCN2	NADH-cytochrome b5 reductase 3 OS=Mus musculus OX=10090 GN=Cyb5r3 PE=1 SV=3	1	146	1.25211	-2.61182	1.09631	0.733397	-1.75809	2.00544	-0.0673929	0.362916	0.0877875	0.816982	0.857763	-0.834518	-0.317471	0.46636	-0.3026	0.582464	-0.278253	-0.783831	-0.238545	0.577371	0.977756	0.905582	0.385744	0.283343	0.596228	0.0977823	0.651794	0.975011	0.991256	0.973616	0.916434	0.887629	0.961721	0.957479
R-MMU-6798695>Neutrophil degranulation	Mvp	Q9EQK5	Major vault protein OS=Mus musculus OX=10090 GN=Mvp PE=1 SV=4	7	146	1.25211	-2.61182	1.09631	0.733397	-1.75809	2.00544	-0.0673929	0.362916	0.0877875	0.816982	-0.21469	-0.688132	-0.530931	3.58593	-1.09591	-0.479419	0.0766254	-0.0515116	-0.318856	0.479893	0.977756	0.905582	0.385744	0.283343	0.596228	0.0977823	0.651794	0.996097	0.0065633	0.769841	0.947461	0.975767	0.988899	0.926852
R-MMU-6798695>Neutrophil degranulation	Rab27a	Q9ERI2	Ras-related protein Rab-27A OS=Mus musculus OX=10090 GN=Rab27a PE=1 SV=1	1	146	1.25211	-2.61182	1.09631	0.733397	-1.75809	2.00544	-0.0673929	0.362916	0.0877875	0.816982	-0.71862	0.0425729	-0.898075	0.396613	0.711657	1.22865	-1.08354	-1.43028	-1.58813	0.0258152	0.977756	0.905582	0.385744	0.283343	0.596228	0.0977823	0.651794	0.789823	0.996146	0.890536	0.684594	0.909526	1.00499	0.836653
R-MMU-6798695>Neutrophil degranulation	Lamtor2	Q9JHS3	Ragulator complex protein LAMTOR2 OS=Mus musculus OX=10090 GN=Lamtor2 PE=1 SV=1	1	146	1.25211	-2.61182	1.09631	0.733397	-1.75809	2.00544	-0.0673929	0.362916	0.0877875	0.816982	0.315015	-1.13968	0.153259	0.320937	-1.15279	0.976669	-0.210888	-0.167679	-0.127957	0.744806	0.977756	0.905582	0.385744	0.283343	0.596228	0.0977823	0.651794	0.984858	0.998137	0.754825	0.804311	0.961552	0.856958	0.976071
R-MMU-6798695>Neutrophil degranulation	Dync1h1	Q9JHU4	Cytoplasmic dynein 1 heavy chain 1 OS=Mus musculus OX=10090 GN=Dync1h1 PE=1 SV=2	12	146	1.25211	-2.61182	1.09631	0.733397	-1.75809	2.00544	-0.0673929	0.362916	0.0877875	0.816982	1.37277	0.926416	1.19462	-1.45478	-1.16952	-0.599925	1.34996	2.36414	2.86127	0.00137634	0.977756	0.905582	0.385744	0.283343	0.596228	0.0977823	0.651794	0.654688	0.630911	0.748316	0.909647	0.682127	0.935763	0.720633
R-MMU-6798695>Neutrophil degranulation	Copb1	Q9JIF7	Coatomer subunit beta OS=Mus musculus OX=10090 GN=Copb1 PE=1 SV=1	1	146	1.25211	-2.61182	1.09631	0.733397	-1.75809	2.00544	-0.0673929	0.362916	0.0877875	0.816982	1.27466	0.923675	0.105566	-0.597686	1.07048	-0.840318	0.692394	1.52136	0.571307	0.268344	0.977756	0.905582	0.385744	0.283343	0.596228	0.0977823	0.651794	0.901334	0.984371	0.783329	0.839791	0.728139	0.937814	0.986173
R-MMU-6798695>Neutrophil degranulation	Iqgap1	Q9JKF1	Ras GTPase-activating-like protein IQGAP1 OS=Mus musculus OX=10090 GN=Iqgap1 PE=1 SV=2	14	146	1.25211	-2.61182	1.09631	0.733397	-1.75809	2.00544	-0.0673929	0.362916	0.0877875	0.816982	0.436531	0.4071	0.613511	0.13011	-0.417599	-0.0166668	0.360542	0.453198	1.53897	0.0289088	0.977756	0.905582	0.385744	0.283343	0.596228	0.0977823	0.651794	0.969092	1.00489	0.957731	1.00336	0.946546	1.03485	0.904024
R-MMU-6798695>Neutrophil degranulation	Rhoa	Q9QUI0	Transforming protein RhoA OS=Mus musculus OX=10090 GN=Rhoa PE=1 SV=1	2	146	1.25211	-2.61182	1.09631	0.733397	-1.75809	2.00544	-0.0673929	0.362916	0.0877875	0.816982	-0.395175	0.568043	-0.0948666	-0.658847	0.641344	0.73669	-0.196458	-0.73621	-0.149549	0.708681	0.977756	0.905582	0.385744	0.283343	0.596228	0.0977823	0.651794	0.984507	0.976757	0.918147	0.875401	0.956699	1.02191	0.987962
R-MMU-6798695>Neutrophil degranulation	Tlr2	Q9QUN7	Toll-like receptor 2 OS=Mus musculus OX=10090 GN=Tlr2 PE=1 SV=1	1	146	1.25211	-2.61182	1.09631	0.733397	-1.75809	2.00544	-0.0673929	0.362916	0.0877875	0.816982	-0.914376	-1.99919	-1.96303	0.570374	1.60153	1.79864	-2.23943	-3.56456	-2.31816	0.00480659	0.977756	0.905582	0.385744	0.283343	0.596228	0.0977823	0.651794	0.201863	0.993883	0.542918	0.421947	0.877628	0.382991	0.337009
R-MMU-6798695>Neutrophil degranulation	Ppie	Q9QZH3	Peptidyl-prolyl cis-trans isomerase E OS=Mus musculus OX=10090 GN=Ppie PE=1 SV=2	1	146	1.25211	-2.61182	1.09631	0.733397	-1.75809	2.00544	-0.0673929	0.362916	0.0877875	0.816982	-0.871578	0.947706	-0.359281	-0.0666722	0.361288	1.11358	-0.493845	-0.72057	-0.366995	0.429541	0.977756	0.905582	0.385744	0.283343	0.596228	0.0977823	0.651794	0.946856	0.995011	0.966536	0.738185	0.888546	0.92891	0.960508
R-MMU-6798695>Neutrophil degranulation	Psmd13	Q9WVJ2	26S proteasome non-ATPase regulatory subunit 13 OS=Mus musculus OX=10090 GN=Psmd13 PE=1 SV=1	2	146	1.25211	-2.61182	1.09631	0.733397	-1.75809	2.00544	-0.0673929	0.362916	0.0877875	0.816982	0.618659	-0.531697	0.535562	-0.321459	-1.31696	0.710593	0.336949	0.857022	0.303569	0.497085	0.977756	0.905582	0.385744	0.283343	0.596228	0.0977823	0.651794	0.972129	0.998531	0.682497	0.881518	0.926236	1.03079	0.924848
R-MMU-6798695>Neutrophil degranulation	Npc2	Q9Z0J0	NPC intracellular cholesterol transporter 2 OS=Mus musculus OX=10090 GN=Npc2 PE=1 SV=1	2	146	1.25211	-2.61182	1.09631	0.733397	-1.75809	2.00544	-0.0673929	0.362916	0.0877875	0.816982	-0.612879	-2.28011	-0.517011	0.318426	-2.22331	2.24264	-1.55888	-0.931305	-0.369604	0.426969	0.977756	0.905582	0.385744	0.283343	0.596228	0.0977823	0.651794	0.524723	0.998834	0.278516	0.232479	0.931714	0.247412	0.924017
R-MMU-983168>Antigen processing: Ubiquitination & Proteasome degradation	Ubr4	A2AN08	E3 ubiquitin-protein ligase UBR4 OS=Mus musculus OX=10090 GN=Ubr4 PE=1 SV=1	1	48	2.97578	-0.0994109	2.40067	-1.19044	-1.29389	-0.140165	1.8786	3.59111	1.22114	0.0600977	0.926603	-0.48343	0.47551	0.300874	-0.592294	-0.0526853	0.344715	0.528195	0.357619	0.438916	0.281068	0.699402	0.589649	0.970636	0.0489053	0.995448	0.134379	0.971505	0.997322	0.924461	0.997295	0.873849	1.02205	0.933242
R-MMU-983168>Antigen processing: Ubiquitination & Proteasome degradation	Rnf213	E9Q555	E3 ubiquitin-protein ligase RNF213 OS=Mus musculus OX=10090 GN=Rnf213 PE=1 SV=3	1	48	2.97578	-0.0994109	2.40067	-1.19044	-1.29389	-0.140165	1.8786	3.59111	1.22114	0.0600977	-1.75143	-1.02779	-1.41523	1.40817	0.0881597	1.83741	-2.05947	-2.8234	-1.94256	0.0114141	0.281068	0.699402	0.589649	0.970636	0.0489053	0.995448	0.134379	0.285218	0.659111	1.00932	0.407031	0.483241	0.891184	0.639501
R-MMU-983168>Antigen processing: Ubiquitination & Proteasome degradation	Trip12	G5E870	E3 ubiquitin-protein ligase TRIP12 OS=Mus musculus OX=10090 GN=Trip12 PE=1 SV=1	1	48	2.97578	-0.0994109	2.40067	-1.19044	-1.29389	-0.140165	1.8786	3.59111	1.22114	0.0600977	-1.3733	0.435173	-1.85151	0.850664	2.16911	0.902439	-1.84404	-2.27574	-1.28109	0.0523493	0.281068	0.699402	0.589649	0.970636	0.0489053	0.995448	0.134379	0.378497	0.94242	0.28992	0.830089	0.68527	1.03305	0.399493
R-MMU-983168>Antigen processing: Ubiquitination & Proteasome degradation	Psmb1	O09061	Proteasome subunit beta type-1 OS=Mus musculus OX=10090 GN=Psmb1 PE=1 SV=1	1	48	2.97578	-0.0994109	2.40067	-1.19044	-1.29389	-0.140165	1.8786	3.59111	1.22114	0.0600977	0.59109	-2.19572	1.50066	-1.63069	-1.18048	0.507345	0.676266	1.77157	0.22207	0.599695	0.281068	0.699402	0.589649	0.970636	0.0489053	0.995448	0.134379	0.906242	0.526054	0.7427	0.942306	0.926878	0.27447	0.588295
R-MMU-983168>Antigen processing: Ubiquitination & Proteasome degradation	Psmd14	O35593	26S proteasome non-ATPase regulatory subunit 14 OS=Mus musculus OX=10090 GN=Psmd14 PE=1 SV=2	1	48	2.97578	-0.0994109	2.40067	-1.19044	-1.29389	-0.140165	1.8786	3.59111	1.22114	0.0600977	0.300898	-0.065794	0.736445	0.308231	-0.435593	-0.0719108	0.304929	0.372809	0.546002	0.284445	0.281068	0.699402	0.589649	0.970636	0.0489053	0.995448	0.134379	0.972209	0.998117	0.957931	0.997151	0.967581	1.00676	0.871111
R-MMU-983168>Antigen processing: Ubiquitination & Proteasome degradation	Psma3	O70435	Proteasome subunit alpha type-3 OS=Mus musculus OX=10090 GN=Psma3 PE=1 SV=3	1	48	2.97578	-0.0994109	2.40067	-1.19044	-1.29389	-0.140165	1.8786	3.59111	1.22114	0.0600977	-0.367575	-0.0810117	0.733	-0.96083	0.227689	0.627768	0.0915734	-0.308701	-0.0789991	0.833683	0.281068	0.699402	0.589649	0.970636	0.0489053	0.995448	0.134379	0.990758	0.903113	0.995431	0.904016	0.959324	1.00948	0.871659
R-MMU-983168>Antigen processing: Ubiquitination & Proteasome degradation	Psmc3	O88685	26S proteasome regulatory subunit 6A OS=Mus musculus OX=10090 GN=Psmc3 PE=1 SV=2	2	48	2.97578	-0.0994109	2.40067	-1.19044	-1.29389	-0.140165	1.8786	3.59111	1.22114	0.0600977	0.748972	-0.474586	0.518323	-0.235827	-0.17732	0.204272	0.244166	0.695643	0.346035	0.450781	0.281068	0.699402	0.589649	0.970636	0.0489053	0.995448	0.134379	0.982382	1.00377	0.992401	0.990157	0.916623	1.02079	0.925552
R-MMU-983168>Antigen processing: Ubiquitination & Proteasome degradation	Psmd3	P14685	26S proteasome non-ATPase regulatory subunit 3 OS=Mus musculus OX=10090 GN=Psmd3 PE=1 SV=3	1	48	2.97578	-0.0994109	2.40067	-1.19044	-1.29389	-0.140165	1.8786	3.59111	1.22114	0.0600977	0.844892	-0.195889	1.09669	-0.341129	-1.12561	-0.208615	0.892396	1.18602	1.09817	0.0797689	0.281068	0.699402	0.589649	0.970636	0.0489053	0.995448	0.134379	0.862458	1.00088	0.760486	0.993454	0.888512	1.02141	0.761461
R-MMU-983168>Antigen processing: Ubiquitination & Proteasome degradation	Psmd7	P26516	26S proteasome non-ATPase regulatory subunit 7 OS=Mus musculus OX=10090 GN=Psmd7 PE=1 SV=2	1	48	2.97578	-0.0994109	2.40067	-1.19044	-1.29389	-0.140165	1.8786	3.59111	1.22114	0.0600977	-0.057213	0.805958	0.451677	0.792351	-0.052385	-0.297605	0.172728	0.504062	0.240357	0.574967	0.281068	0.699402	0.589649	0.970636	0.0489053	0.995448	0.134379	0.983218	0.965856	1.01064	0.97762	0.991399	0.959378	0.930901
R-MMU-983168>Antigen processing: Ubiquitination & Proteasome degradation	Psmc2	P46471	26S proteasome regulatory subunit 7 OS=Mus musculus OX=10090 GN=Psmc2 PE=1 SV=5	3	48	2.97578	-0.0994109	2.40067	-1.19044	-1.29389	-0.140165	1.8786	3.59111	1.22114	0.0600977	0.0461467	-0.462809	0.144403	-0.844724	0.412475	1.0024	-0.215576	-0.366328	-0.186041	0.651567	0.281068	0.699402	0.589649	0.970636	0.0489053	0.995448	0.134379	0.986991	0.945634	0.957417	0.800615	0.995552	1.0207	0.974104
R-MMU-983168>Antigen processing: Ubiquitination & Proteasome degradation	Nedd4	P46935	E3 ubiquitin-protein ligase NEDD4 OS=Mus musculus OX=10090 GN=Nedd4 PE=1 SV=3	2	48	2.97578	-0.0994109	2.40067	-1.19044	-1.29389	-0.140165	1.8786	3.59111	1.22114	0.0600977	-0.878382	0.430461	-0.837374	0.117037	0.760094	1.35796	-0.891029	-1.59747	-0.983269	0.103928	0.281068	0.699402	0.589649	0.970636	0.0489053	0.995448	0.134379	0.858652	0.997928	0.878599	0.62294	0.88851	1.03171	0.85065
R-MMU-983168>Antigen processing: Ubiquitination & Proteasome degradation	Psma2	P49722	Proteasome subunit alpha type-2 OS=Mus musculus OX=10090 GN=Psma2 PE=1 SV=3	1	48	2.97578	-0.0994109	2.40067	-1.19044	-1.29389	-0.140165	1.8786	3.59111	1.22114	0.0600977	1.15042	0.53266	-0.311123	0.369584	-0.577679	0.157684	0.309985	0.374976	0.390855	0.406579	0.281068	0.699402	0.589649	0.970636	0.0489053	0.995448	0.134379	0.970722	0.999133	0.923802	0.992798	0.785775	1.03211	0.957715
R-MMU-983168>Antigen processing: Ubiquitination & Proteasome degradation	Psme3	P61290	Proteasome activator complex subunit 3 OS=Mus musculus OX=10090 GN=Psme3 PE=1 SV=1	1	48	2.97578	-0.0994109	2.40067	-1.19044	-1.29389	-0.140165	1.8786	3.59111	1.22114	0.0600977	-0.666837	-0.274224	-0.0692717	1.01514	-0.0242544	0.704524	-0.721665	-0.978748	-1.19611	0.0636635	0.281068	0.699402	0.589649	0.970636	0.0489053	0.995448	0.134379	0.896369	0.870511	0.997902	0.883965	0.913706	1.02142	0.994281
R-MMU-983168>Antigen processing: Ubiquitination & Proteasome degradation	Psmc1	P62192	26S proteasome regulatory subunit 4 OS=Mus musculus OX=10090 GN=Psmc1 PE=1 SV=1	2	48	2.97578	-0.0994109	2.40067	-1.19044	-1.29389	-0.140165	1.8786	3.59111	1.22114	0.0600977	-1.55665	-0.525333	0.279738	0.216266	0.279168	1.14977	-0.822015	-0.804502	-0.875784	0.133112	0.281068	0.699402	0.589649	0.970636	0.0489053	0.995448	0.134379	0.879298	1.00118	0.976664	0.719376	0.59002	1.02736	0.956247
R-MMU-983168>Antigen processing: Ubiquitination & Proteasome degradation	Psmc6	P62334	26S proteasome regulatory subunit 10B OS=Mus musculus OX=10090 GN=Psmc6 PE=1 SV=1	2	48	2.97578	-0.0994109	2.40067	-1.19044	-1.29389	-0.140165	1.8786	3.59111	1.22114	0.0600977	0.447045	-0.558511	0.653503	-0.78956	0.30951	0.297826	0.177369	0.149219	0.175202	0.668033	0.281068	0.699402	0.589649	0.970636	0.0489053	0.995448	0.134379	0.981382	0.965013	0.973777	0.978268	0.949752	1.02971	0.898817
R-MMU-983168>Antigen processing: Ubiquitination & Proteasome degradation	Elob	P62869	Elongin-B OS=Mus musculus OX=10090 GN=Elob PE=1 SV=1	2	48	2.97578	-0.0994109	2.40067	-1.19044	-1.29389	-0.140165	1.8786	3.59111	1.22114	0.0600977	0.606826	0.40256	0.177546	-0.102153	-0.111047	0.28484	0.236648	0.504713	0.967392	0.107797	0.281068	0.699402	0.589649	0.970636	0.0489053	0.995448	0.134379	0.984503	0.996509	1.00392	0.975442	0.931961	1.03341	0.972771
R-MMU-983168>Antigen processing: Ubiquitination & Proteasome degradation	Uba52	P62984	Ubiquitin-60S ribosomal protein L40 OS=Mus musculus OX=10090 GN=Uba52 PE=1 SV=2	2	48	2.97578	-0.0994109	2.40067	-1.19044	-1.29389	-0.140165	1.8786	3.59111	1.22114	0.0600977	2.50958	2.22478	1.7081	-2.5145	-0.801783	-2.06407	2.62376	4.28885	2.65702	0.00220283	0.281068	0.699402	0.589649	0.970636	0.0489053	0.995448	0.134379	0.0873271	0.125813	0.873133	0.30825	0.164891	0.261867	0.487289
R-MMU-983168>Antigen processing: Ubiquitination & Proteasome degradation	Ube2l3	P68037	Ubiquitin-conjugating enzyme E2 L3 OS=Mus musculus OX=10090 GN=Ube2l3 PE=1 SV=1	1	48	2.97578	-0.0994109	2.40067	-1.19044	-1.29389	-0.140165	1.8786	3.59111	1.22114	0.0600977	1.27186	1.27708	0.559777	-0.74239	-0.0110745	-0.693849	1.06358	1.96571	1.97491	0.0105947	0.281068	0.699402	0.589649	0.970636	0.0489053	0.995448	0.134379	0.794935	0.982274	0.998762	0.881657	0.728094	0.770567	0.914685
R-MMU-983168>Antigen processing: Ubiquitination & Proteasome degradation	Psmb7	P70195	Proteasome subunit beta type-7 OS=Mus musculus OX=10090 GN=Psmb7 PE=1 SV=1	2	48	2.97578	-0.0994109	2.40067	-1.19044	-1.29389	-0.140165	1.8786	3.59111	1.22114	0.0600977	0.805834	0.204353	1.00068	-0.651437	0.0501205	-0.457835	0.701198	1.26367	1.48977	0.0323768	0.281068	0.699402	0.589649	0.970636	0.0489053	0.995448	0.134379	0.900358	0.97812	1.00886	0.949914	0.892525	1.02196	0.799917
R-MMU-983168>Antigen processing: Ubiquitination & Proteasome degradation	Psme1	P97371	Proteasome activator complex subunit 1 OS=Mus musculus OX=10090 GN=Psme1 PE=1 SV=2	3	48	2.97578	-0.0994109	2.40067	-1.19044	-1.29389	-0.140165	1.8786	3.59111	1.22114	0.0600977	-0.821907	-1.83381	-1.11867	1.86801	-0.690008	1.69392	-1.5242	-2.81259	-1.18604	0.065157	0.281068	0.699402	0.589649	0.970636	0.0489053	0.995448	0.134379	0.553469	0.388289	0.902947	0.459666	0.888631	0.472328	0.753874
R-MMU-983168>Antigen processing: Ubiquitination & Proteasome degradation	Psme2	P97372	Proteasome activator complex subunit 2 OS=Mus musculus OX=10090 GN=Psme2 PE=1 SV=4	1	48	2.97578	-0.0994109	2.40067	-1.19044	-1.29389	-0.140165	1.8786	3.59111	1.22114	0.0600977	-0.436869	-1.20444	-1.04728	1.82734	0.325982	0.849228	-1.50563	-1.89651	-1.72126	0.0189994	0.281068	0.699402	0.589649	0.970636	0.0489053	0.995448	0.134379	0.563736	0.409289	0.970656	0.837864	0.947132	0.819019	0.785499
R-MMU-983168>Antigen processing: Ubiquitination & Proteasome degradation	Rbbp6	P97868	E3 ubiquitin-protein ligase RBBP6 OS=Mus musculus OX=10090 GN=Rbbp6 PE=1 SV=5	1	48	2.97578	-0.0994109	2.40067	-1.19044	-1.29389	-0.140165	1.8786	3.59111	1.22114	0.0600977	0.295146	1.30415	1.07797	1.07933	-0.278017	-1.67976	0.881395	1.35599	0.625067	0.237101	0.281068	0.699402	0.589649	0.970636	0.0489053	0.995448	0.134379	0.862364	0.82758	0.976925	0.460564	0.966369	0.767136	0.772608
R-MMU-983168>Antigen processing: Ubiquitination & Proteasome degradation	Uba1	Q02053	Ubiquitin-like modifier-activating enzyme 1 OS=Mus musculus OX=10090 GN=Uba1 PE=1 SV=1	5	48	2.97578	-0.0994109	2.40067	-1.19044	-1.29389	-0.140165	1.8786	3.59111	1.22114	0.0600977	0.234072	-1.04251	0.823217	-0.405595	0.226822	0.14274	-0.0099193	0.0913321	0.00952897	0.978298	0.281068	0.699402	0.589649	0.970636	0.0489053	0.995448	0.134379	1.00039	0.997551	0.995413	0.99293	0.970665	0.889069	0.851386
R-MMU-983168>Antigen processing: Ubiquitination & Proteasome degradation	Npepps	Q11011	Puromycin-sensitive aminopeptidase OS=Mus musculus OX=10090 GN=Npepps PE=1 SV=2	4	48	2.97578	-0.0994109	2.40067	-1.19044	-1.29389	-0.140165	1.8786	3.59111	1.22114	0.0600977	0.127074	0.0202983	-0.246669	-0.0170387	0.975891	0.496082	-0.361212	-0.475784	-0.776539	0.167286	0.281068	0.699402	0.589649	0.970636	0.0489053	0.995448	0.134379	0.969321	0.997442	0.814907	0.950459	0.988428	1.00113	0.966197
R-MMU-983168>Antigen processing: Ubiquitination & Proteasome degradation	Psmd1	Q3TXS7	26S proteasome non-ATPase regulatory subunit 1 OS=Mus musculus OX=10090 GN=Psmd1 PE=1 SV=1	2	48	2.97578	-0.0994109	2.40067	-1.19044	-1.29389	-0.140165	1.8786	3.59111	1.22114	0.0600977	1.44856	-0.153383	0.109599	-0.0705914	-1.1951	0.202498	0.535943	0.18019	0.556839	0.277435	0.281068	0.699402	0.589649	0.970636	0.0489053	0.995448	0.134379	0.941726	0.994624	0.734222	0.98937	0.64419	1.02162	0.985664
R-MMU-983168>Antigen processing: Ubiquitination & Proteasome degradation	Tpp2	Q64514	Tripeptidyl-peptidase 2 OS=Mus musculus OX=10090 GN=Tpp2 PE=1 SV=3	1	48	2.97578	-0.0994109	2.40067	-1.19044	-1.29389	-0.140165	1.8786	3.59111	1.22114	0.0600977	0.477827	0.148271	0.508818	0.101019	-0.226746	0.0388596	0.30461	0.438967	1.24957	0.0562897	0.281068	0.699402	0.589649	0.970636	0.0489053	0.995448	0.134379	0.970802	0.995246	0.994651	0.998701	0.945238	1.0173	0.925925
R-MMU-983168>Antigen processing: Ubiquitination & Proteasome degradation	Huwe1	Q7TMY8	E3 ubiquitin-protein ligase HUWE1 OS=Mus musculus OX=10090 GN=Huwe1 PE=1 SV=5	1	48	2.97578	-0.0994109	2.40067	-1.19044	-1.29389	-0.140165	1.8786	3.59111	1.22114	0.0600977	0.621499	-0.788234	-0.413137	0.689411	0.458903	0.345771	-0.517203	-0.87204	-0.730499	0.185995	0.281068	0.699402	0.589649	0.970636	0.0489053	0.995448	0.134379	0.944763	0.983851	0.955578	0.974934	0.925218	0.964588	0.940254
R-MMU-983168>Antigen processing: Ubiquitination & Proteasome degradation	Fbxo2	Q80UW2	F-box only protein 2 OS=Mus musculus OX=10090 GN=Fbxo2 PE=1 SV=1	1	48	2.97578	-0.0994109	2.40067	-1.19044	-1.29389	-0.140165	1.8786	3.59111	1.22114	0.0600977	-1.28841	-1.89538	0.12392	-0.0360967	-0.581031	1.81416	-1.11991	-1.25232	-0.686997	0.20559	0.281068	0.699402	0.589649	0.970636	0.0489053	0.995448	0.134379	0.776978	0.992483	0.927455	0.417914	0.723374	0.45092	0.982211
R-MMU-983168>Antigen processing: Ubiquitination & Proteasome degradation	Psmd11	Q8BG32	26S proteasome non-ATPase regulatory subunit 11 OS=Mus musculus OX=10090 GN=Psmd11 PE=1 SV=3	4	48	2.97578	-0.0994109	2.40067	-1.19044	-1.29389	-0.140165	1.8786	3.59111	1.22114	0.0600977	1.62086	0.0688795	-0.149573	-0.281263	-0.933738	0.357694	0.490144	0.350142	0.524046	0.299195	0.281068	0.699402	0.589649	0.970636	0.0489053	0.995448	0.134379	0.945859	0.999755	0.830712	0.97106	0.568908	1.0086	0.974062
R-MMU-983168>Antigen processing: Ubiquitination & Proteasome degradation	Lnpep	Q8C129	Leucyl-cystinyl aminopeptidase OS=Mus musculus OX=10090 GN=Lnpep PE=1 SV=1	1	48	2.97578	-0.0994109	2.40067	-1.19044	-1.29389	-0.140165	1.8786	3.59111	1.22114	0.0600977	1.38544	-0.0174148	1.7803	-1.21287	-1.02914	-1.33744	1.82451	2.59832	1.81285	0.0153867	0.281068	0.699402	0.589649	0.970636	0.0489053	0.995448	0.134379	0.384521	0.775255	0.802075	0.632459	0.677728	1.00135	0.442809
R-MMU-983168>Antigen processing: Ubiquitination & Proteasome degradation	Thop1	Q8C1A5	Thimet oligopeptidase OS=Mus musculus OX=10090 GN=Thop1 PE=1 SV=1	1	48	2.97578	-0.0994109	2.40067	-1.19044	-1.29389	-0.140165	1.8786	3.59111	1.22114	0.0600977	1.11604	-0.128847	0.185621	-0.716847	-0.668304	0.574878	0.464003	0.853925	0.513699	0.306408	0.281068	0.699402	0.589649	0.970636	0.0489053	0.995448	0.134379	0.953092	0.983671	0.913153	0.919607	0.786686	1.0108	0.973217
R-MMU-983168>Antigen processing: Ubiquitination & Proteasome degradation	Nedd4l	Q8CFI0	E3 ubiquitin-protein ligase NEDD4-like OS=Mus musculus OX=10090 GN=Nedd4l PE=1 SV=2	4	48	2.97578	-0.0994109	2.40067	-1.19044	-1.29389	-0.140165	1.8786	3.59111	1.22114	0.0600977	1.26911	0.220328	1.34473	-1.59141	-1.16268	-0.996109	1.375	2.43179	2.25467	0.00556323	0.281068	0.699402	0.589649	0.970636	0.0489053	0.995448	0.134379	0.643585	0.556054	0.747276	0.799929	0.724424	1.01793	0.667743
R-MMU-983168>Antigen processing: Ubiquitination & Proteasome degradation	Blmh	Q8R016	Bleomycin hydrolase OS=Mus musculus OX=10090 GN=Blmh PE=1 SV=1	1	48	2.97578	-0.0994109	2.40067	-1.19044	-1.29389	-0.140165	1.8786	3.59111	1.22114	0.0600977	0.485878	0.271909	-0.475782	1.03756	0.201191	0.0428602	-0.272287	0.0707186	0.322048	0.476378	0.281068	0.699402	0.589649	0.970636	0.0489053	0.995448	0.134379	0.975679	0.859205	0.995442	0.997547	0.9445	1.02098	0.934858
R-MMU-983168>Antigen processing: Ubiquitination & Proteasome degradation	Psmd2	Q8VDM4	26S proteasome non-ATPase regulatory subunit 2 OS=Mus musculus OX=10090 GN=Psmd2 PE=1 SV=1	4	48	2.97578	-0.0994109	2.40067	-1.19044	-1.29389	-0.140165	1.8786	3.59111	1.22114	0.0600977	0.42128	0.240694	0.497028	-0.422871	0.312489	0.145045	0.225925	0.276235	0.729982	0.186216	0.281068	0.699402	0.589649	0.970636	0.0489053	0.995448	0.134379	0.98715	0.992117	0.974332	0.994744	0.947426	1.02107	0.924916
R-MMU-983168>Antigen processing: Ubiquitination & Proteasome degradation	Psmd8	Q9CX56	26S proteasome non-ATPase regulatory subunit 8 OS=Mus musculus OX=10090 GN=Psmd8 PE=1 SV=2	1	48	2.97578	-0.0994109	2.40067	-1.19044	-1.29389	-0.140165	1.8786	3.59111	1.22114	0.0600977	0.8485	0.447586	1.02227	-0.546308	-0.224383	-0.609911	0.972697	1.39481	2.39292	0.00404652	0.281068	0.699402	0.589649	0.970636	0.0489053	0.995448	0.134379	0.834551	0.997287	0.993547	0.910124	0.88676	1.03016	0.789009
R-MMU-983168>Antigen processing: Ubiquitination & Proteasome degradation	Ube2c	Q9D1C1	Ubiquitin-conjugating enzyme E2 C OS=Mus musculus OX=10090 GN=Ube2c PE=1 SV=1	1	48	2.97578	-0.0994109	2.40067	-1.19044	-1.29389	-0.140165	1.8786	3.59111	1.22114	0.0600977	-0.144227	0.800476	-1.99246	0.201168	2.6934	0.40903	-1.2241	-0.553257	-0.605563	0.247992	0.281068	0.699402	0.589649	0.970636	0.0489053	0.995448	0.134379	0.716244	1.0012	0.116218	0.957246	0.986267	0.959034	0.334898
R-MMU-983168>Antigen processing: Ubiquitination & Proteasome degradation	Cul2	Q9D4H8	Cullin-2 OS=Mus musculus OX=10090 GN=Cul2 PE=1 SV=2	1	48	2.97578	-0.0994109	2.40067	-1.19044	-1.29389	-0.140165	1.8786	3.59111	1.22114	0.0600977	-0.402382	-0.0495939	0.956963	0.0395764	0.0185273	0.0643901	0.117189	-0.0891703	-0.113514	0.769992	0.281068	0.699402	0.589649	0.970636	0.0489053	0.995448	0.134379	0.990259	0.992453	0.999737	0.997645	0.955754	1.00714	0.810589
R-MMU-983168>Antigen processing: Ubiquitination & Proteasome degradation	Cul5	Q9D5V5	Cullin-5 OS=Mus musculus OX=10090 GN=Cul5 PE=1 SV=3	4	48	2.97578	-0.0994109	2.40067	-1.19044	-1.29389	-0.140165	1.8786	3.59111	1.22114	0.0600977	0.467334	-0.907707	-0.213873	-0.0574009	0.111765	0.9454	-0.385117	-0.325638	-0.474797	0.335122	0.281068	0.699402	0.589649	0.970636	0.0489053	0.995448	0.134379	0.96329	0.992669	1.00405	0.813858	0.945677	0.944395	0.96786
R-MMU-983168>Antigen processing: Ubiquitination & Proteasome degradation	Psmd12	Q9D8W5	26S proteasome non-ATPase regulatory subunit 12 OS=Mus musculus OX=10090 GN=Psmd12 PE=1 SV=4	1	48	2.97578	-0.0994109	2.40067	-1.19044	-1.29389	-0.140165	1.8786	3.59111	1.22114	0.0600977	2.02207	3.33843	-0.768055	2.45418	-0.250885	-4.80859	0.283163	2.27296	0.418802	0.381239	0.281068	0.699402	0.589649	0.970636	0.0489053	0.995448	0.134379	0.973671	0.144811	0.989379	7.57889e-05	0.36292	0.0234127	0.871648
R-MMU-983168>Antigen processing: Ubiquitination & Proteasome degradation	Cul3	Q9JLV5	Cullin-3 OS=Mus musculus OX=10090 GN=Cul3 PE=1 SV=1	3	48	2.97578	-0.0994109	2.40067	-1.19044	-1.29389	-0.140165	1.8786	3.59111	1.22114	0.0600977	0.0308255	0.654657	0.307836	-0.720873	0.478188	0.446495	0.149334	-0.138659	-0.238941	0.576845	0.281068	0.699402	0.589649	0.970636	0.0489053	0.995448	0.134379	0.987864	0.984174	0.951736	0.952238	0.993968	0.995746	0.95669
R-MMU-983168>Antigen processing: Ubiquitination & Proteasome degradation	Psma6	Q9QUM9	Proteasome subunit alpha type-6 OS=Mus musculus OX=10090 GN=Psma6 PE=1 SV=1	1	48	2.97578	-0.0994109	2.40067	-1.19044	-1.29389	-0.140165	1.8786	3.59111	1.22114	0.0600977	1.22813	-0.158793	0.357757	-0.339934	0.441763	-0.356261	0.430505	0.697691	0.508301	0.310241	0.281068	0.699402	0.589649	0.970636	0.0489053	0.995448	0.134379	0.945328	1.00116	0.958172	0.969795	0.744717	1.01912	0.960258
R-MMU-983168>Antigen processing: Ubiquitination & Proteasome degradation	Psma4	Q9R1P0	Proteasome subunit alpha type-4 OS=Mus musculus OX=10090 GN=Psma4 PE=1 SV=1	4	48	2.97578	-0.0994109	2.40067	-1.19044	-1.29389	-0.140165	1.8786	3.59111	1.22114	0.0600977	0.0416286	-0.944184	0.700952	-0.630017	-0.799364	0.900638	0.0432858	0.671645	0.0519743	0.887209	0.281068	0.699402	0.589649	0.970636	0.0489053	0.995448	0.134379	0.995064	0.982618	0.873531	0.829659	0.993593	0.930288	0.885804
R-MMU-983168>Antigen processing: Ubiquitination & Proteasome degradation	Psma1	Q9R1P4	Proteasome subunit alpha type-1 OS=Mus musculus OX=10090 GN=Psma1 PE=1 SV=1	3	48	2.97578	-0.0994109	2.40067	-1.19044	-1.29389	-0.140165	1.8786	3.59111	1.22114	0.0600977	1.36663	-0.359265	0.466059	-0.663667	-0.488496	0.0839189	0.550215	0.954555	0.706817	0.196419	0.281068	0.699402	0.589649	0.970636	0.0489053	0.995448	0.134379	0.943745	0.98255	0.945646	0.998736	0.68602	1.0323	0.927136
R-MMU-983168>Antigen processing: Ubiquitination & Proteasome degradation	Skp1	Q9WTX5	S-phase kinase-associated protein 1 OS=Mus musculus OX=10090 GN=Skp1 PE=1 SV=3	1	48	2.97578	-0.0994109	2.40067	-1.19044	-1.29389	-0.140165	1.8786	3.59111	1.22114	0.0600977	0.855722	-0.00199663	3.16671	-2.6701	-0.91842	-3.35507	2.96565	3.52582	1.42627	0.0374742	0.281068	0.699402	0.589649	0.970636	0.0489053	0.995448	0.134379	0.0393476	0.0863372	0.830521	0.0166279	0.886017	1.00118	0.0275233
R-MMU-983168>Antigen processing: Ubiquitination & Proteasome degradation	Cul1	Q9WTX6	Cullin-1 OS=Mus musculus OX=10090 GN=Cul1 PE=1 SV=1	1	48	2.97578	-0.0994109	2.40067	-1.19044	-1.29389	-0.140165	1.8786	3.59111	1.22114	0.0600977	0.961467	-0.150337	-0.0173015	-0.447923	-0.163523	0.501191	0.210995	0.146222	0.268237	0.539217	0.281068	0.699402	0.589649	0.970636	0.0489053	0.995448	0.134379	0.985566	0.987459	0.994604	0.947956	0.854684	1.01786	0.99723
R-MMU-983168>Antigen processing: Ubiquitination & Proteasome degradation	Stub1	Q9WUD1	E3 ubiquitin-protein ligase CHIP OS=Mus musculus OX=10090 GN=Stub1 PE=1 SV=1	1	48	2.97578	-0.0994109	2.40067	-1.19044	-1.29389	-0.140165	1.8786	3.59111	1.22114	0.0600977	-0.776278	0.276557	0.615888	-0.440719	-0.196864	0.813644	-0.043574	0.47342	0.0115908	0.973664	0.281068	0.699402	0.589649	0.970636	0.0489053	0.995448	0.134379	0.996248	0.991181	0.990527	0.849319	0.900068	1.02093	0.902439
R-MMU-983168>Antigen processing: Ubiquitination & Proteasome degradation	Psmd13	Q9WVJ2	26S proteasome non-ATPase regulatory subunit 13 OS=Mus musculus OX=10090 GN=Psmd13 PE=1 SV=1	2	48	2.97578	-0.0994109	2.40067	-1.19044	-1.29389	-0.140165	1.8786	3.59111	1.22114	0.0600977	0.618659	-0.531697	0.535562	-0.321459	-1.31696	0.710593	0.336949	0.857022	0.303569	0.497085	0.281068	0.699402	0.589649	0.970636	0.0489053	0.995448	0.134379	0.972129	0.998531	0.682497	0.881518	0.926236	1.03079	0.924848
R-MMU-983168>Antigen processing: Ubiquitination & Proteasome degradation	Psma7	Q9Z2U0	Proteasome subunit alpha type-7 OS=Mus musculus OX=10090 GN=Psma7 PE=1 SV=1	4	48	2.97578	-0.0994109	2.40067	-1.19044	-1.29389	-0.140165	1.8786	3.59111	1.22114	0.0600977	0.351653	-0.213908	0.74249	-0.103677	-0.0441118	0.0618295	0.203789	0.395764	0.499139	0.316856	0.281068	0.699402	0.589649	0.970636	0.0489053	0.995448	0.134379	0.982575	0.997442	1.00369	0.996889	0.963688	1.01802	0.874459
mmu05165>Human papillomavirus infection	Ubr4	A2AN08	E3 ubiquitin-protein ligase UBR4 OS=Mus musculus OX=10090 GN=Ubr4 PE=1 SV=1	1	47	-0.729266	-0.626581	-2.11626	-0.842478	-0.095018	-0.222657	-1.14668	-0.506609	-0.654225	0.221705	0.926603	-0.48343	0.47551	0.300874	-0.592294	-0.0526853	0.344715	0.528195	0.357619	0.438916	0.604391	0.872553	0.974466	0.976362	0.807912	0.92982	0.223553	0.971505	0.997322	0.924461	0.997295	0.873849	1.02205	0.933242
mmu05165>Human papillomavirus infection	Notch2	O35516	Neurogenic locus notch homolog protein 2 OS=Mus musculus OX=10090 GN=Notch2 PE=1 SV=2	1	47	-0.729266	-0.626581	-2.11626	-0.842478	-0.095018	-0.222657	-1.14668	-0.506609	-0.654225	0.221705	-0.384941	-0.41845	-0.983728	1.67399	1.89227	-0.229787	-1.33508	-2.09244	-1.14516	0.0715882	0.604391	0.872553	0.974466	0.976362	0.807912	0.92982	0.223553	0.65904	0.496771	0.412318	0.991786	0.958001	1.03418	0.806708
mmu05165>Human papillomavirus infection	Itgb3	O54890	Integrin beta-3 OS=Mus musculus OX=10090 GN=Itgb3 PE=1 SV=2	2	47	-0.729266	-0.626581	-2.11626	-0.842478	-0.095018	-0.222657	-1.14668	-0.506609	-0.654225	0.221705	-0.0459876	0.0205487	0.462378	-0.259691	0.600519	0.29605	-0.0474681	-0.275501	-0.0788089	0.834048	0.604391	0.872553	0.974466	0.976362	0.807912	0.92982	0.223553	0.998747	1.00237	0.923823	0.976549	0.994972	1.00163	0.927241
mmu05165>Human papillomavirus infection	Itgb5	O70309	Integrin beta-5 OS=Mus musculus OX=10090 GN=Itgb5 PE=1 SV=2	1	47	-0.729266	-0.626581	-2.11626	-0.842478	-0.095018	-0.222657	-1.14668	-0.506609	-0.654225	0.221705	-1.8984	-2.30101	-0.2686	0.173999	0.368243	1.87492	-1.79219	-2.26664	-1.30858	0.0491383	0.604391	0.872553	0.974466	0.976362	0.807912	0.92982	0.223553	0.397395	1.00343	0.965841	0.387324	0.412639	0.241484	0.960229
mmu05165>Human papillomavirus infection	Ikbkb	O88351	Inhibitor of nuclear factor kappa-B kinase subunit beta OS=Mus musculus OX=10090 GN=Ikbkb PE=1 SV=1	1	47	-0.729266	-0.626581	-2.11626	-0.842478	-0.095018	-0.222657	-1.14668	-0.506609	-0.654225	0.221705	0.393205	0.670604	-0.149595	0.275761	0.0714965	0.292696	0.0316529	0.117444	0.134147	0.734265	0.604391	0.872553	0.974466	0.976362	0.807912	0.92982	0.223553	0.99822	0.998968	1.01156	0.978089	0.955969	0.99326	0.974788
mmu05165>Human papillomavirus infection	H2-K1	P01901	H-2 class I histocompatibility antigen, K-B alpha chain OS=Mus musculus OX=10090 GN=H2-K1 PE=1 SV=1	2	47	-0.729266	-0.626581	-2.11626	-0.842478	-0.095018	-0.222657	-1.14668	-0.506609	-0.654225	0.221705	-2.5644	-2.18096	-2.34198	1.40501	-1.23302	3.218	-2.54954	-3.74698	-1.26356	0.0545054	0.604391	0.872553	0.974466	0.976362	0.807912	0.92982	0.223553	0.102615	0.661107	0.728253	0.0239309	0.152499	0.272089	0.184913
mmu05165>Human papillomavirus infection	Prkaca	P05132	cAMP-dependent protein kinase catalytic subunit alpha OS=Mus musculus OX=10090 GN=Prkaca PE=1 SV=3	3	47	-0.729266	-0.626581	-2.11626	-0.842478	-0.095018	-0.222657	-1.14668	-0.506609	-0.654225	0.221705	0.733815	2.43197	1.31453	-1.23042	-1.22547	-0.819226	1.66613	2.54001	2.12677	0.0074685	0.604391	0.872553	0.974466	0.976362	0.807912	0.92982	0.223553	0.477119	0.765152	0.727611	0.850004	0.912244	0.19203	0.675276
mmu05165>Human papillomavirus infection	Itgb1	P09055	Integrin beta-1 OS=Mus musculus OX=10090 GN=Itgb1 PE=1 SV=1	8	47	-0.729266	-0.626581	-2.11626	-0.842478	-0.095018	-0.222657	-1.14668	-0.506609	-0.654225	0.221705	-0.9668	-0.280033	-0.572025	-0.109417	1.49611	1.02807	-0.935651	-1.6001	-1.28113	0.0523445	0.604391	0.872553	0.974466	0.976362	0.807912	0.92982	0.223553	0.843587	0.996988	0.588124	0.781958	0.855406	1.02113	0.917587
mmu05165>Human papillomavirus infection	Col1a1	P11087	Collagen alpha-1(I) chain OS=Mus musculus OX=10090 GN=Col1a1 PE=1 SV=4	12	47	-0.729266	-0.626581	-2.11626	-0.842478	-0.095018	-0.222657	-1.14668	-0.506609	-0.654225	0.221705	-0.79754	-0.777628	-3.70202	6.80469	-1.3782	-1.3608	-0.526763	0.563257	0.465637	0.342266	0.604391	0.872553	0.974466	0.976362	0.807912	0.92982	0.223553	0.945602	1.04591e-09	0.658892	0.622813	0.890941	0.963601	0.00594784
mmu05165>Human papillomavirus infection	Fn1	P11276	Fibronectin OS=Mus musculus OX=10090 GN=Fn1 PE=1 SV=4	14	47	-0.729266	-0.626581	-2.11626	-0.842478	-0.095018	-0.222657	-1.14668	-0.506609	-0.654225	0.221705	-1.08992	-3.17315	-2.53973	6.26155	-3.22824	-0.0491022	-0.638203	-2.49062	-0.498826	0.317084	0.604391	0.872553	0.974466	0.976362	0.807912	0.92982	0.223553	0.920623	2.90093e-08	0.0315979	0.998112	0.800673	0.0375683	0.121529
mmu05165>Human papillomavirus infection	Fas	P25446	Tumor necrosis factor receptor superfamily member 6 OS=Mus musculus OX=10090 GN=Fas PE=1 SV=2	1	47	-0.729266	-0.626581	-2.11626	-0.842478	-0.095018	-0.222657	-1.14668	-0.506609	-0.654225	0.221705	0.430314	-0.00267267	-0.805754	0.4931	0.119924	0.822228	-0.527263	-0.495773	-0.659491	0.219033	0.604391	0.872553	0.974466	0.976362	0.807912	0.92982	0.223553	0.947124	0.994832	1.00304	0.847688	0.950182	1.00203	0.856164
mmu05165>Human papillomavirus infection	Itgav	P43406	Integrin alpha-V OS=Mus musculus OX=10090 GN=Itgav PE=1 SV=2	6	47	-0.729266	-0.626581	-2.11626	-0.842478	-0.095018	-0.222657	-1.14668	-0.506609	-0.654225	0.221705	-0.25616	0.349034	0.347846	-0.487361	0.789577	0.436221	-0.0899241	-0.088375	-0.0813997	0.829087	0.604391	0.872553	0.974466	0.976362	0.807912	0.92982	0.223553	0.990694	0.995819	0.872829	0.954412	0.971911	1.02398	0.9613
mmu05165>Human papillomavirus infection	Atp6v1a	P50516	V-type proton ATPase catalytic subunit A OS=Mus musculus OX=10090 GN=Atp6v1a PE=1 SV=2	3	47	-0.729266	-0.626581	-2.11626	-0.842478	-0.095018	-0.222657	-1.14668	-0.506609	-0.654225	0.221705	0.50398	-0.488529	-0.00450147	-0.0124989	-0.0716024	0.671384	-0.144074	0.00799746	0.198276	0.633468	0.604391	0.872553	0.974466	0.976362	0.807912	0.92982	0.223553	0.987924	0.998312	1.01222	0.881965	0.944939	1.02657	0.999172
mmu05165>Human papillomavirus infection	Atp6v1e1	P50518	V-type proton ATPase subunit E 1 OS=Mus musculus OX=10090 GN=Atp6v1e1 PE=1 SV=2	2	47	-0.729266	-0.626581	-2.11626	-0.842478	-0.095018	-0.222657	-1.14668	-0.506609	-0.654225	0.221705	0.195949	0.632957	1.11947	-0.594336	-0.348582	-0.150392	0.672251	0.981539	1.5742	0.0266562	0.604391	0.872553	0.974466	0.976362	0.807912	0.92982	0.223553	0.908595	0.982297	0.966751	0.996196	0.978657	1.00022	0.754381
mmu05165>Human papillomavirus infection	Atp6v0d1	P51863	V-type proton ATPase subunit d 1 OS=Mus musculus OX=10090 GN=Atp6v0d1 PE=1 SV=2	2	47	-0.729266	-0.626581	-2.11626	-0.842478	-0.095018	-0.222657	-1.14668	-0.506609	-0.654225	0.221705	0.553169	0.391214	1.12361	-0.250487	0.0650513	-0.713067	0.689131	0.803656	1.44981	0.0354971	0.604391	0.872553	0.974466	0.976362	0.807912	0.92982	0.223553	0.902813	1.00172	1.00883	0.880939	0.937311	1.03522	0.756846
mmu05165>Human papillomavirus infection	Pkm	P52480	Pyruvate kinase PKM OS=Mus musculus OX=10090 GN=Pkm PE=1 SV=4	12	47	-0.729266	-0.626581	-2.11626	-0.842478	-0.095018	-0.222657	-1.14668	-0.506609	-0.654225	0.221705	-0.599958	-0.474151	-0.428553	0.203066	0.605207	1.1942	-0.755075	-1.07936	-1.79118	0.0161741	0.604391	0.872553	0.974466	0.976362	0.807912	0.92982	0.223553	0.882108	1.00274	0.925035	0.697199	0.928783	1.01903	0.939969
mmu05165>Human papillomavirus infection	Cdc42	P60766	Cell division control protein 42 homolog OS=Mus musculus OX=10090 GN=Cdc42 PE=1 SV=2	4	47	-0.729266	-0.626581	-2.11626	-0.842478	-0.095018	-0.222657	-1.14668	-0.506609	-0.654225	0.221705	-0.0431528	1.59503	-0.384324	-0.21221	1.00091	0.382562	-0.0333522	-0.425715	-0.000573252	0.998681	0.604391	0.872553	0.974466	0.976362	0.807912	0.92982	0.223553	0.997539	1.00166	0.812397	0.965895	0.993757	0.615271	0.94698
mmu05165>Human papillomavirus infection	Psmc1	P62192	26S proteasome regulatory subunit 4 OS=Mus musculus OX=10090 GN=Psmc1 PE=1 SV=1	2	47	-0.729266	-0.626581	-2.11626	-0.842478	-0.095018	-0.222657	-1.14668	-0.506609	-0.654225	0.221705	-1.55665	-0.525333	0.279738	0.216266	0.279168	1.14977	-0.822015	-0.804502	-0.875784	0.133112	0.604391	0.872553	0.974466	0.976362	0.807912	0.92982	0.223553	0.879298	1.00118	0.976664	0.719376	0.59002	1.02736	0.956247
mmu05165>Human papillomavirus infection	Atp6v1b2	P62814	V-type proton ATPase subunit B, brain isoform OS=Mus musculus OX=10090 GN=Atp6v1b2 PE=1 SV=1	2	47	-0.729266	-0.626581	-2.11626	-0.842478	-0.095018	-0.222657	-1.14668	-0.506609	-0.654225	0.221705	0.0875939	0.152191	0.468248	1.22617	-0.15153	-0.20258	-0.0139328	0.303721	0.0384641	0.915242	0.604391	0.872553	0.974466	0.976362	0.807912	0.92982	0.223553	1.00065	0.763341	0.99596	0.990101	0.99267	1.02025	0.92952
mmu05165>Human papillomavirus infection	Gnas	P63094	Guanine nucleotide-binding protein G(s) subunit alpha isoforms short OS=Mus musculus OX=10090 GN=Gnas PE=1 SV=1	1	47	-0.729266	-0.626581	-2.11626	-0.842478	-0.095018	-0.222657	-1.14668	-0.506609	-0.654225	0.221705	0.24963	1.41275	-0.141232	-0.413943	0.779197	0.108994	0.192747	0.140635	0.236439	0.580178	0.604391	0.872553	0.974466	0.976362	0.807912	0.92982	0.223553	0.984718	0.995651	0.869323	0.99962	0.97314	0.730505	0.974636
mmu05165>Human papillomavirus infection	Ppp2ca	P63330	Serine/threonine-protein phosphatase 2A catalytic subunit alpha isoform OS=Mus musculus OX=10090 GN=Ppp2ca PE=1 SV=1	2	47	-0.729266	-0.626581	-2.11626	-0.842478	-0.095018	-0.222657	-1.14668	-0.506609	-0.654225	0.221705	1.0323	0.191354	0.217117	-0.498154	0.023446	0.176991	0.381345	0.193671	0.777619	0.166871	0.604391	0.872553	0.974466	0.976362	0.807912	0.92982	0.223553	0.960739	0.993523	0.997856	0.991116	0.828449	1.02058	0.968817
mmu05165>Human papillomavirus infection	Prkacb	P68181	cAMP-dependent protein kinase catalytic subunit beta OS=Mus musculus OX=10090 GN=Prkacb PE=1 SV=2	1	47	-0.729266	-0.626581	-2.11626	-0.842478	-0.095018	-0.222657	-1.14668	-0.506609	-0.654225	0.221705	-0.201369	0.0469929	0.959199	0.434509	0.0956816	-0.339813	0.185416	-0.0486888	-0.187228	0.649788	0.604391	0.872553	0.974466	0.976362	0.807912	0.92982	0.223553	0.983491	0.992789	1.00737	0.975515	0.976091	1.00567	0.811922
mmu05165>Human papillomavirus infection	Hdac2	P70288	Histone deacetylase 2 OS=Mus musculus OX=10090 GN=Hdac2 PE=1 SV=1	1	47	-0.729266	-0.626581	-2.11626	-0.842478	-0.095018	-0.222657	-1.14668	-0.506609	-0.654225	0.221705	1.261	0.481219	1.45237	-0.79487	-1.0236	-1.09489	1.58375	2.2846	2.55328	0.00279716	0.604391	0.872553	0.974466	0.976362	0.807912	0.92982	0.223553	0.506999	0.967073	0.804565	0.750611	0.725828	1.02001	0.620803
mmu05165>Human papillomavirus infection	Slc9a3r1	P70441	Na(+)/H(+) exchange regulatory cofactor NHE-RF1 OS=Mus musculus OX=10090 GN=Slc9a3r1 PE=1 SV=3	1	47	-0.729266	-0.626581	-2.11626	-0.842478	-0.095018	-0.222657	-1.14668	-0.506609	-0.654225	0.221705	2.12105	2.20049	2.37541	-3.47891	-1.75083	-3.2108	3.55075	5.4113	3.12972	0.000741787	0.604391	0.872553	0.974466	0.976362	0.807912	0.92982	0.223553	0.00816853	0.0094546	0.473948	0.024228	0.316417	0.272995	0.172431
mmu05165>Human papillomavirus infection	Irf3	P70671	Interferon regulatory factor 3 OS=Mus musculus OX=10090 GN=Irf3 PE=1 SV=1	1	47	-0.729266	-0.626581	-2.11626	-0.842478	-0.095018	-0.222657	-1.14668	-0.506609	-0.654225	0.221705	0.169168	0.342049	-0.6263	-0.165408	1.17224	0.569113	-0.47371	-0.399945	-0.504906	0.312676	0.604391	0.872553	0.974466	0.976362	0.807912	0.92982	0.223553	0.95356	1.00482	0.749746	0.920781	0.984855	1.01945	0.903525
mmu05165>Human papillomavirus infection	Casp3	P70677	Caspase-3 OS=Mus musculus OX=10090 GN=Casp3 PE=1 SV=1	2	47	-0.729266	-0.626581	-2.11626	-0.842478	-0.095018	-0.222657	-1.14668	-0.506609	-0.654225	0.221705	-1.87998	-1.32427	-1.85184	1.09479	1.72684	1.76364	-2.26992	-3.57867	-3.46812	0.000340317	0.604391	0.872553	0.974466	0.976362	0.807912	0.92982	0.223553	0.19071	0.819127	0.483132	0.42771	0.421944	0.765491	0.400933
mmu05165>Human papillomavirus infection	Cdk2	P97377	Cyclin-dependent kinase 2 OS=Mus musculus OX=10090 GN=Cdk2 PE=1 SV=2	1	47	-0.729266	-0.626581	-2.11626	-0.842478	-0.095018	-0.222657	-1.14668	-0.506609	-0.654225	0.221705	0.464227	0.663842	0.835522	-1.27918	0.747618	-0.298022	0.694116	0.961864	0.715248	0.192643	0.604391	0.872553	0.974466	0.976362	0.807912	0.92982	0.223553	0.901641	0.742723	0.881344	0.978941	0.9451	0.992295	0.847894
mmu05165>Human papillomavirus infection	Lama4	P97927	Laminin subunit alpha-4 OS=Mus musculus OX=10090 GN=Lama4 PE=1 SV=2	1	47	-0.729266	-0.626581	-2.11626	-0.842478	-0.095018	-0.222657	-1.14668	-0.506609	-0.654225	0.221705	-1.67657	-2.20487	-3.56516	4.75513	-0.704899	0.684805	-2.23333	-2.88968	-1.1023	0.0790141	0.604391	0.872553	0.974466	0.976362	0.807912	0.92982	0.223553	0.203935	8.43458e-05	0.894907	0.882019	0.535119	0.273684	0.00906586
mmu05165>Human papillomavirus infection	Col1a2	Q01149	Collagen alpha-2(I) chain OS=Mus musculus OX=10090 GN=Col1a2 PE=1 SV=2	6	47	-0.729266	-0.626581	-2.11626	-0.842478	-0.095018	-0.222657	-1.14668	-0.506609	-0.654225	0.221705	-0.328134	-1.28046	-3.90426	6.05451	-1.22918	-0.492964	-0.890373	-0.787497	-0.572623	0.267533	0.604391	0.872553	0.974466	0.976362	0.807912	0.92982	0.223553	0.855376	1.01832e-07	0.727999	0.949807	0.959022	0.774208	0.00333334
mmu05165>Human papillomavirus infection	Egfr	Q01279	Epidermal growth factor receptor OS=Mus musculus OX=10090 GN=Egfr PE=1 SV=1	1	47	-0.729266	-0.626581	-2.11626	-0.842478	-0.095018	-0.222657	-1.14668	-0.506609	-0.654225	0.221705	1.50237	0.578774	1.58821	-2.24776	-0.605097	-1.06653	1.9553	2.5689	1.90321	0.0124965	0.604391	0.872553	0.974466	0.976362	0.807912	0.92982	0.223553	0.330735	0.218154	0.924075	0.764926	0.614436	1.02028	0.546456
mmu05165>Human papillomavirus infection	Ctnnb1	Q02248	Catenin beta-1 OS=Mus musculus OX=10090 GN=Ctnnb1 PE=1 SV=1	4	47	-0.729266	-0.626581	-2.11626	-0.842478	-0.095018	-0.222657	-1.14668	-0.506609	-0.654225	0.221705	-0.106984	0.378186	-0.250102	-0.265382	1.24395	0.493372	-0.345326	-0.600356	-0.43589	0.36653	0.604391	0.872553	0.974466	0.976362	0.807912	0.92982	0.223553	0.973581	0.999453	0.721365	0.95037	0.985695	1.03362	0.964611
mmu05165>Human papillomavirus infection	Itgb8	Q0VBD0	Integrin beta-8 OS=Mus musculus OX=10090 GN=Itgb8 PE=1 SV=1	1	47	-0.729266	-0.626581	-2.11626	-0.842478	-0.095018	-0.222657	-1.14668	-0.506609	-0.654225	0.221705	1.36545	1.31252	1.11634	-1.42814	-1.1015	-0.702949	1.6442	2.41402	3.33331	0.000464185	0.604391	0.872553	0.974466	0.976362	0.807912	0.92982	0.223553	0.487529	0.647952	0.767451	0.882403	0.685597	0.764254	0.753734
mmu05165>Human papillomavirus infection	Tradd	Q3U0V2	Tumor necrosis factor receptor type 1-associated DEATH domain protein OS=Mus musculus OX=10090 GN=Tradd PE=1 SV=1	1	47	-0.729266	-0.626581	-2.11626	-0.842478	-0.095018	-0.222657	-1.14668	-0.506609	-0.654225	0.221705	-0.502555	-0.31421	-1.63664	0.683791	0.0884845	1.79686	-1.37041	-1.18635	-1.21212	0.061359	0.604391	0.872553	0.974466	0.976362	0.807912	0.92982	0.223553	0.645625	0.984131	1.01056	0.421888	0.942469	1.02409	0.516023
mmu05165>Human papillomavirus infection	Grb2	Q60631	Growth factor receptor-bound protein 2 OS=Mus musculus OX=10090 GN=Grb2 PE=1 SV=1	1	47	-0.729266	-0.626581	-2.11626	-0.842478	-0.095018	-0.222657	-1.14668	-0.506609	-0.654225	0.221705	-0.921073	0.390438	-0.53974	0.525656	1.63325	0.487107	-0.934668	-1.0654	-1.07593	0.0839601	0.604391	0.872553	0.974466	0.976362	0.807912	0.92982	0.223553	0.841999	0.994647	0.532717	0.950115	0.876468	1.03501	0.923335
mmu05165>Human papillomavirus infection	Lama5	Q61001	Laminin subunit alpha-5 OS=Mus musculus OX=10090 GN=Lama5 PE=1 SV=4	6	47	-0.729266	-0.626581	-2.11626	-0.842478	-0.095018	-0.222657	-1.14668	-0.506609	-0.654225	0.221705	1.56422	-3.63975	4.01917	-4.64377	-3.45624	-3.22861	4.03601	5.02046	0.896966	0.126775	0.604391	0.872553	0.974466	0.976362	0.807912	0.92982	0.223553	0.00151188	0.000137416	0.0180017	0.0236675	0.589236	0.00839018	0.00241294
mmu05165>Human papillomavirus infection	Bcap31	Q61335	B-cell receptor-associated protein 31 OS=Mus musculus OX=10090 GN=Bcap31 PE=1 SV=4	1	47	-0.729266	-0.626581	-2.11626	-0.842478	-0.095018	-0.222657	-1.14668	-0.506609	-0.654225	0.221705	2.7358	0.830082	3.5556	-9.17465	-0.840798	-7.28288	7.16282	10.0187	1.4298	0.0371703	0.604391	0.872553	0.974466	0.976362	0.807912	0.92982	0.223553	3.80904e-10	0	0.864279	4.29659e-11	0.104633	0.958208	0.0092427
mmu05165>Human papillomavirus infection	Itga6	Q61739	Integrin alpha-6 OS=Mus musculus OX=10090 GN=Itga6 PE=1 SV=3	1	47	-0.729266	-0.626581	-2.11626	-0.842478	-0.095018	-0.222657	-1.14668	-0.506609	-0.654225	0.221705	-0.864672	0.674832	-0.523752	0.146918	0.957832	0.935448	-0.740047	-1.4592	-0.787969	0.162941	0.604391	0.872553	0.974466	0.976362	0.807912	0.92982	0.223553	0.890223	1.00638	0.817661	0.815259	0.89159	0.992013	0.923673
mmu05165>Human papillomavirus infection	Itga3	Q62470	Integrin alpha-3 OS=Mus musculus OX=10090 GN=Itga3 PE=1 SV=1	1	47	-0.729266	-0.626581	-2.11626	-0.842478	-0.095018	-0.222657	-1.14668	-0.506609	-0.654225	0.221705	-1.40929	-0.54335	-1.01427	0.550257	1.37178	1.3627	-1.54792	-2.37697	-2.31119	0.00488438	0.604391	0.872553	0.974466	0.976362	0.807912	0.92982	0.223553	0.533007	0.996188	0.657778	0.623757	0.66345	1.03295	0.793139
mmu05165>Human papillomavirus infection	Ppp2r2a	Q6P1F6	Serine/threonine-protein phosphatase 2A 55 kDa regulatory subunit B alpha isoform OS=Mus musculus OX=10090 GN=Ppp2r2a PE=1 SV=1	2	47	-0.729266	-0.626581	-2.11626	-0.842478	-0.095018	-0.222657	-1.14668	-0.506609	-0.654225	0.221705	-0.449544	-0.1468	-0.513729	0.447206	0.579758	1.07583	-0.771637	-1.0293	-2.06888	0.00853326	0.604391	0.872553	0.974466	0.976362	0.807912	0.92982	0.223553	0.880659	0.986181	0.927814	0.762197	0.95191	1.01621	0.923618
mmu05165>Human papillomavirus infection	Ppp2r1a	Q76MZ3	Serine/threonine-protein phosphatase 2A 65 kDa regulatory subunit A alpha isoform OS=Mus musculus OX=10090 GN=Ppp2r1a PE=1 SV=3	4	47	-0.729266	-0.626581	-2.11626	-0.842478	-0.095018	-0.222657	-1.14668	-0.506609	-0.654225	0.221705	0.387098	0.521701	0.147401	-0.259651	0.0871709	0.478395	0.142601	0.299927	0.449058	0.355584	0.604391	0.872553	0.974466	0.976362	0.807912	0.92982	0.223553	0.988459	1.00154	1.00942	0.947571	0.957627	1.02319	0.974466
mmu05165>Human papillomavirus infection	Ppp2r1b	Q7TNP2	Serine/threonine-protein phosphatase 2A 65 kDa regulatory subunit A beta isoform OS=Mus musculus OX=10090 GN=Ppp2r1b PE=1 SV=2	1	47	-0.729266	-0.626581	-2.11626	-0.842478	-0.095018	-0.222657	-1.14668	-0.506609	-0.654225	0.221705	-0.393434	0.749874	-0.178171	-0.0446101	1.0639	0.405032	-0.353217	-0.583203	-0.3643	0.432215	0.604391	0.872553	0.974466	0.976362	0.807912	0.92982	0.223553	0.971054	0.993268	0.788511	0.957649	0.956647	0.976249	0.974505
mmu05165>Human papillomavirus infection	Scrib	Q80U72	Protein scribble homolog OS=Mus musculus OX=10090 GN=Scrib PE=1 SV=2	1	47	-0.729266	-0.626581	-2.11626	-0.842478	-0.095018	-0.222657	-1.14668	-0.506609	-0.654225	0.221705	-0.248497	0.0353021	-1.25775	2.53153	0.384256	0.142743	-1.16904	-0.632753	-0.818078	0.152027	0.604391	0.872553	0.974466	0.976362	0.807912	0.92982	0.223553	0.753747	0.121644	0.963252	0.993697	0.972571	1.00308	0.709326
mmu05165>Human papillomavirus infection	Llgl1	Q80Y17	Lethal(2) giant larvae protein homolog 1 OS=Mus musculus OX=10090 GN=Llgl1 PE=1 SV=1	1	47	-0.729266	-0.626581	-2.11626	-0.842478	-0.095018	-0.222657	-1.14668	-0.506609	-0.654225	0.221705	-1.83901	0.202191	-0.659264	0.298569	1.64689	1.10515	-1.3604	-1.76441	-1.18089	0.0659336	0.604391	0.872553	0.974466	0.976362	0.807912	0.92982	0.223553	0.649028	0.99602	0.527451	0.745424	0.447469	1.02229	0.898859
mmu05165>Human papillomavirus infection	Tnc	Q80YX1	Tenascin OS=Mus musculus OX=10090 GN=Tnc PE=1 SV=1	6	47	-0.729266	-0.626581	-2.11626	-0.842478	-0.095018	-0.222657	-1.14668	-0.506609	-0.654225	0.221705	0.286015	-1.35119	-2.35719	6.40717	-0.696095	-3.24567	0.211089	-0.655099	-0.261783	0.547289	0.604391	0.872553	0.974466	0.976362	0.807912	0.92982	0.223553	0.986285	1.33978e-08	0.897054	0.0228964	0.967579	0.768781	0.179908
mmu05165>Human papillomavirus infection	Dlg1	Q811D0	Disks large homolog 1 OS=Mus musculus OX=10090 GN=Dlg1 PE=1 SV=1	4	47	-0.729266	-0.626581	-2.11626	-0.842478	-0.095018	-0.222657	-1.14668	-0.506609	-0.654225	0.221705	-1.01605	0.392807	-1.02228	0.524723	0.661542	1.05691	-0.929481	-1.67759	-1.22528	0.0595285	0.604391	0.872553	0.974466	0.976362	0.807912	0.92982	0.223553	0.845634	0.994583	0.912982	0.766681	0.83837	1.03774	0.790397
mmu05165>Human papillomavirus infection	Rheb	Q921J2	GTP-binding protein Rheb OS=Mus musculus OX=10090 GN=Rheb PE=1 SV=1	4	47	-0.729266	-0.626581	-2.11626	-0.842478	-0.095018	-0.222657	-1.14668	-0.506609	-0.654225	0.221705	-0.972332	0.703029	-0.112125	-0.275354	0.687018	1.06861	-0.438906	-0.799143	-0.42168	0.378722	0.604391	0.872553	0.974466	0.976362	0.807912	0.92982	0.223553	0.94502	0.998485	0.90411	0.763829	0.855922	0.992228	0.985709
mmu05165>Human papillomavirus infection	Mtor	Q9JLN9	Serine/threonine-protein kinase mTOR OS=Mus musculus OX=10090 GN=Mtor PE=1 SV=2	2	47	-0.729266	-0.626581	-2.11626	-0.842478	-0.095018	-0.222657	-1.14668	-0.506609	-0.654225	0.221705	-0.180063	-2.65947	-0.295905	0.60772	-0.283415	1.36202	-1.10063	-0.903625	-0.791612	0.16158	0.604391	0.872553	0.974466	0.976362	0.807912	0.92982	0.223553	0.788626	0.982147	0.975967	0.622978	0.983628	0.125658	0.957307
mmu05165>Human papillomavirus infection	Tbk1	Q9WUN2	Serine/threonine-protein kinase TBK1 OS=Mus musculus OX=10090 GN=Tbk1 PE=1 SV=1	1	47	-0.729266	-0.626581	-2.11626	-0.842478	-0.095018	-0.222657	-1.14668	-0.506609	-0.654225	0.221705	-0.326511	1.00594	-0.790949	1.81261	1.46721	-0.680774	-0.742361	-1.79372	-0.404029	0.394431	0.604391	0.872553	0.974466	0.976362	0.807912	0.92982	0.223553	0.88989	0.419352	0.612478	0.880045	0.958893	0.903325	0.86272
mmu05165>Human papillomavirus infection	Atp6v1c1	Q9Z1G3	V-type proton ATPase subunit C 1 OS=Mus musculus OX=10090 GN=Atp6v1c1 PE=1 SV=4	3	47	-0.729266	-0.626581	-2.11626	-0.842478	-0.095018	-0.222657	-1.14668	-0.506609	-0.654225	0.221705	-0.0136334	0.31279	-0.0286507	0.0612008	0.343907	0.536342	-0.168543	-0.35754	-0.55941	0.275797	0.604391	0.872553	0.974466	0.976362	0.807912	0.92982	0.223553	0.98464	0.993093	0.967862	0.929023	0.994625	1.02363	0.995736
mmu05203>Viral carcinogenesis	Ubr4	A2AN08	E3 ubiquitin-protein ligase UBR4 OS=Mus musculus OX=10090 GN=Ubr4 PE=1 SV=1	1	41	-1.36608	-0.28111	-0.907391	1.5654	0.646902	1.92169	-1.47055	-2.47279	-1.973	0.0106415	0.926603	-0.48343	0.47551	0.300874	-0.592294	-0.0526853	0.344715	0.528195	0.357619	0.438916	0.455818	0.490363	0.807063	0.315184	0.548126	0.966132	0.748341	0.971505	0.997322	0.924461	0.997295	0.873849	1.02205	0.933242
mmu05203>Viral carcinogenesis	C3	P01027	Complement C3 OS=Mus musculus OX=10090 GN=C3 PE=1 SV=3	10	41	-1.36608	-0.28111	-0.907391	1.5654	0.646902	1.92169	-1.47055	-2.47279	-1.973	0.0106415	0.275459	-1.94002	-3.20469	4.22185	-0.0462289	0.399999	-1.30753	-2.34002	-0.864537	0.136604	0.455818	0.490363	0.807063	0.315184	0.548126	0.966132	0.748341	0.665618	0.000715055	1.007	0.957273	0.96849	0.420475	0.0247482
mmu05203>Viral carcinogenesis	H2-K1	P01901	H-2 class I histocompatibility antigen, K-B alpha chain OS=Mus musculus OX=10090 GN=H2-K1 PE=1 SV=1	2	41	-1.36608	-0.28111	-0.907391	1.5654	0.646902	1.92169	-1.47055	-2.47279	-1.973	0.0106415	-2.5644	-2.18096	-2.34198	1.40501	-1.23302	3.218	-2.54954	-3.74698	-1.26356	0.0545054	0.455818	0.490363	0.807063	0.315184	0.548126	0.966132	0.748341	0.102615	0.661107	0.728253	0.0239309	0.152499	0.272089	0.184913
mmu05203>Viral carcinogenesis	Prkaca	P05132	cAMP-dependent protein kinase catalytic subunit alpha OS=Mus musculus OX=10090 GN=Prkaca PE=1 SV=3	3	41	-1.36608	-0.28111	-0.907391	1.5654	0.646902	1.92169	-1.47055	-2.47279	-1.973	0.0106415	0.733815	2.43197	1.31453	-1.23042	-1.22547	-0.819226	1.66613	2.54001	2.12677	0.0074685	0.455818	0.490363	0.807063	0.315184	0.548126	0.966132	0.748341	0.477119	0.765152	0.727611	0.850004	0.912244	0.19203	0.675276
mmu05203>Viral carcinogenesis	Src	P05480	Neuronal proto-oncogene tyrosine-protein kinase Src OS=Mus musculus OX=10090 GN=Src PE=1 SV=5	3	41	-1.36608	-0.28111	-0.907391	1.5654	0.646902	1.92169	-1.47055	-2.47279	-1.973	0.0106415	-2.55636	-1.85856	-1.3237	0.661348	0.760959	2.26365	-2.15011	-2.61952	-2.12312	0.00753153	0.455818	0.490363	0.807063	0.315184	0.548126	0.966132	0.748341	0.236351	0.980175	0.878777	0.22447	0.152947	0.465124	0.66928
mmu05203>Viral carcinogenesis	Gsn	P13020	Gelsolin OS=Mus musculus OX=10090 GN=Gsn PE=1 SV=3	6	41	-1.36608	-0.28111	-0.907391	1.5654	0.646902	1.92169	-1.47055	-2.47279	-1.973	0.0106415	0.0163019	-0.377233	-0.873414	0.625356	0.458834	1.10185	-0.744362	-1.00259	-1.62185	0.0238863	0.455818	0.490363	0.807063	0.315184	0.548126	0.966132	0.748341	0.889928	0.984498	0.954675	0.746526	0.995253	1.03361	0.841712
mmu05203>Viral carcinogenesis	Ranbp1	P34022	Ran-specific GTPase-activating protein OS=Mus musculus OX=10090 GN=Ranbp1 PE=1 SV=2	1	41	-1.36608	-0.28111	-0.907391	1.5654	0.646902	1.92169	-1.47055	-2.47279	-1.973	0.0106415	1.23948	1.38741	0.958206	-1.22674	0.0257036	-0.998878	1.36904	2.23836	2.04999	0.00891273	0.455818	0.490363	0.807063	0.315184	0.548126	0.966132	0.748341	0.645556	0.764429	0.997428	0.800726	0.737275	0.741879	0.810429
mmu05203>Viral carcinogenesis	Mapkapk2	P49138	MAP kinase-activated protein kinase 2 OS=Mus musculus OX=10090 GN=Mapkapk2 PE=1 SV=2	1	41	-1.36608	-0.28111	-0.907391	1.5654	0.646902	1.92169	-1.47055	-2.47279	-1.973	0.0106415	0.0266545	0.076527	0.274442	0.101189	0.549604	0.182182	-0.105503	-0.105655	-0.409635	0.389372	0.455818	0.490363	0.807063	0.315184	0.548126	0.966132	0.748341	0.992137	0.995845	0.930858	0.990365	0.994555	1.00881	0.958795
mmu05203>Viral carcinogenesis	Atp6v0d1	P51863	V-type proton ATPase subunit d 1 OS=Mus musculus OX=10090 GN=Atp6v0d1 PE=1 SV=2	2	41	-1.36608	-0.28111	-0.907391	1.5654	0.646902	1.92169	-1.47055	-2.47279	-1.973	0.0106415	0.553169	0.391214	1.12361	-0.250487	0.0650513	-0.713067	0.689131	0.803656	1.44981	0.0354971	0.455818	0.490363	0.807063	0.315184	0.548126	0.966132	0.748341	0.902813	1.00172	1.00883	0.880939	0.937311	1.03522	0.756846
mmu05203>Viral carcinogenesis	Pkm	P52480	Pyruvate kinase PKM OS=Mus musculus OX=10090 GN=Pkm PE=1 SV=4	12	41	-1.36608	-0.28111	-0.907391	1.5654	0.646902	1.92169	-1.47055	-2.47279	-1.973	0.0106415	-0.599958	-0.474151	-0.428553	0.203066	0.605207	1.1942	-0.755075	-1.07936	-1.79118	0.0161741	0.455818	0.490363	0.807063	0.315184	0.548126	0.966132	0.748341	0.882108	1.00274	0.925035	0.697199	0.928783	1.01903	0.939969
mmu05203>Viral carcinogenesis	Actn4	P57780	Alpha-actinin-4 OS=Mus musculus OX=10090 GN=Actn4 PE=1 SV=1	7	41	-1.36608	-0.28111	-0.907391	1.5654	0.646902	1.92169	-1.47055	-2.47279	-1.973	0.0106415	0.664112	0.119512	1.07911	-0.549499	-0.0981498	-0.390267	0.593358	1.05438	1.45885	0.0347655	0.455818	0.490363	0.807063	0.315184	0.548126	0.966132	0.748341	0.928634	0.995899	1.00828	0.961706	0.912292	1.01203	0.772679
mmu05203>Viral carcinogenesis	Rasa2	P58069	Ras GTPase-activating protein 2 OS=Mus musculus OX=10090 GN=Rasa2 PE=1 SV=2	2	41	-1.36608	-0.28111	-0.907391	1.5654	0.646902	1.92169	-1.47055	-2.47279	-1.973	0.0106415	-0.254107	0.145004	-1.32397	-0.215003	1.16845	1.37047	-0.95475	-1.42255	-0.87861	0.132248	0.455818	0.490363	0.807063	0.315184	0.548126	0.966132	0.748341	0.839679	1.00154	0.746466	0.619606	0.972205	1.0138	0.670634
mmu05203>Viral carcinogenesis	Cdc42	P60766	Cell division control protein 42 homolog OS=Mus musculus OX=10090 GN=Cdc42 PE=1 SV=2	4	41	-1.36608	-0.28111	-0.907391	1.5654	0.646902	1.92169	-1.47055	-2.47279	-1.973	0.0106415	-0.0431528	1.59503	-0.384324	-0.21221	1.00091	0.382562	-0.0333522	-0.425715	-0.000573252	0.998681	0.455818	0.490363	0.807063	0.315184	0.548126	0.966132	0.748341	0.997539	1.00166	0.812397	0.965895	0.993757	0.615271	0.94698
mmu05203>Viral carcinogenesis	Hnrnpk	P61979	Heterogeneous nuclear ribonucleoprotein K OS=Mus musculus OX=10090 GN=Hnrnpk PE=1 SV=1	2	41	-1.36608	-0.28111	-0.907391	1.5654	0.646902	1.92169	-1.47055	-2.47279	-1.973	0.0106415	0.586252	-0.106087	1.19341	-0.514728	-0.342883	-0.568958	0.730069	1.10098	1.27066	0.0536214	0.455818	0.490363	0.807063	0.315184	0.548126	0.966132	0.748341	0.895997	0.994729	0.96711	0.919922	0.926946	1.01295	0.72055
mmu05203>Viral carcinogenesis	Ywhag	P61982	14-3-3 protein gamma OS=Mus musculus OX=10090 GN=Ywhag PE=1 SV=2	2	41	-1.36608	-0.28111	-0.907391	1.5654	0.646902	1.92169	-1.47055	-2.47279	-1.973	0.0106415	-0.421871	1.34879	2.0516	0.483792	1.34955	-1.54827	0.677146	0.864999	0.326317	0.471718	0.455818	0.490363	0.807063	0.315184	0.548126	0.966132	0.748341	0.906366	0.997651	0.665388	0.515464	0.947742	0.767512	0.31599
mmu05203>Viral carcinogenesis	Psmc1	P62192	26S proteasome regulatory subunit 4 OS=Mus musculus OX=10090 GN=Psmc1 PE=1 SV=1	2	41	-1.36608	-0.28111	-0.907391	1.5654	0.646902	1.92169	-1.47055	-2.47279	-1.973	0.0106415	-1.55665	-0.525333	0.279738	0.216266	0.279168	1.14977	-0.822015	-0.804502	-0.875784	0.133112	0.455818	0.490363	0.807063	0.315184	0.548126	0.966132	0.748341	0.879298	1.00118	0.976664	0.719376	0.59002	1.02736	0.956247
mmu05203>Viral carcinogenesis	Ywhae	P62259	14-3-3 protein epsilon OS=Mus musculus OX=10090 GN=Ywhae PE=1 SV=1	2	41	-1.36608	-0.28111	-0.907391	1.5654	0.646902	1.92169	-1.47055	-2.47279	-1.973	0.0106415	-0.0573943	0.843007	-0.212872	0.0644037	0.730381	0.43804	-0.178328	-0.495434	-0.225541	0.59492	0.455818	0.490363	0.807063	0.315184	0.548126	0.966132	0.748341	0.981297	0.995462	0.885023	0.953462	0.991961	0.967918	0.967211
mmu05203>Viral carcinogenesis	H4c1	P62806	Histone H4 OS=Mus musculus OX=10090 GN=H4c1 PE=1 SV=2	2	41	-1.36608	-0.28111	-0.907391	1.5654	0.646902	1.92169	-1.47055	-2.47279	-1.973	0.0106415	1.70523	-4.86514	4.87429	-3.97515	-3.30926	-6.30331	5.06421	5.68038	0.78195	0.165215	0.455818	0.490363	0.807063	0.315184	0.548126	0.966132	0.748341	2.19626e-05	0.00164037	0.0250484	2.4782e-08	0.51606	0.000127133	8.77249e-05
mmu05203>Viral carcinogenesis	Rac1	P63001	Ras-related C3 botulinum toxin substrate 1 OS=Mus musculus OX=10090 GN=Rac1 PE=1 SV=1	2	41	-1.36608	-0.28111	-0.907391	1.5654	0.646902	1.92169	-1.47055	-2.47279	-1.973	0.0106415	-1.77873	-2.58811	0.592957	-0.425243	-0.0261995	1.65909	-1.14101	-1.75253	-0.654116	0.22176	0.455818	0.490363	0.807063	0.315184	0.548126	0.966132	0.748341	0.767969	0.990576	0.999136	0.469579	0.475376	0.143763	0.915265
mmu05203>Viral carcinogenesis	Ywhaz	P63101	14-3-3 protein zeta/delta OS=Mus musculus OX=10090 GN=Ywhaz PE=1 SV=1	3	41	-1.36608	-0.28111	-0.907391	1.5654	0.646902	1.92169	-1.47055	-2.47279	-1.973	0.0106415	-1.05385	0.943871	0.051587	0.33581	0.812941	0.441456	-0.382019	-0.389869	-0.388891	0.408422	0.455818	0.490363	0.807063	0.315184	0.548126	0.966132	0.748341	0.960964	1.00068	0.869798	0.955611	0.819729	0.928986	0.996055
mmu05203>Viral carcinogenesis	Prkacb	P68181	cAMP-dependent protein kinase catalytic subunit beta OS=Mus musculus OX=10090 GN=Prkacb PE=1 SV=2	1	41	-1.36608	-0.28111	-0.907391	1.5654	0.646902	1.92169	-1.47055	-2.47279	-1.973	0.0106415	-0.201369	0.0469929	0.959199	0.434509	0.0956816	-0.339813	0.185416	-0.0486888	-0.187228	0.649788	0.455818	0.490363	0.807063	0.315184	0.548126	0.966132	0.748341	0.983491	0.992789	1.00737	0.975515	0.976091	1.00567	0.811922
mmu05203>Viral carcinogenesis	Ywhaq	P68254	14-3-3 protein theta OS=Mus musculus OX=10090 GN=Ywhaq PE=1 SV=1	3	41	-1.36608	-0.28111	-0.907391	1.5654	0.646902	1.92169	-1.47055	-2.47279	-1.973	0.0106415	0.170405	1.12744	-0.272353	0.191724	0.960164	0.107238	-0.0737626	-0.0213198	-0.0543242	0.882421	0.455818	0.490363	0.807063	0.315184	0.548126	0.966132	0.748341	0.995592	1.00422	0.816185	0.999631	0.984523	0.854354	0.958327
mmu05203>Viral carcinogenesis	Ywhah	P68510	14-3-3 protein eta OS=Mus musculus OX=10090 GN=Ywhah PE=1 SV=2	5	41	-1.36608	-0.28111	-0.907391	1.5654	0.646902	1.92169	-1.47055	-2.47279	-1.973	0.0106415	-0.34207	1.04246	-0.434483	-0.351903	0.151735	1.09749	-0.173424	-0.493805	-0.120049	0.758491	0.455818	0.490363	0.807063	0.315184	0.548126	0.966132	0.748341	0.984145	1.00021	0.997338	0.748922	0.968805	0.887294	0.938469
mmu05203>Viral carcinogenesis	Hdac2	P70288	Histone deacetylase 2 OS=Mus musculus OX=10090 GN=Hdac2 PE=1 SV=1	1	41	-1.36608	-0.28111	-0.907391	1.5654	0.646902	1.92169	-1.47055	-2.47279	-1.973	0.0106415	1.261	0.481219	1.45237	-0.79487	-1.0236	-1.09489	1.58375	2.2846	2.55328	0.00279716	0.455818	0.490363	0.807063	0.315184	0.548126	0.966132	0.748341	0.506999	0.967073	0.804565	0.750611	0.725828	1.02001	0.620803
mmu05203>Viral carcinogenesis	Irf3	P70671	Interferon regulatory factor 3 OS=Mus musculus OX=10090 GN=Irf3 PE=1 SV=1	1	41	-1.36608	-0.28111	-0.907391	1.5654	0.646902	1.92169	-1.47055	-2.47279	-1.973	0.0106415	0.169168	0.342049	-0.6263	-0.165408	1.17224	0.569113	-0.47371	-0.399945	-0.504906	0.312676	0.455818	0.490363	0.807063	0.315184	0.548126	0.966132	0.748341	0.95356	1.00482	0.749746	0.920781	0.984855	1.01945	0.903525
mmu05203>Viral carcinogenesis	Casp3	P70677	Caspase-3 OS=Mus musculus OX=10090 GN=Casp3 PE=1 SV=1	2	41	-1.36608	-0.28111	-0.907391	1.5654	0.646902	1.92169	-1.47055	-2.47279	-1.973	0.0106415	-1.87998	-1.32427	-1.85184	1.09479	1.72684	1.76364	-2.26992	-3.57867	-3.46812	0.000340317	0.455818	0.490363	0.807063	0.315184	0.548126	0.966132	0.748341	0.19071	0.819127	0.483132	0.42771	0.421944	0.765491	0.400933
mmu05203>Viral carcinogenesis	Cdk2	P97377	Cyclin-dependent kinase 2 OS=Mus musculus OX=10090 GN=Cdk2 PE=1 SV=2	1	41	-1.36608	-0.28111	-0.907391	1.5654	0.646902	1.92169	-1.47055	-2.47279	-1.973	0.0106415	0.464227	0.663842	0.835522	-1.27918	0.747618	-0.298022	0.694116	0.961864	0.715248	0.192643	0.455818	0.490363	0.807063	0.315184	0.548126	0.966132	0.748341	0.901641	0.742723	0.881344	0.978941	0.9451	0.992295	0.847894
mmu05203>Viral carcinogenesis	Tradd	Q3U0V2	Tumor necrosis factor receptor type 1-associated DEATH domain protein OS=Mus musculus OX=10090 GN=Tradd PE=1 SV=1	1	41	-1.36608	-0.28111	-0.907391	1.5654	0.646902	1.92169	-1.47055	-2.47279	-1.973	0.0106415	-0.502555	-0.31421	-1.63664	0.683791	0.0884845	1.79686	-1.37041	-1.18635	-1.21212	0.061359	0.455818	0.490363	0.807063	0.315184	0.548126	0.966132	0.748341	0.645625	0.984131	1.01056	0.421888	0.942469	1.02409	0.516023
mmu05203>Viral carcinogenesis	Ddb1	Q3U1J4	DNA damage-binding protein 1 OS=Mus musculus OX=10090 GN=Ddb1 PE=1 SV=2	4	41	-1.36608	-0.28111	-0.907391	1.5654	0.646902	1.92169	-1.47055	-2.47279	-1.973	0.0106415	-0.426462	-0.110572	0.151106	0.094606	0.144031	0.859016	-0.336827	-0.254604	-0.763219	0.172497	0.455818	0.490363	0.807063	0.315184	0.548126	0.966132	0.748341	0.971363	0.996283	0.997195	0.837418	0.948569	1.01134	0.976458
mmu05203>Viral carcinogenesis	Grb2	Q60631	Growth factor receptor-bound protein 2 OS=Mus musculus OX=10090 GN=Grb2 PE=1 SV=1	1	41	-1.36608	-0.28111	-0.907391	1.5654	0.646902	1.92169	-1.47055	-2.47279	-1.973	0.0106415	-0.921073	0.390438	-0.53974	0.525656	1.63325	0.487107	-0.934668	-1.0654	-1.07593	0.0839601	0.455818	0.490363	0.807063	0.315184	0.548126	0.966132	0.748341	0.841999	0.994647	0.532717	0.950115	0.876468	1.03501	0.923335
mmu05203>Viral carcinogenesis	Vdac3	Q60931	Voltage-dependent anion-selective channel protein 3 OS=Mus musculus OX=10090 GN=Vdac3 PE=1 SV=1	2	41	-1.36608	-0.28111	-0.907391	1.5654	0.646902	1.92169	-1.47055	-2.47279	-1.973	0.0106415	-2.41948	-2.66873	-1.86528	2.1396	-0.174547	2.32618	-2.62552	-4.55908	-1.95555	0.0110778	0.455818	0.490363	0.807063	0.315184	0.548126	0.966132	0.748341	0.0881004	0.266091	0.990171	0.199539	0.188863	0.123618	0.394113
mmu05203>Viral carcinogenesis	Jak3	Q62137	Tyrosine-protein kinase JAK3 OS=Mus musculus OX=10090 GN=Jak3 PE=1 SV=2	1	41	-1.36608	-0.28111	-0.907391	1.5654	0.646902	1.92169	-1.47055	-2.47279	-1.973	0.0106415	1.45333	-0.252881	0.864582	-0.382849	-0.784355	-0.541946	0.995914	1.40653	1.15147	0.0705551	0.455818	0.490363	0.807063	0.315184	0.548126	0.966132	0.748341	0.831885	0.999851	0.869271	0.929005	0.640328	1.02619	0.84209
mmu05203>Viral carcinogenesis	Ddx3x	Q62167	ATP-dependent RNA helicase DDX3X OS=Mus musculus OX=10090 GN=Ddx3x PE=1 SV=3	2	41	-1.36608	-0.28111	-0.907391	1.5654	0.646902	1.92169	-1.47055	-2.47279	-1.973	0.0106415	-0.49186	-0.175542	0.146174	0.487829	0.396897	0.557795	-0.456198	-0.663371	-1.58231	0.0261631	0.455818	0.490363	0.807063	0.315184	0.548126	0.966132	0.748341	0.947791	0.996388	0.963225	0.923942	0.94402	1.02022	0.974049
mmu05203>Viral carcinogenesis	H2bc3	Q64475	Histone H2B type 1-B OS=Mus musculus OX=10090 GN=H2bc3 PE=1 SV=3	2	41	-1.36608	-0.28111	-0.907391	1.5654	0.646902	1.92169	-1.47055	-2.47279	-1.973	0.0106415	0.475582	-4.26589	5.07395	-4.4172	-3.22148	-8.10461	4.19435	4.89278	0.859295	0.138263	0.455818	0.490363	0.807063	0.315184	0.548126	0.966132	0.748341	0.000860227	0.000352637	0.0317948	1.28431e-13	0.943726	0.000959013	3.52136e-05
mmu05203>Viral carcinogenesis	Snd1	Q78PY7	Staphylococcal nuclease domain-containing protein 1 OS=Mus musculus OX=10090 GN=Snd1 PE=1 SV=1	2	41	-1.36608	-0.28111	-0.907391	1.5654	0.646902	1.92169	-1.47055	-2.47279	-1.973	0.0106415	0.200402	0.501228	0.561521	-0.347189	0.307619	0.11683	0.267017	0.384398	0.816167	0.152698	0.455818	0.490363	0.807063	0.315184	0.548126	0.966132	0.748341	0.976521	1.00032	0.974761	0.997349	0.975402	1.02113	0.913799
mmu05203>Viral carcinogenesis	Actn1	Q7TPR4	Alpha-actinin-1 OS=Mus musculus OX=10090 GN=Actn1 PE=1 SV=1	3	41	-1.36608	-0.28111	-0.907391	1.5654	0.646902	1.92169	-1.47055	-2.47279	-1.973	0.0106415	1.294	1.27799	0.660152	-0.368472	-0.935274	-0.607122	1.09963	1.88511	2.52789	0.00296558	0.455818	0.490363	0.807063	0.315184	0.548126	0.966132	0.748341	0.786737	0.997392	0.830196	0.910059	0.719925	0.771381	0.900049
mmu05203>Viral carcinogenesis	Scrib	Q80U72	Protein scribble homolog OS=Mus musculus OX=10090 GN=Scrib PE=1 SV=2	1	41	-1.36608	-0.28111	-0.907391	1.5654	0.646902	1.92169	-1.47055	-2.47279	-1.973	0.0106415	-0.248497	0.0353021	-1.25775	2.53153	0.384256	0.142743	-1.16904	-0.632753	-0.818078	0.152027	0.455818	0.490363	0.807063	0.315184	0.548126	0.966132	0.748341	0.753747	0.121644	0.963252	0.993697	0.972571	1.00308	0.709326
mmu05203>Viral carcinogenesis	Vac14	Q80WQ2	Protein VAC14 homolog OS=Mus musculus OX=10090 GN=Vac14 PE=1 SV=1	1	41	-1.36608	-0.28111	-0.907391	1.5654	0.646902	1.92169	-1.47055	-2.47279	-1.973	0.0106415	-0.572321	-0.198365	-0.398606	1.26886	0.805308	0.362423	-0.939082	-1.20391	-1.87925	0.0132055	0.455818	0.490363	0.807063	0.315184	0.548126	0.966132	0.748341	0.844972	0.750493	0.872666	0.969003	0.931856	1.02335	0.944186
mmu05203>Viral carcinogenesis	Dlg1	Q811D0	Disks large homolog 1 OS=Mus musculus OX=10090 GN=Dlg1 PE=1 SV=1	4	41	-1.36608	-0.28111	-0.907391	1.5654	0.646902	1.92169	-1.47055	-2.47279	-1.973	0.0106415	-1.01605	0.392807	-1.02228	0.524723	0.661542	1.05691	-0.929481	-1.67759	-1.22528	0.0595285	0.455818	0.490363	0.807063	0.315184	0.548126	0.966132	0.748341	0.845634	0.994583	0.912982	0.766681	0.83837	1.03774	0.790397
mmu05203>Viral carcinogenesis	Ywhab	Q9CQV8	14-3-3 protein beta/alpha OS=Mus musculus OX=10090 GN=Ywhab PE=1 SV=3	2	41	-1.36608	-0.28111	-0.907391	1.5654	0.646902	1.92169	-1.47055	-2.47279	-1.973	0.0106415	-1.46795	-0.180009	-1.31133	1.05041	1.00523	1.45329	-1.50296	-2.36174	-2.1298	0.00741652	0.455818	0.490363	0.807063	0.315184	0.548126	0.966132	0.748341	0.565001	0.848882	0.809932	0.563531	0.63037	1.02108	0.675796
mmu05203>Viral carcinogenesis	Rhoa	Q9QUI0	Transforming protein RhoA OS=Mus musculus OX=10090 GN=Rhoa PE=1 SV=1	2	41	-1.36608	-0.28111	-0.907391	1.5654	0.646902	1.92169	-1.47055	-2.47279	-1.973	0.0106415	-0.395175	0.568043	-0.0948666	-0.658847	0.641344	0.73669	-0.196458	-0.73621	-0.149549	0.708681	0.455818	0.490363	0.807063	0.315184	0.548126	0.966132	0.748341	0.984507	0.976757	0.918147	0.875401	0.956699	1.02191	0.987962
mmu05203>Viral carcinogenesis	Nfkb2	Q9WTK5	Nuclear factor NF-kappa-B p100 subunit OS=Mus musculus OX=10090 GN=Nfkb2 PE=1 SV=1	1	41	-1.36608	-0.28111	-0.907391	1.5654	0.646902	1.92169	-1.47055	-2.47279	-1.973	0.0106415	-0.610024	-0.118549	-0.472037	0.119457	1.00775	0.933794	-0.87	-1.40583	-1.5632	0.0273403	0.455818	0.490363	0.807063	0.315184	0.548126	0.966132	0.748341	0.865574	1.00192	0.809699	0.813312	0.932749	1.01131	0.931202
mmu05203>Viral carcinogenesis	Hdac6	Q9Z2V5	Histone deacetylase 6 OS=Mus musculus OX=10090 GN=Hdac6 PE=1 SV=3	2	41	-1.36608	-0.28111	-0.907391	1.5654	0.646902	1.92169	-1.47055	-2.47279	-1.973	0.0106415	-0.116115	0.730181	-0.052249	0.334306	0.98267	0.095511	-0.215148	-0.386555	-0.303786	0.496837	0.455818	0.490363	0.807063	0.315184	0.548126	0.966132	0.748341	0.986576	1.00034	0.816401	0.998485	0.988203	0.982937	0.996939
GO:0005829>C:cytosol|IBA:GO_Central	Fmnl2	A2APV2	Formin-like protein 2 OS=Mus musculus OX=10090 GN=Fmnl2 PE=1 SV=2	5	31	0.00719082	0.350379	1.98172	-1.59273	-2.06086	1.80312	0.272552	1.94311	0.440173	0.362933	-1.36414	1.35732	-0.0982842	0.365994	1.1454	0.535812	-0.482186	-0.634096	-0.364947	0.431571	0.954861	0.471788	0.286082	0.367427	1.0013	0.965299	0.276748	0.949436	0.997083	0.759287	0.927584	0.685353	0.769542	0.98725
GO:0005829>C:cytosol|IBA:GO_Central	Csnk2a2	O54833	Casein kinase II subunit alpha' OS=Mus musculus OX=10090 GN=Csnk2a2 PE=1 SV=1	1	31	0.00719082	0.350379	1.98172	-1.59273	-2.06086	1.80312	0.272552	1.94311	0.440173	0.362933	-3.55629	-0.590455	-1.99232	3.76769	-2.57612	1.70145	-3.51668	-3.69377	-0.663984	0.216778	0.954861	0.471788	0.286082	0.367427	1.0013	0.965299	0.276748	0.00877602	0.00330898	0.144479	0.458889	0.0175446	1.01495	0.33334
GO:0005829>C:cytosol|IBA:GO_Central	Eef1b	O70251	Elongation factor 1-beta OS=Mus musculus OX=10090 GN=Eef1b PE=1 SV=5	2	31	0.00719082	0.350379	1.98172	-1.59273	-2.06086	1.80312	0.272552	1.94311	0.440173	0.362933	1.13989	-0.0548065	0.944782	-1.5227	-0.759928	0.0976631	0.944823	1.70471	1.10732	0.0781048	0.954861	0.471788	0.286082	0.367427	1.0013	0.965299	0.276748	0.843498	0.598215	0.877602	0.998129	0.782473	1.01012	0.813275
GO:0005829>C:cytosol|IBA:GO_Central	Tyms	P07607	Thymidylate synthase OS=Mus musculus OX=10090 GN=Tyms PE=1 SV=1	1	31	0.00719082	0.350379	1.98172	-1.59273	-2.06086	1.80312	0.272552	1.94311	0.440173	0.362933	-0.35134	0.61342	0.578757	-0.858994	0.524968	0.412245	0.186081	0.166512	0.177163	0.665023	0.954861	0.471788	0.286082	0.367427	1.0013	0.965299	0.276748	0.984459	0.943874	0.938344	0.957655	0.963115	1.01131	0.917409
GO:0005829>C:cytosol|IBA:GO_Central	Pgk2	P09041	Phosphoglycerate kinase 2 OS=Mus musculus OX=10090 GN=Pgk2 PE=1 SV=4	1	31	0.00719082	0.350379	1.98172	-1.59273	-2.06086	1.80312	0.272552	1.94311	0.440173	0.362933	-0.626681	-0.374597	-0.034086	-0.460526	1.80292	0.484714	-0.716265	-0.859311	-0.633886	0.232335	0.954861	0.471788	0.286082	0.367427	1.0013	0.965299	0.276748	0.899154	0.987165	0.454825	0.948708	0.923749	1.03229	0.996939
GO:0005829>C:cytosol|IBA:GO_Central	Tpi1	P17751	Triosephosphate isomerase OS=Mus musculus OX=10090 GN=Tpi1 PE=1 SV=5	7	31	0.00719082	0.350379	1.98172	-1.59273	-2.06086	1.80312	0.272552	1.94311	0.440173	0.362933	0.792949	-1.30865	0.879542	-0.936384	-0.893713	0.172853	0.369208	1.68666	0.348473	0.448257	0.954861	0.471788	0.286082	0.367427	1.0013	0.965299	0.276748	0.96941	0.911125	0.84591	0.991702	0.888807	0.767389	0.845972
GO:0005829>C:cytosol|IBA:GO_Central	Adh5	P28474	Alcohol dehydrogenase class-3 OS=Mus musculus OX=10090 GN=Adh5 PE=1 SV=3	3	31	0.00719082	0.350379	1.98172	-1.59273	-2.06086	1.80312	0.272552	1.94311	0.440173	0.362933	-0.337029	-0.265752	0.0319588	1.17	0.311801	0.307123	-0.512936	-0.577553	-1.19916	0.0632182	0.954861	0.471788	0.286082	0.367427	1.0013	0.965299	0.276748	0.945336	0.788136	0.974136	0.977854	0.966752	1.02162	0.995151
GO:0005829>C:cytosol|IBA:GO_Central	Tbca	P48428	Tubulin-specific chaperone A OS=Mus musculus OX=10090 GN=Tbca PE=1 SV=3	2	31	0.00719082	0.350379	1.98172	-1.59273	-2.06086	1.80312	0.272552	1.94311	0.440173	0.362933	-0.541628	0.806449	0.157895	-0.176214	1.03977	0.343625	-0.202271	-0.185731	-0.190739	0.644556	0.954861	0.471788	0.286082	0.367427	1.0013	0.965299	0.276748	0.983169	1.00545	0.7977	0.974388	0.935485	0.960249	0.976513
GO:0005829>C:cytosol|IBA:GO_Central	Gabarapl2	P60521	Gamma-aminobutyric acid receptor-associated protein-like 2 OS=Mus musculus OX=10090 GN=Gabarapl2 PE=1 SV=1	1	31	0.00719082	0.350379	1.98172	-1.59273	-2.06086	1.80312	0.272552	1.94311	0.440173	0.362933	-1.2791	-1.05694	-0.574708	0.483523	-0.0280637	1.71035	-1.3679	-1.54047	-1.41684	0.0382969	0.954861	0.471788	0.286082	0.367427	1.0013	0.965299	0.276748	0.645215	0.996859	0.999736	0.453567	0.727938	0.880138	0.919794
GO:0005829>C:cytosol|IBA:GO_Central	Zc3h15	Q3TIV5	Zinc finger CCCH domain-containing protein 15 OS=Mus musculus OX=10090 GN=Zc3h15 PE=1 SV=2	1	31	0.00719082	0.350379	1.98172	-1.59273	-2.06086	1.80312	0.272552	1.94311	0.440173	0.362933	0.325579	0.0947201	-0.0722105	0.323254	1.13292	-0.131779	-0.2243	-0.228534	-0.348564	0.448163	0.954861	0.471788	0.286082	0.367427	1.0013	0.965299	0.276748	0.987029	0.999484	0.760696	0.995693	0.958947	1.00751	0.99399
GO:0005829>C:cytosol|IBA:GO_Central	Gpd1l	Q3ULJ0	Glycerol-3-phosphate dehydrogenase 1-like protein OS=Mus musculus OX=10090 GN=Gpd1l PE=1 SV=2	1	31	0.00719082	0.350379	1.98172	-1.59273	-2.06086	1.80312	0.272552	1.94311	0.440173	0.362933	-0.0193975	0.139842	0.159236	-0.854272	0.927429	0.552816	-0.0931391	-0.412974	-0.0743257	0.842702	0.954861	0.471788	0.286082	0.367427	1.0013	0.965299	0.276748	0.99016	0.940748	0.831636	0.924277	0.994844	1.01285	0.976087
GO:0005829>C:cytosol|IBA:GO_Central	Arcn1	Q5XJY5	Coatomer subunit delta OS=Mus musculus OX=10090 GN=Arcn1 PE=1 SV=2	2	31	0.00719082	0.350379	1.98172	-1.59273	-2.06086	1.80312	0.272552	1.94311	0.440173	0.362933	1.27009	-0.273697	0.834742	-0.500868	-0.389431	-0.33208	0.712954	1.22417	1.03414	0.0924395	0.954861	0.471788	0.286082	0.367427	1.0013	0.965299	0.276748	0.898322	0.995985	0.96256	0.97431	0.724957	1.02103	0.847585
GO:0005829>C:cytosol|IBA:GO_Central	Ifit1	Q64282	Interferon-induced protein with tetratricopeptide repeats 1 OS=Mus musculus OX=10090 GN=Ifit1 PE=1 SV=2	1	31	0.00719082	0.350379	1.98172	-1.59273	-2.06086	1.80312	0.272552	1.94311	0.440173	0.362933	-3.21756	-5.22793	-4.55569	3.16268	-0.282054	2.59825	-4.82137	-7.15394	-2.1413	0.00722263	0.954861	0.471788	0.286082	0.367427	1.0013	0.965299	0.276748	6.44262e-05	0.0243057	0.975583	0.116803	0.0415435	3.53848e-05	0.000343187
GO:0005829>C:cytosol|IBA:GO_Central	Gart	Q64737	Trifunctional purine biosynthetic protein adenosine-3 OS=Mus musculus OX=10090 GN=Gart PE=1 SV=3	3	31	0.00719082	0.350379	1.98172	-1.59273	-2.06086	1.80312	0.272552	1.94311	0.440173	0.362933	0.475159	-0.726724	-0.257007	-2.10743	-1.68159	0.534425	0.498619	1.42458	0.441202	0.362074	0.954861	0.471788	0.286082	0.367427	1.0013	0.965299	0.276748	0.947717	0.278718	0.509391	0.927078	0.943205	0.980241	0.964613
GO:0005829>C:cytosol|IBA:GO_Central	Ppp2r2a	Q6P1F6	Serine/threonine-protein phosphatase 2A 55 kDa regulatory subunit B alpha isoform OS=Mus musculus OX=10090 GN=Ppp2r2a PE=1 SV=1	2	31	0.00719082	0.350379	1.98172	-1.59273	-2.06086	1.80312	0.272552	1.94311	0.440173	0.362933	-0.449544	-0.1468	-0.513729	0.447206	0.579758	1.07583	-0.771637	-1.0293	-2.06888	0.00853326	0.954861	0.471788	0.286082	0.367427	1.0013	0.965299	0.276748	0.880659	0.986181	0.927814	0.762197	0.95191	1.01621	0.923618
GO:0005829>C:cytosol|IBA:GO_Central	Pank4	Q80YV4	4'-phosphopantetheine phosphatase OS=Mus musculus OX=10090 GN=Pank4 PE=1 SV=2	1	31	0.00719082	0.350379	1.98172	-1.59273	-2.06086	1.80312	0.272552	1.94311	0.440173	0.362933	1.60297	2.82914	3.16866	-4.67605	-3.10302	-4.36465	4.67553	7.19379	3.20452	0.000624428	0.954861	0.471788	0.286082	0.367427	1.0013	0.965299	0.276748	0.000121132	0.000120824	0.0446763	0.00047208	0.577031	0.0899238	0.0276807
GO:0005829>C:cytosol|IBA:GO_Central	Tiprl	Q8BH58	TIP41-like protein OS=Mus musculus OX=10090 GN=Tiprl PE=1 SV=1	1	31	0.00719082	0.350379	1.98172	-1.59273	-2.06086	1.80312	0.272552	1.94311	0.440173	0.362933	-0.281677	-0.473	0.68747	-1.39275	-0.874806	1.31911	0.178527	0.593129	0.118111	0.761885	0.954861	0.471788	0.286082	0.367427	1.0013	0.965299	0.276748	0.981895	0.670553	0.84909	0.644275	0.966722	1.01808	0.888904
GO:0005829>C:cytosol|IBA:GO_Central	Qars1	Q8BML9	Glutamine--tRNA ligase OS=Mus musculus OX=10090 GN=Qars1 PE=1 SV=1	1	31	0.00719082	0.350379	1.98172	-1.59273	-2.06086	1.80312	0.272552	1.94311	0.440173	0.362933	0.779714	0.540296	1.40812	-1.16229	-0.920423	-0.474229	1.35995	1.70014	2.23639	0.00580248	0.954861	0.471788	0.286082	0.367427	1.0013	0.965299	0.276748	0.64789	0.787644	0.833437	0.948088	0.899741	1.03414	0.639039
GO:0005829>C:cytosol|IBA:GO_Central	Etf1	Q8BWY3	Eukaryotic peptide chain release factor subunit 1 OS=Mus musculus OX=10090 GN=Etf1 PE=1 SV=4	2	31	0.00719082	0.350379	1.98172	-1.59273	-2.06086	1.80312	0.272552	1.94311	0.440173	0.362933	0.362946	-1.12476	0.317909	-0.542951	-0.41632	0.999428	-0.110462	0.734229	0.082064	0.82782	0.954861	0.471788	0.286082	0.367427	1.0013	0.965299	0.276748	0.993083	0.996525	0.957181	0.801451	0.960397	0.854196	0.9579
GO:0005829>C:cytosol|IBA:GO_Central	Farsa	Q8C0C7	Phenylalanine--tRNA ligase alpha subunit OS=Mus musculus OX=10090 GN=Farsa PE=1 SV=1	1	31	0.00719082	0.350379	1.98172	-1.59273	-2.06086	1.80312	0.272552	1.94311	0.440173	0.362933	1.09284	-0.202423	-0.0996815	0.479569	-0.974926	0.362779	0.20504	-0.46246	-0.188313	0.648168	0.954861	0.471788	0.286082	0.367427	1.0013	0.965299	0.276748	0.983822	0.993686	0.814696	0.969551	0.803396	1.02294	0.988258
GO:0005829>C:cytosol|IBA:GO_Central	Alms1	Q8K4E0	Alstrom syndrome protein 1 homolog OS=Mus musculus OX=10090 GN=Alms1 PE=1 SV=2	1	31	0.00719082	0.350379	1.98172	-1.59273	-2.06086	1.80312	0.272552	1.94311	0.440173	0.362933	-0.862029	-1.8427	-1.19885	0.354267	-3.23533	2.83593	-2.01909	-1.55312	-0.291407	0.511203	0.954861	0.471788	0.286082	0.367427	1.0013	0.965299	0.276748	0.303714	1.00063	0.0313731	0.0695479	0.893512	0.46534	0.72642
GO:0005829>C:cytosol|IBA:GO_Central	Ubl7	Q91W67	Ubiquitin-like protein 7 OS=Mus musculus OX=10090 GN=Ubl7 PE=1 SV=2	1	31	0.00719082	0.350379	1.98172	-1.59273	-2.06086	1.80312	0.272552	1.94311	0.440173	0.362933	1.04148	0.577494	0.475022	-0.9435	-0.918986	0.295241	0.901514	1.49648	1.28735	0.0516006	0.954861	0.471788	0.286082	0.367427	1.0013	0.965299	0.276748	0.856673	0.914807	0.832503	0.976476	0.826111	1.01801	0.932804
GO:0005829>C:cytosol|IBA:GO_Central	Eif3h	Q91WK2	Eukaryotic translation initiation factor 3 subunit H OS=Mus musculus OX=10090 GN=Eif3h PE=1 SV=1	5	31	0.00719082	0.350379	1.98172	-1.59273	-2.06086	1.80312	0.272552	1.94311	0.440173	0.362933	0.649843	0.500912	0.668498	1.29109	-1.55924	-0.892221	0.644752	1.54206	0.503625	0.313599	0.954861	0.471788	0.286082	0.367427	1.0013	0.965299	0.276748	0.915368	0.736756	0.571386	0.825627	0.912898	1.02033	0.894985
GO:0005829>C:cytosol|IBA:GO_Central	Asl	Q91YI0	Argininosuccinate lyase OS=Mus musculus OX=10090 GN=Asl PE=1 SV=1	2	31	0.00719082	0.350379	1.98172	-1.59273	-2.06086	1.80312	0.272552	1.94311	0.440173	0.362933	0.372973	-0.300125	-0.292998	-0.858519	-0.0343918	1.22199	-0.178926	-0.258606	-0.102074	0.790544	0.954861	0.471788	0.286082	0.367427	1.0013	0.965299	0.276748	0.982314	0.942932	0.998813	0.687973	0.960167	1.02516	0.9576
GO:0005829>C:cytosol|IBA:GO_Central	Glrx3	Q9CQM9	Glutaredoxin-3 OS=Mus musculus OX=10090 GN=Glrx3 PE=1 SV=1	1	31	0.00719082	0.350379	1.98172	-1.59273	-2.06086	1.80312	0.272552	1.94311	0.440173	0.362933	-0.900792	0.295652	-0.348481	0.294489	1.08346	0.794439	-0.790783	-1.14292	-1.1791	0.0662068	0.954861	0.471788	0.286082	0.367427	1.0013	0.965299	0.276748	0.881302	0.996487	0.776223	0.856248	0.88321	1.02309	0.962429
GO:0005829>C:cytosol|IBA:GO_Central	Psmd8	Q9CX56	26S proteasome non-ATPase regulatory subunit 8 OS=Mus musculus OX=10090 GN=Psmd8 PE=1 SV=2	1	31	0.00719082	0.350379	1.98172	-1.59273	-2.06086	1.80312	0.272552	1.94311	0.440173	0.362933	0.8485	0.447586	1.02227	-0.546308	-0.224383	-0.609911	0.972697	1.39481	2.39292	0.00404652	0.954861	0.471788	0.286082	0.367427	1.0013	0.965299	0.276748	0.834551	0.997287	0.993547	0.910124	0.88676	1.03016	0.789009
GO:0005829>C:cytosol|IBA:GO_Central	Pgm1	Q9D0F9	Phosphoglucomutase-1 OS=Mus musculus OX=10090 GN=Pgm1 PE=1 SV=4	2	31	0.00719082	0.350379	1.98172	-1.59273	-2.06086	1.80312	0.272552	1.94311	0.440173	0.362933	0.0320902	0.909087	0.43264	-0.704614	0.054462	0.468168	0.325042	0.378178	0.535841	0.291179	0.954861	0.471788	0.286082	0.367427	1.0013	0.965299	0.276748	0.971584	0.982485	1.01037	0.949646	0.994342	0.9459	0.939443
GO:0005829>C:cytosol|IBA:GO_Central	Ppa1	Q9D819	Inorganic pyrophosphatase OS=Mus musculus OX=10090 GN=Ppa1 PE=1 SV=1	3	31	0.00719082	0.350379	1.98172	-1.59273	-2.06086	1.80312	0.272552	1.94311	0.440173	0.362933	0.390752	0.780204	0.893816	-1.15044	-0.198407	0.0887908	0.700825	0.978612	1.28535	0.0518387	0.954861	0.471788	0.286082	0.367427	1.0013	0.965299	0.276748	0.899632	0.799662	0.99395	0.999028	0.956643	0.963194	0.836563
GO:0005829>C:cytosol|IBA:GO_Central	Pgd	Q9DCD0	6-phosphogluconate dehydrogenase, decarboxylating OS=Mus musculus OX=10090 GN=Pgd PE=1 SV=3	5	31	0.00719082	0.350379	1.98172	-1.59273	-2.06086	1.80312	0.272552	1.94311	0.440173	0.362933	0.454261	0.540668	0.126347	-0.461566	0.518871	0.127257	0.167702	0.327004	0.428224	0.373058	0.954861	0.471788	0.286082	0.367427	1.0013	0.965299	0.276748	0.983845	0.988114	0.939901	0.996606	0.950791	1.03494	0.981597
GO:0005829>C:cytosol|IBA:GO_Central	Paics	Q9DCL9	Multifunctional protein ADE2 OS=Mus musculus OX=10090 GN=Paics PE=1 SV=4	2	31	0.00719082	0.350379	1.98172	-1.59273	-2.06086	1.80312	0.272552	1.94311	0.440173	0.362933	0.474332	-0.00380167	0.824406	-0.355357	0.117435	-0.132478	0.37753	0.606809	0.940118	0.114784	0.954861	0.471788	0.286082	0.367427	1.0013	0.965299	0.276748	0.961883	1.00046	1.00292	0.996611	0.943112	1.00252	0.851206
GO:0005829>C:cytosol|IBA:GO_Central	Esd	Q9R0P3	S-formylglutathione hydrolase OS=Mus musculus OX=10090 GN=Esd PE=1 SV=1	1	31	0.00719082	0.350379	1.98172	-1.59273	-2.06086	1.80312	0.272552	1.94311	0.440173	0.362933	-0.732476	-1.11866	-0.334653	0.765518	1.55704	0.470012	-1.24982	-1.49799	-1.86144	0.013758	0.954861	0.471788	0.286082	0.367427	1.0013	0.965299	0.276748	0.700991	0.980108	0.571986	0.949639	0.910132	0.860746	0.959519
GO:0005829>C:cytosol|IBA:GO_Central	Ptges3	Q9R0Q7	Prostaglandin E synthase 3 OS=Mus musculus OX=10090 GN=Ptges3 PE=1 SV=1	2	31	0.00719082	0.350379	1.98172	-1.59273	-2.06086	1.80312	0.272552	1.94311	0.440173	0.362933	-0.260757	0.485383	1.25159	-1.00365	-0.014793	-0.225451	0.603976	0.710835	0.789468	0.16238	0.954861	0.471788	0.286082	0.367427	1.0013	0.965299	0.276748	0.927512	0.875781	0.998556	0.991715	0.971683	1.02557	0.708599
GO:0005829>C:cytosol|IBA:GO_Central	Psmd13	Q9WVJ2	26S proteasome non-ATPase regulatory subunit 13 OS=Mus musculus OX=10090 GN=Psmd13 PE=1 SV=1	2	31	0.00719082	0.350379	1.98172	-1.59273	-2.06086	1.80312	0.272552	1.94311	0.440173	0.362933	0.618659	-0.531697	0.535562	-0.321459	-1.31696	0.710593	0.336949	0.857022	0.303569	0.497085	0.954861	0.471788	0.286082	0.367427	1.0013	0.965299	0.276748	0.972129	0.998531	0.682497	0.881518	0.926236	1.03079	0.924848
GO:0008360>P:regulation of cell shape|IBA:GO_Central	Fmnl2	A2APV2	Formin-like protein 2 OS=Mus musculus OX=10090 GN=Fmnl2 PE=1 SV=2	5	6	-1.65114	0.885381	0.183502	-0.196918	1.582	0.767727	-0.374218	-0.584226	-0.42576	0.375181	-1.36414	1.35732	-0.0982842	0.365994	1.1454	0.535812	-0.482186	-0.634096	-0.364947	0.431571	0.922189	0.972593	0.44546	0.822529	0.404705	0.805636	0.959505	0.949436	0.997083	0.759287	0.927584	0.685353	0.769542	0.98725
GO:0008360>P:regulation of cell shape|IBA:GO_Central	Rnd3	P61588	Rho-related GTP-binding protein RhoE OS=Mus musculus OX=10090 GN=Rnd3 PE=1 SV=1	1	6	-1.65114	0.885381	0.183502	-0.196918	1.582	0.767727	-0.374218	-0.584226	-0.42576	0.375181	0.340926	1.76254	0.935581	-0.725737	0.39451	-0.987711	1.10674	1.66132	1.15537	0.0699245	0.922189	0.972593	0.44546	0.822529	0.404705	0.805636	0.959505	0.788853	0.985047	0.961971	0.797753	0.968171	0.514516	0.816415
GO:0008360>P:regulation of cell shape|IBA:GO_Central	Rhob	P62746	Rho-related GTP-binding protein RhoB OS=Mus musculus OX=10090 GN=Rhob PE=1 SV=1	1	6	-1.65114	0.885381	0.183502	-0.196918	1.582	0.767727	-0.374218	-0.584226	-0.42576	0.375181	0.506652	0.976963	0.321391	-0.185227	0.555027	-0.283565	0.402991	0.691879	0.805756	0.156403	0.922189	0.972593	0.44546	0.822529	0.404705	0.805636	0.959505	0.954214	1.00367	0.929029	0.974976	0.945069	0.918392	0.958763
GO:0008360>P:regulation of cell shape|IBA:GO_Central	Rac1	P63001	Ras-related C3 botulinum toxin substrate 1 OS=Mus musculus OX=10090 GN=Rac1 PE=1 SV=1	2	6	-1.65114	0.885381	0.183502	-0.196918	1.582	0.767727	-0.374218	-0.584226	-0.42576	0.375181	-1.77873	-2.58811	0.592957	-0.425243	-0.0261995	1.65909	-1.14101	-1.75253	-0.654116	0.22176	0.922189	0.972593	0.44546	0.822529	0.404705	0.805636	0.959505	0.767969	0.990576	0.999136	0.469579	0.475376	0.143763	0.915265
GO:0008360>P:regulation of cell shape|IBA:GO_Central	Plxna1	P70206	Plexin-A1 OS=Mus musculus OX=10090 GN=Plxna1 PE=1 SV=1	5	6	-1.65114	0.885381	0.183502	-0.196918	1.582	0.767727	-0.374218	-0.584226	-0.42576	0.375181	-1.29445	0.151677	-1.2862	1.13522	1.46213	1.18558	-1.352	-2.47178	-1.86852	0.0135358	0.922189	0.972593	0.44546	0.822529	0.404705	0.805636	0.959505	0.653942	0.802127	0.614787	0.698668	0.721195	1.0199	0.691196
GO:0008360>P:regulation of cell shape|IBA:GO_Central	Rhoa	Q9QUI0	Transforming protein RhoA OS=Mus musculus OX=10090 GN=Rhoa PE=1 SV=1	2	6	-1.65114	0.885381	0.183502	-0.196918	1.582	0.767727	-0.374218	-0.584226	-0.42576	0.375181	-0.395175	0.568043	-0.0948666	-0.658847	0.641344	0.73669	-0.196458	-0.73621	-0.149549	0.708681	0.922189	0.972593	0.44546	0.822529	0.404705	0.805636	0.959505	0.984507	0.976757	0.918147	0.875401	0.956699	1.02191	0.987962
GO:0016477>P:cell migration|IBA:GO_Central	Fmnl2	A2APV2	Formin-like protein 2 OS=Mus musculus OX=10090 GN=Fmnl2 PE=1 SV=2	5	16	-0.00971344	2.14221	1.8276	-0.311291	0.683433	-0.665234	0.53434	2.13889	0.840166	0.144489	-1.36414	1.35732	-0.0982842	0.365994	1.1454	0.535812	-0.482186	-0.634096	-0.364947	0.431571	0.861288	0.977476	0.809418	0.865647	0.999503	0.212166	0.327971	0.949436	0.997083	0.759287	0.927584	0.685353	0.769542	0.98725
GO:0016477>P:cell migration|IBA:GO_Central	Sdc4	O35988	Syndecan-4 OS=Mus musculus OX=10090 GN=Sdc4 PE=1 SV=1	2	16	-0.00971344	2.14221	1.8276	-0.311291	0.683433	-0.665234	0.53434	2.13889	0.840166	0.144489	0.786607	-0.446905	1.60992	-0.434015	-1.07847	-1.43414	1.0626	1.86508	1.15328	0.0702619	0.861288	0.977476	0.809418	0.865647	0.999503	0.212166	0.327971	0.793134	0.992298	0.779406	0.573602	0.895217	1.02981	0.5356
GO:0016477>P:cell migration|IBA:GO_Central	Itgb3	O54890	Integrin beta-3 OS=Mus musculus OX=10090 GN=Itgb3 PE=1 SV=2	2	16	-0.00971344	2.14221	1.8276	-0.311291	0.683433	-0.665234	0.53434	2.13889	0.840166	0.144489	-0.0459876	0.0205487	0.462378	-0.259691	0.600519	0.29605	-0.0474681	-0.275501	-0.0788089	0.834048	0.861288	0.977476	0.809418	0.865647	0.999503	0.212166	0.327971	0.998747	1.00237	0.923823	0.976549	0.994972	1.00163	0.927241
GO:0016477>P:cell migration|IBA:GO_Central	Itgb5	O70309	Integrin beta-5 OS=Mus musculus OX=10090 GN=Itgb5 PE=1 SV=2	1	16	-0.00971344	2.14221	1.8276	-0.311291	0.683433	-0.665234	0.53434	2.13889	0.840166	0.144489	-1.8984	-2.30101	-0.2686	0.173999	0.368243	1.87492	-1.79219	-2.26664	-1.30858	0.0491383	0.861288	0.977476	0.809418	0.865647	0.999503	0.212166	0.327971	0.397395	1.00343	0.965841	0.387324	0.412639	0.241484	0.960229
GO:0016477>P:cell migration|IBA:GO_Central	Tgfbr3	O88393	Transforming growth factor beta receptor type 3 OS=Mus musculus OX=10090 GN=Tgfbr3 PE=1 SV=1	1	16	-0.00971344	2.14221	1.8276	-0.311291	0.683433	-0.665234	0.53434	2.13889	0.840166	0.144489	-0.31666	-0.397748	-0.469788	1.13048	1.61984	-0.0636765	-0.97583	-1.52823	-1.20804	0.0619391	0.861288	0.977476	0.809418	0.865647	0.999503	0.212166	0.327971	0.837939	0.804878	0.539776	0.997517	0.962508	1.03551	0.928854
GO:0016477>P:cell migration|IBA:GO_Central	Met	P16056	Hepatocyte growth factor receptor OS=Mus musculus OX=10090 GN=Met PE=1 SV=1	1	16	-0.00971344	2.14221	1.8276	-0.311291	0.683433	-0.665234	0.53434	2.13889	0.840166	0.144489	-0.134926	0.664475	-0.263978	0.857739	0.767048	0.0220742	-0.383148	-0.901974	-0.513813	0.306328	0.861288	0.977476	0.809418	0.865647	0.999503	0.212166	0.327971	0.962551	0.942399	0.876408	1.00179	0.986851	0.996905	0.963752
GO:0016477>P:cell migration|IBA:GO_Central	Nckap1	P28660	Nck-associated protein 1 OS=Mus musculus OX=10090 GN=Nckap1 PE=1 SV=2	2	16	-0.00971344	2.14221	1.8276	-0.311291	0.683433	-0.665234	0.53434	2.13889	0.840166	0.144489	-1.17251	-0.159712	-1.00053	1.22911	1.50461	0.8351	-1.37302	-2.22964	-2.22763	0.00592062	0.861288	0.977476	0.809418	0.865647	0.999503	0.212166	0.327971	0.644229	0.763173	0.583798	0.842271	0.772671	1.02157	0.798711
GO:0016477>P:cell migration|IBA:GO_Central	Sdc2	P43407	Syndecan-2 OS=Mus musculus OX=10090 GN=Sdc2 PE=1 SV=1	1	16	-0.00971344	2.14221	1.8276	-0.311291	0.683433	-0.665234	0.53434	2.13889	0.840166	0.144489	-0.444816	-0.654302	0.242851	-1.09698	-1.76813	1.88422	-0.0621286	0.652163	0.0118756	0.973026	0.861288	0.977476	0.809418	0.865647	0.999503	0.212166	0.327971	0.998087	0.819653	0.470035	0.380918	0.949231	0.994852	0.966537
GO:0016477>P:cell migration|IBA:GO_Central	Gpc4	P51655	Glypican-4 OS=Mus musculus OX=10090 GN=Gpc4 PE=1 SV=2	2	16	-0.00971344	2.14221	1.8276	-0.311291	0.683433	-0.665234	0.53434	2.13889	0.840166	0.144489	0.4928	2.3913	2.08904	-2.72637	-0.747176	-1.5977	2.20289	3.68674	1.81887	0.0151749	0.861288	0.977476	0.809418	0.865647	0.999503	0.212166	0.327971	0.212304	0.0758983	0.880681	0.489909	0.944003	0.207348	0.296503
GO:0016477>P:cell migration|IBA:GO_Central	Cdc42	P60766	Cell division control protein 42 homolog OS=Mus musculus OX=10090 GN=Cdc42 PE=1 SV=2	4	16	-0.00971344	2.14221	1.8276	-0.311291	0.683433	-0.665234	0.53434	2.13889	0.840166	0.144489	-0.0431528	1.59503	-0.384324	-0.21221	1.00091	0.382562	-0.0333522	-0.425715	-0.000573252	0.998681	0.861288	0.977476	0.809418	0.865647	0.999503	0.212166	0.327971	0.997539	1.00166	0.812397	0.965895	0.993757	0.615271	0.94698
GO:0016477>P:cell migration|IBA:GO_Central	Rnd3	P61588	Rho-related GTP-binding protein RhoE OS=Mus musculus OX=10090 GN=Rnd3 PE=1 SV=1	1	16	-0.00971344	2.14221	1.8276	-0.311291	0.683433	-0.665234	0.53434	2.13889	0.840166	0.144489	0.340926	1.76254	0.935581	-0.725737	0.39451	-0.987711	1.10674	1.66132	1.15537	0.0699245	0.861288	0.977476	0.809418	0.865647	0.999503	0.212166	0.327971	0.788853	0.985047	0.961971	0.797753	0.968171	0.514516	0.816415
GO:0016477>P:cell migration|IBA:GO_Central	Rhob	P62746	Rho-related GTP-binding protein RhoB OS=Mus musculus OX=10090 GN=Rhob PE=1 SV=1	1	16	-0.00971344	2.14221	1.8276	-0.311291	0.683433	-0.665234	0.53434	2.13889	0.840166	0.144489	0.506652	0.976963	0.321391	-0.185227	0.555027	-0.283565	0.402991	0.691879	0.805756	0.156403	0.861288	0.977476	0.809418	0.865647	0.999503	0.212166	0.327971	0.954214	1.00367	0.929029	0.974976	0.945069	0.918392	0.958763
GO:0016477>P:cell migration|IBA:GO_Central	Usp9x	P70398	Probable ubiquitin carboxyl-terminal hydrolase FAF-X OS=Mus musculus OX=10090 GN=Usp9x PE=1 SV=2	1	16	-0.00971344	2.14221	1.8276	-0.311291	0.683433	-0.665234	0.53434	2.13889	0.840166	0.144489	0.358247	-0.430836	-0.0919714	0.116047	-0.608353	0.917356	-0.186266	-0.208018	-0.147305	0.712353	0.861288	0.977476	0.809418	0.865647	0.999503	0.212166	0.327971	0.985079	0.998032	0.929125	0.819985	0.959768	1.03239	0.988958
GO:0016477>P:cell migration|IBA:GO_Central	Itgb8	Q0VBD0	Integrin beta-8 OS=Mus musculus OX=10090 GN=Itgb8 PE=1 SV=1	1	16	-0.00971344	2.14221	1.8276	-0.311291	0.683433	-0.665234	0.53434	2.13889	0.840166	0.144489	1.36545	1.31252	1.11634	-1.42814	-1.1015	-0.702949	1.6442	2.41402	3.33331	0.000464185	0.861288	0.977476	0.809418	0.865647	0.999503	0.212166	0.327971	0.487529	0.647952	0.767451	0.882403	0.685597	0.764254	0.753734
GO:0016477>P:cell migration|IBA:GO_Central	Rhou	Q9EQT3	Rho-related GTP-binding protein RhoU OS=Mus musculus OX=10090 GN=Rhou PE=2 SV=1	1	16	-0.00971344	2.14221	1.8276	-0.311291	0.683433	-0.665234	0.53434	2.13889	0.840166	0.144489	-2.21042	-0.164676	-0.997761	0.668587	2.043	1.03735	-1.89959	-2.03511	-1.51875	0.0302868	0.861288	0.977476	0.809418	0.865647	0.999503	0.212166	0.327971	0.347804	0.984373	0.343129	0.773545	0.27966	1.0203	0.799305
GO:0016477>P:cell migration|IBA:GO_Central	Gpc1	Q9QZF2	Glypican-1 OS=Mus musculus OX=10090 GN=Gpc1 PE=1 SV=1	2	16	-0.00971344	2.14221	1.8276	-0.311291	0.683433	-0.665234	0.53434	2.13889	0.840166	0.144489	1.49167	0.279894	3.44922	-9.55654	-4.89081	-6.69688	6.21984	8.18855	2.23049	0.00588185	0.861288	0.977476	0.809418	0.865647	0.999503	0.212166	0.327971	7.99572e-08	0	6.91477e-05	2.56559e-09	0.621354	1.02035	0.0123173
GO:0016477>P:cell migration|IBA:GO_Central	Coro1c	Q9WUM4	Coronin-1C OS=Mus musculus OX=10090 GN=Coro1c PE=1 SV=2	1	16	-0.00971344	2.14221	1.8276	-0.311291	0.683433	-0.665234	0.53434	2.13889	0.840166	0.144489	1.31973	1.67232	-0.112094	2.07627	-0.89077	-1.76955	0.791935	2.2105	0.377064	0.419697	0.861288	0.977476	0.809418	0.865647	0.999503	0.212166	0.327971	0.882428	0.291271	0.845508	0.430446	0.705733	0.583318	0.984998
GO:0051015>F:actin filament binding|IBA:GO_Central	Fmnl2	A2APV2	Formin-like protein 2 OS=Mus musculus OX=10090 GN=Fmnl2 PE=1 SV=2	5	16	0.983137	0.797588	-0.103576	0.597906	0.657824	0.6087	0.0342179	0.188888	0.0646461	0.861696	-1.36414	1.35732	-0.0982842	0.365994	1.1454	0.535812	-0.482186	-0.634096	-0.364947	0.431571	0.986802	0.928862	0.805191	0.882751	0.727741	0.848679	0.975935	0.949436	0.997083	0.759287	0.927584	0.685353	0.769542	0.98725
GO:0051015>F:actin filament binding|IBA:GO_Central	Gsn	P13020	Gelsolin OS=Mus musculus OX=10090 GN=Gsn PE=1 SV=3	6	16	0.983137	0.797588	-0.103576	0.597906	0.657824	0.6087	0.0342179	0.188888	0.0646461	0.861696	0.0163019	-0.377233	-0.873414	0.625356	0.458834	1.10185	-0.744362	-1.00259	-1.62185	0.0238863	0.986802	0.928862	0.805191	0.882751	0.727741	0.848679	0.975935	0.889928	0.984498	0.954675	0.746526	0.995253	1.03361	0.841712
GO:0051015>F:actin filament binding|IBA:GO_Central	Anxa6	P14824	Annexin A6 OS=Mus musculus OX=10090 GN=Anxa6 PE=1 SV=3	9	16	0.983137	0.797588	-0.103576	0.597906	0.657824	0.6087	0.0342179	0.188888	0.0646461	0.861696	3.14511	-2.53006	3.95262	-4.30043	-3.73058	-5.0132	4.74698	7.44554	1.3255	0.0472609	0.986802	0.928862	0.805191	0.882751	0.727741	0.848679	0.975935	8.78149e-05	0.000535854	0.0076734	2.76452e-05	0.0510791	0.155466	0.00294147
GO:0051015>F:actin filament binding|IBA:GO_Central	Capg	P24452	Macrophage-capping protein OS=Mus musculus OX=10090 GN=Capg PE=1 SV=2	2	16	0.983137	0.797588	-0.103576	0.597906	0.657824	0.6087	0.0342179	0.188888	0.0646461	0.861696	-1.48621	-2.32276	-2.73538	1.98325	1.57754	1.79493	-2.83564	-4.1177	-3.29742	0.000504169	0.986802	0.928862	0.805191	0.882751	0.727741	0.848679	0.975935	0.0546533	0.337209	0.56019	0.421978	0.622027	0.231566	0.0849968
GO:0051015>F:actin filament binding|IBA:GO_Central	Marcksl1	P28667	MARCKS-related protein OS=Mus musculus OX=10090 GN=Marcksl1 PE=1 SV=2	1	16	0.983137	0.797588	-0.103576	0.597906	0.657824	0.6087	0.0342179	0.188888	0.0646461	0.861696	0.143657	0.78005	0.869115	-0.865283	-1.01211	-0.555452	0.958249	1.64533	2.2193	0.00603534	0.986802	0.928862	0.805191	0.882751	0.727741	0.848679	0.975935	0.843967	0.94499	0.810089	0.924458	0.986009	0.961923	0.841752
GO:0051015>F:actin filament binding|IBA:GO_Central	Capza2	P47754	F-actin-capping protein subunit alpha-2 OS=Mus musculus OX=10090 GN=Capza2 PE=1 SV=3	1	16	0.983137	0.797588	-0.103576	0.597906	0.657824	0.6087	0.0342179	0.188888	0.0646461	0.861696	0.893258	0.33453	0.116291	0.147109	0.118918	-0.128949	0.289658	0.215611	0.746526	0.179256	0.986802	0.928862	0.805191	0.882751	0.727741	0.848679	0.975935	0.974192	1.00701	1.00316	0.996649	0.884056	1.02242	0.986565
GO:0051015>F:actin filament binding|IBA:GO_Central	Cttn	Q60598	Src substrate cortactin OS=Mus musculus OX=10090 GN=Cttn PE=1 SV=2	4	16	0.983137	0.797588	-0.103576	0.597906	0.657824	0.6087	0.0342179	0.188888	0.0646461	0.861696	-0.444549	1.22989	-0.645666	-0.432645	1.22328	0.894399	-0.383954	-1.33895	-0.263231	0.545468	0.986802	0.928862	0.805191	0.882751	0.727741	0.848679	0.975935	0.962644	0.989696	0.725369	0.828122	0.947614	0.818848	0.901135
GO:0051015>F:actin filament binding|IBA:GO_Central	Fhod1	Q6P9Q4	FH1/FH2 domain-containing protein 1 OS=Mus musculus OX=10090 GN=Fhod1 PE=1 SV=3	1	16	0.983137	0.797588	-0.103576	0.597906	0.657824	0.6087	0.0342179	0.188888	0.0646461	0.861696	-0.560756	0.293374	0.257475	0.0301036	0.439283	0.529176	-0.284636	-0.181808	-0.455149	0.350632	0.986802	0.928862	0.805191	0.882751	0.727741	0.848679	0.975935	0.974792	0.993855	0.956934	0.930749	0.934155	1.02352	0.965793
GO:0051015>F:actin filament binding|IBA:GO_Central	Fmnl3	Q6ZPF4	Formin-like protein 3 OS=Mus musculus OX=10090 GN=Fmnl3 PE=1 SV=2	2	16	0.983137	0.797588	-0.103576	0.597906	0.657824	0.6087	0.0342179	0.188888	0.0646461	0.861696	-0.797165	0.888952	-0.396248	0.551578	1.4188	0.368464	-0.631961	-0.947825	-0.662058	0.217742	0.986802	0.928862	0.805191	0.882751	0.727741	0.848679	0.975935	0.92441	0.995817	0.633463	0.970164	0.890106	0.948196	0.943887
GO:0051015>F:actin filament binding|IBA:GO_Central	Myo5a	Q99104	Unconventional myosin-Va OS=Mus musculus OX=10090 GN=Myo5a PE=1 SV=2	2	16	0.983137	0.797588	-0.103576	0.597906	0.657824	0.6087	0.0342179	0.188888	0.0646461	0.861696	-0.239576	0.847947	0.113616	0.276515	-0.702714	0.7149	0.0507223	-0.162899	-0.0981206	0.797773	0.986802	0.928862	0.805191	0.882751	0.727741	0.848679	0.975935	0.997487	0.999993	0.895136	0.879967	0.971984	0.96447	0.986645
GO:0051015>F:actin filament binding|IBA:GO_Central	Pls3	Q99K51	Plastin-3 OS=Mus musculus OX=10090 GN=Pls3 PE=1 SV=3	3	16	0.983137	0.797588	-0.103576	0.597906	0.657824	0.6087	0.0342179	0.188888	0.0646461	0.861696	0.55085	1.24154	-0.0531437	-0.331192	-0.041236	0.287843	0.364667	0.592086	0.664712	0.216415	0.986802	0.928862	0.805191	0.882751	0.727741	0.848679	0.975935	0.969457	1.00071	1.00246	0.975094	0.937783	0.80681	0.996915
GO:0051015>F:actin filament binding|IBA:GO_Central	Arpc5	Q9CPW4	Actin-related protein 2/3 complex subunit 5 OS=Mus musculus OX=10090 GN=Arpc5 PE=1 SV=3	1	16	0.983137	0.797588	-0.103576	0.597906	0.657824	0.6087	0.0342179	0.188888	0.0646461	0.861696	0.115311	-0.217061	0.889438	-0.219969	-0.00747556	0.0164274	0.286984	0.122786	0.422216	0.378255	0.986802	0.928862	0.805191	0.882751	0.727741	0.848679	0.975935	0.975073	1.0002	0.999566	1.00284	0.98741	1.0176	0.837935
GO:0051015>F:actin filament binding|IBA:GO_Central	Cotl1	Q9CQI6	Coactosin-like protein OS=Mus musculus OX=10090 GN=Cotl1 PE=1 SV=3	1	16	0.983137	0.797588	-0.103576	0.597906	0.657824	0.6087	0.0342179	0.188888	0.0646461	0.861696	1.14515	0.702823	0.314422	-0.435452	0.59805	-0.621808	0.679336	1.13828	0.908551	0.123438	0.986802	0.928862	0.805191	0.882751	0.727741	0.848679	0.975935	0.904979	0.992792	0.924442	0.904289	0.782412	0.989673	0.957055
GO:0051015>F:actin filament binding|IBA:GO_Central	Arpc2	Q9CVB6	Actin-related protein 2/3 complex subunit 2 OS=Mus musculus OX=10090 GN=Arpc2 PE=1 SV=3	3	16	0.983137	0.797588	-0.103576	0.597906	0.657824	0.6087	0.0342179	0.188888	0.0646461	0.861696	0.682261	-0.247118	0.589087	0.312778	-0.911456	0.144193	0.325052	0.444894	0.436635	0.365902	0.986802	0.928862	0.805191	0.882751	0.727741	0.848679	0.975935	0.97245	0.999024	0.834979	0.993954	0.918969	1.02193	0.917455
GO:0051015>F:actin filament binding|IBA:GO_Central	Iqgap1	Q9JKF1	Ras GTPase-activating-like protein IQGAP1 OS=Mus musculus OX=10090 GN=Iqgap1 PE=1 SV=2	14	16	0.983137	0.797588	-0.103576	0.597906	0.657824	0.6087	0.0342179	0.188888	0.0646461	0.861696	0.436531	0.4071	0.613511	0.13011	-0.417599	-0.0166668	0.360542	0.453198	1.53897	0.0289088	0.986802	0.928862	0.805191	0.882751	0.727741	0.848679	0.975935	0.969092	1.00489	0.957731	1.00336	0.946546	1.03485	0.904024
GO:0051015>F:actin filament binding|IBA:GO_Central	Arpc1b	Q9WV32	Actin-related protein 2/3 complex subunit 1B OS=Mus musculus OX=10090 GN=Arpc1b PE=1 SV=4	2	16	0.983137	0.797588	-0.103576	0.597906	0.657824	0.6087	0.0342179	0.188888	0.0646461	0.861696	0.610717	0.356158	-0.215431	0.92495	0.632263	-0.240262	-0.129342	-0.276105	-0.1665	0.681553	0.986802	0.928862	0.805191	0.882751	0.727741	0.848679	0.975935	0.99022	0.908528	0.924064	0.990231	0.93307	1.03052	0.968005
GO:0051015>F:actin filament binding|IBA:GO_Central	Twf2	Q9Z0P5	Twinfilin-2 OS=Mus musculus OX=10090 GN=Twf2 PE=1 SV=1	2	16	0.983137	0.797588	-0.103576	0.597906	0.657824	0.6087	0.0342179	0.188888	0.0646461	0.861696	0.259814	0.172245	0.33208	-0.308938	-0.798514	0.730557	0.233282	0.568752	0.348193	0.448546	0.986802	0.928862	0.805191	0.882751	0.727741	0.848679	0.975935	0.985192	0.99923	0.869592	0.879035	0.97175	1.02078	0.958595
PTHR45857>FORMIN-LIKE PROTEIN	Fmnl2	A2APV2	Formin-like protein 2 OS=Mus musculus OX=10090 GN=Fmnl2 PE=1 SV=2	5	2	-1.47667	1.6615	-0.277549	0.590359	1.6964	0.329001	-0.59921	-0.867908	-0.376639	0.420108	-1.36414	1.35732	-0.0982842	0.365994	1.1454	0.535812	-0.482186	-0.634096	-0.364947	0.431571	0.832088	0.933989	0.413377	0.959265	0.491457	0.425021	0.961865	0.949436	0.997083	0.759287	0.927584	0.685353	0.769542	0.98725
PTHR45857>FORMIN-LIKE PROTEIN	Fmnl3	Q6ZPF4	Formin-like protein 3 OS=Mus musculus OX=10090 GN=Fmnl3 PE=1 SV=2	2	2	-1.47667	1.6615	-0.277549	0.590359	1.6964	0.329001	-0.59921	-0.867908	-0.376639	0.420108	-0.797165	0.888952	-0.396248	0.551578	1.4188	0.368464	-0.631961	-0.947825	-0.662058	0.217742	0.832088	0.933989	0.413377	0.959265	0.491457	0.425021	0.961865	0.92441	0.995817	0.633463	0.970164	0.890106	0.948196	0.943887
GO:0001934>P:positive regulation of protein phosphorylation|IDA:UniProtKB	Agrn	A2ASQ1	Agrin OS=Mus musculus OX=10090 GN=Agrn PE=1 SV=1	4	2	0.000688227	-3.74937	2.84025	-3.22282	-3.47714	-3.56741	3.00868	3.47782	0.749741	0.177934	0.651758	-3.36042	3.78377	-1.87984	-2.38071	-3.33976	2.98526	3.03246	0.61498	0.242672	0.030052	0.0190055	0.0137523	0.00755218	0.999451	0.00454325	0.0518303	0.0372459	0.379687	0.219177	0.0173211	0.912944	0.0224912	0.00485575
GO:0001934>P:positive regulation of protein phosphorylation|IDA:UniProtKB	Mydgf	Q9CPT4	Myeloid-derived growth factor OS=Mus musculus OX=10090 GN=Mydgf PE=1 SV=1	1	2	0.000688227	-3.74937	2.84025	-3.22282	-3.47714	-3.56741	3.00868	3.47782	0.749741	0.177934	-0.914389	-1.87056	-0.157077	-2.73074	-2.4359	2.97643	0.957358	1.52151	0.0445681	0.902468	0.030052	0.0190055	0.0137523	0.00755218	0.999451	0.00454325	0.0518303	0.843633	0.0755172	0.195273	0.0473814	0.879092	0.459747	0.975726
GO:0005604>C:basement membrane|IDA:MGI	Agrn	A2ASQ1	Agrin OS=Mus musculus OX=10090 GN=Agrn PE=1 SV=1	4	15	1.09669	-7.32024	-0.0536606	-4.05363	-5.3535	-6.92094	4.00108	5.29984	0.534763	0.291902	0.651758	-3.36042	3.78377	-1.87984	-2.38071	-3.33976	2.98526	3.03246	0.61498	0.242672	0.00152768	0.00110907	6.73273e-06	4.34809e-10	0.67764	1.67897e-10	0.988709	0.0372459	0.379687	0.219177	0.0173211	0.912944	0.0224912	0.00485575
GO:0005604>C:basement membrane|IDA:MGI	Matn2	O08746	Matrilin-2 OS=Mus musculus OX=10090 GN=Matn2 PE=2 SV=2	3	15	1.09669	-7.32024	-0.0536606	-4.05363	-5.3535	-6.92094	4.00108	5.29984	0.534763	0.291902	-0.60143	0.0259565	-2.40774	5.79157	0.92936	-2.1702	-0.495454	-1.53079	-0.444143	0.359631	0.00152768	0.00110907	6.73273e-06	4.34809e-10	0.67764	1.67897e-10	0.988709	0.946123	4.80165e-07	0.833346	0.266061	0.931485	1.0036	0.163457
GO:0005604>C:basement membrane|IDA:MGI	Col5a1	O88207	Collagen alpha-1(V) chain OS=Mus musculus OX=10090 GN=Col5a1 PE=1 SV=2	1	15	1.09669	-7.32024	-0.0536606	-4.05363	-5.3535	-6.92094	4.00108	5.29984	0.534763	0.291902	1.7168	3.83051	-0.684961	1.33373	-1.44948	-2.6605	0.899271	3.16628	0.654342	0.221645	0.00152768	0.00110907	6.73273e-06	4.34809e-10	0.67764	1.67897e-10	0.988709	0.856693	0.71242	0.620574	0.104467	0.509746	0.00486276	0.887327
GO:0005604>C:basement membrane|IDA:MGI	Lamc1	P02468	Laminin subunit gamma-1 OS=Mus musculus OX=10090 GN=Lamc1 PE=1 SV=2	4	15	1.09669	-7.32024	-0.0536606	-4.05363	-5.3535	-6.92094	4.00108	5.29984	0.534763	0.291902	0.961554	-5.19133	3.5933	-1.70676	-2.37361	-3.54814	3.01625	3.33517	0.366461	0.43007	0.00152768	0.00110907	6.73273e-06	4.34809e-10	0.67764	1.67897e-10	0.988709	0.0349115	0.470574	0.219579	0.00919653	0.856077	3.35237e-05	0.00828317
GO:0005604>C:basement membrane|IDA:MGI	Nid1	P10493	Nidogen-1 OS=Mus musculus OX=10090 GN=Nid1 PE=1 SV=2	1	15	1.09669	-7.32024	-0.0536606	-4.05363	-5.3535	-6.92094	4.00108	5.29984	0.534763	0.291902	1.79771	-2.73484	2.71523	-2.39976	-1.94902	-2.00881	3.13025	3.80652	0.735262	0.183966	0.00152768	0.00110907	6.73273e-06	4.34809e-10	0.67764	1.67897e-10	0.988709	0.026308	0.160288	0.392428	0.32215	0.468313	0.108653	0.0886741
GO:0005604>C:basement membrane|IDA:MGI	Fn1	P11276	Fibronectin OS=Mus musculus OX=10090 GN=Fn1 PE=1 SV=4	14	15	1.09669	-7.32024	-0.0536606	-4.05363	-5.3535	-6.92094	4.00108	5.29984	0.534763	0.291902	-1.08992	-3.17315	-2.53973	6.26155	-3.22824	-0.0491022	-0.638203	-2.49062	-0.498826	0.317084	0.00152768	0.00110907	6.73273e-06	4.34809e-10	0.67764	1.67897e-10	0.988709	0.920623	2.90093e-08	0.0315979	0.998112	0.800673	0.0375683	0.121529
GO:0005604>C:basement membrane|IDA:MGI	Timp2	P25785	Metalloproteinase inhibitor 2 OS=Mus musculus OX=10090 GN=Timp2 PE=1 SV=2	2	15	1.09669	-7.32024	-0.0536606	-4.05363	-5.3535	-6.92094	4.00108	5.29984	0.534763	0.291902	1.00657	-0.528438	-0.647264	2.74152	-0.996029	-0.523029	-0.314626	-0.00540883	-0.132329	0.737346	0.00152768	0.00110907	6.73273e-06	4.34809e-10	0.67764	1.67897e-10	0.988709	0.973105	0.0743115	0.815575	0.934387	0.844328	1.02854	0.901505
GO:0005604>C:basement membrane|IDA:MGI	Lama4	P97927	Laminin subunit alpha-4 OS=Mus musculus OX=10090 GN=Lama4 PE=1 SV=2	1	15	1.09669	-7.32024	-0.0536606	-4.05363	-5.3535	-6.92094	4.00108	5.29984	0.534763	0.291902	-1.67657	-2.20487	-3.56516	4.75513	-0.704899	0.684805	-2.23333	-2.88968	-1.1023	0.0790141	0.00152768	0.00110907	6.73273e-06	4.34809e-10	0.67764	1.67897e-10	0.988709	0.203935	8.43458e-05	0.894907	0.882019	0.535119	0.273684	0.00906586
GO:0005604>C:basement membrane|IDA:MGI	Hspg2	Q05793	Basement membrane-specific heparan sulfate proteoglycan core protein OS=Mus musculus OX=10090 GN=Hspg2 PE=1 SV=1	6	15	1.09669	-7.32024	-0.0536606	-4.05363	-5.3535	-6.92094	4.00108	5.29984	0.534763	0.291902	1.17482	-5.41511	3.67843	-3.93071	-5.63683	-1.86481	3.12472	5.10553	0.548415	0.282869	0.00152768	0.00110907	6.73273e-06	4.34809e-10	0.67764	1.67897e-10	0.988709	0.0262607	0.00188418	1.78903e-06	0.394528	0.771412	1.47513e-05	0.00628409
GO:0005604>C:basement membrane|IDA:MGI	Lama5	Q61001	Laminin subunit alpha-5 OS=Mus musculus OX=10090 GN=Lama5 PE=1 SV=4	6	15	1.09669	-7.32024	-0.0536606	-4.05363	-5.3535	-6.92094	4.00108	5.29984	0.534763	0.291902	1.56422	-3.63975	4.01917	-4.64377	-3.45624	-3.22861	4.03601	5.02046	0.896966	0.126775	0.00152768	0.00110907	6.73273e-06	4.34809e-10	0.67764	1.67897e-10	0.988709	0.00151188	0.000137416	0.0180017	0.0236675	0.589236	0.00839018	0.00241294
GO:0005604>C:basement membrane|IDA:MGI	Itga6	Q61739	Integrin alpha-6 OS=Mus musculus OX=10090 GN=Itga6 PE=1 SV=3	1	15	1.09669	-7.32024	-0.0536606	-4.05363	-5.3535	-6.92094	4.00108	5.29984	0.534763	0.291902	-0.864672	0.674832	-0.523752	0.146918	0.957832	0.935448	-0.740047	-1.4592	-0.787969	0.162941	0.00152768	0.00110907	6.73273e-06	4.34809e-10	0.67764	1.67897e-10	0.988709	0.890223	1.00638	0.817661	0.815259	0.89159	0.992013	0.923673
GO:0005604>C:basement membrane|IDA:MGI	Dag1	Q62165	Dystroglycan 1 OS=Mus musculus OX=10090 GN=Dag1 PE=1 SV=4	1	15	1.09669	-7.32024	-0.0536606	-4.05363	-5.3535	-6.92094	4.00108	5.29984	0.534763	0.291902	0.73821	1.09198	1.64644	-1.78616	-0.429803	-0.968901	1.72609	2.06088	2.02401	0.00946224	0.00152768	0.00110907	6.73273e-06	4.34809e-10	0.67764	1.67897e-10	0.988709	0.437072	0.433648	0.959217	0.806932	0.913195	0.869031	0.507492
GO:0005604>C:basement membrane|IDA:MGI	Tnc	Q80YX1	Tenascin OS=Mus musculus OX=10090 GN=Tnc PE=1 SV=1	6	15	1.09669	-7.32024	-0.0536606	-4.05363	-5.3535	-6.92094	4.00108	5.29984	0.534763	0.291902	0.286015	-1.35119	-2.35719	6.40717	-0.696095	-3.24567	0.211089	-0.655099	-0.261783	0.547289	0.00152768	0.00110907	6.73273e-06	4.34809e-10	0.67764	1.67897e-10	0.988709	0.986285	1.33978e-08	0.897054	0.0228964	0.967579	0.768781	0.179908
GO:0005604>C:basement membrane|IDA:MGI	Dlg1	Q811D0	Disks large homolog 1 OS=Mus musculus OX=10090 GN=Dlg1 PE=1 SV=1	4	15	1.09669	-7.32024	-0.0536606	-4.05363	-5.3535	-6.92094	4.00108	5.29984	0.534763	0.291902	-1.01605	0.392807	-1.02228	0.524723	0.661542	1.05691	-0.929481	-1.67759	-1.22528	0.0595285	0.00152768	0.00110907	6.73273e-06	4.34809e-10	0.67764	1.67897e-10	0.988709	0.845634	0.994583	0.912982	0.766681	0.83837	1.03774	0.790397
GO:0005604>C:basement membrane|IDA:MGI	Ccdc80	Q8R2G6	Coiled-coil domain-containing protein 80 OS=Mus musculus OX=10090 GN=Ccdc80 PE=1 SV=2	1	15	1.09669	-7.32024	-0.0536606	-4.05363	-5.3535	-6.92094	4.00108	5.29984	0.534763	0.291902	-1.32717	7.09489	-3.07377	-0.927638	-3.68721	-2.10989	-0.440811	0.782725	0.411914	0.387334	0.00152768	0.00110907	6.73273e-06	4.34809e-10	0.67764	1.67897e-10	0.988709	0.94398	0.913033	0.00862757	0.281668	0.705607	1.87058e-09	0.0355399
GO:0005615>C:extracellular space|IDA:MGI	Agrn	A2ASQ1	Agrin OS=Mus musculus OX=10090 GN=Agrn PE=1 SV=1	4	22	1.33148	-3.75867	-5.71149	5.65823	-0.968161	-0.628951	-2.76963	-3.12972	-0.605893	0.247803	0.651758	-3.36042	3.78377	-1.87984	-2.38071	-3.33976	2.98526	3.03246	0.61498	0.242672	0.0514474	9.36669e-07	0.702658	0.87657	0.562817	0.0045223	1.12236e-06	0.0372459	0.379687	0.219177	0.0173211	0.912944	0.0224912	0.00485575
GO:0005615>C:extracellular space|IDA:MGI	F5	O88783	Coagulation factor V OS=Mus musculus OX=10090 GN=F5 PE=1 SV=1	3	22	1.33148	-3.75867	-5.71149	5.65823	-0.968161	-0.628951	-2.76963	-3.12972	-0.605893	0.247803	0.175232	1.48948	-0.351446	0.561035	0.972807	-0.196769	-0.0259438	-0.385804	-0.00402213	0.990781	0.0514474	9.36669e-07	0.702658	0.87657	0.562817	0.0045223	1.12236e-06	0.99864	0.992978	0.814513	0.988207	0.9833	0.674806	0.961244
GO:0005615>C:extracellular space|IDA:MGI	C3	P01027	Complement C3 OS=Mus musculus OX=10090 GN=C3 PE=1 SV=3	10	22	1.33148	-3.75867	-5.71149	5.65823	-0.968161	-0.628951	-2.76963	-3.12972	-0.605893	0.247803	0.275459	-1.94002	-3.20469	4.22185	-0.0462289	0.399999	-1.30753	-2.34002	-0.864537	0.136604	0.0514474	9.36669e-07	0.702658	0.87657	0.562817	0.0045223	1.12236e-06	0.665618	0.000715055	1.007	0.957273	0.96849	0.420475	0.0247482
GO:0005615>C:extracellular space|IDA:MGI	C4b	P01029	Complement C4-B OS=Mus musculus OX=10090 GN=C4b PE=1 SV=3	1	22	1.33148	-3.75867	-5.71149	5.65823	-0.968161	-0.628951	-2.76963	-3.12972	-0.605893	0.247803	1.12082	-0.103312	-1.19468	0.540021	1.19859	0.0725064	-0.545143	-0.643333	-0.373111	0.423535	0.0514474	9.36669e-07	0.702658	0.87657	0.562817	0.0045223	1.12236e-06	0.943048	0.996443	0.731517	0.99811	0.788736	1.01075	0.722101
GO:0005615>C:extracellular space|IDA:MGI	Ckm	P07310	Creatine kinase M-type OS=Mus musculus OX=10090 GN=Ckm PE=1 SV=1	1	22	1.33148	-3.75867	-5.71149	5.65823	-0.968161	-0.628951	-2.76963	-3.12972	-0.605893	0.247803	2.88236	-0.0106048	-2.58638	1.72774	0.313513	-0.987525	-1.51549	-0.324118	-0.0498543	0.89155	0.0514474	9.36669e-07	0.702658	0.87657	0.562817	0.0045223	1.12236e-06	0.557954	0.460282	0.975068	0.796619	0.082716	0.999842	0.111308
GO:0005615>C:extracellular space|IDA:MGI	Alb	P07724	Albumin OS=Mus musculus OX=10090 GN=Alb PE=1 SV=3	2	22	1.33148	-3.75867	-5.71149	5.65823	-0.968161	-0.628951	-2.76963	-3.12972	-0.605893	0.247803	1.08576	2.61786	-0.453855	0.242517	0.925002	-1.44475	0.736749	0.843244	0.446352	0.357806	0.0514474	9.36669e-07	0.702658	0.87657	0.562817	0.0045223	1.12236e-06	0.891716	1.00164	0.831895	0.569686	0.804384	0.137483	0.93142
GO:0005615>C:extracellular space|IDA:MGI	Igf2	P09535	Insulin-like growth factor II OS=Mus musculus OX=10090 GN=Igf2 PE=1 SV=1	1	22	1.33148	-3.75867	-5.71149	5.65823	-0.968161	-0.628951	-2.76963	-3.12972	-0.605893	0.247803	-0.728969	0.131457	-0.370649	-0.0567801	-1.16864	1.73225	-0.497973	-0.313869	-0.217113	0.606578	0.0514474	9.36669e-07	0.702658	0.87657	0.562817	0.0045223	1.12236e-06	0.946408	0.99247	0.747812	0.442461	0.909401	1.01163	0.955353
GO:0005615>C:extracellular space|IDA:MGI	Ccl2	P10148	C-C motif chemokine 2 OS=Mus musculus OX=10090 GN=Ccl2 PE=1 SV=1	2	22	1.33148	-3.75867	-5.71149	5.65823	-0.968161	-0.628951	-2.76963	-3.12972	-0.605893	0.247803	0.912312	-3.14982	-1.07473	1.85589	-2.55003	1.37429	-1.69577	-2.44901	-0.296044	0.505774	0.0514474	9.36669e-07	0.702658	0.87657	0.562817	0.0045223	1.12236e-06	0.457882	0.38888	0.151217	0.616835	0.877315	0.0393455	0.770738
GO:0005615>C:extracellular space|IDA:MGI	Calr	P14211	Calreticulin OS=Mus musculus OX=10090 GN=Calr PE=1 SV=1	6	22	1.33148	-3.75867	-5.71149	5.65823	-0.968161	-0.628951	-2.76963	-3.12972	-0.605893	0.247803	0.0333219	0.155922	-1.24214	0.565263	0.93354	0.955364	-0.785606	-0.900218	-1.18304	0.0656078	0.0514474	9.36669e-07	0.702658	0.87657	0.562817	0.0045223	1.12236e-06	0.881261	0.991559	0.829595	0.813869	0.995447	1.02011	0.71362
GO:0005615>C:extracellular space|IDA:MGI	Lgals1	P16045	Galectin-1 OS=Mus musculus OX=10090 GN=Lgals1 PE=1 SV=3	3	22	1.33148	-3.75867	-5.71149	5.65823	-0.968161	-0.628951	-2.76963	-3.12972	-0.605893	0.247803	-1.68522	-2.80762	-0.767388	-0.846633	-0.390433	2.72326	-1.58347	-1.29478	-0.821982	0.150667	0.0514474	9.36669e-07	0.702658	0.87657	0.562817	0.0045223	1.12236e-06	0.50572	0.944656	0.962456	0.0890196	0.529702	0.093661	0.870058
GO:0005615>C:extracellular space|IDA:MGI	Ctsd	P18242	Cathepsin D OS=Mus musculus OX=10090 GN=Ctsd PE=1 SV=1	4	22	1.33148	-3.75867	-5.71149	5.65823	-0.968161	-0.628951	-2.76963	-3.12972	-0.605893	0.247803	-0.711852	-1.99006	-1.28664	2.74115	-0.549918	1.08452	-1.59084	-2.37116	-1.11703	0.0763785	0.0514474	9.36669e-07	0.702658	0.87657	0.562817	0.0045223	1.12236e-06	0.506081	0.0737757	0.931544	0.757409	0.910304	0.389101	0.692331
GO:0005615>C:extracellular space|IDA:MGI	Hexb	P20060	Beta-hexosaminidase subunit beta OS=Mus musculus OX=10090 GN=Hexb PE=1 SV=2	3	22	1.33148	-3.75867	-5.71149	5.65823	-0.968161	-0.628951	-2.76963	-3.12972	-0.605893	0.247803	0.676523	-1.19268	0.135235	0.94096	-1.72459	0.683316	-0.0629462	-0.548081	-0.0310682	0.930962	0.0514474	9.36669e-07	0.702658	0.87657	0.562817	0.0045223	1.12236e-06	0.998128	0.911573	0.483533	0.880434	0.916306	0.817179	0.977612
GO:0005615>C:extracellular space|IDA:MGI	Mfge8	P21956	Lactadherin OS=Mus musculus OX=10090 GN=Mfge8 PE=1 SV=3	8	22	1.33148	-3.75867	-5.71149	5.65823	-0.968161	-0.628951	-2.76963	-3.12972	-0.605893	0.247803	-2.01815	-0.00151412	-1.38621	0.884219	1.12697	1.73438	-1.5216	-2.51319	-1.67534	0.0211185	0.0514474	9.36669e-07	0.702658	0.87657	0.562817	0.0045223	1.12236e-06	0.554632	0.934017	0.761874	0.443708	0.364222	1.00018	0.642294
GO:0005615>C:extracellular space|IDA:MGI	Thbs1	P35441	Thrombospondin-1 OS=Mus musculus OX=10090 GN=Thbs1 PE=1 SV=1	2	22	1.33148	-3.75867	-5.71149	5.65823	-0.968161	-0.628951	-2.76963	-3.12972	-0.605893	0.247803	0.731116	0.265988	-2.01194	3.86286	0.318862	-1.63424	0.0235534	-0.0528743	-0.260118	0.549392	0.0514474	9.36669e-07	0.702658	0.87657	0.562817	0.0045223	1.12236e-06	0.999175	0.00234856	0.971555	0.472181	0.909294	1.0223	0.329646
GO:0005615>C:extracellular space|IDA:MGI	Gla	P51569	Alpha-galactosidase A OS=Mus musculus OX=10090 GN=Gla PE=1 SV=1	2	22	1.33148	-3.75867	-5.71149	5.65823	-0.968161	-0.628951	-2.76963	-3.12972	-0.605893	0.247803	-0.385651	-0.790592	0.00825433	-0.303248	-0.245135	1.29829	-0.479885	-0.140516	-0.485488	0.326973	0.0514474	9.36669e-07	0.702658	0.87657	0.562817	0.0045223	1.12236e-06	0.94992	0.998567	0.990642	0.657599	0.958188	0.962994	0.998941
GO:0005615>C:extracellular space|IDA:MGI	Serpinf1	P97298	Pigment epithelium-derived factor OS=Mus musculus OX=10090 GN=Serpinf1 PE=1 SV=2	3	22	1.33148	-3.75867	-5.71149	5.65823	-0.968161	-0.628951	-2.76963	-3.12972	-0.605893	0.247803	2.1626	-1.96641	-1.08058	3.40719	-1.15401	-1.24515	-0.446287	0.0734321	0.115566	0.766363	0.0514474	9.36669e-07	0.702658	0.87657	0.562817	0.0045223	1.12236e-06	0.943918	0.0114349	0.754887	0.674203	0.296693	0.404368	0.773833
GO:0005615>C:extracellular space|IDA:MGI	Apoa1	Q00623	Apolipoprotein A-I OS=Mus musculus OX=10090 GN=Apoa1 PE=1 SV=2	2	22	1.33148	-3.75867	-5.71149	5.65823	-0.968161	-0.628951	-2.76963	-3.12972	-0.605893	0.247803	1.23536	3.04812	-1.92008	-0.136531	1.68115	-0.880555	1.39814	1.37189	0.126662	0.74703	0.0514474	9.36669e-07	0.702658	0.87657	0.562817	0.0045223	1.12236e-06	0.628293	1.00622	0.507931	0.831909	0.740762	0.0496639	0.360501
GO:0005615>C:extracellular space|IDA:MGI	Col1a2	Q01149	Collagen alpha-2(I) chain OS=Mus musculus OX=10090 GN=Col1a2 PE=1 SV=2	6	22	1.33148	-3.75867	-5.71149	5.65823	-0.968161	-0.628951	-2.76963	-3.12972	-0.605893	0.247803	-0.328134	-1.28046	-3.90426	6.05451	-1.22918	-0.492964	-0.890373	-0.787497	-0.572623	0.267533	0.0514474	9.36669e-07	0.702658	0.87657	0.562817	0.0045223	1.12236e-06	0.855376	1.01832e-07	0.727999	0.949807	0.959022	0.774208	0.00333334
GO:0005615>C:extracellular space|IDA:MGI	Cp	Q61147	Ceruloplasmin OS=Mus musculus OX=10090 GN=Cp PE=1 SV=2	2	22	1.33148	-3.75867	-5.71149	5.65823	-0.968161	-0.628951	-2.76963	-3.12972	-0.605893	0.247803	0.757809	-2.00968	-0.521362	1.81603	-0.441058	0.365819	-0.782444	-0.887181	-0.492359	0.321841	0.0514474	9.36669e-07	0.702658	0.87657	0.562817	0.0045223	1.12236e-06	0.88008	0.417927	0.957951	0.97011	0.908439	0.375747	0.923285
GO:0005615>C:extracellular space|IDA:MGI	Lgi4	Q8K1S1	Leucine-rich repeat LGI family member 4 OS=Mus musculus OX=10090 GN=Lgi4 PE=1 SV=1	1	22	1.33148	-3.75867	-5.71149	5.65823	-0.968161	-0.628951	-2.76963	-3.12972	-0.605893	0.247803	0.181292	1.19594	0.068734	-1.23038	0.0344084	0.758703	0.415374	0.146884	0.38725	0.409968	0.0514474	9.36669e-07	0.702658	0.87657	0.562817	0.0045223	1.12236e-06	0.947967	0.763354	0.999509	0.864956	0.983301	0.820672	0.993286
GO:0005615>C:extracellular space|IDA:MGI	Prg4	Q9JM99	Proteoglycan 4 OS=Mus musculus OX=10090 GN=Prg4 PE=1 SV=2	1	22	1.33148	-3.75867	-5.71149	5.65823	-0.968161	-0.628951	-2.76963	-3.12972	-0.605893	0.247803	1.66675	1.58163	-0.734767	1.33536	0.396954	-1.59704	0.549654	1.18467	0.271766	0.534852	0.0514474	9.36669e-07	0.702658	0.87657	0.562817	0.0045223	1.12236e-06	0.943312	0.712259	0.964095	0.489056	0.544043	0.620174	0.870766
GO:0005615>C:extracellular space|IDA:MGI	Slit2	Q9R1B9	Slit homolog 2 protein OS=Mus musculus OX=10090 GN=Slit2 PE=2 SV=2	1	22	1.33148	-3.75867	-5.71149	5.65823	-0.968161	-0.628951	-2.76963	-3.12972	-0.605893	0.247803	-1.78005	-1.84404	-1.16581	3.94072	-0.192021	0.120785	-2.27732	-1.90084	-1.00617	0.0985901	0.0514474	9.36669e-07	0.702658	0.87657	0.562817	0.0045223	1.12236e-06	0.189201	0.0018355	0.99256	0.996936	0.476083	0.468563	0.732591
GO:0005615>C:extracellular space|IDA:MGI	Slit3	Q9WVB4	Slit homolog 3 protein OS=Mus musculus OX=10090 GN=Slit3 PE=2 SV=2	1	22	1.33148	-3.75867	-5.71149	5.65823	-0.968161	-0.628951	-2.76963	-3.12972	-0.605893	0.247803	-1.42664	-2.26565	-2.39191	3.24641	1.76795	0.369667	-3.01453	-4.0336	-1.9063	0.0124078	0.0514474	9.36669e-07	0.702658	0.87657	0.562817	0.0045223	1.12236e-06	0.034782	0.0194246	0.468248	0.969856	0.647896	0.251246	0.167147
GO:0007009>P:plasma membrane organization|IMP:MGI	Agrn	A2ASQ1	Agrin OS=Mus musculus OX=10090 GN=Agrn PE=1 SV=1	4	1	-0.461989	-3.27753	3.8309	-0.199857	-0.541027	-2.03259	3.11781	0.0790388	0.168264	0.678791	0.651758	-3.36042	3.78377	-1.87984	-2.38071	-3.33976	2.98526	3.03246	0.61498	0.242672	0.0228892	0.970831	0.853178	0.271168	0.896642	0.021621	0.00348604	0.0372459	0.379687	0.219177	0.0173211	0.912944	0.0224912	0.00485575
GO:0007009>P:plasma membrane organization|IMP:MGI	Fat4	Q2PZL6	Protocadherin Fat 4 OS=Mus musculus OX=10090 GN=Fat4 PE=1 SV=2	2	1	-0.461989	-3.27753	3.8309	-0.199857	-0.541027	-2.03259	3.11781	0.0790388	0.168264	0.678791	-1.51122	-1.2209	-2.007	1.85822	2.01827	1.10787	-2.33245	-3.36944	-3.06272	0.000865525	0.0228892	0.970831	0.853178	0.271168	0.896642	0.021621	0.00348604	0.171406	0.391836	0.355886	0.743592	0.615761	0.818802	0.32681
GO:0007268>P:chemical synaptic transmission|IDA:MGI	Agrn	A2ASQ1	Agrin OS=Mus musculus OX=10090 GN=Agrn PE=1 SV=1	4	1	0.698887	-3.31592	3.8309	-1.91799	-2.45909	-3.56741	3.11781	3.15797	0.649549	0.224105	0.651758	-3.36042	3.78377	-1.87984	-2.38071	-3.33976	2.98526	3.03246	0.61498	0.242672	0.0228566	0.327738	0.150356	0.00753428	0.817655	0.019982	0.00347528	0.0372459	0.379687	0.219177	0.0173211	0.912944	0.0224912	0.00485575
GO:0007528>P:neuromuscular junction development|IGI:MGI	Agrn	A2ASQ1	Agrin OS=Mus musculus OX=10090 GN=Agrn PE=1 SV=1	4	1	0.698887	-3.31592	3.8309	-1.91799	-2.45909	-3.56741	3.11781	3.15797	0.649549	0.224105	0.651758	-3.36042	3.78377	-1.87984	-2.38071	-3.33976	2.98526	3.03246	0.61498	0.242672	0.0228242	0.327517	0.150172	0.00751647	0.817499	0.0199325	0.00346458	0.0372459	0.379687	0.219177	0.0173211	0.912944	0.0224912	0.00485575
GO:0009887>P:animal organ morphogenesis|IBA:GO_Central	Agrn	A2ASQ1	Agrin OS=Mus musculus OX=10090 GN=Agrn PE=1 SV=1	4	4	2.30001	-8.88523	7.67568	-5.28125	-7.06582	-6.97962	6.73361	9.27963	0.623128	0.238162	0.651758	-3.36042	3.78377	-1.87984	-2.38071	-3.33976	2.98526	3.03246	0.61498	0.242672	1.62173e-09	5.95542e-06	2.8163e-10	2.90011e-10	0.161666	0	4.99682e-12	0.0372459	0.379687	0.219177	0.0173211	0.912944	0.0224912	0.00485575
GO:0009887>P:animal organ morphogenesis|IBA:GO_Central	Lamc1	P02468	Laminin subunit gamma-1 OS=Mus musculus OX=10090 GN=Lamc1 PE=1 SV=2	4	4	2.30001	-8.88523	7.67568	-5.28125	-7.06582	-6.97962	6.73361	9.27963	0.623128	0.238162	0.961554	-5.19133	3.5933	-1.70676	-2.37361	-3.54814	3.01625	3.33517	0.366461	0.43007	1.62173e-09	5.95542e-06	2.8163e-10	2.90011e-10	0.161666	0	4.99682e-12	0.0349115	0.470574	0.219579	0.00919653	0.856077	3.35237e-05	0.00828317
GO:0009887>P:animal organ morphogenesis|IBA:GO_Central	Lamb1	P02469	Laminin subunit beta-1 OS=Mus musculus OX=10090 GN=Lamb1 PE=1 SV=3	17	4	2.30001	-8.88523	7.67568	-5.28125	-7.06582	-6.97962	6.73361	9.27963	0.623128	0.238162	1.59813	-4.02536	4.09765	-2.86732	-3.43543	-4.25039	3.80817	5.03356	0.770511	0.169625	1.62173e-09	5.95542e-06	2.8163e-10	2.90011e-10	0.161666	0	4.99682e-12	0.00349035	0.052508	0.0174584	0.000717629	0.574297	0.00256882	0.00208108
GO:0009887>P:animal organ morphogenesis|IBA:GO_Central	Hspg2	Q05793	Basement membrane-specific heparan sulfate proteoglycan core protein OS=Mus musculus OX=10090 GN=Hspg2 PE=1 SV=1	6	4	2.30001	-8.88523	7.67568	-5.28125	-7.06582	-6.97962	6.73361	9.27963	0.623128	0.238162	1.17482	-5.41511	3.67843	-3.93071	-5.63683	-1.86481	3.12472	5.10553	0.548415	0.282869	1.62173e-09	5.95542e-06	2.8163e-10	2.90011e-10	0.161666	0	4.99682e-12	0.0262607	0.00188418	1.78903e-06	0.394528	0.771412	1.47513e-05	0.00628409
GO:0009888>P:tissue development|IBA:GO_Central	Agrn	A2ASQ1	Agrin OS=Mus musculus OX=10090 GN=Agrn PE=1 SV=1	4	5	2.77724	-9.5544	8.68384	-6.78536	-7.90058	-7.78935	7.8873	10.5666	0.686768	0.205699	0.651758	-3.36042	3.78377	-1.87984	-2.38071	-3.33976	2.98526	3.03246	0.61498	0.242672	1.61264e-12	1.38004e-09	1.59105e-12	7.72978e-13	0.0737017	0	0	0.0372459	0.379687	0.219177	0.0173211	0.912944	0.0224912	0.00485575
GO:0009888>P:tissue development|IBA:GO_Central	Lamc1	P02468	Laminin subunit gamma-1 OS=Mus musculus OX=10090 GN=Lamc1 PE=1 SV=2	4	5	2.77724	-9.5544	8.68384	-6.78536	-7.90058	-7.78935	7.8873	10.5666	0.686768	0.205699	0.961554	-5.19133	3.5933	-1.70676	-2.37361	-3.54814	3.01625	3.33517	0.366461	0.43007	1.61264e-12	1.38004e-09	1.59105e-12	7.72978e-13	0.0737017	0	0	0.0349115	0.470574	0.219579	0.00919653	0.856077	3.35237e-05	0.00828317
GO:0009888>P:tissue development|IBA:GO_Central	Lamb1	P02469	Laminin subunit beta-1 OS=Mus musculus OX=10090 GN=Lamb1 PE=1 SV=3	17	5	2.77724	-9.5544	8.68384	-6.78536	-7.90058	-7.78935	7.8873	10.5666	0.686768	0.205699	1.59813	-4.02536	4.09765	-2.86732	-3.43543	-4.25039	3.80817	5.03356	0.770511	0.169625	1.61264e-12	1.38004e-09	1.59105e-12	7.72978e-13	0.0737017	0	0	0.00349035	0.052508	0.0174584	0.000717629	0.574297	0.00256882	0.00208108
GO:0009888>P:tissue development|IBA:GO_Central	Hspg2	Q05793	Basement membrane-specific heparan sulfate proteoglycan core protein OS=Mus musculus OX=10090 GN=Hspg2 PE=1 SV=1	6	5	2.77724	-9.5544	8.68384	-6.78536	-7.90058	-7.78935	7.8873	10.5666	0.686768	0.205699	1.17482	-5.41511	3.67843	-3.93071	-5.63683	-1.86481	3.12472	5.10553	0.548415	0.282869	1.61264e-12	1.38004e-09	1.59105e-12	7.72978e-13	0.0737017	0	0	0.0262607	0.00188418	1.78903e-06	0.394528	0.771412	1.47513e-05	0.00628409
GO:0009888>P:tissue development|IBA:GO_Central	Lama5	Q61001	Laminin subunit alpha-5 OS=Mus musculus OX=10090 GN=Lama5 PE=1 SV=4	6	5	2.77724	-9.5544	8.68384	-6.78536	-7.90058	-7.78935	7.8873	10.5666	0.686768	0.205699	1.56422	-3.63975	4.01917	-4.64377	-3.45624	-3.22861	4.03601	5.02046	0.896966	0.126775	1.61264e-12	1.38004e-09	1.59105e-12	7.72978e-13	0.0737017	0	0	0.00151188	0.000137416	0.0180017	0.0236675	0.589236	0.00839018	0.00241294
GO:0009986>C:cell surface|IDA:BHF-UCL	Agrn	A2ASQ1	Agrin OS=Mus musculus OX=10090 GN=Agrn PE=1 SV=1	4	8	-2.99287	-3.72419	-3.36526	2.21049	1.92739	2.70921	-4.29673	-5.57576	-4.26491	5.43365e-05	0.651758	-3.36042	3.78377	-1.87984	-2.38071	-3.33976	2.98526	3.03246	0.61498	0.242672	0.000477709	0.20796	0.335891	0.0798369	0.0467806	0.00497821	0.0141679	0.0372459	0.379687	0.219177	0.0173211	0.912944	0.0224912	0.00485575
GO:0009986>C:cell surface|IDA:BHF-UCL	Tgfbr3	O88393	Transforming growth factor beta receptor type 3 OS=Mus musculus OX=10090 GN=Tgfbr3 PE=1 SV=1	1	8	-2.99287	-3.72419	-3.36526	2.21049	1.92739	2.70921	-4.29673	-5.57576	-4.26491	5.43365e-05	-0.31666	-0.397748	-0.469788	1.13048	1.61984	-0.0636765	-0.97583	-1.52823	-1.20804	0.0619391	0.000477709	0.20796	0.335891	0.0798369	0.0467806	0.00497821	0.0141679	0.837939	0.804878	0.539776	0.997517	0.962508	1.03551	0.928854
GO:0009986>C:cell surface|IDA:BHF-UCL	Enpp1	P06802	Ectonucleotide pyrophosphatase/phosphodiesterase family member 1 OS=Mus musculus OX=10090 GN=Enpp1 PE=1 SV=4	2	8	-2.99287	-3.72419	-3.36526	2.21049	1.92739	2.70921	-4.29673	-5.57576	-4.26491	5.43365e-05	-0.859789	-1.73665	-1.2116	0.934844	1.80885	1.26682	-1.79424	-2.47842	-2.71278	0.00193742	0.000477709	0.20796	0.335891	0.0798369	0.0467806	0.00497821	0.0141679	0.397105	0.91155	0.45091	0.66387	0.890684	0.53425	0.720335
GO:0009986>C:cell surface|IDA:BHF-UCL	Lamp1	P11438	Lysosome-associated membrane glycoprotein 1 OS=Mus musculus OX=10090 GN=Lamp1 PE=1 SV=2	2	8	-2.99287	-3.72419	-3.36526	2.21049	1.92739	2.70921	-4.29673	-5.57576	-4.26491	5.43365e-05	-2.07007	-1.76609	-1.28044	1.85718	0.547734	1.68747	-2.10382	-3.45356	-2.54317	0.00286303	0.000477709	0.20796	0.335891	0.0798369	0.0467806	0.00497821	0.0141679	0.259795	0.389405	0.930852	0.461073	0.336926	0.51291	0.694875
GO:0009986>C:cell surface|IDA:BHF-UCL	Pdgfra	P26618	Platelet-derived growth factor receptor alpha OS=Mus musculus OX=10090 GN=Pdgfra PE=1 SV=3	3	8	-2.99287	-3.72419	-3.36526	2.21049	1.92739	2.70921	-4.29673	-5.57576	-4.26491	5.43365e-05	-2.26274	-2.48242	-2.93366	1.74149	1.94878	1.96475	-3.0346	-4.4312	-4.52935	2.95562e-05	0.000477709	0.20796	0.335891	0.0798369	0.0467806	0.00497821	0.0141679	0.0331694	0.452071	0.390584	0.340449	0.257146	0.171422	0.0532305
GO:0009986>C:cell surface|IDA:BHF-UCL	Vamp7	P70280	Vesicle-associated membrane protein 7 OS=Mus musculus OX=10090 GN=Vamp7 PE=1 SV=1	1	8	-2.99287	-3.72419	-3.36526	2.21049	1.92739	2.70921	-4.29673	-5.57576	-4.26491	5.43365e-05	-1.63649	-1.12561	-2.16071	2.41142	0.780557	1.32225	-2.55678	-2.95874	-2.2925	0.00509916	0.000477709	0.20796	0.335891	0.0798369	0.0467806	0.00497821	0.0141679	0.101842	0.15738	0.870126	0.64682	0.565817	0.854946	0.259755
GO:0009986>C:cell surface|IDA:BHF-UCL	Stx4	P70452	Syntaxin-4 OS=Mus musculus OX=10090 GN=Stx4 PE=1 SV=1	2	8	-2.99287	-3.72419	-3.36526	2.21049	1.92739	2.70921	-4.29673	-5.57576	-4.26491	5.43365e-05	-1.50362	-0.446832	-1.20579	1.10374	0.584612	1.58388	-1.49825	-2.30953	-2.13154	0.00738678	0.000477709	0.20796	0.335891	0.0798369	0.0467806	0.00497821	0.0141679	0.566848	0.81589	0.927712	0.494613	0.614919	1.02877	0.722675
GO:0009986>C:cell surface|IDA:BHF-UCL	Scarb1	Q61009	Scavenger receptor class B member 1 OS=Mus musculus OX=10090 GN=Scarb1 PE=1 SV=1	3	8	-2.99287	-3.72419	-3.36526	2.21049	1.92739	2.70921	-4.29673	-5.57576	-4.26491	5.43365e-05	-1.58385	0.225719	-1.47324	0.428698	1.92934	1.41164	-1.53806	-2.88488	-1.40015	0.0397973	0.000477709	0.20796	0.335891	0.0798369	0.0467806	0.00497821	0.0141679	0.541848	0.990908	0.39209	0.586021	0.578538	1.01884	0.605452
GO:0009986>C:cell surface|IDA:BHF-UCL	Adam9	Q61072	Disintegrin and metalloproteinase domain-containing protein 9 OS=Mus musculus OX=10090 GN=Adam9 PE=1 SV=2	3	8	-2.99287	-3.72419	-3.36526	2.21049	1.92739	2.70921	-4.29673	-5.57576	-4.26491	5.43365e-05	0.158202	-0.119957	0.848869	-0.330599	-0.0682199	0.0142203	0.287582	0.226422	0.62261	0.238446	0.000477709	0.20796	0.335891	0.0798369	0.0467806	0.00497821	0.0141679	0.975346	1.00038	1.01136	1.00112	0.986142	1.01241	0.84948
GO:0030548>F:acetylcholine receptor regulator activity|IDA:MGI	Agrn	A2ASQ1	Agrin OS=Mus musculus OX=10090 GN=Agrn PE=1 SV=1	4	1	0.698887	-3.31592	3.8309	-1.91799	-2.45909	-3.56741	3.11781	3.15797	0.649549	0.224105	0.651758	-3.36042	3.78377	-1.87984	-2.38071	-3.33976	2.98526	3.03246	0.61498	0.242672	0.0227918	0.327297	0.149989	0.00749874	0.817343	0.0198833	0.00345396	0.0372459	0.379687	0.219177	0.0173211	0.912944	0.0224912	0.00485575
GO:0032092>P:positive regulation of protein binding|IDA:UniProtKB	Agrn	A2ASQ1	Agrin OS=Mus musculus OX=10090 GN=Agrn PE=1 SV=1	4	1	0.698887	-3.31592	3.8309	-1.91799	-2.45909	-3.56741	3.11781	3.15797	0.649549	0.224105	0.651758	-3.36042	3.78377	-1.87984	-2.38071	-3.33976	2.98526	3.03246	0.61498	0.242672	0.0227595	0.327077	0.149806	0.0074811	0.817186	0.0198343	0.00344339	0.0372459	0.379687	0.219177	0.0173211	0.912944	0.0224912	0.00485575
GO:0035374>F:chondroitin sulfate binding|IDA:UniProtKB	Agrn	A2ASQ1	Agrin OS=Mus musculus OX=10090 GN=Agrn PE=1 SV=1	4	1	0.698887	-3.31592	3.8309	-1.91799	-2.45909	-3.56741	3.11781	3.15797	0.649549	0.224105	0.651758	-3.36042	3.78377	-1.87984	-2.38071	-3.33976	2.98526	3.03246	0.61498	0.242672	0.0227273	0.326857	0.149624	0.00746354	0.81703	0.0197856	0.0034329	0.0372459	0.379687	0.219177	0.0173211	0.912944	0.0224912	0.00485575
GO:0042030>F:ATPase inhibitor activity|IDA:BHF-UCL	Agrn	A2ASQ1	Agrin OS=Mus musculus OX=10090 GN=Agrn PE=1 SV=1	4	1	0.698887	-3.31592	3.8309	-1.91799	-2.45909	-3.56741	3.11781	3.15797	0.649549	0.224105	0.651758	-3.36042	3.78377	-1.87984	-2.38071	-3.33976	2.98526	3.03246	0.61498	0.242672	0.0226952	0.326637	0.149442	0.00744606	0.816874	0.0197371	0.00342246	0.0372459	0.379687	0.219177	0.0173211	0.912944	0.0224912	0.00485575
GO:0042383>C:sarcolemma|IDA:BHF-UCL	Agrn	A2ASQ1	Agrin OS=Mus musculus OX=10090 GN=Agrn PE=1 SV=1	4	3	-0.580831	-1.36653	-1.22881	-0.35429	-0.141907	-1.56059	1.01004	-0.874522	-0.300982	0.500055	0.651758	-3.36042	3.78377	-1.87984	-2.38071	-3.33976	2.98526	3.03246	0.61498	0.242672	0.675753	0.970065	0.969613	0.490446	0.85665	0.584692	0.58653	0.0372459	0.379687	0.219177	0.0173211	0.912944	0.0224912	0.00485575
GO:0042383>C:sarcolemma|IDA:BHF-UCL	Atp2b4	Q6Q477	Plasma membrane calcium-transporting ATPase 4 OS=Mus musculus OX=10090 GN=Atp2b4 PE=1 SV=1	1	3	-0.580831	-1.36653	-1.22881	-0.35429	-0.141907	-1.56059	1.01004	-0.874522	-0.300982	0.500055	0.372733	0.691599	-0.513421	0.760577	-0.21621	0.427926	-0.19149	-0.0551931	-0.110356	0.775611	0.675753	0.970065	0.969613	0.490446	0.85665	0.584692	0.58653	0.983491	0.985109	0.993764	0.957374	0.95951	0.990026	0.922974
GO:0042383>C:sarcolemma|IDA:BHF-UCL	Atp1a1	Q8VDN2	Sodium/potassium-transporting ATPase subunit alpha-1 OS=Mus musculus OX=10090 GN=Atp1a1 PE=1 SV=1	13	3	-0.580831	-1.36653	-1.22881	-0.35429	-0.141907	-1.56059	1.01004	-0.874522	-0.300982	0.500055	-1.9453	0.483929	-1.2523	0.760199	2.41006	0.992165	-1.45085	-2.24446	-1.21334	0.0611868	0.675753	0.970065	0.969613	0.490446	0.85665	0.584692	0.58653	0.593025	0.982611	0.204104	0.797827	0.393761	1.02378	0.709386
GO:0043083>C:synaptic cleft|IDA:SynGO	Agrn	A2ASQ1	Agrin OS=Mus musculus OX=10090 GN=Agrn PE=1 SV=1	4	3	1.06441	-7.24769	6.66238	-4.78659	-4.7612	-5.44416	6.02443	5.851	0.56612	0.271569	0.651758	-3.36042	3.78377	-1.87984	-2.38071	-3.33976	2.98526	3.03246	0.61498	0.242672	1.33633e-07	5.40086e-05	0.000120367	2.9053e-06	0.700118	2.4913e-10	3.65562e-09	0.0372459	0.379687	0.219177	0.0173211	0.912944	0.0224912	0.00485575
GO:0043083>C:synaptic cleft|IDA:SynGO	Lamc1	P02468	Laminin subunit gamma-1 OS=Mus musculus OX=10090 GN=Lamc1 PE=1 SV=2	4	3	1.06441	-7.24769	6.66238	-4.78659	-4.7612	-5.44416	6.02443	5.851	0.56612	0.271569	0.961554	-5.19133	3.5933	-1.70676	-2.37361	-3.54814	3.01625	3.33517	0.366461	0.43007	1.33633e-07	5.40086e-05	0.000120367	2.9053e-06	0.700118	2.4913e-10	3.65562e-09	0.0349115	0.470574	0.219579	0.00919653	0.856077	3.35237e-05	0.00828317
GO:0043083>C:synaptic cleft|IDA:SynGO	Lama4	P97927	Laminin subunit alpha-4 OS=Mus musculus OX=10090 GN=Lama4 PE=1 SV=2	1	3	1.06441	-7.24769	6.66238	-4.78659	-4.7612	-5.44416	6.02443	5.851	0.56612	0.271569	-1.67657	-2.20487	-3.56516	4.75513	-0.704899	0.684805	-2.23333	-2.88968	-1.1023	0.0790141	1.33633e-07	5.40086e-05	0.000120367	2.9053e-06	0.700118	2.4913e-10	3.65562e-09	0.203935	8.43458e-05	0.894907	0.882019	0.535119	0.273684	0.00906586
GO:0043083>C:synaptic cleft|IDA:SynGO	Lama5	Q61001	Laminin subunit alpha-5 OS=Mus musculus OX=10090 GN=Lama5 PE=1 SV=4	6	3	1.06441	-7.24769	6.66238	-4.78659	-4.7612	-5.44416	6.02443	5.851	0.56612	0.271569	1.56422	-3.63975	4.01917	-4.64377	-3.45624	-3.22861	4.03601	5.02046	0.896966	0.126775	1.33633e-07	5.40086e-05	0.000120367	2.9053e-06	0.700118	2.4913e-10	3.65562e-09	0.00151188	0.000137416	0.0180017	0.0236675	0.589236	0.00839018	0.00241294
GO:0043087>P:regulation of GTPase activity|IDA:UniProtKB	Agrn	A2ASQ1	Agrin OS=Mus musculus OX=10090 GN=Agrn PE=1 SV=1	4	1	0.698887	-3.31592	3.8309	-1.91799	-2.45909	-3.56741	3.11781	3.15797	0.649549	0.224105	0.651758	-3.36042	3.78377	-1.87984	-2.38071	-3.33976	2.98526	3.03246	0.61498	0.242672	0.0226632	0.326418	0.14926	0.00742866	0.816718	0.0196889	0.00341209	0.0372459	0.379687	0.219177	0.0173211	0.912944	0.0224912	0.00485575
GO:0043113>P:receptor clustering|IDA:MGI	Agrn	A2ASQ1	Agrin OS=Mus musculus OX=10090 GN=Agrn PE=1 SV=1	4	1	0.698887	-3.31592	3.8309	-1.91799	-2.45909	-3.56741	3.11781	3.15797	0.649549	0.224105	0.651758	-3.36042	3.78377	-1.87984	-2.38071	-3.33976	2.98526	3.03246	0.61498	0.242672	0.0226313	0.326198	0.149079	0.00741134	0.816562	0.0196408	0.00340178	0.0372459	0.379687	0.219177	0.0173211	0.912944	0.0224912	0.00485575
GO:0043395>F:heparan sulfate proteoglycan binding|IDA:UniProtKB	Agrn	A2ASQ1	Agrin OS=Mus musculus OX=10090 GN=Agrn PE=1 SV=1	4	1	0.698887	-3.31592	3.8309	-1.91799	-2.45909	-3.56741	3.11781	3.15797	0.649549	0.224105	0.651758	-3.36042	3.78377	-1.87984	-2.38071	-3.33976	2.98526	3.03246	0.61498	0.242672	0.0225994	0.32598	0.148898	0.00739411	0.816406	0.0195931	0.00339154	0.0372459	0.379687	0.219177	0.0173211	0.912944	0.0224912	0.00485575
GO:0043525>P:positive regulation of neuron apoptotic process|IMP:MGI	Agrn	A2ASQ1	Agrin OS=Mus musculus OX=10090 GN=Agrn PE=1 SV=1	4	1	0.698887	-3.31592	3.8309	-1.91799	-2.45909	-3.56741	3.11781	3.15797	0.649549	0.224105	0.651758	-3.36042	3.78377	-1.87984	-2.38071	-3.33976	2.98526	3.03246	0.61498	0.242672	0.0225677	0.325761	0.148718	0.00737695	0.81625	0.0195455	0.00338135	0.0372459	0.379687	0.219177	0.0173211	0.912944	0.0224912	0.00485575
GO:0044325>F:ion channel binding|IPI:BHF-UCL	Agrn	A2ASQ1	Agrin OS=Mus musculus OX=10090 GN=Agrn PE=1 SV=1	4	4	-0.116282	-1.59803	2.35333	-1.21421	-1.49946	-1.08381	1.45081	1.09793	0.566989	0.271026	0.651758	-3.36042	3.78377	-1.87984	-2.38071	-3.33976	2.98526	3.03246	0.61498	0.242672	0.466467	0.684635	0.481465	0.686316	0.992635	0.455008	0.146505	0.0372459	0.379687	0.219177	0.0173211	0.912944	0.0224912	0.00485575
GO:0044325>F:ion channel binding|IPI:BHF-UCL	Diaph1	O08808	Protein diaphanous homolog 1 OS=Mus musculus OX=10090 GN=Diaph1 PE=1 SV=1	1	4	-0.116282	-1.59803	2.35333	-1.21421	-1.49946	-1.08381	1.45081	1.09793	0.566989	0.271026	0.105478	-0.379186	0.213819	-0.171957	0.315411	0.563722	-0.19081	-0.209932	-0.379939	0.416928	0.466467	0.684635	0.481465	0.686316	0.992635	0.455008	0.146505	0.981747	1.00449	0.974076	0.924638	0.984781	1.03463	0.96713
GO:0044325>F:ion channel binding|IPI:BHF-UCL	Ywhah	P68510	14-3-3 protein eta OS=Mus musculus OX=10090 GN=Ywhah PE=1 SV=2	5	4	-0.116282	-1.59803	2.35333	-1.21421	-1.49946	-1.08381	1.45081	1.09793	0.566989	0.271026	-0.34207	1.04246	-0.434483	-0.351903	0.151735	1.09749	-0.173424	-0.493805	-0.120049	0.758491	0.466467	0.684635	0.481465	0.686316	0.992635	0.455008	0.146505	0.984145	1.00021	0.997338	0.748922	0.968805	0.887294	0.938469
GO:0044325>F:ion channel binding|IPI:BHF-UCL	Camk2d	Q6PHZ2	Calcium/calmodulin-dependent protein kinase type II subunit delta OS=Mus musculus OX=10090 GN=Camk2d PE=1 SV=1	1	4	-0.116282	-1.59803	2.35333	-1.21421	-1.49946	-1.08381	1.45081	1.09793	0.566989	0.271026	-0.961584	-0.519889	0.800767	0.382043	-0.597302	0.692608	-0.292654	-0.901931	-0.230413	0.588285	0.466467	0.684635	0.481465	0.686316	0.992635	0.455008	0.146505	0.973851	0.995797	0.924206	0.878671	0.857548	1.02173	0.859612
GO:0045202>C:synapse|IDA:MGI	Agrn	A2ASQ1	Agrin OS=Mus musculus OX=10090 GN=Agrn PE=1 SV=1	4	16	0.268795	-0.620162	0.783743	0.849593	0.446616	1.55843	0.393163	-0.580797	-0.704108	0.197648	0.651758	-3.36042	3.78377	-1.87984	-2.38071	-3.33976	2.98526	3.03246	0.61498	0.242672	0.914708	0.867107	0.868318	0.491636	0.949603	0.935533	0.790791	0.0372459	0.379687	0.219177	0.0173211	0.912944	0.0224912	0.00485575
GO:0045202>C:synapse|IDA:MGI	Capn5	O08688	Calpain-5 OS=Mus musculus OX=10090 GN=Capn5 PE=1 SV=1	1	16	0.268795	-0.620162	0.783743	0.849593	0.446616	1.55843	0.393163	-0.580797	-0.704108	0.197648	-0.18835	0.288286	1.02914	0.721377	-0.910703	-0.261337	0.410831	0.549623	0.372598	0.424035	0.914708	0.867107	0.868318	0.491636	0.949603	0.935533	0.790791	0.949865	0.986377	0.834562	0.984462	0.979276	1.02211	0.786263
GO:0045202>C:synapse|IDA:MGI	Septin7	O55131	Septin-7 OS=Mus musculus OX=10090 GN=Septin7 PE=1 SV=1	2	16	0.268795	-0.620162	0.783743	0.849593	0.446616	1.55843	0.393163	-0.580797	-0.704108	0.197648	1.14214	0.0956672	0.128837	0.716634	0.00873382	-0.481669	0.265104	0.120103	0.312927	0.486489	0.914708	0.867107	0.868318	0.491636	0.949603	0.935533	0.790791	0.976673	0.982533	0.999947	0.946043	0.782923	1.00973	0.980186
GO:0045202>C:synapse|IDA:MGI	Cask	O70589	Peripheral plasma membrane protein CASK OS=Mus musculus OX=10090 GN=Cask PE=1 SV=2	3	16	0.268795	-0.620162	0.783743	0.849593	0.446616	1.55843	0.393163	-0.580797	-0.704108	0.197648	-0.0101807	-0.226778	-0.840059	0.472622	0.0180792	1.28212	-0.669696	-0.6994	-1.00038	0.0999125	0.914708	0.867107	0.868318	0.491636	0.949603	0.935533	0.790791	0.906998	0.990694	0.999399	0.664164	0.996702	1.02045	0.84995
GO:0045202>C:synapse|IDA:MGI	Lin7c	O88952	Protein lin-7 homolog C OS=Mus musculus OX=10090 GN=Lin7c PE=1 SV=2	1	16	0.268795	-0.620162	0.783743	0.849593	0.446616	1.55843	0.393163	-0.580797	-0.704108	0.197648	-1.55191	0.14821	-1.65463	0.859039	0.744601	1.81087	-1.66669	-2.41095	-1.48085	0.0330484	0.914708	0.867107	0.868318	0.491636	0.949603	0.935533	0.790791	0.478212	0.945396	0.881332	0.419228	0.591559	1.01654	0.507914
GO:0045202>C:synapse|IDA:MGI	Itgb1	P09055	Integrin beta-1 OS=Mus musculus OX=10090 GN=Itgb1 PE=1 SV=1	8	16	0.268795	-0.620162	0.783743	0.849593	0.446616	1.55843	0.393163	-0.580797	-0.704108	0.197648	-0.9668	-0.280033	-0.572025	-0.109417	1.49611	1.02807	-0.935651	-1.6001	-1.28113	0.0523445	0.914708	0.867107	0.868318	0.491636	0.949603	0.935533	0.790791	0.843587	0.996988	0.588124	0.781958	0.855406	1.02113	0.917587
GO:0045202>C:synapse|IDA:MGI	Septin2	P42208	Septin-2 OS=Mus musculus OX=10090 GN=Septin2 PE=1 SV=2	2	16	0.268795	-0.620162	0.783743	0.849593	0.446616	1.55843	0.393163	-0.580797	-0.704108	0.197648	0.59548	0.39225	0.825118	-1.33856	-0.336472	0.194313	0.725838	0.931952	1.10668	0.0782206	0.914708	0.867107	0.868318	0.491636	0.949603	0.935533	0.790791	0.89621	0.712028	0.968182	0.988058	0.927327	1.03729	0.851589
GO:0045202>C:synapse|IDA:MGI	Crkl	P47941	Crk-like protein OS=Mus musculus OX=10090 GN=Crkl PE=1 SV=2	1	16	0.268795	-0.620162	0.783743	0.849593	0.446616	1.55843	0.393163	-0.580797	-0.704108	0.197648	0.362436	0.534848	-0.0288474	0.578627	0.465202	-0.147287	-0.0213836	-0.102765	-0.0110172	0.974951	0.914708	0.867107	0.868318	0.491636	0.949603	0.935533	0.790791	0.999529	0.991313	0.954757	0.9943	0.95913	1.03196	0.996278
GO:0045202>C:synapse|IDA:MGI	Slc1a3	P56564	Excitatory amino acid transporter 1 OS=Mus musculus OX=10090 GN=Slc1a3 PE=1 SV=2	2	16	0.268795	-0.620162	0.783743	0.849593	0.446616	1.55843	0.393163	-0.580797	-0.704108	0.197648	-6.84305	-6.22211	-7.46079	3.43306	2.66105	2.85648	-7.08901	-9.69953	-4.67863	2.09589e-05	0.914708	0.867107	0.868318	0.491636	0.949603	0.935533	0.790791	4.88277e-10	0.0107873	0.121119	0.0666042	3.73658e-09	3.54399e-07	3.10642e-11
GO:0045202>C:synapse|IDA:MGI	Sntb2	Q61235	Beta-2-syntrophin OS=Mus musculus OX=10090 GN=Sntb2 PE=1 SV=2	4	16	0.268795	-0.620162	0.783743	0.849593	0.446616	1.55843	0.393163	-0.580797	-0.704108	0.197648	1.60563	-1.31691	1.19904	-0.776896	-0.624576	-0.853439	0.801976	1.97593	0.610724	0.245062	0.914708	0.867107	0.868318	0.491636	0.949603	0.935533	0.790791	0.886838	0.974146	0.923929	0.836587	0.578167	0.764702	0.727776
GO:0045202>C:synapse|IDA:MGI	Itga3	Q62470	Integrin alpha-3 OS=Mus musculus OX=10090 GN=Itga3 PE=1 SV=1	1	16	0.268795	-0.620162	0.783743	0.849593	0.446616	1.55843	0.393163	-0.580797	-0.704108	0.197648	-1.40929	-0.54335	-1.01427	0.550257	1.37178	1.3627	-1.54792	-2.37697	-2.31119	0.00488438	0.914708	0.867107	0.868318	0.491636	0.949603	0.935533	0.790791	0.533007	0.996188	0.657778	0.623757	0.66345	1.03295	0.793139
GO:0045202>C:synapse|IDA:MGI	Tln2	Q71LX4	Talin-2 OS=Mus musculus OX=10090 GN=Tln2 PE=1 SV=3	1	16	0.268795	-0.620162	0.783743	0.849593	0.446616	1.55843	0.393163	-0.580797	-0.704108	0.197648	0.00141545	1.58605	-0.525605	0.802784	0.284359	0.088057	-0.109629	-0.282944	-0.0187698	0.957702	0.914708	0.867107	0.868318	0.491636	0.949603	0.935533	0.790791	0.993054	0.964227	0.976755	0.998171	1.00025	0.619356	0.923656
GO:0045202>C:synapse|IDA:MGI	Dlg1	Q811D0	Disks large homolog 1 OS=Mus musculus OX=10090 GN=Dlg1 PE=1 SV=1	4	16	0.268795	-0.620162	0.783743	0.849593	0.446616	1.55843	0.393163	-0.580797	-0.704108	0.197648	-1.01605	0.392807	-1.02228	0.524723	0.661542	1.05691	-0.929481	-1.67759	-1.22528	0.0595285	0.914708	0.867107	0.868318	0.491636	0.949603	0.935533	0.790791	0.845634	0.994583	0.912982	0.766681	0.83837	1.03774	0.790397
GO:0045202>C:synapse|IDA:MGI	Scamp1	Q8K021	Secretory carrier-associated membrane protein 1 OS=Mus musculus OX=10090 GN=Scamp1 PE=1 SV=1	2	16	0.268795	-0.620162	0.783743	0.849593	0.446616	1.55843	0.393163	-0.580797	-0.704108	0.197648	0.871002	0.0859065	0.31029	-0.176018	-0.0803624	-0.0107552	0.342599	0.390653	1.00688	0.0984285	0.914708	0.867107	0.868318	0.491636	0.949603	0.935533	0.790791	0.971835	1.00401	1.00923	0.997628	0.886433	1.01057	0.957678
GO:0045202>C:synapse|IDA:MGI	Vps35	Q9EQH3	Vacuolar protein sorting-associated protein 35 OS=Mus musculus OX=10090 GN=Vps35 PE=1 SV=1	5	16	0.268795	-0.620162	0.783743	0.849593	0.446616	1.55843	0.393163	-0.580797	-0.704108	0.197648	0.148679	-0.0481394	0.786454	-0.0183351	-0.908389	0.357504	0.30321	0.167014	0.464249	0.343361	0.914708	0.867107	0.868318	0.491636	0.949603	0.935533	0.790791	0.969596	0.997094	0.833393	0.970348	0.98615	1.00617	0.863203
GO:0045202>C:synapse|IDA:MGI	Usp14	Q9JMA1	Ubiquitin carboxyl-terminal hydrolase 14 OS=Mus musculus OX=10090 GN=Usp14 PE=1 SV=3	1	16	0.268795	-0.620162	0.783743	0.849593	0.446616	1.55843	0.393163	-0.580797	-0.704108	0.197648	-0.688537	0.118922	-0.332308	0.56818	0.0192651	1.03776	-0.664598	-0.900488	-1.0533	0.0884511	0.914708	0.867107	0.868318	0.491636	0.949603	0.935533	0.790791	0.909467	0.992884	0.999842	0.774431	0.919885	1.01177	0.959232
GO:0045202>C:synapse|IDA:MGI	Septin5	Q9Z2Q6	Septin-5 OS=Mus musculus OX=10090 GN=Septin5 PE=1 SV=2	1	16	0.268795	-0.620162	0.783743	0.849593	0.446616	1.55843	0.393163	-0.580797	-0.704108	0.197648	0.801867	0.0238097	0.0483351	-0.453279	0.823487	0.0216155	0.147268	0.0267195	0.130807	0.739934	0.914708	0.867107	0.868318	0.491636	0.949603	0.935533	0.790791	0.985871	0.987819	0.867243	1.00145	0.89085	1.00393	0.995885
GO:0045213>P:neurotransmitter receptor metabolic process|IDA:MGI	Agrn	A2ASQ1	Agrin OS=Mus musculus OX=10090 GN=Agrn PE=1 SV=1	4	1	0.698887	-3.31592	3.8309	-1.91799	-2.45909	-3.56741	3.11781	3.15797	0.649549	0.224105	0.651758	-3.36042	3.78377	-1.87984	-2.38071	-3.33976	2.98526	3.03246	0.61498	0.242672	0.022536	0.325543	0.148538	0.00735988	0.816094	0.0194982	0.00337123	0.0372459	0.379687	0.219177	0.0173211	0.912944	0.0224912	0.00485575
GO:0045887>P:positive regulation of synaptic growth at neuromuscular junction|IMP:UniProtKB	Agrn	A2ASQ1	Agrin OS=Mus musculus OX=10090 GN=Agrn PE=1 SV=1	4	1	0.698887	-3.31592	3.8309	-1.91799	-2.45909	-3.56741	3.11781	3.15797	0.649549	0.224105	0.651758	-3.36042	3.78377	-1.87984	-2.38071	-3.33976	2.98526	3.03246	0.61498	0.242672	0.0225045	0.325325	0.148359	0.00734288	0.815938	0.0194511	0.00336116	0.0372459	0.379687	0.219177	0.0173211	0.912944	0.0224912	0.00485575
GO:0045944>P:positive regulation of transcription by RNA polymerase II|IDA:MGI	Agrn	A2ASQ1	Agrin OS=Mus musculus OX=10090 GN=Agrn PE=1 SV=1	4	11	0.506093	0.254927	-1.05358	0.296663	0.907424	-1.26862	0.550834	-0.0417365	-0.0316944	0.92962	0.651758	-3.36042	3.78377	-1.87984	-2.38071	-3.33976	2.98526	3.03246	0.61498	0.242672	0.857358	0.959792	0.731101	0.603194	0.884341	0.967978	0.679093	0.0372459	0.379687	0.219177	0.0173211	0.912944	0.0224912	0.00485575
GO:0045944>P:positive regulation of transcription by RNA polymerase II|IDA:MGI	Tcea1	P10711	Transcription elongation factor A protein 1 OS=Mus musculus OX=10090 GN=Tcea1 PE=1 SV=2	1	11	0.506093	0.254927	-1.05358	0.296663	0.907424	-1.26862	0.550834	-0.0417365	-0.0316944	0.92962	1.54512	0.0231725	-0.68733	1.25874	-0.135426	-0.376849	0.0159763	0.158598	0.017888	0.959648	0.857358	0.959792	0.731101	0.603194	0.884341	0.967978	0.679093	1.0004	0.754249	1.00018	0.96713	0.593527	1.00303	0.887953
GO:0045944>P:positive regulation of transcription by RNA polymerase II|IDA:MGI	Lum	P51885	Lumican OS=Mus musculus OX=10090 GN=Lum PE=1 SV=2	2	11	0.506093	0.254927	-1.05358	0.296663	0.907424	-1.26862	0.550834	-0.0417365	-0.0316944	0.92962	1.96478	-0.0661147	-1.72485	1.881	0.543361	-0.639813	-0.395618	-0.609475	-0.155529	0.69899	0.857358	0.959792	0.731101	0.603194	0.884341	0.967978	0.679093	0.959915	0.382024	0.931537	0.899092	0.384351	1.00723	0.475744
GO:0045944>P:positive regulation of transcription by RNA polymerase II|IDA:MGI	Smad1	P70340	Mothers against decapentaplegic homolog 1 OS=Mus musculus OX=10090 GN=Smad1 PE=1 SV=2	1	11	0.506093	0.254927	-1.05358	0.296663	0.907424	-1.26862	0.550834	-0.0417365	-0.0316944	0.92962	-1.34198	0.927711	-0.308235	-0.247718	2.02339	0.396562	-0.761346	-0.704797	-0.439478	0.363514	0.857358	0.959792	0.731101	0.603194	0.884341	0.967978	0.679093	0.87713	1.0018	0.353553	0.95895	0.6944	0.937413	0.957143
GO:0045944>P:positive regulation of transcription by RNA polymerase II|IDA:MGI	Ctnnb1	Q02248	Catenin beta-1 OS=Mus musculus OX=10090 GN=Ctnnb1 PE=1 SV=1	4	11	0.506093	0.254927	-1.05358	0.296663	0.907424	-1.26862	0.550834	-0.0417365	-0.0316944	0.92962	-0.106984	0.378186	-0.250102	-0.265382	1.24395	0.493372	-0.345326	-0.600356	-0.43589	0.36653	0.857358	0.959792	0.731101	0.603194	0.884341	0.967978	0.679093	0.973581	0.999453	0.721365	0.95037	0.985695	1.03362	0.964611
GO:0045944>P:positive regulation of transcription by RNA polymerase II|IDA:MGI	Gtf2f1	Q3THK3	General transcription factor IIF subunit 1 OS=Mus musculus OX=10090 GN=Gtf2f1 PE=1 SV=2	1	11	0.506093	0.254927	-1.05358	0.296663	0.907424	-1.26862	0.550834	-0.0417365	-0.0316944	0.92962	0.570728	1.29404	0.571978	1.18804	-1.01758	-0.933886	0.786732	1.50586	0.631673	0.233522	0.857358	0.959792	0.731101	0.603194	0.884341	0.967978	0.679093	0.882406	0.780567	0.80913	0.814509	0.930458	0.766174	0.916614
GO:0045944>P:positive regulation of transcription by RNA polymerase II|IDA:MGI	Hsph1	Q61699	Heat shock protein 105 kDa OS=Mus musculus OX=10090 GN=Hsph1 PE=1 SV=2	4	11	0.506093	0.254927	-1.05358	0.296663	0.907424	-1.26862	0.550834	-0.0417365	-0.0316944	0.92962	-1.4071	0.0851194	-0.805315	0.20261	1.24025	1.42258	-1.12947	-2.04556	-1.34988	0.0446808	0.857358	0.959792	0.731101	0.603194	0.884341	0.967978	0.679093	0.771304	1.00234	0.722607	0.580111	0.664229	1.01049	0.855474
GO:0045944>P:positive regulation of transcription by RNA polymerase II|IDA:MGI	Pcbp2	Q61990	Poly(rC)-binding protein 2 OS=Mus musculus OX=10090 GN=Pcbp2 PE=1 SV=1	1	11	0.506093	0.254927	-1.05358	0.296663	0.907424	-1.26862	0.550834	-0.0417365	-0.0316944	0.92962	0.440387	-0.284673	0.873816	-0.466802	0.384948	-0.264651	0.362669	0.705038	0.467584	0.340735	0.857358	0.959792	0.731101	0.603194	0.884341	0.967978	0.679093	0.968755	0.991828	0.963463	0.98298	0.946294	1.02296	0.842512
GO:0045944>P:positive regulation of transcription by RNA polymerase II|IDA:MGI	Smad2	Q62432	Mothers against decapentaplegic homolog 2 OS=Mus musculus OX=10090 GN=Smad2 PE=1 SV=2	1	11	0.506093	0.254927	-1.05358	0.296663	0.907424	-1.26862	0.550834	-0.0417365	-0.0316944	0.92962	-1.19149	-0.174152	-1.22109	-0.117939	1.17815	1.64183	-1.49217	-2.36964	-1.31251	0.0486953	0.857358	0.959792	0.731101	0.603194	0.884341	0.967978	0.679093	0.563671	1.00019	0.743995	0.472414	0.763769	1.01984	0.716713
GO:0045944>P:positive regulation of transcription by RNA polymerase II|IDA:MGI	Ift74	Q8BKE9	Intraflagellar transport protein 74 homolog OS=Mus musculus OX=10090 GN=Ift74 PE=1 SV=2	2	11	0.506093	0.254927	-1.05358	0.296663	0.907424	-1.26862	0.550834	-0.0417365	-0.0316944	0.92962	-0.246212	0.593873	-0.472278	-0.725633	-0.0358394	1.48506	-0.27543	-0.210373	-0.143911	0.717942	0.857358	0.959792	0.731101	0.603194	0.884341	0.967978	0.679093	0.975192	0.98375	1.00047	0.550876	0.97227	1.01591	0.931892
GO:0045944>P:positive regulation of transcription by RNA polymerase II|IDA:MGI	Tfap2d	Q91ZK0	Transcription factor AP-2-delta OS=Mus musculus OX=10090 GN=Tfap2d PE=1 SV=1	1	11	0.506093	0.254927	-1.05358	0.296663	0.907424	-1.26862	0.550834	-0.0417365	-0.0316944	0.92962	0.296154	1.84735	0.385818	0.93481	0.979498	-1.74192	0.601308	-0.548992	-0.311227	0.488397	0.857358	0.959792	0.731101	0.603194	0.884341	0.967978	0.679093	0.92726	0.909956	0.817487	0.438221	0.967083	0.469786	0.947254
GO:0055117>P:regulation of cardiac muscle contraction|IDA:BHF-UCL	Agrn	A2ASQ1	Agrin OS=Mus musculus OX=10090 GN=Agrn PE=1 SV=1	4	1	0.698887	-3.31592	3.8309	-1.91799	-2.45909	-3.56741	3.11781	3.15797	0.649549	0.224105	0.651758	-3.36042	3.78377	-1.87984	-2.38071	-3.33976	2.98526	3.03246	0.61498	0.242672	0.022473	0.325107	0.14818	0.00732596	0.815783	0.0194042	0.00335116	0.0372459	0.379687	0.219177	0.0173211	0.912944	0.0224912	0.00485575
[truncated: 23,648 more rows]

## Sheet: 4Q_Category
									-3	0	3
category	nQ	Zc	Zc	Zc	Zc	Zc	Zc	Zc	Zc	Zc	Zc	FDR_category2categoryall	FDR_category2categoryall	FDR_category2categoryall	FDR_category2categoryall	FDR_category2categoryall	FDR_category2categoryall	FDR_category2categoryall
[truncated: 1,184 more rows]

## Sheet: Proteins
											-3	0	3
[truncated: 1,448 more rows]
