# Supplementary material for: Loss of Gαq reshapes fibroblast traits and drives tumor-stroma remodeling in oral cancer progression
Source: EMBO Rep. 2026 Apr 10;27(10):2639–74. doi: 10.1038/s44319-026-00751-2 (PMC13219523; doi:10.1038/s44319-026-00751-2)
Supplement: Supplementary file 4 — Dataset EV3 [file 44319_2026_751_MOESM4_ESM.xlsx]

## Sheet: DESeq2
Supplementary File 3. Differential expression analysis on GaqKO versus wt MEFs
GENEID	Gene description	Gene name	log2Ratio	pvalue	padjust	UP in GaqKO versus wt	DOWN in GaqKO versus wt
ENSMUSG00000000001.5	guanine nucleotide binding protein (G protein), alpha inhibiting 3 [Source:MGI Symbol;Acc:MGI:95773]	Gnai3	0.0684317	0.1537	0.258304
ENSMUSG00000000003.16	probasin [Source:MGI Symbol;Acc:MGI:1860484]	Pbsn
ENSMUSG00000000028.16	cell division cycle 45 [Source:MGI Symbol;Acc:MGI:1338073]	Cdc45	-0.188346	0.0362006	0.0754545
ENSMUSG00000000031.18	H19, imprinted maternally expressed transcript [Source:MGI Symbol;Acc:MGI:95891]	H19	-3.14552	0.11578	0.204223
ENSMUSG00000000037.18	Scm polycomb group protein like 2 [Source:MGI Symbol;Acc:MGI:1340042]	Scml2	-2.85359	3.43861e-05	0.000119829		yes
ENSMUSG00000000049.12	apolipoprotein H [Source:MGI Symbol;Acc:MGI:88058]	Apoh	-0.243047	0.421001	0.564164
ENSMUSG00000000056.8	nuclear prelamin A recognition factor [Source:MGI Symbol;Acc:MGI:1914858]	Narf	-1.50975	1.24081e-44	2.89596e-43		yes
ENSMUSG00000000058.7	caveolin 2 [Source:MGI Symbol;Acc:MGI:107571]	Cav2
ENSMUSG00000000078.8	Kruppel-like factor 6 [Source:MGI Symbol;Acc:MGI:1346318]	Klf6	-1.18251	2.8214e-131	3.14738e-129		yes
ENSMUSG00000000085.17	sex comb on midleg homolog 1 [Source:MGI Symbol;Acc:MGI:1352762]	Scmh1	0.245901	0.00705729	0.0171208
ENSMUSG00000000088.8	cytochrome c oxidase subunit 5A [Source:MGI Symbol;Acc:MGI:88474]	Cox5a	0.364622	0.005256	0.0131068
ENSMUSG00000000093.7	T-box 2 [Source:MGI Symbol;Acc:MGI:98494]	Tbx2	1.30911	0.0242763	0.0527787
ENSMUSG00000000094.13	T-box 4 [Source:MGI Symbol;Acc:MGI:102556]	Tbx4	2.77778	0.185254
ENSMUSG00000000103.13	zinc finger protein 2, Y-linked [Source:MGI Symbol;Acc:MGI:99213]	Zfy2	-2.45719	0.506961
ENSMUSG00000000120.7	nerve growth factor receptor (TNFR superfamily, member 16) [Source:MGI Symbol;Acc:MGI:97323]	Ngfr	2.6438	0.000640349	0.00186485	yes
ENSMUSG00000000125.6	wingless-type MMTV integration site family, member 3 [Source:MGI Symbol;Acc:MGI:98955]	Wnt3	-1.79103	0.498903
ENSMUSG00000000126.12	wingless-type MMTV integration site family, member 9A [Source:MGI Symbol;Acc:MGI:2446084]	Wnt9a	-3.61539	8.20703e-21	8.53332e-20		yes
ENSMUSG00000000127.16	fer (fms/fps related) protein kinase [Source:MGI Symbol;Acc:MGI:105917]	Fer	-0.323525	0.0108934	0.0255724
ENSMUSG00000000131.16	exportin 6 [Source:MGI Symbol;Acc:MGI:2429950]	Xpo6	0.400271	1.66735e-08	8.1712e-08
ENSMUSG00000000134.18	transcription factor E3 [Source:MGI Symbol;Acc:MGI:98511]	Tfe3	0.10831	0.0260787	0.0562574
ENSMUSG00000000142.16	axin 2 [Source:MGI Symbol;Acc:MGI:1270862]	Axin2	1.95678	2.35044e-10	1.34209e-09	yes
ENSMUSG00000000148.18	BRCA1-associated ATM activator 1 [Source:MGI Symbol;Acc:MGI:1891679]	Brat1	0.160084	0.0899354	0.165219
ENSMUSG00000000149.11	guanine nucleotide binding protein, alpha 12 [Source:MGI Symbol;Acc:MGI:95767]	Gna12	0.136939	0.376186	0.520627
ENSMUSG00000000154.17	solute carrier family 22 (organic cation transporter), member 18 [Source:MGI Symbol;Acc:MGI:1336884]	Slc22a18	0.93902	0.744149
ENSMUSG00000000157.17	integrin beta 2-like [Source:MGI Symbol;Acc:MGI:1277979]	Itgb2l
ENSMUSG00000000159.17	immunoglobulin superfamily, member 5 [Source:MGI Symbol;Acc:MGI:1919308]	Igsf5
ENSMUSG00000000167.15	PIH1 domain containing 2 [Source:MGI Symbol;Acc:MGI:1919864]	Pih1d2	0.244971	0.453614	0.594807
ENSMUSG00000000168.11	dihydrolipoamide S-acetyltransferase (E2 component of pyruvate dehydrogenase complex) [Source:MGI Symbol;Acc:MGI:2385311]	Dlat	0.0874141	0.229335	0.355525
ENSMUSG00000000171.6	succinate dehydrogenase complex, subunit D, integral membrane protein [Source:MGI Symbol;Acc:MGI:1914175]	Sdhd	0.144768	0.0257986	0.055714
ENSMUSG00000000182.10	fibroblast growth factor 23 [Source:MGI Symbol;Acc:MGI:1891427]	Fgf23	2.74264	0.187528
ENSMUSG00000000183.7	fibroblast growth factor 6 [Source:MGI Symbol;Acc:MGI:95520]	Fgf6
ENSMUSG00000000184.13	cyclin D2 [Source:MGI Symbol;Acc:MGI:88314]	Ccnd2	-0.901825	3.68173e-87	2.05355e-85
ENSMUSG00000000194.14	G protein-coupled receptor 107 [Source:MGI Symbol;Acc:MGI:2139054]	Gpr107	-0.517919	3.78501e-14	2.79383e-13
ENSMUSG00000000197.9	sodium leak channel, non-selective [Source:MGI Symbol;Acc:MGI:2444306]	Nalcn	-0.466316	0.623621	0.743025
ENSMUSG00000000202.10	BTB (POZ) domain containing 17 [Source:MGI Symbol;Acc:MGI:1919264]	Btbd17	1.35419	0.388483	0.53294
ENSMUSG00000000204.17	schlafen 4 [Source:MGI Symbol;Acc:MGI:1329010]	Slfn4	3.16246	0.328087
ENSMUSG00000000214.12	tyrosine hydroxylase [Source:MGI Symbol;Acc:MGI:98735]	Th	-0.934189	0.832137
ENSMUSG00000000215.12	insulin II [Source:MGI Symbol;Acc:MGI:96573]	Ins2	0.0275771	0.993082
ENSMUSG00000000216.9	sodium channel, nonvoltage-gated 1 gamma [Source:MGI Symbol;Acc:MGI:104695]	Scnn1g	2.03442	0.640507
ENSMUSG00000000223.14	dystrophin related protein 2 [Source:MGI Symbol;Acc:MGI:107432]	Drp2	-1.08217	3.25323e-05	0.000113791		yes
ENSMUSG00000000244.18	tetraspanin 32 [Source:MGI Symbol;Acc:MGI:1350360]	Tspan32	1.32633	0.155566	0.260951
ENSMUSG00000000247.12	LIM homeobox protein 2 [Source:MGI Symbol;Acc:MGI:96785]	Lhx2	-11.3453	8.70864e-22	9.46351e-21		yes
ENSMUSG00000000248.17	C-type lectin domain family 2, member g [Source:MGI Symbol;Acc:MGI:1918059]	Clec2g	0.0956537	0.86512	0.916749
ENSMUSG00000000253.14	guanosine monophosphate reductase [Source:MGI Symbol;Acc:MGI:1913605]	Gmpr	-0.859883	1.82148e-05	6.58461e-05
ENSMUSG00000000263.16	glycine receptor, alpha 1 subunit [Source:MGI Symbol;Acc:MGI:95747]	Glra1	0.79781	0.185351	0.299864
ENSMUSG00000000266.12	midline 2 [Source:MGI Symbol;Acc:MGI:1344333]	Mid2	-1.11912	1.33879e-23	1.56881e-22		yes
ENSMUSG00000000275.17	tripartite motif-containing 25 [Source:MGI Symbol;Acc:MGI:102749]	Trim25	1.50036	6.86631e-135	7.88228e-133	yes
ENSMUSG00000000276.12	diacylglycerol kinase, epsilon [Source:MGI Symbol;Acc:MGI:1889276]	Dgke	-0.223129	0.0122687	0.0285532
ENSMUSG00000000278.11	serine carboxypeptidase 1 [Source:MGI Symbol;Acc:MGI:1921867]	Scpep1	-0.0029332	0.987423	0.998412
ENSMUSG00000000282.13	max binding protein [Source:MGI Symbol;Acc:MGI:109150]	Mnt	0.102855	0.166651	0.275727
ENSMUSG00000000290.14	integrin beta 2 [Source:MGI Symbol;Acc:MGI:96611]	Itgb2	-0.532661	0.189826	0.305693
ENSMUSG00000000295.14	HD domain containing 2 [Source:MGI Symbol;Acc:MGI:1916942]	Hddc2	-0.484599	0.0388859	0.0803476
ENSMUSG00000000296.9	tumor protein D52-like 1 [Source:MGI Symbol;Acc:MGI:1298386]	Tpd52l1	-1.97439	0.0128847	0.0298636		yes
ENSMUSG00000000301.17	phosphatidylethanolamine N-methyltransferase [Source:MGI Symbol;Acc:MGI:104535]	Pemt	0.0990715	0.679957	0.787117
ENSMUSG00000000303.13	cadherin 1 [Source:MGI Symbol;Acc:MGI:88354]	Cdh1	-4.91762	1.98448e-46	4.86752e-45		yes
ENSMUSG00000000305.13	cadherin 4 [Source:MGI Symbol;Acc:MGI:99218]	Cdh4	0.883164	0.282234	0.419026
ENSMUSG00000000308.15	creatine kinase, mitochondrial 1, ubiquitous [Source:MGI Symbol;Acc:MGI:99441]	Ckmt1	-2.18396	0.25757	0.389889
ENSMUSG00000000317.12	B cell CLL/lymphoma 6, member B [Source:MGI Symbol;Acc:MGI:1278332]	Bcl6b	6.04265	1.35585e-06	5.53696e-06	yes
ENSMUSG00000000318.17	C-type lectin domain family 10, member A [Source:MGI Symbol;Acc:MGI:96975]	Clec10a	1.90483	0.628077
ENSMUSG00000000320.11	arachidonate 12-lipoxygenase [Source:MGI Symbol;Acc:MGI:87998]	Alox12	0.809922	0.52621	0.660885
ENSMUSG00000000326.14	catechol-O-methyltransferase [Source:MGI Symbol;Acc:MGI:88470]	Comt	-0.316182	8.70387e-08	4.01627e-07
ENSMUSG00000000339.15	RNA 3'-terminal phosphate cyclase [Source:MGI Symbol;Acc:MGI:1913618]	Rtca	0.388756	0.000611758	0.00178597
ENSMUSG00000000340.11	dihydrolipoamide branched chain transacylase E2 [Source:MGI Symbol;Acc:MGI:105386]	Dbt	0.666522	1.01402e-11	6.44201e-11
ENSMUSG00000000346.10	DAZ associated protein 2 [Source:MGI Symbol;Acc:MGI:1344344]	Dazap2	0.0681788	0.2157	0.338149
ENSMUSG00000000355.14	malignant T cell amplified sequence 1 [Source:MGI Symbol;Acc:MGI:1916245]	Mcts1	1.65271	9.69126e-56	2.96213e-54	yes
ENSMUSG00000000359.4	rad and gem related GTP binding protein 1 [Source:MGI Symbol;Acc:MGI:1097696]	Rem1	-0.93418	0.832139
ENSMUSG00000000365.10	ring finger protein 17 [Source:MGI Symbol;Acc:MGI:1353419]	Rnf17	0.900247	0.539231	0.672209
ENSMUSG00000000374.9	trafficking protein particle complex 10 [Source:MGI Symbol;Acc:MGI:1336209]	Trappc10	-0.495714	1.88108e-12	1.24973e-11
ENSMUSG00000000378.16	cerebral cavernous malformation 2 [Source:MGI Symbol;Acc:MGI:2384924]	Ccm2	-0.0798963	0.348551	0.491546
ENSMUSG00000000381.11	whey acidic protein [Source:MGI Symbol;Acc:MGI:98943]	Wap	2.5609	0.460896
ENSMUSG00000000384.16	transforming growth factor beta regulated gene 4 [Source:MGI Symbol;Acc:MGI:1100868]	Tbrg4	0.111751	0.0536682	0.106488
ENSMUSG00000000385.9	transmembrane protease, serine 2 [Source:MGI Symbol;Acc:MGI:1354381]	Tmprss2	-0.624343	0.719816	0.817554
ENSMUSG00000000386.19	MX dynamin-like GTPase 1 [Source:MGI Symbol;Acc:MGI:97243]	Mx1	5.48937	1.07832e-05	4.00065e-05	yes
ENSMUSG00000000392.18	fibroblast activation protein [Source:MGI Symbol;Acc:MGI:109608]	Fap	1.43054	0.599131
ENSMUSG00000000394.16	glucagon [Source:MGI Symbol;Acc:MGI:95674]	Gcg	-0.934189	0.832137
ENSMUSG00000000399.11	NADH:ubiquinone oxidoreductase subunit A9 [Source:MGI Symbol;Acc:MGI:1913358]	Ndufa9	0.193804	0.0946078	0.17255
ENSMUSG00000000402.3	EGF-like-domain, multiple 6 [Source:MGI Symbol;Acc:MGI:1858599]	Egfl6	3.22072	0.073652	0.139981
ENSMUSG00000000409.15	lymphocyte protein tyrosine kinase [Source:MGI Symbol;Acc:MGI:96756]	Lck	1.04998	0.0304047	0.0645805
ENSMUSG00000000411.8	testis-specific serine kinase 3 [Source:MGI Symbol;Acc:MGI:1929914]	Tssk3	2.2196	0.419105
ENSMUSG00000000416.17	cortactin binding protein 2 [Source:MGI Symbol;Acc:MGI:1353467]	Cttnbp2	0.37149	0.693915	0.797842
ENSMUSG00000000420.16	polypeptide N-acetylgalactosaminyltransferase 1 [Source:MGI Symbol;Acc:MGI:894693]	Galnt1	0.135271	0.034072	0.0714932
ENSMUSG00000000435.2	myogenic factor 5 [Source:MGI Symbol;Acc:MGI:97252]	Myf5
ENSMUSG00000000439.10	makorin, ring finger protein, 2 [Source:MGI Symbol;Acc:MGI:1914277]	Mkrn2	0.161362	0.271245	0.40663
ENSMUSG00000000440.13	peroxisome proliferator activated receptor gamma [Source:MGI Symbol;Acc:MGI:97747]	Pparg	-3.33988	7.9824e-07	3.34279e-06		yes
ENSMUSG00000000441.18	v-raf-leukemia viral oncogene 1 [Source:MGI Symbol;Acc:MGI:97847]	Raf1	-0.25286	0.00110385	0.00311097
ENSMUSG00000000486.14	septin 1 [Source:MGI Symbol;Acc:MGI:1858916]	Septin1	-0.364871	0.12821	0.222263
ENSMUSG00000000489.8	platelet derived growth factor, B polypeptide [Source:MGI Symbol;Acc:MGI:97528]	Pdgfb	-6.35754	5.64157e-75	2.48645e-73		yes
ENSMUSG00000000530.17	activin A receptor, type II-like 1 [Source:MGI Symbol;Acc:MGI:1338946]	Acvrl1	-1.44081	0.463401	0.603592
ENSMUSG00000000531.6	trafficking regulator and scaffold protein tamalin [Source:MGI Symbol;Acc:MGI:1860303]	Tamalin	0.211075	0.109612	0.195157
ENSMUSG00000000532.12	activin A receptor, type 1B [Source:MGI Symbol;Acc:MGI:1338944]	Acvr1b	-0.859691	4.97602e-13	3.42101e-12
ENSMUSG00000000538.19	target of myb1-like 2 (chicken) [Source:MGI Symbol;Acc:MGI:2443306]	Tom1l2	0.213713	0.000480246	0.00142508
ENSMUSG00000000544.15	glycoprotein A33 (transmembrane) [Source:MGI Symbol;Acc:MGI:1891703]	Gpa33	-0.95497	0.489192	0.627785
ENSMUSG00000000552.11	zinc finger protein 385A [Source:MGI Symbol;Acc:MGI:1352495]	Zfp385a	-0.941524	9.51926e-19	8.97173e-18
ENSMUSG00000000555.9	integrin alpha 5 (fibronectin receptor alpha) [Source:MGI Symbol;Acc:MGI:96604]	Itga5	-0.803412	6.67981e-29	9.76984e-28
ENSMUSG00000000560.10	gamma-aminobutyric acid (GABA) A receptor, subunit alpha 2 [Source:MGI Symbol;Acc:MGI:95614]	Gabra2	1.59215	0.33574	0.477745
ENSMUSG00000000561.15	WD repeat domain 77 [Source:MGI Symbol;Acc:MGI:1917715]	Wdr77
ENSMUSG00000000562.6	adenosine A3 receptor [Source:MGI Symbol;Acc:MGI:104847]	Adora3
ENSMUSG00000000563.18	ATP synthase peripheral stalk-membrane subunit b [Source:MGI Symbol;Acc:MGI:1100495]	Atp5pb	0.352709	4.45155e-06	1.7147e-05
ENSMUSG00000000567.6	SRY (sex determining region Y)-box 9 [Source:MGI Symbol;Acc:MGI:98371]	Sox9	0.621061	1.95946e-28	2.8097e-27
ENSMUSG00000000568.16	heterogeneous nuclear ribonucleoprotein D [Source:MGI Symbol;Acc:MGI:101947]	Hnrnpd	0.0253993	0.646134	0.760382
ENSMUSG00000000579.15	dynein light chain Tctex-type 1C [Source:MGI Symbol;Acc:MGI:3807476]	Dynlt1c	-0.155119	0.706898	0.807503
ENSMUSG00000000581.9	C1D nuclear receptor co-repressor [Source:MGI Symbol;Acc:MGI:1927354]	C1d	0.0793279	0.364842	0.509025
ENSMUSG00000000594.8	GM2 ganglioside activator protein [Source:MGI Symbol;Acc:MGI:95762]	Gm2a	-1.35682	1.88402e-15	1.49638e-14		yes
ENSMUSG00000000600.16	KRIT1, ankyrin repeat containing [Source:MGI Symbol;Acc:MGI:1930618]	Krit1	-0.192895	0.0291491	0.0621527
ENSMUSG00000000605.10	chloride channel, voltage-sensitive 4 [Source:MGI Symbol;Acc:MGI:104571]	Clcn4	-0.523846	1.59834e-09	8.51344e-09
ENSMUSG00000000606.20	vomeronasal 2, receptor 88 [Source:MGI Symbol;Acc:MGI:1316662]	Vmn2r88
ENSMUSG00000000617.15	glutamate receptor, metabotropic 6 [Source:MGI Symbol;Acc:MGI:1351343]	Grm6	0.938714	0.739965
ENSMUSG00000000627.16	sema domain, immunoglobulin domain (Ig), TM domain, and short cytoplasmic domain [Source:MGI Symbol;Acc:MGI:1340055]	Sema4f	-7.27002	8.91847e-28	1.24625e-26		yes
ENSMUSG00000000628.11	hexokinase 2 [Source:MGI Symbol;Acc:MGI:1315197]	Hk2	-0.252989	0.000389882	0.00117244
ENSMUSG00000000631.21	myosin XVIIIA [Source:MGI Symbol;Acc:MGI:2667185]	Myo18a	-0.563891	9.04332e-12	5.76187e-11
ENSMUSG00000000632.14	seizure related gene 6 [Source:MGI Symbol;Acc:MGI:104745]	Sez6	0.686508	0.628826	0.746703
ENSMUSG00000000673.10	3-hydroxyanthranilate 3,4-dioxygenase [Source:MGI Symbol;Acc:MGI:1349444]	Haao	-0.934192	0.766611
ENSMUSG00000000682.8	CD52 antigen [Source:MGI Symbol;Acc:MGI:1346088]	Cd52
ENSMUSG00000000686.12	abhydrolase domain containing 15 [Source:MGI Symbol;Acc:MGI:1914727]	Abhd15	0.139247	0.730611	0.825045
ENSMUSG00000000690.6	homeobox B6 [Source:MGI Symbol;Acc:MGI:96187]	Hoxb6
ENSMUSG00000000693.11	lysyl oxidase-like 3 [Source:MGI Symbol;Acc:MGI:1337004]	Loxl3	1.81698	4.92654e-73	2.11466e-71	yes
ENSMUSG00000000701.9	T cell leukemia/lymphoma 1B, 5 [Source:MGI Symbol;Acc:MGI:1351635]	Tcl1b5	0.0275611	0.995011
ENSMUSG00000000706.17	butyrophilin, subfamily 1, member A1 [Source:MGI Symbol;Acc:MGI:103118]	Btn1a1	-0.656333	0.394657	0.539087
ENSMUSG00000000708.15	K(lysine) acetyltransferase 2B [Source:MGI Symbol;Acc:MGI:1343094]	Kat2b	-0.782486	1.13844e-15	9.1488e-15
ENSMUSG00000000711.4	RAB5B, member RAS oncogene family [Source:MGI Symbol;Acc:MGI:105938]	Rab5b	-0.257241	0.00489168	0.0122665
ENSMUSG00000000724.11	crystallin, beta A1 [Source:MGI Symbol;Acc:MGI:88518]	Cryba1
ENSMUSG00000000730.14	DNA (cytosine-5-)-methyltransferase 3-like [Source:MGI Symbol;Acc:MGI:1859287]	Dnmt3l	1.06814	0.496529	0.634479
ENSMUSG00000000731.16	autoimmune regulator (autoimmune polyendocrinopathy candidiasis ectodermal dystrophy) [Source:MGI Symbol;Acc:MGI:1338803]	Aire	0.989376	0.701276
ENSMUSG00000000732.10	icos ligand [Source:MGI Symbol;Acc:MGI:1354701]	Icosl	-4.03961	0.00110696	0.00311885		yes
ENSMUSG00000000738.19	SPG7, paraplegin matrix AAA peptidase subunit [Source:MGI Symbol;Acc:MGI:2385906]	Spg7	0.910106	3.37456e-28	4.81435e-27
ENSMUSG00000000739.15	sulfotransferase family 5A, member 1 [Source:MGI Symbol;Acc:MGI:1931463]	Sult5a1	-0.795764	0.488857	0.62764
ENSMUSG00000000740.13	ribosomal protein L13 [Source:MGI Symbol;Acc:MGI:105922]	Rpl13	0.736303	8.10495e-19	7.66438e-18
ENSMUSG00000000743.10	charged multivesicular body protein 1A [Source:MGI Symbol;Acc:MGI:1920159]	Chmp1a	0.492844	2.0543e-17	1.80196e-16
ENSMUSG00000000751.14	replication protein A1 [Source:MGI Symbol;Acc:MGI:1915525]	Rpa1	-0.467464	1.27629e-23	1.49913e-22
ENSMUSG00000000753.16	serine (or cysteine) peptidase inhibitor, clade F, member 1 [Source:MGI Symbol;Acc:MGI:108080]	Serpinf1	1.69403	4.80901e-98	3.13379e-96	yes
ENSMUSG00000000759.15	tubulin, gamma complex associated protein 3 [Source:MGI Symbol;Acc:MGI:2183752]	Tubgcp3	0.410416	2.24662e-10	1.28616e-09
ENSMUSG00000000766.19	opioid receptor, mu 1 [Source:MGI Symbol;Acc:MGI:97441]	Oprm1	0.129852	0.957038	0.981852
ENSMUSG00000000776.14	polymerase (RNA) III (DNA directed) polypeptide D [Source:MGI Symbol;Acc:MGI:1914315]	Polr3d	-0.133717	0.0999967	0.180528
ENSMUSG00000000782.17	transcription factor 7, T cell specific [Source:MGI Symbol;Acc:MGI:98507]	Tcf7	-1.88952	4.80707e-28	6.82846e-27		yes
ENSMUSG00000000787.13	DEAD box helicase 3, X-linked [Source:MGI Symbol;Acc:MGI:103064]	Ddx3x	0.223226	9.64282e-09	4.81775e-08
ENSMUSG00000000791.10	interleukin 12 receptor, beta 1 [Source:MGI Symbol;Acc:MGI:104579]	Il12rb1	1.08789	1.01163e-05	3.7632e-05	yes
ENSMUSG00000000792.3	solute carrier family 5 (sodium iodide symporter), member 5 [Source:MGI Symbol;Acc:MGI:2149330]	Slc5a5	-0.0699772	0.770162	0.853023
ENSMUSG00000000794.10	potassium intermediate/small conductance calcium-activated channel, subfamily N, member 3 [Source:MGI Symbol;Acc:MGI:2153183]	Kcnn3	0.862799	0.565623	0.694541
ENSMUSG00000000804.15	ubiquitin specific peptidase 32 [Source:MGI Symbol;Acc:MGI:2144475]	Usp32	-0.498306	1.26824e-08	6.27289e-08
ENSMUSG00000000805.19	carbonic anhydrase 4 [Source:MGI Symbol;Acc:MGI:1096574]	Car4	0.989368	0.754239
ENSMUSG00000000811.15	thioredoxin reductase 3 [Source:MGI Symbol;Acc:MGI:2386711]	Txnrd3	0.563253	0.000408567	0.00122582
ENSMUSG00000000817.11	Fas ligand (TNF superfamily, member 6) [Source:MGI Symbol;Acc:MGI:99255]	Fasl	-2.65549	0.155109	0.260317
ENSMUSG00000000823.17	zinc finger protein 512B [Source:MGI Symbol;Acc:MGI:2685478]	Zfp512b	0.983787	4.29273e-22	4.72201e-21
ENSMUSG00000000826.17	DnaJ heat shock protein family (Hsp40) member C5 [Source:MGI Symbol;Acc:MGI:892995]	Dnajc5	0.972986	6.19132e-128	6.36706e-126
ENSMUSG00000000827.19	tumor protein D52-like 2 [Source:MGI Symbol;Acc:MGI:1913564]	Tpd52l2	1.06981	3.08881e-87	1.72772e-85	yes
ENSMUSG00000000838.18	fragile X messenger ribonucleoprotein 1 [Source:MGI Symbol;Acc:MGI:95564]	Fmr1	-0.742823	7.62072e-58	2.46465e-56
ENSMUSG00000000861.16	B cell CLL/lymphoma 11A (zinc finger protein) [Source:MGI Symbol;Acc:MGI:106190]	Bcl11a	3.33015	0.0103967	0.024488	yes
ENSMUSG00000000869.13	interleukin 4 [Source:MGI Symbol;Acc:MGI:96556]	Il4	-0.734351	0.000737988	0.00213284
ENSMUSG00000000876.12	peroxisomal membrane protein 4 [Source:MGI Symbol;Acc:MGI:1891701]	Pxmp4	0.151911	0.323321	0.464661
ENSMUSG00000000881.13	discs large MAGUK scaffold protein 3 [Source:MGI Symbol;Acc:MGI:1888986]	Dlg3	-0.864949	2.8373e-19	2.75565e-18
ENSMUSG00000000884.18	guanine nucleotide binding protein (G protein), beta polypeptide 1-like [Source:MGI Symbol;Acc:MGI:1338057]	Gnb1l	-0.0886918	0.319492	0.460764
ENSMUSG00000000889.9	dopamine beta hydroxylase [Source:MGI Symbol;Acc:MGI:94864]	Dbh
ENSMUSG00000000901.18	matrix metallopeptidase 11 [Source:MGI Symbol;Acc:MGI:97008]	Mmp11	-0.420225	0.000238636	0.000741908
ENSMUSG00000000902.14	SWI/SNF related, matrix associated, actin dependent regulator of chromatin, subfamily b, member 1 [Source:MGI Symbol;Acc:MGI:1328366]	Smarcb1	-0.317903	6.97311e-08	3.24039e-07
ENSMUSG00000000903.4	pre-B lymphocyte gene 3 [Source:MGI Symbol;Acc:MGI:98938]	Vpreb3	-2.39909	0.320394
ENSMUSG00000000915.16	huntingtin interacting protein 1 related [Source:MGI Symbol;Acc:MGI:1352504]	Hip1r	-0.78956	6.14044e-11	3.67292e-10
ENSMUSG00000000916.16	NOL1/NOP2/Sun domain family, member 5 [Source:MGI Symbol;Acc:MGI:2140844]	Nsun5	0.0705738	0.504059	0.641278
ENSMUSG00000000934.10	DNA topoisomerase 1, mitochondrial [Source:MGI Symbol;Acc:MGI:1920210]	Top1mt	1.20413	3.26005e-15	2.5574e-14	yes
ENSMUSG00000000938.12	homeobox A10 [Source:MGI Symbol;Acc:MGI:96171]	Hoxa10	-1.64543	2.85052e-50	7.66805e-49		yes
ENSMUSG00000000942.11	homeobox A4 [Source:MGI Symbol;Acc:MGI:96176]	Hoxa4
ENSMUSG00000000948.17	predicted gene, 38393 [Source:MGI Symbol;Acc:MGI:5613898]	Gm38393	-9.57669	1.25964e-15	1.00858e-14		yes
ENSMUSG00000000957.12	matrix metallopeptidase 14 (membrane-inserted) [Source:MGI Symbol;Acc:MGI:101900]	Mmp14	0.0552366	0.216391	0.339018
ENSMUSG00000000958.11	solute carrier family 7 (cationic amino acid transporter, y+ system), member 7 [Source:MGI Symbol;Acc:MGI:1337120]	Slc7a7	0.541152	0.379337	0.52374
ENSMUSG00000000959.8	oxidase assembly 1-like [Source:MGI Symbol;Acc:MGI:1916339]	Oxa1l	0.757922	1.63988e-20	1.68731e-19
ENSMUSG00000000976.14	HEAT repeat containing 6 [Source:MGI Symbol;Acc:MGI:1919790]	Heatr6	-0.0478664	0.487732	0.626522
ENSMUSG00000000982.6	chemokine (C-C motif) ligand 3 [Source:MGI Symbol;Acc:MGI:98260]	Ccl3
ENSMUSG00000000983.14	WAP four-disulfide core domain 18 [Source:MGI Symbol;Acc:MGI:107506]	Wfdc18	-1.77942	0.684014
ENSMUSG00000001014.7	intercellular adhesion molecule 4, Landsteiner-Wiener blood group [Source:MGI Symbol;Acc:MGI:1925619]	Icam4
ENSMUSG00000001016.13	interleukin enhancer binding factor 2 [Source:MGI Symbol;Acc:MGI:1915031]	Ilf2	0.152076	0.00601823	0.0148222
ENSMUSG00000001017.16	chromatin target of PRMT1 [Source:MGI Symbol;Acc:MGI:1913761]	Chtop	0.451803	1.44491e-25	1.84063e-24
ENSMUSG00000001018.16	SNAP-associated protein [Source:MGI Symbol;Acc:MGI:1333745]	Snapin	0.523916	8.70582e-08	4.01627e-07
ENSMUSG00000001020.9	S100 calcium binding protein A4 [Source:MGI Symbol;Acc:MGI:1330282]	S100a4	1.60823	3.67429e-35	6.64366e-34	yes
ENSMUSG00000001021.14	S100 calcium binding protein A3 [Source:MGI Symbol;Acc:MGI:1338849]	S100a3	1.1497	0.00304301	0.00794556	yes
ENSMUSG00000001023.11	S100 calcium binding protein A5 [Source:MGI Symbol;Acc:MGI:1338915]	S100a5	3.02441	8.30311e-08	3.83856e-07	yes
ENSMUSG00000001025.9	S100 calcium binding protein A6 (calcyclin) [Source:MGI Symbol;Acc:MGI:1339467]	S100a6	0.747148	2.54902e-14	1.90429e-13
ENSMUSG00000001027.8	sodium channel, voltage-gated, type IV, alpha [Source:MGI Symbol;Acc:MGI:98250]	Scn4a	-2.48115	0.239299	0.368045
ENSMUSG00000001029.16	intercellular adhesion molecule 2 [Source:MGI Symbol;Acc:MGI:96394]	Icam2	-2.45855	0.569781
ENSMUSG00000001034.18	mitogen-activated protein kinase 7 [Source:MGI Symbol;Acc:MGI:1346347]	Mapk7	0.407004	1.05734e-09	5.71507e-09
ENSMUSG00000001036.18	epsin 2 [Source:MGI Symbol;Acc:MGI:1333766]	Epn2	0.553273	8.38152e-21	8.71016e-20
ENSMUSG00000001039.13	B9 protein domain 1 [Source:MGI Symbol;Acc:MGI:1351471]	B9d1	0.550363	0.00279862	0.00734531
ENSMUSG00000001052.16	Sec24 related gene family, member B (S. cerevisiae) [Source:MGI Symbol;Acc:MGI:2139764]	Sec24b	0.339398	4.18959e-09	2.15538e-08
ENSMUSG00000001053.16	NEDD4 binding protein 3 [Source:MGI Symbol;Acc:MGI:2442218]	N4bp3	-0.616844	2.79649e-09	1.45998e-08
ENSMUSG00000001054.10	required for meiotic nuclear division 5 homolog B [Source:MGI Symbol;Acc:MGI:1913339]	Rmnd5b	-0.719304	1.67401e-10	9.69024e-10
ENSMUSG00000001056.4	NHP2 ribonucleoprotein [Source:MGI Symbol;Acc:MGI:1098547]	Nhp2	-0.30648	1.53756e-05	5.6044e-05
ENSMUSG00000001062.19	VPS9 domain containing 1 [Source:MGI Symbol;Acc:MGI:1914143]	Vps9d1	0.714138	2.40742e-16	2.00229e-15
ENSMUSG00000001065.16	zinc finger protein (C2H2 type) 276 [Source:MGI Symbol;Acc:MGI:1888495]	Zfp276	-0.240292	0.00452016	0.0114029
ENSMUSG00000001076.8	complement component 1, q subcomponent-like 4 [Source:MGI Symbol;Acc:MGI:3579909]	C1ql4	-1.22823	0.0106237	0.0249843		yes
ENSMUSG00000001082.13	major facilitator superfamily domain containing 10 [Source:MGI Symbol;Acc:MGI:1915544]	Mfsd10	-0.73479	3.49249e-17	3.0232e-16
ENSMUSG00000001089.15	leucine zipper protein 1 [Source:MGI Symbol;Acc:MGI:107629]	Luzp1	-1.19408	1.23279e-96	7.82683e-95		yes
ENSMUSG00000001095.6	solute carrier family 13 (sodium-dependent dicarboxylate transporter), member 2 [Source:MGI Symbol;Acc:MGI:1276558]	Slc13a2	-0.934189	0.832137
ENSMUSG00000001098.16	potassium channel tetramerisation domain containing 10 [Source:MGI Symbol;Acc:MGI:2141207]	Kctd10	-0.600319	5.73936e-21	6.00549e-20
ENSMUSG00000001100.11	polymerase (DNA-directed), delta interacting protein 2 [Source:MGI Symbol;Acc:MGI:1915061]	Poldip2	0.307113	1.73287e-07	7.75511e-07
ENSMUSG00000001103.8	SEBOX homeobox [Source:MGI Symbol;Acc:MGI:108012]	Sebox	-1.4013	0.729499
ENSMUSG00000001105.16	intraflagellar transport 20 [Source:MGI Symbol;Acc:MGI:1915585]	Ift20	-0.667962	8.08853e-14	5.85655e-13
ENSMUSG00000001119.8	collagen, type VI, alpha 1 [Source:MGI Symbol;Acc:MGI:88459]	Col6a1	-0.92716	9.2342e-68	3.69088e-66
ENSMUSG00000001120.16	poly(rC) binding protein 3 [Source:MGI Symbol;Acc:MGI:1890470]	Pcbp3	0.668324	1.92287e-08	9.38615e-08
ENSMUSG00000001123.16	lectin, galactose binding, soluble 9 [Source:MGI Symbol;Acc:MGI:109496]	Lgals9	0.326887	0.00535967	0.01334
ENSMUSG00000001127.13	Araf proto-oncogene, serine/threonine kinase [Source:MGI Symbol;Acc:MGI:88065]	Araf	-0.522667	2.78151e-12	1.82522e-11
ENSMUSG00000001128.8	complement factor properdin [Source:MGI Symbol;Acc:MGI:97545]	Cfp	-0.202496	0.246524	0.377188
ENSMUSG00000001131.12	tissue inhibitor of metalloproteinase 1 [Source:MGI Symbol;Acc:MGI:98752]	Timp1
ENSMUSG00000001134.10	ubiquitously expressed prefoldin like chaperone [Source:MGI Symbol;Acc:MGI:1277988]	Uxt	-0.156087	0.494703	0.632719
ENSMUSG00000001138.14	cyclin M3 [Source:MGI Symbol;Acc:MGI:2151055]	Cnnm3	0.374262	7.9756e-07	3.34065e-06
ENSMUSG00000001143.14	lectin, mannose-binding 2-like [Source:MGI Symbol;Acc:MGI:2443010]	Lman2l	-0.42054	7.62008e-06	2.87299e-05
ENSMUSG00000001150.8	minichromosome maintenance complex component 3 associated protein [Source:MGI Symbol;Acc:MGI:1930089]	Mcm3ap	-0.286877	3.54169e-05	0.000123052
ENSMUSG00000001151.11	pericentrin (kendrin) [Source:MGI Symbol;Acc:MGI:102722]	Pcnt	-0.419178	2.83621e-05	9.99125e-05
ENSMUSG00000001155.14	formiminotransferase cyclodeaminase [Source:MGI Symbol;Acc:MGI:1339962]	Ftcd	1.41145	0.433134	0.575481
ENSMUSG00000001156.10	MAX dimerization protein 1 [Source:MGI Symbol;Acc:MGI:96908]	Mxd1	-0.123635	0.459931	0.600499
ENSMUSG00000001157.14	germ cell-less, spermatogenesis associated 1 [Source:MGI Symbol;Acc:MGI:1345156]	Gmcl1	0.0661121	0.396552	0.540965
ENSMUSG00000001158.14	small nuclear ribonucleoprotein 27 (U4/U6.U5) [Source:MGI Symbol;Acc:MGI:1913868]	Snrnp27	0.00692401	0.961116	0.984348
ENSMUSG00000001166.18	2'-5' oligoadenylate synthetase 1C [Source:MGI Symbol;Acc:MGI:2149633]	Oas1c	0.894218	0.0975681	0.17692
ENSMUSG00000001168.17	2'-5' oligoadenylate synthetase 1H [Source:MGI Symbol;Acc:MGI:2180853]	Oas1h	0.97684	0.566624	0.695468
ENSMUSG00000001173.16	OCRL, inositol polyphosphate-5-phosphatase [Source:MGI Symbol;Acc:MGI:109589]	Ocrl	0.368015	0.000302428	0.000926523
ENSMUSG00000001175.17	calmodulin 1 [Source:MGI Symbol;Acc:MGI:88251]	Calm1	0.0443763	0.247406	0.378128
ENSMUSG00000001211.16	1-acylglycerol-3-phosphate O-acyltransferase 3 [Source:MGI Symbol;Acc:MGI:1336186]	Agpat3	-0.967142	9.63195e-56	2.94857e-54
ENSMUSG00000001225.13	solute carrier family 26, member 3 [Source:MGI Symbol;Acc:MGI:107181]	Slc26a3	-0.978303	0.433525	0.575873
ENSMUSG00000001227.13	sema domain, transmembrane domain (TM), and cytoplasmic domain, (semaphorin) 6B [Source:MGI Symbol;Acc:MGI:1202889]	Sema6b	2.20019	6.66717e-05	0.000224571	yes
ENSMUSG00000001228.15	ubiquitin-like, containing PHD and RING finger domains, 1 [Source:MGI Symbol;Acc:MGI:1338889]	Uhrf1	0.481392	4.50606e-21	4.7376e-20
ENSMUSG00000001229.10	dipeptidylpeptidase 9 [Source:MGI Symbol;Acc:MGI:2443967]	Dpp9	-0.064986	0.333161	0.475102
ENSMUSG00000001240.14	receptor (calcitonin) activity modifying protein 2 [Source:MGI Symbol;Acc:MGI:1859650]	Ramp2	3.19265	3.38326e-09	1.75473e-08	yes
ENSMUSG00000001247.17	lipolysis stimulated lipoprotein receptor [Source:MGI Symbol;Acc:MGI:1927471]	Lsr	0.345648	0.505962	0.64283
ENSMUSG00000001248.16	GRAM domain containing 1A [Source:MGI Symbol;Acc:MGI:105490]	Gramd1a	0.0740401	0.502391	0.639965
ENSMUSG00000001249.15	hepsin [Source:MGI Symbol;Acc:MGI:1196620]	Hpn
ENSMUSG00000001260.11	gamma-aminobutyric acid (GABA) A receptor, subunit gamma 1 [Source:MGI Symbol;Acc:MGI:103156]	Gabrg1	0.468888	0.804915	0.875687
ENSMUSG00000001270.10	creatine kinase, brain [Source:MGI Symbol;Acc:MGI:88407]	Ckb	-0.187287	0.860639	0.914062
ENSMUSG00000001280.14	trans-acting transcription factor 1 [Source:MGI Symbol;Acc:MGI:98372]	Sp1	-0.245492	1.65896e-06	6.7096e-06
ENSMUSG00000001281.11	integrin beta 7 [Source:MGI Symbol;Acc:MGI:96616]	Itgb7	0.307994	0.211767	0.333413
ENSMUSG00000001285.13	melanocyte proliferating gene 1 [Source:MGI Symbol;Acc:MGI:1929864]	Myg1	-0.888184	7.934e-27	1.06497e-25
ENSMUSG00000001288.16	retinoic acid receptor, gamma [Source:MGI Symbol;Acc:MGI:97858]	Rarg	0.268027	9.29757e-07	3.86974e-06
ENSMUSG00000001289.13	prefoldin 5 [Source:MGI Symbol;Acc:MGI:1928753]	Pfdn5	-0.614267	6.63219e-05	0.000223469
ENSMUSG00000001300.17	ephrin B2 [Source:MGI Symbol;Acc:MGI:105097]	Efnb2	-1.85864	0	0		yes
ENSMUSG00000001305.6	ribosomal RNA processing 15 homolog [Source:MGI Symbol;Acc:MGI:1914473]	Rrp15	0.171135	0.0345496	0.0723723
ENSMUSG00000001313.13	Rho family GTPase 2 [Source:MGI Symbol;Acc:MGI:1338755]	Rnd2	0.138561	0.417772	0.561341
ENSMUSG00000001323.18	serine racemase [Source:MGI Symbol;Acc:MGI:1351636]	Srr	0.445228	0.00264317	0.00696696
ENSMUSG00000001333.10	syncoilin [Source:MGI Symbol;Acc:MGI:1916078]	Sync	-0.145269	0.490934	0.628957
ENSMUSG00000001334.10	fibronectin type III domain containing 5 [Source:MGI Symbol;Acc:MGI:1917614]	Fndc5	0.938361	0.735187
ENSMUSG00000001348.16	acid phosphatase 5, tartrate resistant [Source:MGI Symbol;Acc:MGI:87883]	Acp5
ENSMUSG00000001349.6	calponin 1 [Source:MGI Symbol;Acc:MGI:104979]	Cnn1	-0.385751	0.669558	0.779027
ENSMUSG00000001366.15	f-box protein 9 [Source:MGI Symbol;Acc:MGI:1918788]	Fbxo9	0.306651	0.00243053	0.00645644
ENSMUSG00000001376.18	VPS50 EARP/GARPII complex subunit [Source:MGI Symbol;Acc:MGI:1920538]	Vps50	-0.252688	0.00533822	0.01329
ENSMUSG00000001380.8	histidyl-tRNA synthetase [Source:MGI Symbol;Acc:MGI:108087]	Hars	-0.0325033	0.707049	0.807583
ENSMUSG00000001383.10	zinc finger, matrin type 2 [Source:MGI Symbol;Acc:MGI:1913742]	Zmat2	-0.191501	0.00307316	0.00801791
ENSMUSG00000001403.14	ubiquitin-conjugating enzyme E2C [Source:MGI Symbol;Acc:MGI:1915862]	Ube2c	1.23451	9.77298e-107	7.33717e-105	yes
ENSMUSG00000001415.11	SMG5 nonsense mediated mRNA decay factor [Source:MGI Symbol;Acc:MGI:2447364]	Smg5	0.24262	2.64084e-08	1.27148e-07
ENSMUSG00000001416.14	chaperonin containing Tcp1, subunit 3 (gamma) [Source:MGI Symbol;Acc:MGI:104708]	Cct3	0.363516	5.05499e-11	3.04116e-10
ENSMUSG00000001418.14	glycosylated lysosomal membrane protein [Source:MGI Symbol;Acc:MGI:1913318]	Glmp	0.100807	0.293256	0.431682
ENSMUSG00000001419.18	myocyte enhancer factor 2D [Source:MGI Symbol;Acc:MGI:99533]	Mef2d	-0.00448846	0.933081	0.96496
ENSMUSG00000001420.14	transmembrane protein 79 [Source:MGI Symbol;Acc:MGI:1919163]	Tmem79	1.00527	1.07487e-13	7.74292e-13	yes
ENSMUSG00000001424.15	staphylococcal nuclease and tudor domain containing 1 [Source:MGI Symbol;Acc:MGI:1929266]	Snd1	-0.430398	5.58697e-15	4.31423e-14
ENSMUSG00000001435.16	collagen, type XVIII, alpha 1 [Source:MGI Symbol;Acc:MGI:88451]	Col18a1	-1.15082	3.20222e-08	1.53131e-07		yes
ENSMUSG00000001436.16	solute carrier family 19 (folate transporter), member 1 [Source:MGI Symbol;Acc:MGI:103182]	Slc19a1	0.262407	4.18531e-05	0.000144096
ENSMUSG00000001440.6	karyopherin (importin) beta 1 [Source:MGI Symbol;Acc:MGI:107532]	Kpnb1	0.0100818	0.768398	0.851787
ENSMUSG00000001441.14	aminopeptidase puromycin sensitive [Source:MGI Symbol;Acc:MGI:1101358]	Npepps	-0.320565	4.70546e-12	3.05221e-11
ENSMUSG00000001444.3	T-box 21 [Source:MGI Symbol;Acc:MGI:1888984]	Tbx21	-0.032041	0.979631	0.994438
ENSMUSG00000001445.11	mitochondrial ribosomal protein L10 [Source:MGI Symbol;Acc:MGI:1333801]	Mrpl10	-0.1403	0.0239702	0.0521649
ENSMUSG00000001467.6	cytochrome P450, family 51 [Source:MGI Symbol;Acc:MGI:106040]	Cyp51	-0.0426965	0.512193	0.648244
ENSMUSG00000001472.18	transcription factor 25 (basic helix-loop-helix) [Source:MGI Symbol;Acc:MGI:1914105]	Tcf25	0.257031	3.15045e-09	1.63785e-08
ENSMUSG00000001473.8	tubulin, beta 6 class V [Source:MGI Symbol;Acc:MGI:1915201]	Tubb6	0.638069	7.9036e-50	2.10603e-48
ENSMUSG00000001482.16	differentially expressed in FDCP 8 [Source:MGI Symbol;Acc:MGI:1346331]	Def8	-0.474888	1.17418e-14	8.9204e-14
ENSMUSG00000001493.10	mesenchyme homeobox 1 [Source:MGI Symbol;Acc:MGI:103220]	Meox1	-0.0577652	0.979075	0.994334
ENSMUSG00000001494.7	sclerostin [Source:MGI Symbol;Acc:MGI:1921749]	Sost	2.44225	0.468015
ENSMUSG00000001496.16	NK2 homeobox 1 [Source:MGI Symbol;Acc:MGI:108067]	Nkx2-1	-3.15586	0.231947
ENSMUSG00000001497.19	paired box 9 [Source:MGI Symbol;Acc:MGI:97493]	Pax9	5.21557	1.38529e-64	5.15115e-63	yes
ENSMUSG00000001504.11	Iroquois homeobox 2 [Source:MGI Symbol;Acc:MGI:1197526]	Irx2	3.75102	8.66624e-136	1.00656e-133	yes
ENSMUSG00000001506.11	collagen, type I, alpha 1 [Source:MGI Symbol;Acc:MGI:88467]	Col1a1	-1.52957	1.56077e-193	3.38652e-191		yes
ENSMUSG00000001507.17	integrin alpha 3 [Source:MGI Symbol;Acc:MGI:96602]	Itga3	0.153167	0.00399536	0.0101963
ENSMUSG00000001508.16	sarcoglycan, alpha (dystrophin-associated glycoprotein) [Source:MGI Symbol;Acc:MGI:894698]	Sgca	-0.710739	0.0279609	0.0598784
ENSMUSG00000001510.9	distal-less homeobox 3 [Source:MGI Symbol;Acc:MGI:94903]	Dlx3	-7.95971	8.59235e-21	8.92456e-20		yes
ENSMUSG00000001517.15	forkhead box M1 [Source:MGI Symbol;Acc:MGI:1347487]	Foxm1	0.0857377	0.0872092	0.161306
ENSMUSG00000001518.13	integrin alpha FG-GAP repeat containing 2 [Source:MGI Symbol;Acc:MGI:1915450]	Itfg2	0.0469342	0.823569	0.888745
ENSMUSG00000001520.13	nuclear receptor interacting protein 2 [Source:MGI Symbol;Acc:MGI:1891884]	Nrip2	0.0376752	0.901795	0.941366
ENSMUSG00000001521.13	tubby-like protein 3 [Source:MGI Symbol;Acc:MGI:1329045]	Tulp3	0.169012	0.0152863	0.0348532
ENSMUSG00000001524.15	general transcription factor II H, polypeptide 4 [Source:MGI Symbol;Acc:MGI:1338799]	Gtf2h4	0.134183	0.369348	0.513784
ENSMUSG00000001525.11	tubulin, beta 5 class I [Source:MGI Symbol;Acc:MGI:107812]	Tubb5	0.122988	0.000346932	0.00105226
ENSMUSG00000001542.8	elongation factor for RNA polymerase II 2 [Source:MGI Symbol;Acc:MGI:2183438]	Ell2	-0.524995	3.92163e-08	1.85912e-07
ENSMUSG00000001552.15	junction plakoglobin [Source:MGI Symbol;Acc:MGI:96650]	Jup	-1.8848	9.11672e-143	1.13214e-140		yes
ENSMUSG00000001555.11	FK506 binding protein 10 [Source:MGI Symbol;Acc:MGI:104769]	Fkbp10	-0.251242	1.41941e-05	5.19486e-05
ENSMUSG00000001558.6	kelch-like 10 [Source:MGI Symbol;Acc:MGI:2181067]	Klhl10	0.46332	0.253652	0.38535
ENSMUSG00000001566.10	motor neuron and pancreas homeobox 1 [Source:MGI Symbol;Acc:MGI:109160]	Mnx1	0	1
ENSMUSG00000001569.11	nucleolar protein with MIF4G domain 1 [Source:MGI Symbol;Acc:MGI:1861749]	Nom1	0.0635337	0.285916	0.422909
ENSMUSG00000001576.16	endoplasmic reticulum-golgi intermediate compartment (ERGIC) 1 [Source:MGI Symbol;Acc:MGI:1914708]	Ergic1	-0.0096586	0.823025	0.888353
ENSMUSG00000001583.14	tyrosine kinase, non-receptor, 1 [Source:MGI Symbol;Acc:MGI:1930958]	Tnk1	-2.81777	0.0213796	0.0470771		yes
ENSMUSG00000001588.13	ArfGAP with coiled-coil, ankyrin repeat and PH domains 1 [Source:MGI Symbol;Acc:MGI:2388270]	Acap1	-2.4371	0.0094957	0.0225108		yes
ENSMUSG00000001604.15	transcription elongation factor A (SII), 3 [Source:MGI Symbol;Acc:MGI:1196908]	Tcea3	-5.46454	7.09783e-07	2.98948e-06		yes
ENSMUSG00000001622.16	casein kappa [Source:MGI Symbol;Acc:MGI:107461]	Csn3
ENSMUSG00000001627.13	interferon-related developmental regulator 1 [Source:MGI Symbol;Acc:MGI:1316717]	Ifrd1	-0.180874	0.0130624	0.0302506
ENSMUSG00000001630.14	serine/threonine kinase 38 like [Source:MGI Symbol;Acc:MGI:1922250]	Stk38l	0.595342	6.21783e-07	2.63344e-06
ENSMUSG00000001632.17	bromodomain and PHD finger containing, 1 [Source:MGI Symbol;Acc:MGI:1926033]	Brpf1	0.0928795	0.593588	0.71825
ENSMUSG00000001642.19	aldo-keto reductase family 1, member B3 (aldose reductase) [Source:MGI Symbol;Acc:MGI:1353494]	Akr1b3
ENSMUSG00000001655.7	homeobox C13 [Source:MGI Symbol;Acc:MGI:99560]	Hoxc13	-7.254	4.39356e-08	2.07488e-07		yes
ENSMUSG00000001656.4	homeobox C11 [Source:MGI Symbol;Acc:MGI:96193]	Hoxc11	-0.829791	0.750686
ENSMUSG00000001657.8	homeobox C8 [Source:MGI Symbol;Acc:MGI:96198]	Hoxc8
ENSMUSG00000001661.6	homeobox C6 [Source:MGI Symbol;Acc:MGI:96197]	Hoxc6
ENSMUSG00000001663.11	glutathione S-transferase, theta 1 [Source:MGI Symbol;Acc:MGI:107379]	Gstt1	2.21911	0.000189316	0.000597992	yes
ENSMUSG00000001665.12	glutathione S-transferase, theta 3 [Source:MGI Symbol;Acc:MGI:2143526]	Gstt3	2.33431	0.000370193	0.00111783	yes
ENSMUSG00000001666.9	D-dopachrome tautomerase [Source:MGI Symbol;Acc:MGI:1298381]	Ddt	0.507961	0.0657252	0.12708
ENSMUSG00000001670.14	tyrosine aminotransferase [Source:MGI Symbol;Acc:MGI:98487]	Tat	-1.45356	0.521456
ENSMUSG00000001672.15	MARVEL (membrane-associating) domain containing 3 [Source:MGI Symbol;Acc:MGI:1920858]	Marveld3	0.192527	0.770649	0.853244
ENSMUSG00000001674.12	DEAD box helicase 18 [Source:MGI Symbol;Acc:MGI:1914192]	Ddx18	0.145811	0.117678	0.206943
ENSMUSG00000001687.16	ubiquitin-like 3 [Source:MGI Symbol;Acc:MGI:1344373]	Ubl3	-0.213491	0.00407152	0.0103745
ENSMUSG00000001700.11	GRAM domain containing 3 [Source:MGI Symbol;Acc:MGI:1914815]	Gramd3	-0.644673	0.00200561	0.00540698
ENSMUSG00000001707.9	eukaryotic translation elongation factor 1 epsilon 1 [Source:MGI Symbol;Acc:MGI:1913393]	Eef1e1	0.382167	5.55448e-08	2.60692e-07
ENSMUSG00000001729.15	thymoma viral proto-oncogene 1 [Source:MGI Symbol;Acc:MGI:87986]	Akt1	0.358089	3.67865e-13	2.54949e-12
ENSMUSG00000001739.15	claudin 15 [Source:MGI Symbol;Acc:MGI:1913103]	Cldn15	-1.14336	0.000117703	0.00038275		yes
ENSMUSG00000001741.13	interleukin 16 [Source:MGI Symbol;Acc:MGI:1270855]	Il16	-2.92563	3.66068e-06	1.42621e-05		yes
ENSMUSG00000001750.17	T cell, immune regulator 1, ATPase, H+ transporting, lysosomal V0 protein A3 [Source:MGI Symbol;Acc:MGI:1350931]	Tcirg1	-0.453824	9.28922e-08	4.27642e-07
ENSMUSG00000001751.10	alpha-N-acetylglucosaminidase (Sanfilippo disease IIIB) [Source:MGI Symbol;Acc:MGI:1351641]	Naglu	0.0441513	0.689932	0.794652
ENSMUSG00000001755.13	Coenzyme A synthase [Source:MGI Symbol;Acc:MGI:1918993]	Coasy	-0.0795255	0.478084	0.617607
ENSMUSG00000001761.8	smoothened, frizzled class receptor [Source:MGI Symbol;Acc:MGI:108075]	Smo	0.136357	0.0134196	0.0309989
ENSMUSG00000001763.15	tetraspanin 33 [Source:MGI Symbol;Acc:MGI:1919012]	Tspan33	-2.20246	1.82645e-05	6.60135e-05		yes
ENSMUSG00000001767.6	crooked neck pre-mRNA splicing factor 1 [Source:MGI Symbol;Acc:MGI:1914127]	Crnkl1	0.388702	2.68186e-05	9.47332e-05
ENSMUSG00000001768.17	Ras and Rab interactor 2 [Source:MGI Symbol;Acc:MGI:1921280]	Rin2	2.22465	1.70307e-80	8.30299e-79	yes
ENSMUSG00000001773.15	folate hydrolase 1 [Source:MGI Symbol;Acc:MGI:1858193]	Folh1	3.53771	0.279587
ENSMUSG00000001774.9	cysteine and histidine-rich domain (CHORD)-containing, zinc-binding protein 1 [Source:MGI Symbol;Acc:MGI:1914167]	Chordc1	-0.525879	5.87166e-21	6.13093e-20
ENSMUSG00000001783.4	RNA 2',3'-cyclic phosphate and 5'-OH ligase [Source:MGI Symbol;Acc:MGI:106379]	Rtcb	-0.311677	0.00131991	0.00366497
ENSMUSG00000001785.14	PWP1 homolog, endonuclein [Source:MGI Symbol;Acc:MGI:1914735]	Pwp1	0.323102	8.18265e-05	0.000271952
ENSMUSG00000001786.15	F-box protein 7 [Source:MGI Symbol;Acc:MGI:1917004]	Fbxo7	0.0283176	0.794563	0.869611
ENSMUSG00000001794.14	calpain, small subunit 1 [Source:MGI Symbol;Acc:MGI:88266]	Capns1	0.468312	1.37697e-11	8.6725e-11
ENSMUSG00000001802.17	low density lipoprotein receptor-related protein 3 [Source:MGI Symbol;Acc:MGI:3584516]	Lrp3	0	1
ENSMUSG00000001804.10	desmoglein 4 [Source:MGI Symbol;Acc:MGI:2661061]	Dsg4	0	1
ENSMUSG00000001815.16	even-skipped homeobox 2 [Source:MGI Symbol;Acc:MGI:95462]	Evx2
ENSMUSG00000001819.5	homeobox D13 [Source:MGI Symbol;Acc:MGI:96205]	Hoxd13	1.76738	0.686459
ENSMUSG00000001823.6	homeobox D12 [Source:MGI Symbol;Acc:MGI:96204]	Hoxd12	0	1
ENSMUSG00000001827.13	folate receptor 1 (adult) [Source:MGI Symbol;Acc:MGI:95568]	Folr1	2.39458	0.356545
ENSMUSG00000001829.18	ClpB caseinolytic peptidase B [Source:MGI Symbol;Acc:MGI:1100517]	Clpb	0.302347	0.000316091	0.000964789
ENSMUSG00000001833.18	septin 7 [Source:MGI Symbol;Acc:MGI:1335094]	Septin7	-0.0188855	0.785577	0.863702
ENSMUSG00000001844.11	zinc finger, DHHC domain containing 4 [Source:MGI Symbol;Acc:MGI:1920131]	Zdhhc4	0.153602	0.140277	0.239696
ENSMUSG00000001847.15	Rac family small GTPase 1 [Source:MGI Symbol;Acc:MGI:97845]	Rac1	-0.140392	0.000526103	0.0015502
ENSMUSG00000001855.16	nucleoporin 214 [Source:MGI Symbol;Acc:MGI:1095411]	Nup214	-0.12093	0.1046	0.187638
ENSMUSG00000001864.14	allograft inflammatory factor 1-like [Source:MGI Symbol;Acc:MGI:1919598]	Aif1l	-1.61923	5.69539e-73	2.43938e-71		yes
ENSMUSG00000001865.3	carboxypeptidase A3, mast cell [Source:MGI Symbol;Acc:MGI:88479]	Cpa3	2.97027	0.33462
ENSMUSG00000001870.17	latent transforming growth factor beta binding protein 1 [Source:MGI Symbol;Acc:MGI:109151]	Ltbp1	-0.768488	9.3419e-67	3.65984e-65
ENSMUSG00000001891.17	UDP-glucose pyrophosphorylase 2 [Source:MGI Symbol;Acc:MGI:2183447]	Ugp2	-0.425958	1.0021e-07	4.59829e-07
ENSMUSG00000001901.16	potassium voltage-gated channel, subfamily H (eag-related), member 6 [Source:MGI Symbol;Acc:MGI:2684139]	Kcnh6	2.90108	0.0943711	0.172151
ENSMUSG00000001909.17	tRNA methyltransferase 1 [Source:MGI Symbol;Acc:MGI:1289155]	Trmt1	0.309362	2.48956e-05	8.84265e-05
ENSMUSG00000001910.6	nucleus accumbens associated 1, BEN and BTB (POZ) domain containing [Source:MGI Symbol;Acc:MGI:1914080]	Nacc1	0.25262	4.24502e-11	2.57268e-10
ENSMUSG00000001911.17	nuclear factor I/X [Source:MGI Symbol;Acc:MGI:97311]	Nfix	0.258384	1.44838e-08	7.13354e-08
ENSMUSG00000001918.18	solute carrier family 1 (neutral amino acid transporter), member 5 [Source:MGI Symbol;Acc:MGI:105305]	Slc1a5	-0.260132	2.78799e-05	9.83015e-05
ENSMUSG00000001924.16	ubiquitin-like modifier activating enzyme 1 [Source:MGI Symbol;Acc:MGI:98890]	Uba1	-0.280544	2.9087e-11	1.78694e-10
ENSMUSG00000001930.18	Von Willebrand factor [Source:MGI Symbol;Acc:MGI:98941]	Vwf	0.846302	0.360047	0.5038
ENSMUSG00000001942.9	sialic acid acetylesterase [Source:MGI Symbol;Acc:MGI:104803]	Siae	0.605804	4.25811e-06	1.64372e-05
ENSMUSG00000001943.9	V-set and immunoglobulin domain containing 2 [Source:MGI Symbol;Acc:MGI:1928009]	Vsig2	3.16758	0.0887264	0.163469
ENSMUSG00000001946.15	endothelial cell-specific adhesion molecule [Source:MGI Symbol;Acc:MGI:1916774]	Esam	-0.237995	0.808124	0.877787
ENSMUSG00000001948.11	sperm autoantigenic protein 17 [Source:MGI Symbol;Acc:MGI:1333778]	Spa17
ENSMUSG00000001962.9	family with sequence similarity 50, member A [Source:MGI Symbol;Acc:MGI:1351626]	Fam50a	-0.551355	1.04114e-06	4.31421e-06
ENSMUSG00000001964.15	emerin [Source:MGI Symbol;Acc:MGI:108117]	Emd	-0.255232	1.47858e-05	5.40138e-05
ENSMUSG00000001983.8	translational activator of mitochondrially encoded cytochrome c oxidase I [Source:MGI Symbol;Acc:MGI:1917457]	Taco1	0.0206074	0.879902	0.926101
ENSMUSG00000001985.10	glutamate receptor, ionotropic, kainate 3 [Source:MGI Symbol;Acc:MGI:95816]	Grik3	1.08654	0.537119	0.670549
ENSMUSG00000001986.17	glutamate receptor, ionotropic, AMPA3 (alpha 3) [Source:MGI Symbol;Acc:MGI:95810]	Gria3	3.24513	9.95763e-05	0.000326546	yes
ENSMUSG00000001988.10	neuronal PAS domain protein 1 [Source:MGI Symbol;Acc:MGI:109205]	Npas1	-0.0216646	0.931197	0.96365
ENSMUSG00000001995.10	signal-induced proliferation-associated 1 like 2 [Source:MGI Symbol;Acc:MGI:2676970]	Sipa1l2	0.683587	1.8128e-16	1.51412e-15
ENSMUSG00000001998.16	adaptor-related protein complex AP-4, epsilon 1 [Source:MGI Symbol;Acc:MGI:1336993]	Ap4e1	0.181044	0.0885173	0.163191
ENSMUSG00000001999.16	biliverdin reductase A [Source:MGI Symbol;Acc:MGI:88170]	Blvra	0.299478	0.0493339	0.0989232
ENSMUSG00000002006.13	PDZ domain containing 4 [Source:MGI Symbol;Acc:MGI:2443483]	Pdzd4	-0.983897	2.76126e-34	4.88978e-33
ENSMUSG00000002007.6	serine/arginine-rich protein specific kinase 3 [Source:MGI Symbol;Acc:MGI:1891338]	Srpk3	-1.14837	0.0908781	0.166672
ENSMUSG00000002010.18	isocitrate dehydrogenase 3 (NAD+), gamma [Source:MGI Symbol;Acc:MGI:1099463]	Idh3g	-0.294322	0.0154668	0.0352402
ENSMUSG00000002012.14	pregnancy upregulated non-ubiquitously expressed CaM kinase [Source:MGI Symbol;Acc:MGI:1347357]	Pnck	-1.87202	0.667979
ENSMUSG00000002014.13	signal sequence receptor, delta [Source:MGI Symbol;Acc:MGI:1099464]	Ssr4	-0.0542566	0.574216	0.702167
ENSMUSG00000002015.6	B cell receptor associated protein 31 [Source:MGI Symbol;Acc:MGI:1350933]	Bcap31	-0.131809	0.141656	0.241537
ENSMUSG00000002017.11	family with sequence similarity 98, member A [Source:MGI Symbol;Acc:MGI:1919972]	Fam98a	-0.154277	0.00203824	0.00548679
ENSMUSG00000002020.16	latent transforming growth factor beta binding protein 2 [Source:MGI Symbol;Acc:MGI:99502]	Ltbp2	7.30145	2.40962e-161	3.57729e-159	yes
ENSMUSG00000002028.14	lysine (K)-specific methyltransferase 2A [Source:MGI Symbol;Acc:MGI:96995]	Kmt2a	0.0527059	0.755869	0.843057
ENSMUSG00000002031.14	intraflagellar transport 46 [Source:MGI Symbol;Acc:MGI:1923818]	Ift46	-0.212229	0.0661673	0.12776
ENSMUSG00000002032.18	transmembrane protein 25 [Source:MGI Symbol;Acc:MGI:1918937]	Tmem25	-1.84948	0.0126628	0.0293738		yes
ENSMUSG00000002033.15	CD3 antigen, gamma polypeptide [Source:MGI Symbol;Acc:MGI:88333]	Cd3g
ENSMUSG00000002043.18	trafficking protein particle complex 6A [Source:MGI Symbol;Acc:MGI:1914341]	Trappc6a	0.153375	0.584622	0.710842
ENSMUSG00000002052.7	SPT6, histone chaperone and transcription elongation factor [Source:MGI Symbol;Acc:MGI:107726]	Supt6	-0.278714	1.08451e-06	4.48076e-06
ENSMUSG00000002055.10	sperm associated antigen 5 [Source:MGI Symbol;Acc:MGI:1927470]	Spag5	-0.397901	8.7552e-11	5.1696e-10
ENSMUSG00000002057.5	forkhead box N1 [Source:MGI Symbol;Acc:MGI:102949]	Foxn1	-1.13163	0.0143544	0.0329375		yes
ENSMUSG00000002058.14	unc-119 lipid binding chaperone [Source:MGI Symbol;Acc:MGI:1328357]	Unc119	-1.06143	1.35802e-18	1.2684e-17		yes
ENSMUSG00000002059.19	RAB34, member RAS oncogene family [Source:MGI Symbol;Acc:MGI:104606]	Rab34	0.0883321	0.193808	0.310738
ENSMUSG00000002064.11	stromal cell derived factor 2 [Source:MGI Symbol;Acc:MGI:108019]	Sdf2	-0.0843734	0.256453	0.388616
ENSMUSG00000002068.17	cyclin E1 [Source:MGI Symbol;Acc:MGI:88316]	Ccne1	1.17874	6.73687e-25	8.2775e-24	yes
ENSMUSG00000002076.13	heat shock transcription factor 2 binding protein [Source:MGI Symbol;Acc:MGI:1921627]	Hsf2bp	0.328976	0.565285	0.6943
ENSMUSG00000002083.14	BCL2 binding component 3 [Source:MGI Symbol;Acc:MGI:2181667]	Bbc3	0.405993	0.00140324	0.00387783
ENSMUSG00000002100.16	myosin binding protein C, cardiac [Source:MGI Symbol;Acc:MGI:102844]	Mybpc3	-2.83215	0.178078	0.290303
ENSMUSG00000002102.16	proteasome (prosome, macropain) 26S subunit, ATPase 3 [Source:MGI Symbol;Acc:MGI:1098754]	Psmc3	-0.316175	6.07864e-05	0.00020573
ENSMUSG00000002103.17	acid phosphatase 2, lysosomal [Source:MGI Symbol;Acc:MGI:87882]	Acp2	-0.623052	1.35723e-06	5.54146e-06
ENSMUSG00000002104.12	receptor-associated protein of the synapse [Source:MGI Symbol;Acc:MGI:99422]	Rapsn	1.41586	0.0707095	0.135208
ENSMUSG00000002105.16	solute carrier family 39 (metal ion transporter), member 13 [Source:MGI Symbol;Acc:MGI:1915677]	Slc39a13	-0.293065	0.0183756	0.0410855
ENSMUSG00000002107.19	CUGBP, Elav-like family member 2 [Source:MGI Symbol;Acc:MGI:1338822]	Celf2	0.779345	1.31608e-37	2.54515e-36
ENSMUSG00000002108.11	nuclear receptor subfamily 1, group H, member 3 [Source:MGI Symbol;Acc:MGI:1352462]	Nr1h3	0.265535	0.574298	0.70218
ENSMUSG00000002109.15	damage specific DNA binding protein 2 [Source:MGI Symbol;Acc:MGI:1355314]	Ddb2	-0.139669	0.383577	0.527969
ENSMUSG00000002111.9	spleen focus forming virus (SFFV) proviral integration oncogene [Source:MGI Symbol;Acc:MGI:98282]	Spi1	-0.590894	0.721624	0.819113
ENSMUSG00000002129.12	splicing factor 3a, subunit 1 [Source:MGI Symbol;Acc:MGI:1914715]	Sf3a1	-0.360587	3.33593e-14	2.47438e-13
ENSMUSG00000002147.19	signal transducer and activator of transcription 6 [Source:MGI Symbol;Acc:MGI:103034]	Stat6	0.392391	1.99994e-08	9.74072e-08
ENSMUSG00000002190.14	calmegin [Source:MGI Symbol;Acc:MGI:107472]	Clgn	-0.658303	0.556414	0.686782
ENSMUSG00000002204.10	napsin A aspartic peptidase [Source:MGI Symbol;Acc:MGI:109365]	Napsa	0.989361	0.817477
ENSMUSG00000002205.17	vaccinia related kinase 3 [Source:MGI Symbol;Acc:MGI:2182465]	Vrk3	0.0648188	0.737362	0.830075
ENSMUSG00000002210.12	SMG9 nonsense mediated mRNA decay factor [Source:MGI Symbol;Acc:MGI:1919247]	Smg9	-0.120691	0.234123	0.361492
ENSMUSG00000002221.12	PAX interacting (with transcription-activation domain) protein 1 [Source:MGI Symbol;Acc:MGI:1890430]	Paxip1	0.348057	1.70737e-09	9.06726e-09
ENSMUSG00000002222.15	required for meiotic nuclear division 5 homolog A [Source:MGI Symbol;Acc:MGI:1915727]	Rmnd5a	-0.139005	0.0773452	0.145863
ENSMUSG00000002227.16	Mov10 RISC complex RNA helicase [Source:MGI Symbol;Acc:MGI:97054]	Mov10	0.208612	0.0331441	0.0697611
ENSMUSG00000002228.8	protein phosphatase 1J [Source:MGI Symbol;Acc:MGI:1919137]	Ppm1j	-6.23681	6.2112e-06	2.35892e-05		yes
ENSMUSG00000002233.14	ras homolog family member C [Source:MGI Symbol;Acc:MGI:106028]	Rhoc	-0.0455718	0.481349	0.620073
ENSMUSG00000002240.13	proline rich 27 [Source:MGI Symbol;Acc:MGI:1921029]	Prr27	-0.93418	0.832139
ENSMUSG00000002249.22	TEA domain family member 3 [Source:MGI Symbol;Acc:MGI:109241]	Tead3	-1.72157	2.36087e-69	9.67124e-68		yes
ENSMUSG00000002250.17	peroxisome proliferator activator receptor delta [Source:MGI Symbol;Acc:MGI:101884]	Ppard	-0.0535275	0.570046	0.698582
ENSMUSG00000002257.9	differentially expressed in FDCP 6 [Source:MGI Symbol;Acc:MGI:1346328]	Def6	0.153752	0.799646	0.872569
ENSMUSG00000002265.18	paternally expressed 3 [Source:MGI Symbol;Acc:MGI:104748]	Peg3	-10.0366	1.35781e-22	1.52156e-21		yes
ENSMUSG00000002266.18	zinc finger, imprinted 1 [Source:MGI Symbol;Acc:MGI:1341879]	Zim1	-5.02304	0.00756354	0.0182457		yes
ENSMUSG00000002274.14	meteorin, glial cell differentiation regulator [Source:MGI Symbol;Acc:MGI:1917333]	Metrn	0.637186	4.23058e-09	2.17477e-08
ENSMUSG00000002279.20	lipase maturation factor 1 [Source:MGI Symbol;Acc:MGI:1923733]	Lmf1	-0.354926	0.0103822	0.0244568
ENSMUSG00000002280.12	cytosolic iron-sulfur assembly component 3 [Source:MGI Symbol;Acc:MGI:1914813]	Ciao3	-0.202197	0.407286	0.551269
ENSMUSG00000002289.17	angiopoietin-like 4 [Source:MGI Symbol;Acc:MGI:1888999]	Angptl4	-3.08203	4.19359e-05	0.000144356		yes
ENSMUSG00000002297.17	DBF4 zinc finger [Source:MGI Symbol;Acc:MGI:1351328]	Dbf4	0.0184424	0.709363	0.809477
ENSMUSG00000002307.17	Fas death domain-associated protein [Source:MGI Symbol;Acc:MGI:1197015]	Daxx	-0.0564426	0.498614	0.636428
ENSMUSG00000002308.17	CD320 antigen [Source:MGI Symbol;Acc:MGI:1860083]	Cd320	0.0308461	0.834712	0.897093
ENSMUSG00000002319.17	importin 4 [Source:MGI Symbol;Acc:MGI:1923001]	Ipo4	0.630234	7.67909e-21	7.99703e-20
ENSMUSG00000002320.16	transmembrane 9 superfamily member 1 [Source:MGI Symbol;Acc:MGI:1921390]	Tm9sf1	0.833805	5.1366e-54	1.4937e-52
ENSMUSG00000002324.9	REC8 meiotic recombination protein [Source:MGI Symbol;Acc:MGI:1929645]	Rec8	0.0217421	0.986379	0.997992
ENSMUSG00000002325.16	interferon regulatory factor 9 [Source:MGI Symbol;Acc:MGI:107587]	Irf9	0.832181	2.02395e-07	9.00266e-07
ENSMUSG00000002326.7	guanosine monophosphate reductase 2 [Source:MGI Symbol;Acc:MGI:1917903]	Gmpr2	0.637505	0.0321919	0.06796
ENSMUSG00000002329.8	magnesium-dependent phosphatase 1 [Source:MGI Symbol;Acc:MGI:1915131]	Mdp1	0.869892	1.02233e-13	7.36712e-13
ENSMUSG00000002332.17	dehydrogenase/reductase (SDR family) member 1 [Source:MGI Symbol;Acc:MGI:1196314]	Dhrs1	1.26679	1.90543e-33	3.2801e-32	yes
ENSMUSG00000002341.9	neurocan [Source:MGI Symbol;Acc:MGI:104694]	Ncan	2.19125	0.296461	0.435408
ENSMUSG00000002342.18	transmembrane protein 161A [Source:MGI Symbol;Acc:MGI:2384577]	Tmem161a	-0.138607	0.025795	0.0557124
ENSMUSG00000002343.12	armadillo repeat containing 6 [Source:MGI Symbol;Acc:MGI:1924063]	Armc6	0.0779373	0.371216	0.515738
ENSMUSG00000002345.19	BLOC-1 related complex subunit 8 [Source:MGI Symbol;Acc:MGI:1919618]	Borcs8	0.657929	0.323965	0.465315
ENSMUSG00000002346.17	solute carrier family 25, member 42 [Source:MGI Symbol;Acc:MGI:1920345]	Slc25a42	0.0402136	0.708981	0.809275
ENSMUSG00000002365.11	sorting nexin 9 [Source:MGI Symbol;Acc:MGI:1913866]	Snx9	0.983606	4.42238e-47	1.10392e-45
ENSMUSG00000002372.10	RAN binding protein 3 [Source:MGI Symbol;Acc:MGI:1919060]	Ranbp3	0.0988915	0.073592	0.13988
ENSMUSG00000002379.8	NADH:ubiquinone oxidoreductase subunit A11 [Source:MGI Symbol;Acc:MGI:1917125]	Ndufa11	0.189302	0.344381	0.487127
ENSMUSG00000002384.3	bone morphogenetic protein 8b [Source:MGI Symbol;Acc:MGI:107335]	Bmp8b	0.26519	0.843888	0.90312
ENSMUSG00000002393.15	nuclear receptor subfamily 2, group F, member 6 [Source:MGI Symbol;Acc:MGI:1352453]	Nr2f6	-0.196746	0.00193761	0.00523724
ENSMUSG00000002395.15	unconventional SNARE in the ER 1 homolog (S. cerevisiae) [Source:MGI Symbol;Acc:MGI:1914273]	Use1	0.430267	0.000187636	0.000593444
ENSMUSG00000002396.9	occludin/ELL domain containing 1 [Source:MGI Symbol;Acc:MGI:1924340]	Ocel1	0.947508	4.86812e-14	3.56797e-13
ENSMUSG00000002409.19	dual-specificity tyrosine-(Y)-phosphorylation regulated kinase 1b [Source:MGI Symbol;Acc:MGI:1330302]	Dyrk1b	-0.231893	0.341195	0.483625
ENSMUSG00000002413.16	Braf transforming gene [Source:MGI Symbol;Acc:MGI:88190]	Braf	-0.843697	6.87367e-28	9.6461e-27
ENSMUSG00000002416.14	NADH:ubiquinone oxidoreductase subunit B2 [Source:MGI Symbol;Acc:MGI:1915448]	Ndufb2	-0.692394	8.3393e-05	0.00027682
ENSMUSG00000002428.13	helicase-like transcription factor [Source:MGI Symbol;Acc:MGI:1196437]	Hltf	-0.334451	0.00142278	0.00392742
ENSMUSG00000002455.15	pre-mRNA splicing factor 6 [Source:MGI Symbol;Acc:MGI:1922946]	Prpf6	0.945241	6.22327e-38	1.21063e-36
ENSMUSG00000002458.14	regulator of G-protein signaling 19 [Source:MGI Symbol;Acc:MGI:1915153]	Rgs19	1.05568	9.95946e-63	3.57545e-61	yes
ENSMUSG00000002459.18	regulator of G-protein signaling 20 [Source:MGI Symbol;Acc:MGI:1929866]	Rgs20	-1.51556	0.00823246	0.0197126		yes
ENSMUSG00000002475.17	abhydrolase domain containing 3 [Source:MGI Symbol;Acc:MGI:2147183]	Abhd3	-0.549686	0.356523	0.499648
ENSMUSG00000002477.6	small nuclear ribonucleoprotein D1 [Source:MGI Symbol;Acc:MGI:98344]	Snrpd1	0.00550959	0.951871	0.978431
ENSMUSG00000002486.16	trichoplein, keratin filament binding [Source:MGI Symbol;Acc:MGI:1925082]	Tchp	-0.22807	0.0394659	0.0814352
ENSMUSG00000002489.17	T cell lymphoma invasion and metastasis 1 [Source:MGI Symbol;Acc:MGI:103306]	Tiam1	0.250303	0.00183188	0.00496643
ENSMUSG00000002496.11	TSC complex subunit 2 [Source:MGI Symbol;Acc:MGI:102548]	Tsc2	-0.43629	1.3692e-06	5.5834e-06
ENSMUSG00000002500.16	ribosomal protein L3-like [Source:MGI Symbol;Acc:MGI:1913461]	Rpl3l	1.07861	0.427506	0.569969
ENSMUSG00000002504.16	solute carrier family 9 (sodium/hydrogen exchanger), member 3 regulator 2 [Source:MGI Symbol;Acc:MGI:1890662]	Slc9a3r2	-2.36404	4.17393e-94	2.53582e-92		yes
ENSMUSG00000002524.18	poly-U binding splicing factor 60 [Source:MGI Symbol;Acc:MGI:1915209]	Puf60	0.150203	0.00833207	0.0199318
ENSMUSG00000002546.18	golgi autoantigen, golgin subfamily a, 2 [Source:MGI Symbol;Acc:MGI:2139395]	Golga2	-0.455563	3.09741e-15	2.43078e-14
ENSMUSG00000002550.17	uridine-cytidine kinase 1 [Source:MGI Symbol;Acc:MGI:98904]	Uck1	-0.462515	5.41775e-06	2.07112e-05
ENSMUSG00000002565.17	scinderin [Source:MGI Symbol;Acc:MGI:1306794]	Scin	-0.46023	0.868387
ENSMUSG00000002578.19	IKAROS family zinc finger 4 [Source:MGI Symbol;Acc:MGI:1343139]	Ikzf4	0.454356	0.216594	0.339308
ENSMUSG00000002580.8	migration and invasion enhancer 1 [Source:MGI Symbol;Acc:MGI:1913678]	Mien1	-0.363142	0.0700212	0.134087
ENSMUSG00000002588.14	paraoxonase 1 [Source:MGI Symbol;Acc:MGI:103295]	Pon1	-0.934188	0.787146
ENSMUSG00000002602.17	AXL receptor tyrosine kinase [Source:MGI Symbol;Acc:MGI:1347244]	Axl	-0.200345	1.15455e-06	4.75226e-06
ENSMUSG00000002603.16	transforming growth factor, beta 1 [Source:MGI Symbol;Acc:MGI:98725]	Tgfb1	-0.260912	0.00165134	0.00451229
ENSMUSG00000002608.9	coiled-coil domain containing 97 [Source:MGI Symbol;Acc:MGI:1196455]	Ccdc97	-0.23377	0.000831245	0.00238352
ENSMUSG00000002617.15	zinc finger protein 40 [Source:MGI Symbol;Acc:MGI:99185]	Zfp40	-0.623386	0.000176525	0.000560121
ENSMUSG00000002625.11	A kinase (PRKA) anchor protein 8-like [Source:MGI Symbol;Acc:MGI:1860606]	Akap8l	-0.175966	0.0461321	0.0933564
ENSMUSG00000002633.5	sonic hedgehog [Source:MGI Symbol;Acc:MGI:98297]	Shh
ENSMUSG00000002635.12	programmed cell death 2-like [Source:MGI Symbol;Acc:MGI:1915329]	Pdcd2l	1.12623	1.07585e-08	5.35217e-08	yes
ENSMUSG00000002658.10	general transcription factor IIF, polypeptide 1 [Source:MGI Symbol;Acc:MGI:1923848]	Gtf2f1	0.101473	0.176249	0.287992
ENSMUSG00000002660.9	caseinolytic mitochondrial matrix peptidase proteolytic subunit [Source:MGI Symbol;Acc:MGI:1858213]	Clpp	0.178245	0.0304821	0.0647311
ENSMUSG00000002661.15	alkB homolog 7 [Source:MGI Symbol;Acc:MGI:1913650]	Alkbh7	0.385907	0.0095136	0.0225424
ENSMUSG00000002664.3	persephin [Source:MGI Symbol;Acc:MGI:1201684]	Pspn	-0.0611173	0.927874	0.961171
ENSMUSG00000002668.9	DENN/MADD domain containing 1C [Source:MGI Symbol;Acc:MGI:1918035]	Dennd1c	1.85656	0.670992
ENSMUSG00000002679.15	mediator complex subunit 6 [Source:MGI Symbol;Acc:MGI:1917042]	Med6	-0.0903338	0.304419	0.444246
ENSMUSG00000002688.9	protein kinase D1 [Source:MGI Symbol;Acc:MGI:99879]	Prkd1	0.51568	9.52104e-06	3.54972e-05
ENSMUSG00000002699.14	lymphocyte cytosolic protein 2 [Source:MGI Symbol;Acc:MGI:1321402]	Lcp2
ENSMUSG00000002718.15	chromosome segregation 1-like (S. cerevisiae) [Source:MGI Symbol;Acc:MGI:1339951]	Cse1l	0.746079	2.54208e-29	3.79003e-28
ENSMUSG00000002728.15	N(alpha)-acetyltransferase 20, NatB catalytic subunit [Source:MGI Symbol;Acc:MGI:1915127]	Naa20	0.241452	0.0085061	0.0203234
ENSMUSG00000002731.7	protein kinase, interferon inducible double stranded RNA dependent activator [Source:MGI Symbol;Acc:MGI:1344375]	Prkra	-0.459229	3.02945e-05	0.000106284
ENSMUSG00000002732.15	FK506 binding protein 7 [Source:MGI Symbol;Acc:MGI:1336879]	Fkbp7	-0.722351	9.06239e-09	4.5404e-08
ENSMUSG00000002733.9	pleckstrin homology domain-containing, family A (phosphoinositide binding specific) member 3 [Source:MGI Symbol;Acc:MGI:1932515]	Plekha3	-0.136606	0.0736615	0.139985
ENSMUSG00000002741.10	YKT6 v-SNARE homolog (S. cerevisiae) [Source:MGI Symbol;Acc:MGI:1927550]	Ykt6	0.140849	0.00111203	0.00313226
ENSMUSG00000002748.8	bromodomain adjacent to zinc finger domain, 1B [Source:MGI Symbol;Acc:MGI:1353499]	Baz1b	0.00446529	0.930393	0.963174
ENSMUSG00000002763.17	peroxisomal biogenesis factor 6 [Source:MGI Symbol;Acc:MGI:2385054]	Pex6	-0.221456	0.0454905	0.0922031
ENSMUSG00000002767.14	mitochondrial ribosomal protein L2 [Source:MGI Symbol;Acc:MGI:1351622]	Mrpl2	0.255947	0.021471	0.047252
ENSMUSG00000002768.9	male enhanced antigen 1 [Source:MGI Symbol;Acc:MGI:96957]	Mea1	-0.0685162	0.464392	0.604724
ENSMUSG00000002769.10	glycine N-methyltransferase [Source:MGI Symbol;Acc:MGI:1202304]	Gnmt	0.00307357	0.992999	0.99876
ENSMUSG00000002771.13	glutamate receptor, ionotropic, NMDA2D (epsilon 4) [Source:MGI Symbol;Acc:MGI:95823]	Grin2d	1.37513	1.25933e-08	6.23038e-08	yes
ENSMUSG00000002778.15	KDEL (Lys-Asp-Glu-Leu) endoplasmic reticulum protein retention receptor 1 [Source:MGI Symbol;Acc:MGI:1915387]	Kdelr1	0.560943	1.5705e-12	1.0501e-11
ENSMUSG00000002781.20	transmembrane protein 143 [Source:MGI Symbol;Acc:MGI:1917459]	Tmem143	3.44074	3.53645e-72	1.49523e-70	yes
ENSMUSG00000002791.19	pyridoxal (pyridoxine, vitamin B6) kinase, pseudogene [Source:MGI Symbol;Acc:MGI:1933201]	Pdxk-ps
ENSMUSG00000002797.10	gamma-glutamyl cyclotransferase [Source:MGI Symbol;Acc:MGI:95700]	Ggct	-1.09884	2.16579e-08	1.05122e-07		yes
ENSMUSG00000002799.7	jagged 2 [Source:MGI Symbol;Acc:MGI:1098270]	Jag2	-5.30921	4.86668e-104	3.44418e-102		yes
ENSMUSG00000002803.15	BTB (POZ) domain containing 6 [Source:MGI Symbol;Acc:MGI:3026623]	Btbd6
ENSMUSG00000002804.5	nudix (nucleoside diphosphate linked moiety X)-type motif 14 [Source:MGI Symbol;Acc:MGI:1913424]	Nudt14	-1.08943	9.56905e-15	7.30912e-14		yes
ENSMUSG00000002808.8	ependymin related protein 1 (zebrafish) [Source:MGI Symbol;Acc:MGI:2145369]	Epdr1	-0.263373	1.97296e-06	7.91628e-06
ENSMUSG00000002812.5	flightless I actin binding protein [Source:MGI Symbol;Acc:MGI:1342286]	Flii	-0.129867	0.111731	0.198357
ENSMUSG00000002814.16	topoisomerase (DNA) III alpha [Source:MGI Symbol;Acc:MGI:1197527]	Top3a	-0.0839611	0.383767	0.528195
ENSMUSG00000002820.7	autophagy related 4D, cysteine peptidase [Source:MGI Symbol;Acc:MGI:2444308]	Atg4d	0.0379068	0.746587	0.836437
ENSMUSG00000002825.9	queuine tRNA-ribosyltransferase catalytic subunit 1 [Source:MGI Symbol;Acc:MGI:1931441]	Qtrt1	0.0481356	0.582166	0.708515
ENSMUSG00000002831.15	perilipin 4 [Source:MGI Symbol;Acc:MGI:1929709]	Plin4	1.01734	0.0680818	0.130855
ENSMUSG00000002833.12	HDGF like 2 [Source:MGI Symbol;Acc:MGI:1194492]	Hdgfl2	-0.054404	0.457973	0.598694
ENSMUSG00000002835.10	chromatin assembly factor 1, subunit A (p150) [Source:MGI Symbol;Acc:MGI:1351331]	Chaf1a	0.0514557	0.321147	0.462266
ENSMUSG00000002844.10	ADP-ribosylarginine hydrolase [Source:MGI Symbol;Acc:MGI:1098234]	Adprh	0.291718	4.83833e-05	0.000165625
ENSMUSG00000002845.15	transmembrane protein 39a [Source:MGI Symbol;Acc:MGI:1915096]	Tmem39a	-0.547613	4.5454e-12	2.9513e-11
ENSMUSG00000002846.10	translocase of inner mitochondrial membrane domain containing 1 [Source:MGI Symbol;Acc:MGI:1922139]	Timmdc1	0.288734	0.00103083	0.00291435
ENSMUSG00000002847.8	phospholipase A1 member A [Source:MGI Symbol;Acc:MGI:1934677]	Pla1a	1.60035	0.000777449	0.00223739	yes
ENSMUSG00000002870.9	minichromosome maintenance complex component 2 [Source:MGI Symbol;Acc:MGI:105380]	Mcm2	-0.088946	0.0818036	0.152883
ENSMUSG00000002871.15	transmembrane protein, adipocyte asscociated 1 [Source:MGI Symbol;Acc:MGI:1345190]	Tpra1	-0.257758	0.00887018	0.0211258
ENSMUSG00000002881.15	Ngfi-A binding protein 1 [Source:MGI Symbol;Acc:MGI:107564]	Nab1	-0.164484	0.000647029	0.00188264
ENSMUSG00000002885.15	adhesion G protein-coupled receptor E5 [Source:MGI Symbol;Acc:MGI:1347095]	Adgre5	-0.764585	0.152546	0.256735
ENSMUSG00000002897.6	interleukin 17 receptor A [Source:MGI Symbol;Acc:MGI:107399]	Il17ra	-6.09805	9.04318e-169	1.46359e-166		yes
ENSMUSG00000002900.18	laminin B1 [Source:MGI Symbol;Acc:MGI:96743]	Lamb1	0.613662	1.01768e-27	1.41707e-26
ENSMUSG00000002908.18	potassium intermediate/small conductance calcium-activated channel, subfamily N, member 1 [Source:MGI Symbol;Acc:MGI:1933993]	Kcnn1	-2.7435	1.1459e-15	9.20498e-15		yes
ENSMUSG00000002910.12	arrestin domain containing 2 [Source:MGI Symbol;Acc:MGI:1918057]	Arrdc2	0.215646	0.181576	0.294934
ENSMUSG00000002930.7	protein phosphatase 1, regulatory subunit 17 [Source:MGI Symbol;Acc:MGI:1333876]	Ppp1r17
ENSMUSG00000002944.16	CD36 molecule [Source:MGI Symbol;Acc:MGI:107899]	Cd36	-0.684627	0.710256	0.810262
ENSMUSG00000002948.20	mitogen-activated protein kinase kinase 7 [Source:MGI Symbol;Acc:MGI:1346871]	Map2k7	0.779943	0.701054
ENSMUSG00000002949.16	translocase of inner mitochondrial membrane 44 [Source:MGI Symbol;Acc:MGI:1343262]	Timm44	0.225083	0.00488968	0.012263
ENSMUSG00000002957.12	adaptor-related protein complex 2, alpha 2 subunit [Source:MGI Symbol;Acc:MGI:101920]	Ap2a2	-0.553305	8.93684e-29	1.30035e-27
ENSMUSG00000002963.18	polynucleotide kinase 3'- phosphatase [Source:MGI Symbol;Acc:MGI:1891698]	Pnkp	0.199216	0.0658924	0.127341
ENSMUSG00000002968.10	mediator complex subunit 25 [Source:MGI Symbol;Acc:MGI:1922863]	Med25	-0.0497996	0.527482	0.661824
ENSMUSG00000002980.15	basal cell adhesion molecule [Source:MGI Symbol;Acc:MGI:1929940]	Bcam	-2.10143	0.103656	0.186096
ENSMUSG00000002981.11	cleft lip and palate associated transmembrane protein 1 [Source:MGI Symbol;Acc:MGI:1927155]	Clptm1	-0.0721981	0.34859	0.491566
ENSMUSG00000002983.18	avian reticuloendotheliosis viral (v-rel) oncogene related B [Source:MGI Symbol;Acc:MGI:103289]	Relb	0.344376	5.65483e-05	0.000192177
ENSMUSG00000002984.18	translocase of outer mitochondrial membrane 40 [Source:MGI Symbol;Acc:MGI:1858259]	Tomm40	0.443777	1.33398e-11	8.40442e-11
ENSMUSG00000002985.17	apolipoprotein E [Source:MGI Symbol;Acc:MGI:88057]	Apoe	0.571992	0.000561035	0.00164674
ENSMUSG00000002992.18	apolipoprotein C2 [Source:MGI Symbol;Acc:MGI:88054]	Apoc2
ENSMUSG00000002996.18	high mobility group box transcription factor 1 [Source:MGI Symbol;Acc:MGI:894659]	Hbp1	0.406638	0.253425	0.385121
ENSMUSG00000002997.16	protein kinase, cAMP dependent regulatory, type II beta [Source:MGI Symbol;Acc:MGI:97760]	Prkar2b	1.94841	6.99164e-221	1.97214e-218	yes
ENSMUSG00000003031.15	cyclin-dependent kinase inhibitor 1B [Source:MGI Symbol;Acc:MGI:104565]	Cdkn1b	0.257077	1.95974e-07	8.72298e-07
ENSMUSG00000003032.9	Kruppel-like factor 4 (gut) [Source:MGI Symbol;Acc:MGI:1342287]	Klf4	-0.427856	0.000316783	0.0009666
ENSMUSG00000003033.16	adaptor-related protein complex AP-1, mu subunit 1 [Source:MGI Symbol;Acc:MGI:102776]	Ap1m1	0.0142885	0.813483	0.88191
ENSMUSG00000003037.17	RAB8A, member RAS oncogene family [Source:MGI Symbol;Acc:MGI:96960]	Rab8a	-0.0266512	0.621475	0.741138
ENSMUSG00000003038.16	high mobility group nucleosomal binding domain 2 [Source:MGI Symbol;Acc:MGI:96136]	Hmgn2	-0.110739	0.320185	0.46135
ENSMUSG00000003039.10	family with sequence similarity 32, member A [Source:MGI Symbol;Acc:MGI:1915172]	Fam32a	-0.232263	0.000322007	0.000982088
ENSMUSG00000003051.14	E74-like factor 3 [Source:MGI Symbol;Acc:MGI:1101781]	Elf3
ENSMUSG00000003053.18	cytochrome P450, family 2, subfamily c, polypeptide 29 [Source:MGI Symbol;Acc:MGI:103238]	Cyp2c29	1.90182	0.372595
ENSMUSG00000003062.14	STARD3 N-terminal like [Source:MGI Symbol;Acc:MGI:1923455]	Stard3nl	0.0827098	0.517414	0.652884
ENSMUSG00000003068.18	serine/threonine kinase 11 [Source:MGI Symbol;Acc:MGI:1341870]	Stk11	-0.293257	3.81754e-08	1.81283e-07
ENSMUSG00000003070.7	ephrin A2 [Source:MGI Symbol;Acc:MGI:102707]	Efna2	-1.26169	2.46612e-28	3.52851e-27		yes
ENSMUSG00000003072.16	ATP synthase, H+ transporting, mitochondrial F1 complex, delta subunit [Source:MGI Symbol;Acc:MGI:1913293]	Atp5d	-0.230662	8.0776e-05	0.000268913
ENSMUSG00000003099.12	protein phosphatase 5, catalytic subunit [Source:MGI Symbol;Acc:MGI:102666]	Ppp5c	0.505246	9.62702e-12	6.12389e-11
ENSMUSG00000003119.15	cyclin-dependent kinase 12 [Source:MGI Symbol;Acc:MGI:1098802]	Cdk12	-0.0183495	0.786101	0.864085
ENSMUSG00000003123.16	lipase, hormone sensitive [Source:MGI Symbol;Acc:MGI:96790]	Lipe
ENSMUSG00000003131.8	platelet-activating factor acetylhydrolase, isoform 1b, subunit 2 [Source:MGI Symbol;Acc:MGI:108415]	Pafah1b2	-0.210833	2.1812e-05	7.79648e-05
ENSMUSG00000003134.11	TBC1 domain family, member 8 [Source:MGI Symbol;Acc:MGI:1927225]	Tbc1d8	-0.784686	0.0122525	0.0285223
ENSMUSG00000003135.16	CCR4-NOT transcription complex, subunit 11 [Source:MGI Symbol;Acc:MGI:106580]	Cnot11	-0.167911	0.0254074	0.0549775
ENSMUSG00000003153.11	solute carrier family 2 (facilitated glucose transporter), member 3 [Source:MGI Symbol;Acc:MGI:95757]	Slc2a3	0.47983	0.436666	0.57885
ENSMUSG00000003154.16	forkhead box J2 [Source:MGI Symbol;Acc:MGI:1926805]	Foxj2	0.303714	3.78044e-05	0.000130956
ENSMUSG00000003161.16	sorcin [Source:MGI Symbol;Acc:MGI:98419]	Sri	-1.07833	2.61897e-45	6.20043e-44		yes
ENSMUSG00000003166.21	DiGeorge syndrome critical region gene 2 [Source:MGI Symbol;Acc:MGI:892866]	Dgcr2	0.309472	0.775649	0.856506
ENSMUSG00000003184.16	interferon regulatory factor 3 [Source:MGI Symbol;Acc:MGI:1859179]	Irf3	0.467087	2.34309e-05	8.35399e-05
ENSMUSG00000003190.13	BCL2-like 12 (proline rich) [Source:MGI Symbol;Acc:MGI:1922986]	Bcl2l12	-0.0580524	0.75047	0.839097
ENSMUSG00000003198.11	zinc finger protein 959 [Source:MGI Symbol;Acc:MGI:2385058]	Zfp959	0.173899	0.372257	0.516783
ENSMUSG00000003199.17	MPN domain containing [Source:MGI Symbol;Acc:MGI:1915297]	Mpnd	0.439008	3.4304e-06	1.34072e-05
ENSMUSG00000003200.11	SH3-domain GRB2-like 1 [Source:MGI Symbol;Acc:MGI:700010]	Sh3gl1	-0.0524727	0.397776	0.542002
ENSMUSG00000003206.8	Epstein-Barr virus induced gene 3 [Source:MGI Symbol;Acc:MGI:1354171]	Ebi3	0	1
ENSMUSG00000003208.10	YJU2 splicing factor [Source:MGI Symbol;Acc:MGI:1920136]	Yju2	-0.286592	0.0165401	0.0374095
ENSMUSG00000003226.8	RAN binding protein 2 [Source:MGI Symbol;Acc:MGI:894323]	Ranbp2	-0.566528	2.20314e-15	1.74423e-14
ENSMUSG00000003227.5	ectodysplasin-A receptor [Source:MGI Symbol;Acc:MGI:1343498]	Edar	1.06756	0.465896	0.606166
ENSMUSG00000003228.10	G protein-coupled receptor kinase 5 [Source:MGI Symbol;Acc:MGI:109161]	Grk5	1.21486	4.8326e-07	2.0685e-06	yes
ENSMUSG00000003233.13	dishevelled segment polarity protein 3 [Source:MGI Symbol;Acc:MGI:108100]	Dvl3	-0.494794	1.27127e-10	7.43079e-10
ENSMUSG00000003234.17	ATP-binding cassette, sub-family F (GCN20), member 3 [Source:MGI Symbol;Acc:MGI:1351656]	Abcf3	-0.149175	0.149567	0.252389
ENSMUSG00000003235.14	eukaryotic translation initiation factor 2B, subunit 5 epsilon [Source:MGI Symbol;Acc:MGI:2446176]	Eif2b5	-0.040383	0.633617	0.751082
ENSMUSG00000003269.19	cytohesin 2 [Source:MGI Symbol;Acc:MGI:1334255]	Cyth2	0.112246	0.275446	0.41171
ENSMUSG00000003271.18	sulfotransferase family, cytosolic, 2B, member 1 [Source:MGI Symbol;Acc:MGI:1926342]	Sult2b1	0.773268	0.267694	0.402345
ENSMUSG00000003273.15	carbonic anhydrase 11 [Source:MGI Symbol;Acc:MGI:1336193]	Car11	-0.0736496	0.835966	0.89761
ENSMUSG00000003279.18	DLG associated protein 1 [Source:MGI Symbol;Acc:MGI:1346065]	Dlgap1	-0.409623	0.0593477	0.116217
ENSMUSG00000003282.10	pleiomorphic adenoma gene 1 [Source:MGI Symbol;Acc:MGI:1891916]	Plag1	0.357313	0.0265799	0.0571693
ENSMUSG00000003283.16	hemopoietic cell kinase [Source:MGI Symbol;Acc:MGI:96052]	Hck	-2.26257	0.00340631	0.00881719		yes
ENSMUSG00000003299.11	mitochondrial ribosomal protein L4 [Source:MGI Symbol;Acc:MGI:2137210]	Mrpl4	0.193231	0.125086	0.217624
ENSMUSG00000003308.16	kelch-like ECH-associated protein 1 [Source:MGI Symbol;Acc:MGI:1858732]	Keap1	0.156538	0.0289447	0.0617517
ENSMUSG00000003309.15	adaptor protein complex AP-1, mu 2 subunit [Source:MGI Symbol;Acc:MGI:1336974]	Ap1m2	1.85551	0.321163	0.462266
ENSMUSG00000003316.15	golgi apparatus protein 1 [Source:MGI Symbol;Acc:MGI:104967]	Glg1	0.135351	0.0413527	0.0847792
ENSMUSG00000003341.10	ATPase, class I, type 8B, member 3 [Source:MGI Symbol;Acc:MGI:1914581]	Atp8b3	1.40373	0.0804741	0.150827
ENSMUSG00000003344.16	BTB (POZ) domain containing 2 [Source:MGI Symbol;Acc:MGI:1933831]	Btbd2	-1.10615	7.99415e-33	1.33767e-31		yes
ENSMUSG00000003345.17	casein kinase 1, gamma 2 [Source:MGI Symbol;Acc:MGI:1920014]	Csnk1g2	-0.0283521	0.550837	0.682198
ENSMUSG00000003346.15	abhydrolase domain containing 17A [Source:MGI Symbol;Acc:MGI:106388]	Abhd17a	-0.282105	3.83814e-05	0.000132861
ENSMUSG00000003348.11	MOB kinase activator 3A [Source:MGI Symbol;Acc:MGI:3050117]	Mob3a	0.0547391	0.487196	0.625915
ENSMUSG00000003352.15	calcium channel, voltage-dependent, beta 3 subunit [Source:MGI Symbol;Acc:MGI:103307]	Cacnb3	0.232476	0.000481028	0.00142675
ENSMUSG00000003354.7	coiled-coil domain containing 65 [Source:MGI Symbol;Acc:MGI:2146001]	Ccdc65	-0.205339	0.618253	0.738813
ENSMUSG00000003355.8	FK506 binding protein 11 [Source:MGI Symbol;Acc:MGI:1913370]	Fkbp11	-0.214918	0.0875647	0.161782
ENSMUSG00000003360.16	DEAD box helicase 23 [Source:MGI Symbol;Acc:MGI:1921601]	Ddx23	0.235168	1.52598e-07	6.865e-07
ENSMUSG00000003363.16	phospholipase D family, member 3 [Source:MGI Symbol;Acc:MGI:1333782]	Pld3	-0.406561	0.00294434	0.0077124
ENSMUSG00000003378.10	glutamate receptor, ionotropic, kainate 5 (gamma 2) [Source:MGI Symbol;Acc:MGI:95818]	Grik5	-0.948888	3.56027e-17	3.07782e-16
ENSMUSG00000003379.8	CD79A antigen (immunoglobulin-associated alpha) [Source:MGI Symbol;Acc:MGI:101774]	Cd79a	-0.441402	0.527532	0.661846
ENSMUSG00000003380.12	Rab acceptor 1 (prenylated) [Source:MGI Symbol;Acc:MGI:1201692]	Rabac1	0.525837	4.73953e-06	1.82243e-05
ENSMUSG00000003382.19	ets variant 3 [Source:MGI Symbol;Acc:MGI:1350926]	Etv3	-0.0310734	0.68411	0.790522
ENSMUSG00000003402.15	protein kinase C substrate 80K-H [Source:MGI Symbol;Acc:MGI:107877]	Prkcsh	-0.27943	0.000882177	0.00251859
ENSMUSG00000003410.9	ELAV like RNA binding protein 3 [Source:MGI Symbol;Acc:MGI:109157]	Elavl3	0.919621	0.355189	0.498345
ENSMUSG00000003411.11	RAB3B, member RAS oncogene family [Source:MGI Symbol;Acc:MGI:1917158]	Rab3b	-3.41056	3.88856e-13	2.68836e-12		yes
ENSMUSG00000003418.12	ST8 alpha-N-acetyl-neuraminide alpha-2,8-sialyltransferase 6 [Source:MGI Symbol;Acc:MGI:2386797]	St8sia6	-0.361802	0.833107	0.895856
ENSMUSG00000003420.9	Fc fragment of IgG receptor and transporter [Source:MGI Symbol;Acc:MGI:103017]	Fcgrt	0.00204163	0.994154	0.999113
ENSMUSG00000003421.14	nitric oxide synthase interacting protein [Source:MGI Symbol;Acc:MGI:1913644]	Nosip	-0.109386	0.301169	0.440651
ENSMUSG00000003423.16	PIH1 domain containing 1 [Source:MGI Symbol;Acc:MGI:1916095]	Pih1d1	1.02327	1.11413e-15	8.95703e-15	yes
ENSMUSG00000003429.12	ribosomal protein S11 [Source:MGI Symbol;Acc:MGI:1351329]	Rps11	0.406187	0.20747	0.327956
ENSMUSG00000003435.10	suppressor of Ty 5, DSIF elongation factor subunit [Source:MGI Symbol;Acc:MGI:1202400]	Supt5	0.0202903	0.831799	0.894985
ENSMUSG00000003436.12	delta like canonical Notch ligand 3 [Source:MGI Symbol;Acc:MGI:1096877]	Dll3	1.17831	0.281802	0.418454
ENSMUSG00000003437.15	Paf1, RNA polymerase II complex component [Source:MGI Symbol;Acc:MGI:1923988]	Paf1	0.156374	0.0905648	0.16619
ENSMUSG00000003438.18	translocase of inner mitochondrial membrane 50 [Source:MGI Symbol;Acc:MGI:1913775]	Timm50	0.230039	0.0169462	0.0382491
ENSMUSG00000003444.9	mediator complex subunit 29 [Source:MGI Symbol;Acc:MGI:1914474]	Med29	-0.323841	0.409056	0.552897
ENSMUSG00000003452.16	BICD cargo adaptor 1 [Source:MGI Symbol;Acc:MGI:1101760]	Bicd1	-6.00357	5.21563e-60	1.75439e-58		yes
ENSMUSG00000003458.13	nicastrin [Source:MGI Symbol;Acc:MGI:1891700]	Ncstn	-0.154226	0.0610553	0.119124
ENSMUSG00000003464.14	peroxisomal biogenesis factor 19 [Source:MGI Symbol;Acc:MGI:1334458]	Pex19	-0.000678784	0.993304	0.998871
ENSMUSG00000003469.10	phytanoyl-CoA hydroxylase interacting protein [Source:MGI Symbol;Acc:MGI:1860417]	Phyhip	0.564733	0.000320224	0.000976949
ENSMUSG00000003476.17	corticotropin releasing hormone receptor 2 [Source:MGI Symbol;Acc:MGI:894312]	Crhr2
ENSMUSG00000003477.6	indolethylamine N-methyltransferase [Source:MGI Symbol;Acc:MGI:102963]	Inmt	-1.83802	0.548408
ENSMUSG00000003484.5	cytochrome P450, family 4, subfamily f, polypeptide 18 [Source:MGI Symbol;Acc:MGI:1919304]	Cyp4f18
ENSMUSG00000003500.14	inosine monophosphate dehydrogenase 1 [Source:MGI Symbol;Acc:MGI:96567]	Impdh1	-0.0662331	0.299083	0.438443
ENSMUSG00000003505.16	pregnancy specific beta-1-glycoprotein 18 [Source:MGI Symbol;Acc:MGI:1347251]	Psg18
ENSMUSG00000003518.14	dual specificity phosphatase 3 (vaccinia virus phosphatase VH1-related) [Source:MGI Symbol;Acc:MGI:1919599]	Dusp3	-1.03248	2.26718e-41	4.83429e-40		yes
ENSMUSG00000003526.13	proline dehydrogenase [Source:MGI Symbol;Acc:MGI:97770]	Prodh	-0.779255	0.0124618	0.0289788
ENSMUSG00000003527.10	ess-2 splicing factor [Source:MGI Symbol;Acc:MGI:107854]	Ess2	-0.257067	0.0115086	0.0269015
ENSMUSG00000003528.16	solute carrier family 25 (mitochondrial carrier, citrate transporter), member 1 [Source:MGI Symbol;Acc:MGI:1345283]	Slc25a1	-0.0666657	0.51759	0.653065
ENSMUSG00000003531.16	DiGeorge syndrome critical region gene 6 [Source:MGI Symbol;Acc:MGI:1202877]	Dgcr6	-1.2284	0.00178357	0.00484675		yes
ENSMUSG00000003534.18	discoidin domain receptor family, member 1 [Source:MGI Symbol;Acc:MGI:99216]	Ddr1	-1.94432	7.99085e-178	1.42143e-175		yes
ENSMUSG00000003541.7	immediate early response 3 [Source:MGI Symbol;Acc:MGI:104814]	Ier3	0.86876	3.85649e-09	1.99023e-08
ENSMUSG00000003545.4	FBJ osteosarcoma oncogene B [Source:MGI Symbol;Acc:MGI:95575]	Fosb	0.400582	0.139421	0.238468
ENSMUSG00000003546.11	kinesin light chain 4 [Source:MGI Symbol;Acc:MGI:1922014]	Klc4	-0.538479	0.00122021	0.0034102
ENSMUSG00000003549.10	excision repair cross-complementing rodent repair deficiency, complementation group 1 [Source:MGI Symbol;Acc:MGI:95412]	Ercc1	0.753833	3.02496e-08	1.45076e-07
ENSMUSG00000003555.9	cytochrome P450, family 17, subfamily a, polypeptide 1 [Source:MGI Symbol;Acc:MGI:88586]	Cyp17a1	0	1
ENSMUSG00000003559.9	arsenite methyltransferase [Source:MGI Symbol;Acc:MGI:1929882]	As3mt	0.89431	0.423739	0.566456
ENSMUSG00000003573.16	homer scaffolding protein 3 [Source:MGI Symbol;Acc:MGI:1347359]	Homer3	-0.989454	3.09028e-28	4.41197e-27
ENSMUSG00000003575.14	CREB regulated transcription coactivator 1 [Source:MGI Symbol;Acc:MGI:2142523]	Crtc1	-0.249707	3.91727e-06	1.51928e-05
ENSMUSG00000003581.15	ring finger protein 215 [Source:MGI Symbol;Acc:MGI:1918923]	Rnf215	0.184176	0.0397669	0.0819965
ENSMUSG00000003585.14	SEC14-like lipid binding 2 [Source:MGI Symbol;Acc:MGI:1915065]	Sec14l2	-1.0088	0.00103299	0.00291973		yes
ENSMUSG00000003604.15	apoptosis, caspase activation inhibitor [Source:MGI Symbol;Acc:MGI:1921518]	Aven	-0.168117	0.10149	0.182789
ENSMUSG00000003617.17	ceruloplasmin [Source:MGI Symbol;Acc:MGI:88476]	Cp	3.36704	1.0992e-96	7.00118e-95	yes
ENSMUSG00000003623.5	carnitine O-octanoyltransferase [Source:MGI Symbol;Acc:MGI:1921364]	Crot	0.585208	4.45648e-06	1.71627e-05
ENSMUSG00000003644.18	ribosomal protein S6 kinase polypeptide 1 [Source:MGI Symbol;Acc:MGI:104558]	Rps6ka1	0.149999	0.201532	0.320339
ENSMUSG00000003657.10	calbindin 2 [Source:MGI Symbol;Acc:MGI:101914]	Calb2	-1.83875	0.617823
ENSMUSG00000003660.11	small nuclear ribonucleoprotein 200 (U5) [Source:MGI Symbol;Acc:MGI:2444401]	Snrnp200	0.146014	0.0135304	0.031221
ENSMUSG00000003662.11	cytosolic iron-sulfur protein assembly 1 [Source:MGI Symbol;Acc:MGI:1346998]	Ciao1	0.373439	3.52348e-06	1.37519e-05
ENSMUSG00000003665.8	hyaluronan synthase 1 [Source:MGI Symbol;Acc:MGI:106590]	Has1	-2.15775	3.02024e-09	1.57223e-08		yes
ENSMUSG00000003680.17	TATA-box binding protein associated factor 6 like [Source:MGI Symbol;Acc:MGI:2444957]	Taf6l	-0.594743	0.000234398	0.000730114
ENSMUSG00000003721.15	insulin induced gene 2 [Source:MGI Symbol;Acc:MGI:1920249]	Insig2	0.0296512	0.719892	0.817561
ENSMUSG00000003731.14	karyopherin (importin) alpha 6 [Source:MGI Symbol;Acc:MGI:1100836]	Kpna6	-0.274745	6.9342e-11	4.13268e-10
ENSMUSG00000003746.17	mannosidase 1, alpha [Source:MGI Symbol;Acc:MGI:104677]	Man1a	0.303383	0.0284744	0.0608734
ENSMUSG00000003752.10	inositol 1,4,5-trisphosphate 3-kinase C [Source:MGI Symbol;Acc:MGI:2442554]	Itpkc	-0.0277228	0.89197	0.934519
ENSMUSG00000003762.14	coenzyme Q8B [Source:MGI Symbol;Acc:MGI:1924139]	Coq8b	-0.27856	0.67482	0.783599
ENSMUSG00000003778.15	bromodomain containing 8 [Source:MGI Symbol;Acc:MGI:1925906]	Brd8	-0.165114	0.00176154	0.00478955
ENSMUSG00000003779.17	kinesin family member 20A [Source:MGI Symbol;Acc:MGI:1201682]	Kif20a	0.174349	0.0319924	0.0675748
ENSMUSG00000003808.19	phenylalanyl-tRNA synthetase, alpha subunit [Source:MGI Symbol;Acc:MGI:1913840]	Farsa	0.0893504	0.186574	0.301637
ENSMUSG00000003809.15	glutaryl-Coenzyme A dehydrogenase [Source:MGI Symbol;Acc:MGI:104541]	Gcdh	0.0419621	0.768999	0.852261
ENSMUSG00000003810.15	microtubule associated serine/threonine kinase 2 [Source:MGI Symbol;Acc:MGI:894676]	Mast2	-0.343766	1.40202e-07	6.33764e-07
ENSMUSG00000003812.14	deoxyribonuclease II alpha [Source:MGI Symbol;Acc:MGI:1329019]	Dnase2a	0.458265	0.00142095	0.00392347
ENSMUSG00000003813.16	RAD23 homolog A, nucleotide excision repair protein [Source:MGI Symbol;Acc:MGI:105126]	Rad23a	0.269521	0.000297396	0.000912097
ENSMUSG00000003814.9	calreticulin [Source:MGI Symbol;Acc:MGI:88252]	Calr	-0.148322	0.00193448	0.00523023
ENSMUSG00000003824.13	synaptonemal complex central element protein 2 [Source:MGI Symbol;Acc:MGI:1919096]	Syce2	-0.493953	0.0727147	0.138493
ENSMUSG00000003847.17	nuclear factor of activated T cells 5 [Source:MGI Symbol;Acc:MGI:1859333]	Nfat5	1.07596	7.25813e-24	8.59699e-23	yes
ENSMUSG00000003848.15	NIN1/RPN12 binding protein 1 homolog [Source:MGI Symbol;Acc:MGI:1914869]	Nob1	0.458219	3.76017e-22	4.14774e-21
ENSMUSG00000003849.9	NAD(P)H dehydrogenase, quinone 1 [Source:MGI Symbol;Acc:MGI:103187]	Nqo1	3.41741	7.60207e-220	2.11412e-217	yes
ENSMUSG00000003863.19	protein tyrosine phosphatase, receptor type, f polypeptide (PTPRF), interacting protein (liprin), alpha 3 [Source:MGI Symbol;Acc:MGI:1924037]	Ppfia3	-0.277886	0.225829	0.351378
ENSMUSG00000003865.17	glycogen synthase 1, muscle [Source:MGI Symbol;Acc:MGI:101805]	Gys1	-0.370456	0.000654198	0.00190238
ENSMUSG00000003868.15	RuvB-like protein 2 [Source:MGI Symbol;Acc:MGI:1342299]	Ruvbl2	0.262319	0.0363094	0.0756574
ENSMUSG00000003872.10	lin-7 homolog B, crumbs cell polarity complex component [Source:MGI Symbol;Acc:MGI:1330858]	Lin7b	0.698767	0.0324411	0.0684348
ENSMUSG00000003873.12	BCL2-associated X protein [Source:MGI Symbol;Acc:MGI:99702]	Bax	0.416461	0.000133184	0.00042892
ENSMUSG00000003882.6	interleukin 7 receptor [Source:MGI Symbol;Acc:MGI:96562]	Il7r	-2.44848	0.300338
ENSMUSG00000003923.15	transcription factor A, mitochondrial [Source:MGI Symbol;Acc:MGI:107810]	Tfam	-0.368336	1.42105e-08	7.00591e-08
ENSMUSG00000003929.12	zinc finger protein 81 [Source:MGI Symbol;Acc:MGI:1890752]	Zfp81	-0.321317	0.00160648	0.00439822
ENSMUSG00000003934.6	ephrin B3 [Source:MGI Symbol;Acc:MGI:109196]	Efnb3	-1.37029	1.28448e-14	9.73786e-14		yes
ENSMUSG00000003948.18	monocyte to macrophage differentiation-associated [Source:MGI Symbol;Acc:MGI:1914718]	Mmd	0.766594	2.58066e-29	3.84278e-28
ENSMUSG00000003949.17	hepatic leukemia factor [Source:MGI Symbol;Acc:MGI:96108]	Hlf	5.09522	2.52089e-110	2.03163e-108	yes
ENSMUSG00000003955.9	family with sequence similarity 162, member A [Source:MGI Symbol;Acc:MGI:1917436]	Fam162a	-0.334159	0.0244727	0.0531764
ENSMUSG00000003970.10	ribosomal protein L8 [Source:MGI Symbol;Acc:MGI:1350927]	Rpl8	0.325976	5.80887e-10	3.21008e-09
ENSMUSG00000003974.7	glutamate receptor, metabotropic 3 [Source:MGI Symbol;Acc:MGI:1351340]	Grm3	0.0829775	0.959619	0.983375
ENSMUSG00000003992.16	single-stranded DNA binding protein 2 [Source:MGI Symbol;Acc:MGI:1914220]	Ssbp2	-1.57049	6.72387e-30	1.02125e-28		yes
ENSMUSG00000004018.10	Fanconi anemia, complementation group L [Source:MGI Symbol;Acc:MGI:1914280]	Fancl	-0.0345824	0.892686	0.934972
ENSMUSG00000004031.14	bone morphogenic protein/retinoic acid inducible neural-specific 2 [Source:MGI Symbol;Acc:MGI:2443333]	Brinp2	0.708555	0.773005
ENSMUSG00000004032.11	glutathione S-transferase, mu 5 [Source:MGI Symbol;Acc:MGI:1309466]	Gstm5	-0.415386	0.334051	0.47595
ENSMUSG00000004035.13	glutathione S-transferase, mu 7 [Source:MGI Symbol;Acc:MGI:1915562]	Gstm7	4.02705	0.0120057	0.0279742	yes
ENSMUSG00000004038.10	glutathione S-transferase, mu 3 [Source:MGI Symbol;Acc:MGI:106026]	Gstm3	0.932998	0.673481	0.782381
ENSMUSG00000004040.17	signal transducer and activator of transcription 3 [Source:MGI Symbol;Acc:MGI:103038]	Stat3	-0.41488	3.70846e-10	2.08852e-09
ENSMUSG00000004043.15	signal transducer and activator of transcription 5A [Source:MGI Symbol;Acc:MGI:103036]	Stat5a	-0.583602	0.000361221	0.00109358
ENSMUSG00000004044.10	caveolae associated 1 [Source:MGI Symbol;Acc:MGI:1277968]	Cavin1	-0.122804	0.00544569	0.0135286
ENSMUSG00000004054.10	mitogen-activated protein kinase kinase kinase 11 [Source:MGI Symbol;Acc:MGI:1346880]	Map3k11	-0.446516	1.86824e-10	1.07484e-09
ENSMUSG00000004056.16	thymoma viral proto-oncogene 2 [Source:MGI Symbol;Acc:MGI:104874]	Akt2	0.141444	0.101288	0.182458
ENSMUSG00000004069.18	DnaJ heat shock protein family (Hsp40) member A3 [Source:MGI Symbol;Acc:MGI:1933786]	Dnaja3	0.153997	0.024593	0.0534082
ENSMUSG00000004070.16	heme oxygenase 2 [Source:MGI Symbol;Acc:MGI:109373]	Hmox2	0.769065	0.376709	0.521132
ENSMUSG00000004071.14	cell death inducing Trp53 target 1 [Source:MGI Symbol;Acc:MGI:1913876]	Cdip1	-0.177453	0.0464227	0.0938963
ENSMUSG00000004085.15	mitogen-activated protein kinase kinase kinase 20 [Source:MGI Symbol;Acc:MGI:2443258]	Map3k20	-1.28791	2.8798e-65	1.09139e-63		yes
ENSMUSG00000004096.10	CWC15 spliceosome-associated protein [Source:MGI Symbol;Acc:MGI:1913320]	Cwc15	-0.137775	0.311351	0.452065
ENSMUSG00000004098.8	collagen, type V, alpha 3 [Source:MGI Symbol;Acc:MGI:1858212]	Col5a3	-2.31129	4.13452e-09	2.12864e-08		yes
ENSMUSG00000004099.17	DNA methyltransferase (cytosine-5) 1 [Source:MGI Symbol;Acc:MGI:94912]	Dnmt1	0.0462705	0.416902	0.560456
ENSMUSG00000004100.13	peter pan homolog [Source:MGI Symbol;Acc:MGI:2178445]	Ppan	-0.275983	1.33515e-05	4.90191e-05
ENSMUSG00000004105.9	angiopoietin-like 2 [Source:MGI Symbol;Acc:MGI:1347002]	Angptl2
ENSMUSG00000004110.18	calcium channel, voltage-dependent, R type, alpha 1E subunit [Source:MGI Symbol;Acc:MGI:106217]	Cacna1e	-0.188213	0.858377	0.912789
ENSMUSG00000004113.19	calcium channel, voltage-dependent, N type, alpha 1B subunit [Source:MGI Symbol;Acc:MGI:88296]	Cacna1b	-2.29697	0.00012021	0.00039013		yes
ENSMUSG00000004127.13	tRNA methyltransferase 10A [Source:MGI Symbol;Acc:MGI:1920421]	Trmt10a	0.44026	1.95549e-06	7.84938e-06
ENSMUSG00000004151.18	ets variant 1 [Source:MGI Symbol;Acc:MGI:99254]	Etv1	5.10321	3.51293e-91	2.06437e-89	yes
ENSMUSG00000004187.12	kinesin family member C2 [Source:MGI Symbol;Acc:MGI:109187]	Kifc2	-1.02796	0.0126783	0.0294061		yes
ENSMUSG00000004207.15	prosaposin [Source:MGI Symbol;Acc:MGI:97783]	Psap	-0.330821	1.10267e-11	6.98497e-11
ENSMUSG00000004221.17	inhibitor of kappaB kinase gamma [Source:MGI Symbol;Acc:MGI:1338074]	Ikbkg	-0.821294	4.38478e-29	6.46101e-28
ENSMUSG00000004231.16	paired box 2 [Source:MGI Symbol;Acc:MGI:97486]	Pax2	6.00895	5.15933e-11	3.10015e-10	yes
ENSMUSG00000004233.15	tryptophanyl tRNA synthetase 2 (mitochondrial) [Source:MGI Symbol;Acc:MGI:1917810]	Wars2	0.540114	2.48259e-12	1.63396e-11
ENSMUSG00000004263.16	atrophin 1 [Source:MGI Symbol;Acc:MGI:104725]	Atn1	-0.543692	3.77712e-05	0.000130864
ENSMUSG00000004264.18	prohibitin 2 [Source:MGI Symbol;Acc:MGI:102520]	Phb2	0.26326	2.38648e-06	9.49637e-06
ENSMUSG00000004266.16	protein tyrosine phosphatase, non-receptor type 6 [Source:MGI Symbol;Acc:MGI:96055]	Ptpn6	1.77253	0.0400767	0.0825317
ENSMUSG00000004267.17	enolase 2, gamma neuronal [Source:MGI Symbol;Acc:MGI:95394]	Eno2	0.0758935	0.508372	0.645021
ENSMUSG00000004268.12	EMG1 N1-specific pseudouridine methyltransferase [Source:MGI Symbol;Acc:MGI:1315195]	Emg1	0.263985	8.78555e-05	0.000290619
ENSMUSG00000004270.14	lysophosphatidylcholine acyltransferase 3 [Source:MGI Symbol;Acc:MGI:1315211]	Lpcat3	-0.259016	0.0391867	0.0809184
ENSMUSG00000004285.13	ATPase, H+ transporting, lysosomal V1 subunit F [Source:MGI Symbol;Acc:MGI:1913394]	Atp6v1f	-0.218006	0.0504365	0.100868
ENSMUSG00000004296.15	interleukin 12b [Source:MGI Symbol;Acc:MGI:96540]	Il12b	0.989339	0.822388
ENSMUSG00000004317.15	chloride channel, voltage-sensitive 5 [Source:MGI Symbol;Acc:MGI:99486]	Clcn5	-1.4262	3.57803e-120	3.24075e-118		yes
ENSMUSG00000004319.16	chloride channel, voltage-sensitive 3 [Source:MGI Symbol;Acc:MGI:103555]	Clcn3	-0.675762	5.01309e-31	7.93773e-30
ENSMUSG00000004328.16	hypoxia inducible factor 3, alpha subunit [Source:MGI Symbol;Acc:MGI:1859778]	Hif3a	-1.48254	0.624474
ENSMUSG00000004341.9	glutathione peroxidase 6 [Source:MGI Symbol;Acc:MGI:1922762]	Gpx6	0	1
ENSMUSG00000004344.13	glutathione peroxidase 5 [Source:MGI Symbol;Acc:MGI:104886]	Gpx5
ENSMUSG00000004347.18	phosphodiesterase 1C [Source:MGI Symbol;Acc:MGI:108413]	Pde1c	0.181824	0.782641	0.861962
ENSMUSG00000004356.9	UTP20 small subunit processome component [Source:MGI Symbol;Acc:MGI:1917933]	Utp20	0.174627	0.0421127	0.0862031
ENSMUSG00000004359.17	Spi-C transcription factor (Spi-1/PU.1 related) [Source:MGI Symbol;Acc:MGI:1341168]	Spic	0.989358	0.808678
ENSMUSG00000004360.10	RIKEN cDNA 9330159F19 gene [Source:MGI Symbol;Acc:MGI:3036239]	9330159F19Rik	-2.44833	0.344166
ENSMUSG00000004364.15	cullin 3 [Source:MGI Symbol;Acc:MGI:1347360]	Cul3	0.111292	0.13389	0.230228
ENSMUSG00000004366.5	somatostatin [Source:MGI Symbol;Acc:MGI:98326]	Sst	-0.934192	0.758923
ENSMUSG00000004371.16	interleukin 11 [Source:MGI Symbol;Acc:MGI:107613]	Il11	1.17061	0.000225261	0.000703652	yes
ENSMUSG00000004383.19	LARGE xylosyl- and glucuronyltransferase 1 [Source:MGI Symbol;Acc:MGI:1342270]	Large1	-0.119936	0.0306928	0.0651644
ENSMUSG00000004393.11	DEAD box helicase 56 [Source:MGI Symbol;Acc:MGI:1277172]	Ddx56	-0.154622	0.0460127	0.0931721
ENSMUSG00000004394.13	transmembrane p24 trafficking protein 4 [Source:MGI Symbol;Acc:MGI:1915070]	Tmed4	-0.695312	6.3316e-19	6.02784e-18
ENSMUSG00000004415.16	collagen, type XXVI, alpha 1 [Source:MGI Symbol;Acc:MGI:2155345]	Col26a1	0.234013	0.780979	0.860803
ENSMUSG00000004446.13	BH3 interacting domain death agonist [Source:MGI Symbol;Acc:MGI:108093]	Bid	0.447545	2.37138e-07	1.04796e-06
ENSMUSG00000004451.15	v-ral simian leukemia viral oncogene B [Source:MGI Symbol;Acc:MGI:1927244]	Ralb	0.140961	0.0251258	0.0544219
ENSMUSG00000004455.17	protein phosphatase 1 catalytic subunit gamma [Source:MGI Symbol;Acc:MGI:104872]	Ppp1cc	-0.440772	1.52355e-07	6.85564e-07
ENSMUSG00000004460.18	DnaJ heat shock protein family (Hsp40) member B11 [Source:MGI Symbol;Acc:MGI:1915088]	Dnajb11	-0.458362	5.75879e-16	4.69671e-15
ENSMUSG00000004462.8	TBCC domain containing 1 [Source:MGI Symbol;Acc:MGI:1917823]	Tbccd1	-0.560027	2.02918e-11	1.26073e-10
ENSMUSG00000004473.11	C-type lectin domain family 11, member a [Source:MGI Symbol;Acc:MGI:1298219]	Clec11a	6.07797	9.17685e-30	1.38636e-28	yes
ENSMUSG00000004500.10	zinc finger protein 324 [Source:MGI Symbol;Acc:MGI:2444641]	Zfp324	0.0945319	0.551874	0.683181
ENSMUSG00000004508.7	growth factor receptor bound protein 2-associated protein 2 [Source:MGI Symbol;Acc:MGI:1333854]	Gab2	-0.50989	0.0019553	0.00528073
ENSMUSG00000004530.13	coronin, actin binding protein 1C [Source:MGI Symbol;Acc:MGI:1345964]	Coro1c	-0.362035	1.04592e-11	6.63826e-11
ENSMUSG00000004535.13	Tax1 (human T cell leukemia virus type I) binding protein 1 [Source:MGI Symbol;Acc:MGI:1289308]	Tax1bp1	0.106581	0.12255	0.214024
ENSMUSG00000004540.8	pregnancy specific beta-1-glycoprotein 17 [Source:MGI Symbol;Acc:MGI:1347250]	Psg17	-1.07005	0.365463	0.509646
ENSMUSG00000004542.16	pregnancy specific beta-1-glycoprotein 19 [Source:MGI Symbol;Acc:MGI:1347252]	Psg19
ENSMUSG00000004552.17	cathepsin E [Source:MGI Symbol;Acc:MGI:107361]	Ctse	1.95484	0.148526	0.250976
ENSMUSG00000004558.16	N-myc downstream regulated gene 2 [Source:MGI Symbol;Acc:MGI:1352498]	Ndrg2	-0.134133	0.795479	0.870046
ENSMUSG00000004561.15	methyltransferase like 17 [Source:MGI Symbol;Acc:MGI:1098577]	Mettl17	0.0326128	0.819144	0.885713
ENSMUSG00000004562.17	Rho guanine nucleotide exchange factor (GEF) 40 [Source:MGI Symbol;Acc:MGI:2685515]	Arhgef40	0.434992	9.54322e-11	5.61809e-10
ENSMUSG00000004565.16	patatin-like phospholipase domain containing 6 [Source:MGI Symbol;Acc:MGI:1354723]	Pnpla6	0.582402	6.12965e-09	3.11131e-08
ENSMUSG00000004567.17	mucolipin 1 [Source:MGI Symbol;Acc:MGI:1890498]	Mcoln1	0.0513487	0.602622	0.725668
ENSMUSG00000004568.14	rho/rac guanine nucleotide exchange factor (GEF) 18 [Source:MGI Symbol;Acc:MGI:2142567]	Arhgef18	-0.313094	1.67042e-07	7.48751e-07
ENSMUSG00000004591.17	protein kinase N2 [Source:MGI Symbol;Acc:MGI:109211]	Pkn2	0.181551	0.000140552	0.000451399
ENSMUSG00000004609.12	CD33 antigen [Source:MGI Symbol;Acc:MGI:99440]	Cd33	2.91333	0.0469866	0.0948814
ENSMUSG00000004610.5	electron transferring flavoprotein, beta polypeptide [Source:MGI Symbol;Acc:MGI:106098]	Etfb	-0.934183	0.801373
ENSMUSG00000004612.10	natural killer cell group 7 sequence [Source:MGI Symbol;Acc:MGI:1931250]	Nkg7	0	1
ENSMUSG00000004626.15	syntaxin binding protein 2 [Source:MGI Symbol;Acc:MGI:107370]	Stxbp2	-6.2484	2.89796e-38	5.67661e-37		yes
ENSMUSG00000004630.19	Purkinje cell protein 2 (L7) [Source:MGI Symbol;Acc:MGI:97508]	Pcp2
ENSMUSG00000004631.16	sarcoglycan, epsilon [Source:MGI Symbol;Acc:MGI:1329042]	Sgce	-6.97366	1.65065e-25	2.09251e-24		yes
ENSMUSG00000004633.18	chimerin 2 [Source:MGI Symbol;Acc:MGI:1917243]	Chn2	-1.15958	4.58158e-09	2.34361e-08		yes
ENSMUSG00000004637.16	WW domain-containing oxidoreductase [Source:MGI Symbol;Acc:MGI:1931237]	Wwox	1.06366	4.25954e-33	7.22549e-32	yes
ENSMUSG00000004642.14	stem-loop binding protein [Source:MGI Symbol;Acc:MGI:108402]	Slbp	0.155849	0.057917	0.113856
ENSMUSG00000004651.7	tyrosinase [Source:MGI Symbol;Acc:MGI:98880]	Tyr	1.77688	0.607827
ENSMUSG00000004654.7	growth hormone releasing hormone receptor [Source:MGI Symbol;Acc:MGI:95710]	Ghrhr	0	1
ENSMUSG00000004655.6	aquaporin 1 [Source:MGI Symbol;Acc:MGI:103201]	Aqp1	2.86351	7.0707e-179	1.30478e-176	yes
ENSMUSG00000004661.16	AT rich interactive domain 3B (BRIGHT-like) [Source:MGI Symbol;Acc:MGI:1930768]	Arid3b	-0.569157	0.61266	0.734217
ENSMUSG00000004665.11	calponin 2 [Source:MGI Symbol;Acc:MGI:105093]	Cnn2	-0.553362	3.89818e-25	4.85918e-24
ENSMUSG00000004667.19	polymerase (RNA) II (DNA directed) polypeptide E [Source:MGI Symbol;Acc:MGI:1913670]	Polr2e	-0.226217	0.00308959	0.00805882
ENSMUSG00000004668.15	ATP-binding cassette, sub-family A (ABC1), member 13 [Source:MGI Symbol;Acc:MGI:2388707]	Abca13	-0.28556	0.759868	0.846083
ENSMUSG00000004677.19	myosin IXb [Source:MGI Symbol;Acc:MGI:106624]	Myo9b	-0.527575	8.78159e-20	8.71757e-19
ENSMUSG00000004698.12	histone deacetylase 9 [Source:MGI Symbol;Acc:MGI:1931221]	Hdac9	0.747708	0.210547	0.331784
ENSMUSG00000004707.15	lymphocyte antigen 9 [Source:MGI Symbol;Acc:MGI:96885]	Ly9
ENSMUSG00000004709.15	CD244 molecule A [Source:MGI Symbol;Acc:MGI:109294]	Cd244a	0.989366	0.777063
ENSMUSG00000004730.16	adhesion G protein-coupled receptor E1 [Source:MGI Symbol;Acc:MGI:106912]	Adgre1	1.93189	0.185933	0.300675
ENSMUSG00000004748.6	mitochondrial fission process 1 [Source:MGI Symbol;Acc:MGI:1916686]	Mtfp1	2.45376	1.62875e-13	1.15538e-12	yes
ENSMUSG00000004768.15	RAB23, member RAS oncogene family [Source:MGI Symbol;Acc:MGI:99833]	Rab23	0.0929771	0.187999	0.303469
ENSMUSG00000004771.13	RAB11A, member RAS oncogene family [Source:MGI Symbol;Acc:MGI:1858202]	Rab11a	-0.0709986	0.381635	0.525994
ENSMUSG00000004788.12	eukaryotic translation initiation factor 2B, subunit 2 beta [Source:MGI Symbol;Acc:MGI:2145118]	Eif2b2	-0.351638	1.8864e-05	6.79937e-05
ENSMUSG00000004789.11	dihydrolipoamide S-succinyltransferase (E2 component of 2-oxo-glutarate complex) [Source:MGI Symbol;Acc:MGI:1926170]	Dlst	0.202316	4.08976e-05	0.000141003
ENSMUSG00000004791.8	placental growth factor [Source:MGI Symbol;Acc:MGI:105095]	Pgf	-5.99708	1.07623e-17	9.58946e-17		yes
ENSMUSG00000004798.15	unc-51 like kinase 2 [Source:MGI Symbol;Acc:MGI:1352758]	Ulk2	-0.206047	0.0626005	0.121777
ENSMUSG00000004814.11	chemokine (C-C motif) ligand 24 [Source:MGI Symbol;Acc:MGI:1928953]	Ccl24	0	1
ENSMUSG00000004815.13	diacylglycerol kinase, theta [Source:MGI Symbol;Acc:MGI:102918]	Dgkq	-0.540088	5.70873e-05	0.000193841
ENSMUSG00000004821.2	transmembrane p24 trafficking protein 11 [Source:MGI Symbol;Acc:MGI:1914616]	Tmed11
ENSMUSG00000004837.3	GRB2-related adaptor protein [Source:MGI Symbol;Acc:MGI:1918770]	Grap	2.70035	0.113031	0.200304
ENSMUSG00000004842.19	POU domain, class 1, transcription factor 1 [Source:MGI Symbol;Acc:MGI:97588]	Pou1f1	-0.773915	0.622597	0.742204
ENSMUSG00000004843.8	charged multivesicular body protein 2B [Source:MGI Symbol;Acc:MGI:1916192]	Chmp2b	-0.403154	5.31446e-06	2.03439e-05
ENSMUSG00000004846.11	procollagen-lysine, 2-oxoglutarate 5-dioxygenase 3 [Source:MGI Symbol;Acc:MGI:1347008]	Plod3	0.193061	0.011877	0.0276939
ENSMUSG00000004849.15	adaptor protein complex AP-1, sigma 1 [Source:MGI Symbol;Acc:MGI:1098244]	Ap1s1	0.526057	1.07001e-27	1.48889e-26
ENSMUSG00000004864.14	mitogen-activated protein kinase 13 [Source:MGI Symbol;Acc:MGI:1346864]	Mapk13	3.8043	0.116168
ENSMUSG00000004865.17	serine/arginine-rich protein specific kinase 1 [Source:MGI Symbol;Acc:MGI:106908]	Srpk1	-0.0993686	0.0233067	0.0508778
ENSMUSG00000004872.16	paired box 3 [Source:MGI Symbol;Acc:MGI:97487]	Pax3	0.595168	2.65223e-05	9.37659e-05
ENSMUSG00000004880.12	lamin B receptor [Source:MGI Symbol;Acc:MGI:2138281]	Lbr	0.103846	0.0718998	0.137139
ENSMUSG00000004885.6	cellular retinoic acid binding protein II [Source:MGI Symbol;Acc:MGI:88491]	Crabp2	3.3469	6.27144e-32	1.0217e-30	yes
ENSMUSG00000004891.17	nestin [Source:MGI Symbol;Acc:MGI:101784]	Nes	-3.04711	0	0		yes
ENSMUSG00000004892.14	brevican [Source:MGI Symbol;Acc:MGI:1096385]	Bcan	0.467136	0.872075
ENSMUSG00000004894.11	hyaluronan and proteoglycan link protein 2 [Source:MGI Symbol;Acc:MGI:2137300]	Hapln2	1.82856	0.495333
ENSMUSG00000004895.10	papillary renal cell carcinoma (translocation-associated) [Source:MGI Symbol;Acc:MGI:2137738]	Prcc	0.367737	5.29736e-10	2.93728e-09
ENSMUSG00000004896.17	ribosomal RNA adenine dimethylase domain containing 1 [Source:MGI Symbol;Acc:MGI:2387197]	Rrnad1	0.203037	0.0146048	0.0334693
ENSMUSG00000004897.17	heparin binding growth factor [Source:MGI Symbol;Acc:MGI:1194494]	Hdgf	0.718546	5.0633e-107	3.84518e-105
ENSMUSG00000004902.8	solute carrier family 25 (mitochondrial carrier), member 18 [Source:MGI Symbol;Acc:MGI:1919053]	Slc25a18	-0.676574	0.197823	0.31579
ENSMUSG00000004929.13	thimet oligopeptidase 1 [Source:MGI Symbol;Acc:MGI:1354165]	Thop1	-0.502212	7.84898e-18	7.04767e-17
ENSMUSG00000004931.12	amyloid beta (A4) precursor protein-binding, family A, member 3 [Source:MGI Symbol;Acc:MGI:1888527]	Apba3	-0.579942	4.65535e-08	2.19537e-07
ENSMUSG00000004933.18	megakaryocyte-associated tyrosine kinase [Source:MGI Symbol;Acc:MGI:99259]	Matk	-0.965	0.00603825	0.0148604
ENSMUSG00000004934.15	protein inhibitor of activated STAT 4 [Source:MGI Symbol;Acc:MGI:2136940]	Pias4	-0.324826	1.98108e-06	7.94727e-06
ENSMUSG00000004936.9	mitogen-activated protein kinase kinase 1 [Source:MGI Symbol;Acc:MGI:1346866]	Map2k1	-0.228158	0.000185041	0.000585707
ENSMUSG00000004937.7	small glutamine-rich tetratricopeptide repeat (TPR)-containing, alpha [Source:MGI Symbol;Acc:MGI:1098703]	Sgta	-0.515087	6.14576e-16	5.00818e-15
ENSMUSG00000004939.8	nicotinamide riboside kinase 2 [Source:MGI Symbol;Acc:MGI:1916814]	Nmrk2
ENSMUSG00000004945.16	transmembrane protein 242 [Source:MGI Symbol;Acc:MGI:1917794]	Tmem242	-0.461972	0.0370347	0.0770224
ENSMUSG00000004947.16	deltex 2, E3 ubiquitin ligase [Source:MGI Symbol;Acc:MGI:1921448]	Dtx2	-0.604346	4.10007e-11	2.48712e-10
ENSMUSG00000004948.13	zona pellucida glycoprotein 3 [Source:MGI Symbol;Acc:MGI:99215]	Zp3	-0.895387	0.694772
ENSMUSG00000004951.11	heat shock protein 1 [Source:MGI Symbol;Acc:MGI:96240]	Hspb1	-4.52207	4.6497e-11	2.80502e-10		yes
ENSMUSG00000004952.14	RAS p21 protein activator 4 [Source:MGI Symbol;Acc:MGI:1858600]	Rasa4	-0.87871	0.00015583	0.000497471
ENSMUSG00000004961.8	synaptotagmin V [Source:MGI Symbol;Acc:MGI:1926368]	Syt5	2.35385	0.499233
ENSMUSG00000004980.17	heterogeneous nuclear ribonucleoprotein A2/B1 [Source:MGI Symbol;Acc:MGI:104819]	Hnrnpa2b1	-0.163504	3.53394e-06	1.379e-05
ENSMUSG00000004988.10	FXYD domain-containing ion transport regulator 4 [Source:MGI Symbol;Acc:MGI:1889005]	Fxyd4	0.772914	0.316265	0.457383
ENSMUSG00000004994.13	coiled-coil domain containing 130 [Source:MGI Symbol;Acc:MGI:1914986]	Ccdc130	0.195777	0.0887915	0.163528
ENSMUSG00000004996.10	methylthioribose-1-phosphate isomerase 1 [Source:MGI Symbol;Acc:MGI:1915123]	Mri1	0.33334	1.90998e-05	6.8806e-05
ENSMUSG00000005034.16	protein kinase, cAMP dependent, catalytic, beta [Source:MGI Symbol;Acc:MGI:97594]	Prkacb	0.621628	2.08877e-29	3.12209e-28
ENSMUSG00000005043.14	N-sulfoglucosamine sulfohydrolase (sulfamidase) [Source:MGI Symbol;Acc:MGI:1350341]	Sgsh	1.20863	3.45586e-10	1.95016e-09	yes
ENSMUSG00000005045.17	chromodomain helicase DNA binding protein 5 [Source:MGI Symbol;Acc:MGI:3036258]	Chd5	1.04802	0.000809277	0.0023239	yes
ENSMUSG00000005054.8	cystatin B [Source:MGI Symbol;Acc:MGI:109514]	Cstb	-0.178676	0.0679639	0.130692
ENSMUSG00000005057.14	SH2B adaptor protein 2 [Source:MGI Symbol;Acc:MGI:1345171]	Sh2b2	-0.285372	0.0148734	0.0340137
ENSMUSG00000005069.13	peroxisomal biogenesis factor 5 [Source:MGI Symbol;Acc:MGI:1098808]	Pex5	0.109541	0.0857932	0.159119
ENSMUSG00000005078.17	JNK1/MAPK8-associated membrane protein [Source:MGI Symbol;Acc:MGI:1915057]	Jkamp	-0.842233	3.29176e-17	2.85696e-16
ENSMUSG00000005087.18	CD44 antigen [Source:MGI Symbol;Acc:MGI:88338]	Cd44	-0.30102	1.6615e-09	8.83078e-09
ENSMUSG00000005089.16	solute carrier family 1 (glial high affinity glutamate transporter), member 2 [Source:MGI Symbol;Acc:MGI:101931]	Slc1a2	0.842137	0.32937	0.47098
ENSMUSG00000005102.14	eukaryotic translation initiation factor 2 alpha kinase 4 [Source:MGI Symbol;Acc:MGI:1353427]	Eif2ak4	-0.686746	2.71465e-11	1.67241e-10
ENSMUSG00000005103.13	WD repeat domain 1 [Source:MGI Symbol;Acc:MGI:1337100]	Wdr1	-0.219992	1.81333e-07	8.09134e-07
ENSMUSG00000005107.14	solute carrier family 2 (facilitated glucose transporter), member 9 [Source:MGI Symbol;Acc:MGI:2152844]	Slc2a9	-0.669006	0.214684	0.336881
ENSMUSG00000005124.11	cellular communication network factor 4 [Source:MGI Symbol;Acc:MGI:1197008]	Ccn4	-3.65623	0	0		yes
ENSMUSG00000005125.14	N-myc downstream regulated gene 1 [Source:MGI Symbol;Acc:MGI:1341799]	Ndrg1	-1.3192	1.744e-07	7.80136e-07		yes
ENSMUSG00000005131.5	RIKEN cDNA 4930550C14 gene [Source:MGI Symbol;Acc:MGI:1922561]	4930550C14Rik	0.206073	0.780259	0.860105
ENSMUSG00000005142.11	mannosidase 2, alpha B1 [Source:MGI Symbol;Acc:MGI:107286]	Man2b1	-0.0671226	0.544518	0.676929
ENSMUSG00000005148.9	Kruppel-like factor 5 [Source:MGI Symbol;Acc:MGI:1338056]	Klf5	1.44796	1.85858e-61	6.42691e-60	yes
ENSMUSG00000005150.17	WD repeat domain containing 83 [Source:MGI Symbol;Acc:MGI:1915086]	Wdr83	0.0317722	0.780236	0.860105
ENSMUSG00000005161.16	peroxiredoxin 2 [Source:MGI Symbol;Acc:MGI:109486]	Prdx2	-0.119911	0.370036	0.51446
ENSMUSG00000005198.16	polymerase (RNA) II (DNA directed) polypeptide A [Source:MGI Symbol;Acc:MGI:98086]	Polr2a	-0.624199	2.71272e-27	3.69652e-26
ENSMUSG00000005202.3	sex hormone binding globulin [Source:MGI Symbol;Acc:MGI:98295]	Shbg	-1.85568	0.670798
ENSMUSG00000005204.13	SUMO/sentrin specific peptidase 3 [Source:MGI Symbol;Acc:MGI:2158736]	Senp3	-0.833753	2.90897e-56	9.00277e-55
ENSMUSG00000005220.11	corin, serine peptidase [Source:MGI Symbol;Acc:MGI:1349451]	Corin	0.160045	0.876336	0.923432
ENSMUSG00000005225.16	pleckstrin homology domain containing, family A (phosphoinositide binding specific) member 8 [Source:MGI Symbol;Acc:MGI:2681164]	Plekha8	-0.975371	1.19324e-24	1.45256e-23
ENSMUSG00000005232.12	glucose-6-phosphatase, catalytic, 2 [Source:MGI Symbol;Acc:MGI:1277193]	G6pc2	0.666544	0.836716
ENSMUSG00000005233.17	SPC25, NDC80 kinetochore complex component, homolog (S. cerevisiae) [Source:MGI Symbol;Acc:MGI:1913692]	Spc25	0.0541821	0.574076	0.702039
ENSMUSG00000005237.15	dynein, axonemal, heavy chain 2 [Source:MGI Symbol;Acc:MGI:107731]	Dnah2	-0.689531	1.04689e-07	4.79046e-07
ENSMUSG00000005251.16	receptor-interacting serine-threonine kinase 4 [Source:MGI Symbol;Acc:MGI:1919638]	Ripk4	-8.42181	2.83376e-23	3.27591e-22		yes
ENSMUSG00000005262.14	ubiquitin recognition factor in ER-associated degradation 1 [Source:MGI Symbol;Acc:MGI:109353]	Ufd1	-0.152908	0.0453983	0.0920318
ENSMUSG00000005267.14	zinc finger protein 287 [Source:MGI Symbol;Acc:MGI:2176561]	Zfp287	-0.334119	0.00746508	0.0180281
ENSMUSG00000005268.21	prolactin receptor [Source:MGI Symbol;Acc:MGI:97763]	Prlr	0.300381	0.765943	0.85002
ENSMUSG00000005299.7	leucine zipper-EF-hand containing transmembrane protein 1 [Source:MGI Symbol;Acc:MGI:1932557]	Letm1	0.293015	0.000141041	0.000452822
ENSMUSG00000005312.16	ubiquilin 1 [Source:MGI Symbol;Acc:MGI:1860276]	Ubqln1	-0.111243	0.00403373	0.0102822
ENSMUSG00000005320.10	fibroblast growth factor receptor 4 [Source:MGI Symbol;Acc:MGI:95525]	Fgfr4	-1.53133	0.359849	0.503559
ENSMUSG00000005338.15	cell adhesion molecule 3 [Source:MGI Symbol;Acc:MGI:2137858]	Cadm3	0.873883	0.712765
ENSMUSG00000005339.11	Fc receptor, IgE, high affinity I, alpha polypeptide [Source:MGI Symbol;Acc:MGI:95494]	Fcer1a	-0.934189	0.832137
ENSMUSG00000005354.17	thioredoxin 2 [Source:MGI Symbol;Acc:MGI:1929468]	Txn2	0.433788	2.7837e-16	2.31039e-15
ENSMUSG00000005355.10	caspase 14 [Source:MGI Symbol;Acc:MGI:1335092]	Casp14	-0.93418	0.832139
ENSMUSG00000005357.10	solute carrier family 1 (high affinity aspartate/glutamate transporter), member 6 [Source:MGI Symbol;Acc:MGI:1096331]	Slc1a6	0.828399	0.767589
ENSMUSG00000005360.15	solute carrier family 1 (glial high affinity glutamate transporter), member 3 [Source:MGI Symbol;Acc:MGI:99917]	Slc1a3	4.43142	0	0	yes
ENSMUSG00000005362.15	cereblon [Source:MGI Symbol;Acc:MGI:1913277]	Crbn	-0.574452	0.0206235	0.0456258
ENSMUSG00000005364.12	interleukin 5 receptor, alpha [Source:MGI Symbol;Acc:MGI:96558]	Il5ra	1.905	0.634248
ENSMUSG00000005370.5	mutS homolog 6 [Source:MGI Symbol;Acc:MGI:1343961]	Msh6	-0.287447	8.57207e-11	5.06753e-10
ENSMUSG00000005371.16	F-box protein 11 [Source:MGI Symbol;Acc:MGI:2147134]	Fbxo11	-0.267091	0.000227764	0.00071057
ENSMUSG00000005373.14	MLX interacting protein-like [Source:MGI Symbol;Acc:MGI:1927999]	Mlxipl	0.045255	0.979332	0.994376
ENSMUSG00000005374.14	transducin (beta)-like 2 [Source:MGI Symbol;Acc:MGI:1351652]	Tbl2	0.256003	1.28668e-06	5.2632e-06
ENSMUSG00000005378.18	BUD23, rRNA methyltransferase and ribosome maturation factor [Source:MGI Symbol;Acc:MGI:1913388]	Bud23	0.0752779	0.380511	0.524958
ENSMUSG00000005397.9	nidogen 1 [Source:MGI Symbol;Acc:MGI:97342]	Nid1	0.9831	2.55958e-87	1.43576e-85
ENSMUSG00000005410.7	minichromosome maintenance complex component 5 [Source:MGI Symbol;Acc:MGI:103197]	Mcm5	0.0460378	0.228368	0.354374
ENSMUSG00000005413.9	heme oxygenase 1 [Source:MGI Symbol;Acc:MGI:96163]	Hmox1	0.19702	0.0214814	0.0472644
ENSMUSG00000005417.18	myosin phosphatase Rho interacting protein [Source:MGI Symbol;Acc:MGI:1349438]	Mprip	-0.272252	2.0396e-09	1.07622e-08
ENSMUSG00000005442.14	capicua transcriptional repressor [Source:MGI Symbol;Acc:MGI:1918972]	Cic	0.210899	0.00175729	0.00477863
ENSMUSG00000005447.13	platelet-activating factor acetylhydrolase, isoform 1b, subunit 3 [Source:MGI Symbol;Acc:MGI:108414]	Pafah1b3	0.0709415	0.625861	0.744704
ENSMUSG00000005465.10	interleukin 27 receptor, alpha [Source:MGI Symbol;Acc:MGI:1355318]	Il27ra	1.98591	0.395561	0.539993
ENSMUSG00000005469.11	protein kinase, cAMP dependent, catalytic, alpha [Source:MGI Symbol;Acc:MGI:97592]	Prkaca	0.281652	1.79628e-09	9.52916e-09
ENSMUSG00000005470.9	anti-silencing function 1B histone chaperone [Source:MGI Symbol;Acc:MGI:1914179]	Asf1b	0.406396	1.75534e-13	1.24182e-12
ENSMUSG00000005474.10	myosin, light chain 10, regulatory [Source:MGI Symbol;Acc:MGI:1891705]	Myl10	2.06951	0.484894
ENSMUSG00000005481.19	DEAD box helicase 39a [Source:MGI Symbol;Acc:MGI:1915528]	Ddx39a	0.196936	0.00269776	0.00709851
ENSMUSG00000005483.11	DnaJ heat shock protein family (Hsp40) member B1 [Source:MGI Symbol;Acc:MGI:1931874]	Dnajb1	0.401027	2.19168e-16	1.82594e-15
ENSMUSG00000005493.16	mutS homolog 4 [Source:MGI Symbol;Acc:MGI:1860077]	Msh4	1.82617	0.00269141	0.0070837	yes
ENSMUSG00000005501.15	ubiquitin specific peptidase 40 [Source:MGI Symbol;Acc:MGI:2443184]	Usp40	0.299789	0.000365598	0.0011053
ENSMUSG00000005503.9	even-skipped homeobox 1 [Source:MGI Symbol;Acc:MGI:95461]	Evx1
ENSMUSG00000005505.13	kelch repeat and BTB (POZ) domain containing 4 [Source:MGI Symbol;Acc:MGI:1914386]	Kbtbd4	-0.461364	0.000892254	0.00254589
ENSMUSG00000005506.17	CUGBP, Elav-like family member 1 [Source:MGI Symbol;Acc:MGI:1342295]	Celf1	-0.62732	4.47115e-54	1.30403e-52
ENSMUSG00000005510.10	NADH:ubiquinone oxidoreductase core subunit S3 [Source:MGI Symbol;Acc:MGI:1915599]	Ndufs3	-0.479385	6.42532e-06	2.43509e-05
ENSMUSG00000005514.15	cytochrome p450 oxidoreductase [Source:MGI Symbol;Acc:MGI:97744]	Por	0.299802	0.00099345	0.00281309
ENSMUSG00000005533.11	insulin-like growth factor I receptor [Source:MGI Symbol;Acc:MGI:96433]	Igf1r	0.306142	9.52372e-05	0.00031341
ENSMUSG00000005534.11	insulin receptor [Source:MGI Symbol;Acc:MGI:96575]	Insr	-0.320168	0.000539629	0.00158745
ENSMUSG00000005540.11	Fc receptor, IgE, low affinity II, alpha polypeptide [Source:MGI Symbol;Acc:MGI:95497]	Fcer2a	3.34499	3.053e-06	1.19892e-05	yes
ENSMUSG00000005547.15	cytochrome P450, family 2, subfamily a, polypeptide 5 [Source:MGI Symbol;Acc:MGI:88597]	Cyp2a5
ENSMUSG00000005553.15	ATPase, H+/K+ exchanging, gastric, alpha polypeptide [Source:MGI Symbol;Acc:MGI:88113]	Atp4a	-0.865139	0.747945
ENSMUSG00000005566.15	tripartite motif-containing 28 [Source:MGI Symbol;Acc:MGI:109274]	Trim28	0.240858	2.39486e-06	9.5278e-06
ENSMUSG00000005575.17	ubiquitin-conjugating enzyme E2M [Source:MGI Symbol;Acc:MGI:108278]	Ube2m	0.0700338	0.123812	0.215903
ENSMUSG00000005580.12	adenylate cyclase 9 [Source:MGI Symbol;Acc:MGI:108450]	Adcy9	-0.333044	0.0368877	0.0767328
ENSMUSG00000005583.17	myocyte enhancer factor 2C [Source:MGI Symbol;Acc:MGI:99458]	Mef2c	-5.0001	0.000448186	0.00133556		yes
ENSMUSG00000005609.17	CTR9 homolog, Paf1/RNA polymerase II complex component [Source:MGI Symbol;Acc:MGI:109345]	Ctr9	-0.166773	0.10638	0.190312
ENSMUSG00000005610.18	eukaryotic translation initiation factor 4, gamma 2 [Source:MGI Symbol;Acc:MGI:109207]	Eif4g2	0.121966	0.000322316	0.000982876
ENSMUSG00000005611.16	inositol 1,4,5-triphosphate receptor associated 1 [Source:MGI Symbol;Acc:MGI:1338023]	Irag1	0.443737	0.625951	0.744722
ENSMUSG00000005615.16	phosphate cytidylyltransferase 1, choline, alpha isoform [Source:MGI Symbol;Acc:MGI:88557]	Pcyt1a	-0.636309	1.08451e-18	1.01728e-17
ENSMUSG00000005621.12	zinc finger protein 592 [Source:MGI Symbol;Acc:MGI:2443541]	Zfp592	0.192635	0.0212056	0.0467408
ENSMUSG00000005625.16	proteasome (prosome, macropain) 26S subunit, non-ATPase, 4 [Source:MGI Symbol;Acc:MGI:1201670]	Psmd4	0.114338	0.120346	0.210827
ENSMUSG00000005628.13	tropomodulin 4 [Source:MGI Symbol;Acc:MGI:1355285]	Tmod4	1.02819	0.0034235	0.0088582	yes
ENSMUSG00000005640.12	insulin receptor-related receptor [Source:MGI Symbol;Acc:MGI:1346037]	Insrr
ENSMUSG00000005649.18	calcium binding protein 5 [Source:MGI Symbol;Acc:MGI:1352746]	Cabp5	0.112698	0.927073	0.960441
ENSMUSG00000005656.10	sorting nexin 6 [Source:MGI Symbol;Acc:MGI:1919433]	Snx6	-0.76535	1.33761e-20	1.38206e-19
ENSMUSG00000005667.9	methylenetetrahydrofolate dehydrogenase (NAD+ dependent), methenyltetrahydrofolate cyclohydrolase [Source:MGI Symbol;Acc:MGI:1338850]	Mthfd2	0.492178	3.09281e-13	2.15254e-12
ENSMUSG00000005672.13	KIT proto-oncogene receptor tyrosine kinase [Source:MGI Symbol;Acc:MGI:96677]	Kit	2.1751	0.225626	0.351118
ENSMUSG00000005674.10	translocase of outer mitochondrial membrane 40-like [Source:MGI Symbol;Acc:MGI:3589112]	Tomm40l	0.335317	0.0432298	0.0881698
ENSMUSG00000005677.15	nuclear receptor subfamily 1, group I, member 3 [Source:MGI Symbol;Acc:MGI:1346307]	Nr1i3	-1.85073	0.503447
ENSMUSG00000005681.13	apolipoprotein A-II [Source:MGI Symbol;Acc:MGI:88050]	Apoa2	0.907213	0.668106	0.777815
ENSMUSG00000005682.10	PAN2 poly(A) specific ribonuclease subunit [Source:MGI Symbol;Acc:MGI:1918984]	Pan2	-0.342888	0.00013842	0.000445008
ENSMUSG00000005683.9	citrate synthase [Source:MGI Symbol;Acc:MGI:88529]	Cs	-0.285078	7.3416e-12	4.71261e-11
ENSMUSG00000005686.18	adenosine monophosphate deaminase 3 [Source:MGI Symbol;Acc:MGI:1096344]	Ampd3	1.05071	0.0209048	0.0461706	yes
ENSMUSG00000005687.15	BCAS2 pre-mRNA processing factor [Source:MGI Symbol;Acc:MGI:1915433]	Bcas2	-0.142239	0.0378215	0.0784191
ENSMUSG00000005696.12	SH2 domain containing 1A [Source:MGI Symbol;Acc:MGI:1328352]	Sh2d1a	2.02601	0.573834
ENSMUSG00000005698.16	CCCTC-binding factor [Source:MGI Symbol;Acc:MGI:109447]	Ctcf	0.144255	0.00296938	0.00777284
ENSMUSG00000005699.17	par-6 family cell polarity regulator alpha [Source:MGI Symbol;Acc:MGI:1927223]	Pard6a	0.762805	7.28075e-06	2.7503e-05
ENSMUSG00000005705.11	agouti related neuropeptide [Source:MGI Symbol;Acc:MGI:892013]	Agrp	-0.226339	0.345045	0.487821
ENSMUSG00000005716.17	parvalbumin [Source:MGI Symbol;Acc:MGI:97821]	Pvalb	-1.78079	0.654332
ENSMUSG00000005718.9	transcription factor AP4 [Source:MGI Symbol;Acc:MGI:103239]	Tfap4	0.448209	3.4321e-09	1.77772e-08
ENSMUSG00000005732.15	RAN binding protein 1 [Source:MGI Symbol;Acc:MGI:96269]	Ranbp1	-0.0786213	0.220511	0.344325
ENSMUSG00000005763.16	CD247 antigen [Source:MGI Symbol;Acc:MGI:88334]	Cd247	1.041	0.399091	0.543115
ENSMUSG00000005774.13	regulatory factor X, 5 (influences HLA class II expression) [Source:MGI Symbol;Acc:MGI:1858421]	Rfx5	0.251119	0.0629039	0.122224
ENSMUSG00000005779.13	proteasome (prosome, macropain) subunit, beta type 4 [Source:MGI Symbol;Acc:MGI:1098257]	Psmb4	0.450964	6.94186e-12	4.46037e-11
ENSMUSG00000005800.4	matrix metallopeptidase 8 [Source:MGI Symbol;Acc:MGI:1202395]	Mmp8
ENSMUSG00000005802.13	solute carrier family 30 (zinc transporter), member 4 [Source:MGI Symbol;Acc:MGI:1345282]	Slc30a4	0.793104	9.27162e-50	2.46722e-48
ENSMUSG00000005803.15	sulfide quinone oxidoreductase [Source:MGI Symbol;Acc:MGI:1929899]	Sqor	0.492689	0.303465	0.443222
ENSMUSG00000005804.15	biogenesis of lysosomal organelles complex-1, subunit 6, pallidin [Source:MGI Symbol;Acc:MGI:1927580]	Bloc1s6	0.311797	4.16673e-06	1.61065e-05
ENSMUSG00000005813.13	methionyl aminopeptidase 1 [Source:MGI Symbol;Acc:MGI:1922874]	Metap1	0.452464	1.65849e-16	1.38699e-15
ENSMUSG00000005823.10	G protein-coupled receptor 108 [Source:MGI Symbol;Acc:MGI:1925558]	Gpr108	0.0256642	0.824946	0.889793
ENSMUSG00000005824.8	tumor necrosis factor (ligand) superfamily, member 14 [Source:MGI Symbol;Acc:MGI:1355317]	Tnfsf14	0.989339	0.822388
ENSMUSG00000005836.11	GATA binding protein 6 [Source:MGI Symbol;Acc:MGI:107516]	Gata6	-10.5682	4.58122e-25	5.68549e-24		yes
ENSMUSG00000005846.13	ribosomal L1 domain containing 1 [Source:MGI Symbol;Acc:MGI:1913659]	Rsl1d1	-0.0708175	0.188272	0.303786
ENSMUSG00000005864.8	cyclic nucleotide gated channel alpha 2 [Source:MGI Symbol;Acc:MGI:108040]	Cnga2	0.989348	0.822386
ENSMUSG00000005871.16	APC, WNT signaling pathway regulator [Source:MGI Symbol;Acc:MGI:88039]	Apc	-0.204345	0.00604704	0.0148765
ENSMUSG00000005873.7	receptor accessory protein 5 [Source:MGI Symbol;Acc:MGI:1270152]	Reep5	-0.0110846	0.842421	0.902235
ENSMUSG00000005881.14	ERGIC and golgi 3 [Source:MGI Symbol;Acc:MGI:1913616]	Ergic3	0.180645	0.0452661	0.0917827
ENSMUSG00000005882.19	ubiquinol-cytochrome c reductase complex assembly factor 1 [Source:MGI Symbol;Acc:MGI:1929472]	Uqcc1	0.121957	0.105173	0.188477
ENSMUSG00000005883.16	SPO11 initiator of meiotic double stranded breaks [Source:MGI Symbol;Acc:MGI:1349669]	Spo11	0.0275611	0.995011
ENSMUSG00000005886.15	nuclear receptor coactivator 2 [Source:MGI Symbol;Acc:MGI:1276533]	Ncoa2	0.209149	0.0136496	0.031452
ENSMUSG00000005891.8	prolactin family 4, subfamily a, member 1 [Source:MGI Symbol;Acc:MGI:1206587]	Prl4a1	0	1
ENSMUSG00000005892.5	thyrotropin releasing hormone [Source:MGI Symbol;Acc:MGI:98823]	Trh
ENSMUSG00000005893.15	nuclear receptor subfamily 2, group C, member 2 [Source:MGI Symbol;Acc:MGI:1352466]	Nr2c2	0.18795	0.0649405	0.125686
ENSMUSG00000005897.15	nuclear receptor subfamily 2, group C, member 1 [Source:MGI Symbol;Acc:MGI:1352465]	Nr2c1	-1.07672	1.75133e-07	7.83239e-07		yes
ENSMUSG00000005899.15	sphingomyelin phosphodiesterase 4 [Source:MGI Symbol;Acc:MGI:1924876]	Smpd4	-0.277611	1.14964e-05	4.25407e-05
ENSMUSG00000005907.15	peroxisomal biogenesis factor 1 [Source:MGI Symbol;Acc:MGI:1918632]	Pex1	-0.0604266	0.723082	0.820219
ENSMUSG00000005917.16	orthodenticle homeobox 1 [Source:MGI Symbol;Acc:MGI:97450]	Otx1	-0.656459	1.6188e-09	8.61775e-09
ENSMUSG00000005936.20	potassium channel tetramerisation domain containing 20 [Source:MGI Symbol;Acc:MGI:1914239]	Kctd20	-0.075531	0.173215	0.284088
ENSMUSG00000005947.12	integrin alpha E, epithelial-associated [Source:MGI Symbol;Acc:MGI:1298377]	Itgae	-0.401838	0.0404129	0.0831461
ENSMUSG00000005949.10	cystinosis, nephropathic [Source:MGI Symbol;Acc:MGI:1932872]	Ctns	0.326345	0.0016235	0.00444295
ENSMUSG00000005950.15	purinergic receptor P2X, ligand-gated ion channel, 5 [Source:MGI Symbol;Acc:MGI:2137026]	P2rx5	-0.572954	0.0774119	0.145919
ENSMUSG00000005951.14	sedoheptulokinase [Source:MGI Symbol;Acc:MGI:1921887]	Shpk	1.86198	1.5867e-07	7.12679e-07	yes
ENSMUSG00000005952.16	transient receptor potential cation channel, subfamily V, member 1 [Source:MGI Symbol;Acc:MGI:1341787]	Trpv1	3.64611	0.0662025	0.127796
ENSMUSG00000005958.16	Eph receptor B3 [Source:MGI Symbol;Acc:MGI:104770]	Ephb3	-0.519055	3.00688e-07	1.31643e-06
ENSMUSG00000005968.15	tuftelin 1 [Source:MGI Symbol;Acc:MGI:109572]	Tuft1	-3.33956	5.0671e-263	1.81909e-260		yes
ENSMUSG00000005973.7	reticulocalbin 1 [Source:MGI Symbol;Acc:MGI:104559]	Rcn1	0.0256112	0.642786	0.758248
ENSMUSG00000005980.16	deoxyribonuclease I [Source:MGI Symbol;Acc:MGI:103157]	Dnase1	-0.259585	0.20554	0.325452
ENSMUSG00000005981.12	TNF receptor-associated protein 1 [Source:MGI Symbol;Acc:MGI:1915265]	Trap1	0.165548	0.0268062	0.0576001
ENSMUSG00000005982.15	N(alpha)-acetyltransferase 60, NatF catalytic subunit [Source:MGI Symbol;Acc:MGI:1922013]	Naa60	0.989339	0.822388
ENSMUSG00000005983.16	RIKEN cDNA 1700037C18 gene [Source:MGI Symbol;Acc:MGI:1920511]	1700037C18Rik
ENSMUSG00000005986.17	ankyrin repeat domain 13 family, member D [Source:MGI Symbol;Acc:MGI:1915673]	Ankrd13d	-1.96426	1.25718e-10	7.35276e-10		yes
ENSMUSG00000005994.15	tyrosinase-related protein 1 [Source:MGI Symbol;Acc:MGI:98881]	Tyrp1	-0.129098	0.974501
ENSMUSG00000006005.19	translocated promoter region, nuclear basket protein [Source:MGI Symbol;Acc:MGI:1922066]	Tpr	-0.175627	0.0055931	0.0138617
ENSMUSG00000006007.15	phosducin [Source:MGI Symbol;Acc:MGI:98090]	Pdc
ENSMUSG00000006010.15	odr4 GPCR localization factor homolog [Source:MGI Symbol;Acc:MGI:2385108]	Odr4	0.391317	9.00955e-07	3.75461e-06
ENSMUSG00000006014.17	proteoglycan 4 (megakaryocyte stimulating factor, articular superficial zone protein) [Source:MGI Symbol;Acc:MGI:1891344]	Prg4	-1.12915	0.163099	0.270995
ENSMUSG00000006019.16	DEAH (Asp-Glu-Ala-His) box polypeptide 34 [Source:MGI Symbol;Acc:MGI:1918973]	Dhx34	-0.170312	0.23697	0.365031
ENSMUSG00000006021.6	kaptin [Source:MGI Symbol;Acc:MGI:1890380]	Kptn	0.489179	0.000231166	0.000720614
ENSMUSG00000006024.14	N-ethylmaleimide sensitive fusion protein attachment protein alpha [Source:MGI Symbol;Acc:MGI:104563]	Napa	0.0938884	0.225423	0.350868
ENSMUSG00000006050.13	steroid receptor RNA activator 1 [Source:MGI Symbol;Acc:MGI:1344414]	Sra1	-0.125994	0.207879	0.32848
ENSMUSG00000006056.14	calcium binding and coiled-coil domain 2 [Source:MGI Symbol;Acc:MGI:1343177]	Calcoco2	-3.16195	0.195946
ENSMUSG00000006057.16	ATP synthase, H+ transporting, mitochondrial F0 complex, subunit C1 (subunit 9) [Source:MGI Symbol;Acc:MGI:107653]	Atp5g1	-0.479106	0.000586876	0.00171774
ENSMUSG00000006058.11	SNF8, ESCRT-II complex subunit, homolog (S. cerevisiae) [Source:MGI Symbol;Acc:MGI:1343161]	Snf8	-0.372901	6.34715e-05	0.000214377
ENSMUSG00000006095.13	tubulin folding cofactor B [Source:MGI Symbol;Acc:MGI:1913661]	Tbcb	0.310288	0.00312611	0.00814529
ENSMUSG00000006127.10	inositol polyphosphate 5-phosphatase K [Source:MGI Symbol;Acc:MGI:1194899]	Inpp5k	-0.616641	9.68862e-06	3.60947e-05
ENSMUSG00000006134.5	v-crk avian sarcoma virus CT10 oncogene homolog-like [Source:MGI Symbol;Acc:MGI:104686]	Crkl	-0.326456	1.37764e-09	7.37167e-09
ENSMUSG00000006143.13	uroplakin 3B-like [Source:MGI Symbol;Acc:MGI:1916915]	Upk3bl	4.05871	0.0371661	0.0772386
ENSMUSG00000006154.14	EPS8-like 1 [Source:MGI Symbol;Acc:MGI:1914675]	Eps8l1	-1.81849	0.390053	0.534537
ENSMUSG00000006169.21	clathrin interactor 1 [Source:MGI Symbol;Acc:MGI:2144243]	Clint1	-0.28402	5.13691e-10	2.85071e-09
ENSMUSG00000006179.10	protease, serine 16 (thymus) [Source:MGI Symbol;Acc:MGI:1859181]	Prss16	-0.92928	0.00189817	0.00513698
ENSMUSG00000006191.18	CDK5 regulatory subunit associated protein 1-like 1 [Source:MGI Symbol;Acc:MGI:1921765]	Cdkal1	0.232069	0.0578198	0.11371
ENSMUSG00000006200.4	reproductive homeobox 6 [Source:MGI Symbol;Acc:MGI:1202888]	Rhox6
ENSMUSG00000006204.8	CUB domain containing protein 3 [Source:MGI Symbol;Acc:MGI:1918645]	Cdcp3
ENSMUSG00000006205.14	HtrA serine peptidase 1 [Source:MGI Symbol;Acc:MGI:1929076]	Htra1
ENSMUSG00000006215.13	zinc finger and BTB domain containing 17 [Source:MGI Symbol;Acc:MGI:107410]	Zbtb17	-0.642002	2.69388e-09	1.40903e-08
ENSMUSG00000006216.11	chloride channel, voltage-sensitive Kb [Source:MGI Symbol;Acc:MGI:1930643]	Clcnkb	-2.36838	0.414237
ENSMUSG00000006218.5	family with sequence similarity 131, member C [Source:MGI Symbol;Acc:MGI:2685539]	Fam131c	-1.88058	0.0483428	0.0973016
ENSMUSG00000006219.13	filamin binding LIM protein 1 [Source:MGI Symbol;Acc:MGI:1921452]	Fblim1	-2.63475	3.7077e-171	6.25714e-169		yes
ENSMUSG00000006221.8	heat shock protein family, member 7 (cardiovascular) [Source:MGI Symbol;Acc:MGI:1352494]	Hspb7	0.040299	0.97644	0.99283
ENSMUSG00000006235.7	erythropoietin receptor [Source:MGI Symbol;Acc:MGI:95408]	Epor	0.128539	0.546465	0.678561
ENSMUSG00000006241.17	coiled-coil domain containing 159 [Source:MGI Symbol;Acc:MGI:1914369]	Ccdc159	0.130202	0.693718	0.797684
ENSMUSG00000006262.16	MOB kinase activator 1B [Source:MGI Symbol;Acc:MGI:1915723]	Mob1b	-0.0108918	0.853481	0.90953
ENSMUSG00000006269.8	ATPase, H+ transporting, lysosomal V1 subunit B1 [Source:MGI Symbol;Acc:MGI:103285]	Atp6v1b1	-2.6379	0.00665187	0.016215		yes
ENSMUSG00000006270.8	ventral anterior homeobox 1 [Source:MGI Symbol;Acc:MGI:1277163]	Vax1	1.0643	0.76798
ENSMUSG00000006273.15	ATPase, H+ transporting, lysosomal V1 subunit B2 [Source:MGI Symbol;Acc:MGI:109618]	Atp6v1b2	-0.102543	0.104092	0.186777
ENSMUSG00000006276.11	epidermal growth factor receptor pathway substrate 15-like 1 [Source:MGI Symbol;Acc:MGI:104582]	Eps15l1	-0.562857	7.15793e-12	4.59621e-11
ENSMUSG00000006281.9	telomerase associated protein 1 [Source:MGI Symbol;Acc:MGI:109573]	Tep1	2.08081	5.16566e-25	6.39874e-24	yes
ENSMUSG00000006288.9	tetratricopeptide repeat domain 5 [Source:MGI Symbol;Acc:MGI:2683584]	Ttc5	-0.336099	0.0252442	0.0546423
ENSMUSG00000006289.15	O-sialoglycoprotein endopeptidase [Source:MGI Symbol;Acc:MGI:1913496]	Osgep	-0.311313	0.114979	0.203136
ENSMUSG00000006299.14	angio-associated migratory protein [Source:MGI Symbol;Acc:MGI:107809]	Aamp	0.124979	0.12858	0.222703
ENSMUSG00000006301.18	transmembrane BAX inhibitor motif containing 1 [Source:MGI Symbol;Acc:MGI:1916910]	Tmbim1
ENSMUSG00000006304.15	actin related protein 2/3 complex, subunit 2 [Source:MGI Symbol;Acc:MGI:1923959]	Arpc2	-0.195863	0.000177198	0.000561962
ENSMUSG00000006307.17	lysine (K)-specific methyltransferase 2B [Source:MGI Symbol;Acc:MGI:109565]	Kmt2b	0.139025	0.0429194	0.0876272
ENSMUSG00000006310.11	zinc finger and BTB domain containing 32 [Source:MGI Symbol;Acc:MGI:1891838]	Zbtb32	-1.01068	0.135565	0.232577
ENSMUSG00000006311.9	ets variant 2 [Source:MGI Symbol;Acc:MGI:99253]	Etv2	-2.42421	0.514812
ENSMUSG00000006313.6	uroplakin 1A [Source:MGI Symbol;Acc:MGI:98911]	Upk1a	-0.0998898	0.800141	0.872831
ENSMUSG00000006315.10	transmembrane protein 147 [Source:MGI Symbol;Acc:MGI:1915011]	Tmem147	0.465908	0.00077466	0.00223034
ENSMUSG00000006333.15	ribosomal protein S9 [Source:MGI Symbol;Acc:MGI:1924096]	Rps9	0.722742	3.81631e-21	4.03174e-20
ENSMUSG00000006335.17	TCF3 (E2A) fusion partner [Source:MGI Symbol;Acc:MGI:1916964]	Tfpt	0.216241	0.0762735	0.144117
ENSMUSG00000006342.16	sushi domain containing 2 [Source:MGI Symbol;Acc:MGI:1918983]	Susd2	-3.16017	0.0985835	0.178495
ENSMUSG00000006344.18	gamma-glutamyltransferase 5 [Source:MGI Symbol;Acc:MGI:1346063]	Ggt5	-1.84956	0.476239
ENSMUSG00000006345.11	gamma-glutamyltransferase 1 [Source:MGI Symbol;Acc:MGI:95706]	Ggt1	-0.887828	0.380786	0.5252
ENSMUSG00000006356.11	cysteine rich protein 2 [Source:MGI Symbol;Acc:MGI:1915587]	Crip2	-2.78824	2.39669e-76	1.09038e-74		yes
ENSMUSG00000006360.12	cysteine-rich protein 1 (intestinal) [Source:MGI Symbol;Acc:MGI:88501]	Crip1	-3.81184	0.0214549	0.0472271		yes
ENSMUSG00000006362.17	CBFA2/RUNX1 translocation partner 3 [Source:MGI Symbol;Acc:MGI:1338013]	Cbfa2t3	0.452824	0.00664089	0.0161902
ENSMUSG00000006369.15	fibulin 1 [Source:MGI Symbol;Acc:MGI:95487]	Fbln1	0.398899	0.00214645	0.00575526
ENSMUSG00000006373.11	progesterone receptor membrane component 1 [Source:MGI Symbol;Acc:MGI:1858305]	Pgrmc1	-0.088527	0.110721	0.196829
ENSMUSG00000006378.16	glycine C-acetyltransferase (2-amino-3-ketobutyrate-coenzyme A ligase) [Source:MGI Symbol;Acc:MGI:1349389]	Gcat	0	1
ENSMUSG00000006386.16	TEK receptor tyrosine kinase [Source:MGI Symbol;Acc:MGI:98664]	Tek	0.949836	0.283601	0.420618
ENSMUSG00000006389.14	myeloproliferative leukemia virus oncogene [Source:MGI Symbol;Acc:MGI:97076]	Mpl	0.204492	0.871255	0.919746
ENSMUSG00000006390.16	elongation of very long chain fatty acids (FEN1/Elo2, SUR4/Elo3, yeast)-like 1 [Source:MGI Symbol;Acc:MGI:1858959]	Elovl1	-0.0379128	0.627458	0.745964
ENSMUSG00000006392.17	mediator complex subunit 8 [Source:MGI Symbol;Acc:MGI:1915269]	Med8	-0.362631	2.58184e-05	9.14569e-05
ENSMUSG00000006395.18	hydroxypyruvate isomerase (putative) [Source:MGI Symbol;Acc:MGI:1915430]	Hyi	0.868252	2.75109e-09	1.4378e-08
ENSMUSG00000006398.16	cell division cycle 20 [Source:MGI Symbol;Acc:MGI:1859866]	Cdc20	0.187243	0.000411035	0.00123267
ENSMUSG00000006403.14	a disintegrin-like and metallopeptidase (reprolysin type) with thrombospondin type 1 motif, 4 [Source:MGI Symbol;Acc:MGI:1339949]	Adamts4	-2.44159	9.36135e-29	1.36012e-27		yes
ENSMUSG00000006411.13	nectin cell adhesion molecule 4 [Source:MGI Symbol;Acc:MGI:1918990]	Nectin4	-0.709769	0.304071	0.443942
ENSMUSG00000006412.11	prefoldin 2 [Source:MGI Symbol;Acc:MGI:1276111]	Pfdn2	-0.533261	1.02714e-11	6.52119e-11
ENSMUSG00000006418.18	ring finger protein 114 [Source:MGI Symbol;Acc:MGI:1933159]	Rnf114	0.57196	2.05164e-31	3.28279e-30
ENSMUSG00000006423.16	STING1 ER exit protein 1 [Source:MGI Symbol;Acc:MGI:1924894]	Steep1
ENSMUSG00000006435.17	neuralized E3 ubiquitin protein ligase 1A [Source:MGI Symbol;Acc:MGI:1334263]	Neurl1a	-0.969535	0.00327155	0.00849623
ENSMUSG00000006442.11	spermidine synthase [Source:MGI Symbol;Acc:MGI:102690]	Srm	0.0682938	0.290705	0.428708
ENSMUSG00000006445.4	Eph receptor A2 [Source:MGI Symbol;Acc:MGI:95278]	Epha2	-0.86399	8.08922e-57	2.5474e-55
ENSMUSG00000006456.11	RNA binding motif protein 14 [Source:MGI Symbol;Acc:MGI:1929092]	Rbm14	-0.934189	0.832137
ENSMUSG00000006457.5	actinin alpha 3 [Source:MGI Symbol;Acc:MGI:99678]	Actn3	-0.562652	0.48708	0.625888
ENSMUSG00000006462.8	RIKEN cDNA A530013C23 gene [Source:MGI Symbol;Acc:MGI:3041178]	A530013C23Rik	1.24994	8.89377e-05	0.000293904	yes
ENSMUSG00000006463.14	zinc finger, DHHC domain containing 24 [Source:MGI Symbol;Acc:MGI:1917855]	Zdhhc24	0.573651	3.23283e-08	1.54557e-07
ENSMUSG00000006464.10	Bardet-Biedl syndrome 1 (human) [Source:MGI Symbol;Acc:MGI:1277215]	Bbs1	-4.52954	7.73386e-33	1.29631e-31		yes
ENSMUSG00000006469.14	solute carrier family 34 (sodium phosphate), member 3 [Source:MGI Symbol;Acc:MGI:2159410]	Slc34a3	1.76737	0.686461
ENSMUSG00000006471.19	NADPH dependent diflavin oxidoreductase 1 [Source:MGI Symbol;Acc:MGI:1926047]	Ndor1	-2.45855	0.569781
ENSMUSG00000006476.20	NMDA receptor synaptonuclear signaling and neuronal migration factor [Source:MGI Symbol;Acc:MGI:1861755]	Nsmf	-0.310276	1.05492e-07	4.82496e-07
ENSMUSG00000006488.18	prolactin family 7, subfamily a, member 1 [Source:MGI Symbol;Acc:MGI:1206572]	Prl7a1	-2.39727	0.404924
ENSMUSG00000006490.4	prolactin family8, subfamily a, member 9 [Source:MGI Symbol;Acc:MGI:1914560]	Prl8a9
ENSMUSG00000006494.12	pyruvate dehydrogenase kinase, isoenzyme 1 [Source:MGI Symbol;Acc:MGI:1926119]	Pdk1	2.69408	3.48371e-159	5.05779e-157	yes
ENSMUSG00000006498.17	polypyrimidine tract binding protein 1 [Source:MGI Symbol;Acc:MGI:97791]	Ptbp1	-0.460481	5.03382e-10	2.79665e-09
ENSMUSG00000006517.6	mevalonate (diphospho) decarboxylase [Source:MGI Symbol;Acc:MGI:2179327]	Mvd	0.243399	0.0244626	0.0531602
ENSMUSG00000006519.12	cytochrome b-245, alpha polypeptide [Source:MGI Symbol;Acc:MGI:1316658]	Cyba	-6.82525	7.44721e-20	7.40408e-19		yes
ENSMUSG00000006522.18	inter-alpha trypsin inhibitor, heavy chain 3 [Source:MGI Symbol;Acc:MGI:96620]	Itih3	-0.792706	0.513992	0.649729
ENSMUSG00000006526.14	STIM activating enhancer [Source:MGI Symbol;Acc:MGI:1921500]	Stimate	-0.239853	0.0384328	0.0794946
ENSMUSG00000006527.17	Scm-like with four mbt domains 1 [Source:MGI Symbol;Acc:MGI:1859609]	Sfmbt1	-0.136142	0.224218	0.349312
ENSMUSG00000006529.17	inter-alpha trypsin inhibitor, heavy chain 1 [Source:MGI Symbol;Acc:MGI:96618]	Itih1	-0.934177	0.810212
ENSMUSG00000006538.13	Indian hedgehog [Source:MGI Symbol;Acc:MGI:96533]	Ihh	1.60821	0.110466	0.196465
ENSMUSG00000006542.14	protein kinase, AMP-activated, gamma 3 non-catalytic subunit [Source:MGI Symbol;Acc:MGI:1891343]	Prkag3	0.683382	0.365411	0.509609
ENSMUSG00000006546.4	crystallin, beta A2 [Source:MGI Symbol;Acc:MGI:104336]	Cryba2
ENSMUSG00000006567.12	ATPase, Cu++ transporting, beta polypeptide [Source:MGI Symbol;Acc:MGI:103297]	Atp7b	-0.0453499	0.893532	0.93551
ENSMUSG00000006570.4	defensin beta 2 [Source:MGI Symbol;Acc:MGI:1338754]	Defb2
ENSMUSG00000006574.16	solute carrier family 4 (anion exchanger), member 1 [Source:MGI Symbol;Acc:MGI:109393]	Slc4a1	0.027577	0.992543
ENSMUSG00000006575.15	RUN domain containing 3A [Source:MGI Symbol;Acc:MGI:1858752]	Rundc3a	-0.303103	0.113482	0.200905
ENSMUSG00000006576.17	solute carrier family 4 (anion exchanger), member 3 [Source:MGI Symbol;Acc:MGI:109350]	Slc4a3	-0.465459	0.000903176	0.00257482
ENSMUSG00000006585.4	chromatin licensing and DNA replication factor 1 [Source:MGI Symbol;Acc:MGI:1914427]	Cdt1	0.416055	2.57405e-15	2.02893e-14
ENSMUSG00000006586.16	RUNX1 translocation partner 1 [Source:MGI Symbol;Acc:MGI:104793]	Runx1t1	0.743786	3.72085e-05	0.000129005
ENSMUSG00000006587.7	snail family zinc finger 3 [Source:MGI Symbol;Acc:MGI:1353563]	Snai3	-3.68204	2.81161e-06	1.11053e-05		yes
ENSMUSG00000006589.9	adenine phosphoribosyl transferase [Source:MGI Symbol;Acc:MGI:88061]	Aprt	0.628544	4.58239e-15	3.56499e-14
ENSMUSG00000006599.14	general transcription factor II H, polypeptide 1 [Source:MGI Symbol;Acc:MGI:1277216]	Gtf2h1	0.53935	2.04484e-13	1.44094e-12
ENSMUSG00000006611.16	homeostatic iron regulator [Source:MGI Symbol;Acc:MGI:109191]	Hfe	0.384808	0.442914	0.58455
ENSMUSG00000006638.17	abhydrolase domain containing 1 [Source:MGI Symbol;Acc:MGI:1931013]	Abhd1	0.756236	0.00916007	0.02177
ENSMUSG00000006641.13	solute carrier family 5 (sodium-dependent vitamin transporter), member 6 [Source:MGI Symbol;Acc:MGI:2660847]	Slc5a6	0.64169	3.0772e-07	1.34632e-06
ENSMUSG00000006642.4	transcription factor 23 [Source:MGI Symbol;Acc:MGI:1934960]	Tcf23	-5.68709	2.11763e-05	7.58933e-05		yes
ENSMUSG00000006649.18	nephrosis 1, nephrin [Source:MGI Symbol;Acc:MGI:1859637]	Nphs1	0.115476	0.957434
ENSMUSG00000006651.9	amyloid beta (A4) precursor-like protein 1 [Source:MGI Symbol;Acc:MGI:88046]	Aplp1	-0.537288	0.684697	0.790928
ENSMUSG00000006673.15	glutamine-rich 1 [Source:MGI Symbol;Acc:MGI:1916482]	Qrich1	0.0472722	0.40002	0.543966
ENSMUSG00000006675.11	prolyl 4-hydroxylase, transmembrane (endoplasmic reticulum) [Source:MGI Symbol;Acc:MGI:1921693]	P4htm	-1.27889	0.0499239	0.0999339
ENSMUSG00000006676.18	ubiquitin specific peptidase 19 [Source:MGI Symbol;Acc:MGI:1918722]	Usp19	-0.178247	0.00896999	0.0213491
ENSMUSG00000006678.7	polymerase (DNA directed), alpha 1 [Source:MGI Symbol;Acc:MGI:99660]	Pola1	0.0321826	0.704065	0.805526
ENSMUSG00000006699.18	cell division cycle 42 [Source:MGI Symbol;Acc:MGI:106211]	Cdc42	-0.604986	4.10342e-49	1.07742e-47
ENSMUSG00000006705.14	Pbx/knotted 1 homeobox [Source:MGI Symbol;Acc:MGI:1201409]	Pknox1	0.234461	0.00576973	0.0142636
ENSMUSG00000006711.16	RIKEN cDNA D130043K22 gene [Source:MGI Symbol;Acc:MGI:3036268]	D130043K22Rik	0.00974145	0.983453	0.996422
ENSMUSG00000006715.12	geminin [Source:MGI Symbol;Acc:MGI:1927344]	Gmnn	0.240132	0.0585084	0.114847
ENSMUSG00000006717.8	acyl-CoA thioesterase 13 [Source:MGI Symbol;Acc:MGI:1914084]	Acot13	0.252109	0.0176875	0.0397045
ENSMUSG00000006720.17	zinc finger protein 184 (Kruppel-like) [Source:MGI Symbol;Acc:MGI:1922244]	Zfp184	-1.05687	3.56041e-10	2.00801e-09		yes
ENSMUSG00000006724.13	cytochrome P450, family 27, subfamily b, polypeptide 1 [Source:MGI Symbol;Acc:MGI:1098274]	Cyp27b1	-1.41681	0.00603009	0.0148459		yes
ENSMUSG00000006728.13	cyclin-dependent kinase 4 [Source:MGI Symbol;Acc:MGI:88357]	Cdk4	-0.191119	0.000161126	0.000513467
ENSMUSG00000006731.11	beta-1,4-N-acetyl-galactosaminyl transferase 1 [Source:MGI Symbol;Acc:MGI:1342057]	B4galnt1	0.238162	0.265996	0.40022
ENSMUSG00000006732.15	methyltransferase like 1 [Source:MGI Symbol;Acc:MGI:1339986]	Mettl1	0.146636	0.0976109	0.176981
ENSMUSG00000006736.10	tetraspanin 31 [Source:MGI Symbol;Acc:MGI:1914375]	Tspan31	-0.625658	3.14922e-09	1.63764e-08
ENSMUSG00000006740.15	kinesin family member 5B [Source:MGI Symbol;Acc:MGI:1098268]	Kif5b	-0.10977	0.0513229	0.102402
ENSMUSG00000006763.15	serum amyloid A-like 1 [Source:MGI Symbol;Acc:MGI:1926185]	Saal1	-0.192522	0.207919	0.328508
ENSMUSG00000006764.9	tryptophan hydroxylase 2 [Source:MGI Symbol;Acc:MGI:2651811]	Tph2	-0.29269	0.7436	0.834268
ENSMUSG00000006777.8	keratin 23 [Source:MGI Symbol;Acc:MGI:2148866]	Krt23	0.989348	0.822386
ENSMUSG00000006782.17	2',3'-cyclic nucleotide 3' phosphodiesterase [Source:MGI Symbol;Acc:MGI:88437]	Cnp	-0.301064	0.00556085	0.0137921
ENSMUSG00000006784.15	outer dynein arm complex subunit 4 [Source:MGI Symbol;Acc:MGI:1921657]	Odad4	0.144484	0.809323	0.878702
ENSMUSG00000006800.15	sulfatase 2 [Source:MGI Symbol;Acc:MGI:1919293]	Sulf2	-6.58666	2.13752e-85	1.15949e-83		yes
ENSMUSG00000006818.6	superoxide dismutase 2, mitochondrial [Source:MGI Symbol;Acc:MGI:98352]	Sod2	0.138224	0.0821317	0.153409
ENSMUSG00000006850.9	transmembrane and coiled-coil domains 6 [Source:MGI Symbol;Acc:MGI:1919233]	Tmco6	0.247407	0.116353	0.205087
ENSMUSG00000006906.11	STAM binding protein [Source:MGI Symbol;Acc:MGI:1917777]	Stambp	0.112687	0.489686	0.628133
ENSMUSG00000006920.15	enhancer of zeste 1 polycomb repressive complex 2 subunit [Source:MGI Symbol;Acc:MGI:1097695]	Ezh1	0.352921	0.00261958	0.00690938
ENSMUSG00000006930.16	huntingtin-associated protein 1 [Source:MGI Symbol;Acc:MGI:1261831]	Hap1	-2.64557	3.06658e-106	2.23431e-104		yes
ENSMUSG00000006931.16	prolyl 3-hydroxylase family member 4 (non-enzymatic) [Source:MGI Symbol;Acc:MGI:1913430]	P3h4	-1.10182	1.37016e-51	3.7732e-50		yes
ENSMUSG00000006932.18	catenin (cadherin associated protein), beta 1 [Source:MGI Symbol;Acc:MGI:88276]	Ctnnb1	0.113098	0.0826227	0.15421
ENSMUSG00000006941.6	eukaryotic translation initiation factor 1B [Source:MGI Symbol;Acc:MGI:1916219]	Eif1b	0.293203	0.170231	0.280428
ENSMUSG00000006948.8	kallikrein related-peptidase 4 (prostase, enamel matrix, prostate) [Source:MGI Symbol;Acc:MGI:1861379]	Klk4
ENSMUSG00000006958.15	chordin [Source:MGI Symbol;Acc:MGI:1313268]	Chrd	-2.16811	0.00131625	0.00365686		yes
ENSMUSG00000006998.17	proteasome (prosome, macropain) 26S subunit, non-ATPase, 2 [Source:MGI Symbol;Acc:MGI:1096584]	Psmd2	-0.143895	0.0413623	0.0847888
ENSMUSG00000007021.6	synaptogyrin 3 [Source:MGI Symbol;Acc:MGI:1341881]	Syngr3	-2.49306	1.37055e-26	1.8211e-25		yes
ENSMUSG00000007029.17	valyl-tRNA synthetase [Source:MGI Symbol;Acc:MGI:90675]	Vars	0.484742	1.90368e-28	2.73567e-27
ENSMUSG00000007030.9	von Willebrand factor A domain containing 7 [Source:MGI Symbol;Acc:MGI:1306798]	Vwa7	0.123945	0.802841	0.874599
ENSMUSG00000007033.5	heat shock protein 1-like [Source:MGI Symbol;Acc:MGI:96231]	Hspa1l	0.984358	0.259466	0.392309
ENSMUSG00000007034.16	solute carrier family 44, member 4 [Source:MGI Symbol;Acc:MGI:1917379]	Slc44a4	-2.84948	0.150951	0.25442
ENSMUSG00000007035.16	mutS homolog 5 [Source:MGI Symbol;Acc:MGI:1329021]	Msh5	-0.383577	0.0700592	0.134146
ENSMUSG00000007036.16	abhydrolase domain containing 16A [Source:MGI Symbol;Acc:MGI:99476]	Abhd16a	0.0428373	0.744538	0.834998
ENSMUSG00000007038.6	neuraminidase 1 [Source:MGI Symbol;Acc:MGI:97305]	Neu1	-1.26331	1.60431e-25	2.03712e-24		yes
ENSMUSG00000007039.13	dimethylarginine dimethylaminohydrolase 2 [Source:MGI Symbol;Acc:MGI:1859016]	Ddah2	-1.08192	7.21548e-25	8.84904e-24		yes
ENSMUSG00000007041.10	chloride intracellular channel 1 [Source:MGI Symbol;Acc:MGI:2148924]	Clic1	-0.0269722	0.650277	0.763652
ENSMUSG00000007050.18	LSM2 homolog, U6 small nuclear RNA and mRNA degradation associated [Source:MGI Symbol;Acc:MGI:90676]	Lsm2	0.326506	2.43728e-08	1.17692e-07
ENSMUSG00000007080.15	polymerase (DNA directed), epsilon [Source:MGI Symbol;Acc:MGI:1196391]	Pole	0.261395	0.00059884	0.0017499
ENSMUSG00000007097.15	ATPase, Na+/K+ transporting, alpha 2 polypeptide [Source:MGI Symbol;Acc:MGI:88106]	Atp1a2
ENSMUSG00000007107.7	ATPase, Na+/K+ transporting, alpha 4 polypeptide [Source:MGI Symbol;Acc:MGI:1351335]	Atp1a4	-0.00954324	0.996183
ENSMUSG00000007122.12	calsequestrin 1 [Source:MGI Symbol;Acc:MGI:1309468]	Casq1	-3.07486	0.000265148	0.000818024		yes
ENSMUSG00000007207.11	syntaxin 1A (brain) [Source:MGI Symbol;Acc:MGI:109355]	Stx1a	-0.140309	0.137711	0.235911
ENSMUSG00000007209.5	CEA cell adhesion molecule 9 [Source:MGI Symbol;Acc:MGI:1347247]	Ceacam9
ENSMUSG00000007216.7	zinc finger protein 775 [Source:MGI Symbol;Acc:MGI:2683557]	Zfp775	-0.06093	0.975973
ENSMUSG00000007279.15	signal peptide, CUB domain, EGF-like 2 [Source:MGI Symbol;Acc:MGI:1928765]	Scube2	1.36074	0.214921	0.33717
ENSMUSG00000007338.11	mitochondrial ribosomal protein L49 [Source:MGI Symbol;Acc:MGI:108180]	Mrpl49	-0.372634	2.19288e-09	1.1537e-08
ENSMUSG00000007379.16	DENN/MADD domain containing 2C [Source:MGI Symbol;Acc:MGI:3036254]	Dennd2c	-1.59773	3.61354e-11	2.20554e-10		yes
ENSMUSG00000007411.17	MAP/microtubule affinity regulating kinase 3 [Source:MGI Symbol;Acc:MGI:1341865]	Mark3	-0.193622	0.00138919	0.0038433
ENSMUSG00000007415.16	GATA zinc finger domain containing 1 [Source:MGI Symbol;Acc:MGI:1914460]	Gatad1	0.23711	2.38022e-05	8.47871e-05
ENSMUSG00000007440.11	protocadherin alpha 10 [Source:MGI Symbol;Acc:MGI:1298408]	Pcdha10
ENSMUSG00000007457.4	RIKEN cDNA 2310003L06 gene [Source:MGI Symbol;Acc:MGI:1921498]	2310003L06Rik
ENSMUSG00000007458.15	mannose-6-phosphate receptor, cation dependent [Source:MGI Symbol;Acc:MGI:96904]	M6pr	0.20835	0.00134377	0.00372756
ENSMUSG00000007476.19	leucine rich repeat containing 8A VRAC subunit A [Source:MGI Symbol;Acc:MGI:2652847]	Lrrc8a	-1.00336	0.028604	0.0610977
ENSMUSG00000007480.7	melanocortin 5 receptor [Source:MGI Symbol;Acc:MGI:99420]	Mc5r	4.75255	1.56789e-07	7.04549e-07	yes
ENSMUSG00000007564.16	protein phosphatase 2, regulatory subunit A, alpha [Source:MGI Symbol;Acc:MGI:1926334]	Ppp2r1a	-0.252792	1.55188e-05	5.65242e-05
ENSMUSG00000007570.17	Fanconi anemia, complementation group E [Source:MGI Symbol;Acc:MGI:1920025]	Fance	0.599061	1.35881e-13	9.71741e-13
ENSMUSG00000007589.10	Terf1 (TRF1)-interacting nuclear factor 2 [Source:MGI Symbol;Acc:MGI:107246]	Tinf2	0.58313	2.14544e-14	1.60888e-13
ENSMUSG00000007591.16	testis-specific serine kinase 4 [Source:MGI Symbol;Acc:MGI:1918349]	Tssk4	1.43134	5.51396e-05	0.000187615	yes
ENSMUSG00000007594.11	hyaluronan and proteoglycan link protein 4 [Source:MGI Symbol;Acc:MGI:2679531]	Hapln4	-1.67068	1.12696e-55	3.43922e-54		yes
ENSMUSG00000007603.10	dihydrouridine synthase 3-like (S. cerevisiae) [Source:MGI Symbol;Acc:MGI:2147092]	Dus3l	0.000890787	0.989928	0.998412
ENSMUSG00000007610.16	GTP binding protein 3 [Source:MGI Symbol;Acc:MGI:1917609]	Gtpbp3	0.163159	0.0221684	0.0486404
ENSMUSG00000007613.16	transforming growth factor, beta receptor I [Source:MGI Symbol;Acc:MGI:98728]	Tgfbr1	-0.0994775	0.266207	0.400508
ENSMUSG00000007617.19	homer scaffolding protein 1 [Source:MGI Symbol;Acc:MGI:1347345]	Homer1	-0.0808464	0.410477	0.554179
ENSMUSG00000007646.14	RAD51 paralog C [Source:MGI Symbol;Acc:MGI:2150020]	Rad51c	-0.159522	0.173842	0.284903
ENSMUSG00000007653.13	gamma-aminobutyric acid (GABA) A receptor, subunit beta 2 [Source:MGI Symbol;Acc:MGI:95620]	Gabrb2	1.03978	0.329388	0.47098
ENSMUSG00000007655.17	caveolin 1, caveolae protein [Source:MGI Symbol;Acc:MGI:102709]	Cav1
ENSMUSG00000007656.14	cAMP-regulated phosphoprotein 19 [Source:MGI Symbol;Acc:MGI:1891691]	Arpp19	-0.64466	6.49268e-26	8.42853e-25
ENSMUSG00000007659.19	BCL2-like 1 [Source:MGI Symbol;Acc:MGI:88139]	Bcl2l1	1.29491	2.18989e-129	2.32469e-127	yes
ENSMUSG00000007670.11	KH-type splicing regulatory protein [Source:MGI Symbol;Acc:MGI:1336214]	Khsrp	0.21956	5.88822e-11	3.52419e-10
ENSMUSG00000007682.9	deiodinase, iodothyronine, type II [Source:MGI Symbol;Acc:MGI:1338833]	Dio2	1.51023	0.493043
ENSMUSG00000007721.7	coiled-coil domain containing 124 [Source:MGI Symbol;Acc:MGI:1916403]	Ccdc124	-0.173241	0.0242716	0.0527743
ENSMUSG00000007739.11	chaperonin containing Tcp1, subunit 4 (delta) [Source:MGI Symbol;Acc:MGI:104689]	Cct4	0.0380942	0.402518	0.546535
ENSMUSG00000007777.10	RIKEN cDNA 0610009B22 gene [Source:MGI Symbol;Acc:MGI:1913300]	0610009B22Rik	0.225466	0.0331339	0.0697472
ENSMUSG00000007783.11	carnitine palmitoyltransferase 1c [Source:MGI Symbol;Acc:MGI:2446526]	Cpt1c	-1.70973	1.19339e-26	1.58891e-25		yes
ENSMUSG00000007805.5	twist basic helix-loop-helix transcription factor 2 [Source:MGI Symbol;Acc:MGI:104685]	Twist2	1.62492	1.80424e-83	9.39964e-82	yes
ENSMUSG00000007812.17	zinc finger protein 655 [Source:MGI Symbol;Acc:MGI:1919861]	Zfp655	0.0573076	0.474801	0.614723
ENSMUSG00000007815.14	ras homolog family member A [Source:MGI Symbol;Acc:MGI:1096342]	Rhoa	0.198245	8.38003e-05	0.00027809
ENSMUSG00000007817.16	zinc finger, MIZ-type containing 1 [Source:MGI Symbol;Acc:MGI:3040693]	Zmiz1	-0.174537	0.0170171	0.0383784
ENSMUSG00000007827.11	ankyrin repeat domain 26 [Source:MGI Symbol;Acc:MGI:1917887]	Ankrd26	0.210953	0.00450995	0.0113801
ENSMUSG00000007833.16	aldehyde dehydrogenase 16 family, member A1 [Source:MGI Symbol;Acc:MGI:1916998]	Aldh16a1	0.264446	0.109506	0.195021
ENSMUSG00000007836.7	heterogeneous nuclear ribonucleoprotein A0 [Source:MGI Symbol;Acc:MGI:1924384]	Hnrnpa0	-0.168139	2.5818e-05	9.14569e-05
ENSMUSG00000007837.12	proline-rich Gla (G-carboxyglutamic acid) polypeptide 2 [Source:MGI Symbol;Acc:MGI:1929596]	Prrg2	-0.0605924	0.71803	0.815977
ENSMUSG00000007850.17	heterogeneous nuclear ribonucleoprotein H1 [Source:MGI Symbol;Acc:MGI:1891925]	Hnrnph1	-0.316602	2.16394e-12	1.42995e-11
ENSMUSG00000007867.10	intraflagellar transport 43 [Source:MGI Symbol;Acc:MGI:1923661]	Ift43	-0.360594	0.0229333	0.0501515
ENSMUSG00000007872.4	inhibitor of DNA binding 3 [Source:MGI Symbol;Acc:MGI:96398]	Id3	-0.417223	4.58238e-11	2.76525e-10
ENSMUSG00000007877.3	titin-cap [Source:MGI Symbol;Acc:MGI:1330233]	Tcap	0.157569	0.823311	0.888547
ENSMUSG00000007880.17	AT rich interactive domain 1A (SWI-like) [Source:MGI Symbol;Acc:MGI:1935147]	Arid1a	-0.782613	3.64244e-30	5.56911e-29
ENSMUSG00000007888.16	cytokine receptor-like factor 1 [Source:MGI Symbol;Acc:MGI:1340030]	Crlf1	-0.338823	0.0354182	0.0739643
ENSMUSG00000007891.17	cathepsin D [Source:MGI Symbol;Acc:MGI:88562]	Ctsd	-0.427887	0.0572718	0.112722
ENSMUSG00000007892.9	ribosomal protein, large, P1 [Source:MGI Symbol;Acc:MGI:1927099]	Rplp1	-0.0872641	0.533828	0.667539
ENSMUSG00000007907.5	calcium binding protein, spermatid specific 1 [Source:MGI Symbol;Acc:MGI:1918227]	Cabs1
ENSMUSG00000007908.15	3-hydroxymethyl-3-methylglutaryl-Coenzyme A lyase-like 1 [Source:MGI Symbol;Acc:MGI:2446108]	Hmgcll1	5.5994	1.19287e-09	6.40554e-09	yes
ENSMUSG00000007944.9	tetratricopeptide repeat domain 9B [Source:MGI Symbol;Acc:MGI:1920282]	Ttc9b	-2.86409	0.128446	0.222548
ENSMUSG00000007946.12	paired-like homeobox 2a [Source:MGI Symbol;Acc:MGI:106633]	Phox2a	0	1
ENSMUSG00000007950.10	abhydrolase domain containing 8 [Source:MGI Symbol;Acc:MGI:1918946]	Abhd8	0.259894	1.52101e-07	6.84577e-07
ENSMUSG00000007987.13	intraflagellar transport 22 [Source:MGI Symbol;Acc:MGI:1914536]	Ift22	-0.430074	0.000161251	0.000513782
ENSMUSG00000007989.8	frizzled class receptor 3 [Source:MGI Symbol;Acc:MGI:108476]	Fzd3	-1.53297	1.03303e-42	2.29439e-41		yes
ENSMUSG00000008028.16	RIKEN cDNA 1700008O03 gene [Source:MGI Symbol;Acc:MGI:1916599]	1700008O03Rik	0.315442	0.673788	0.782585
ENSMUSG00000008035.13	Mid1 interacting protein 1 (gastrulation specific G12-like (zebrafish)) [Source:MGI Symbol;Acc:MGI:1915291]	Mid1ip1	-1.32016	2.46353e-63	8.9252e-62		yes
ENSMUSG00000008036.12	adaptor-related protein complex 2, sigma 1 subunit [Source:MGI Symbol;Acc:MGI:2141861]	Ap2s1	0.154456	0.084148	0.156553
ENSMUSG00000008090.15	fibroblast growth factor receptor-like 1 [Source:MGI Symbol;Acc:MGI:2150920]	Fgfrl1	0.0632939	0.408031	0.551971
ENSMUSG00000008129.15	break repair meiotic recombinase recruitment factor 1 [Source:MGI Symbol;Acc:MGI:1921916]	Brme1	2.13949	5.97095e-14	4.34721e-13	yes
ENSMUSG00000008136.15	four and a half LIM domains 2 [Source:MGI Symbol;Acc:MGI:1338762]	Fhl2	1.10562	2.59092e-50	6.97922e-49	yes
ENSMUSG00000008140.19	ER membrane protein complex subunit 10 [Source:MGI Symbol;Acc:MGI:1916933]	Emc10	0.824363	3.76331e-30	5.74683e-29
ENSMUSG00000008153.13	calsyntenin 3 [Source:MGI Symbol;Acc:MGI:2178323]	Clstn3	-0.727391	0.323531	0.464897
ENSMUSG00000008167.15	F-box and WD-40 domain protein 9 [Source:MGI Symbol;Acc:MGI:1915878]	Fbxw9	0.427877	0.00154699	0.00424712
ENSMUSG00000008193.14	Spi-B transcription factor (Spi-1/PU.1 related) [Source:MGI Symbol;Acc:MGI:892986]	Spib	0.206459	0.781078	0.860824
ENSMUSG00000008200.16	formin binding protein 4 [Source:MGI Symbol;Acc:MGI:1860513]	Fnbp4	-0.574222	1.57825e-19	1.55192e-18
ENSMUSG00000008206.17	ceramide synthase 4 [Source:MGI Symbol;Acc:MGI:1914510]	Cers4	-8.46941	1.84882e-16	1.54355e-15		yes
ENSMUSG00000008226.15	secernin 3 [Source:MGI Symbol;Acc:MGI:1921866]	Scrn3	0.0222772	0.81733	0.884509
ENSMUSG00000008301.12	phosphorylated adaptor for RNA export [Source:MGI Symbol;Acc:MGI:1891839]	Phax	-0.00883923	0.908222	0.946424
ENSMUSG00000008305.19	transducin-like enhancer of split 1 [Source:MGI Symbol;Acc:MGI:104636]	Tle1	1.29299	2.80573e-33	4.80062e-32	yes
ENSMUSG00000008307.12	RIKEN cDNA 1700109H08 gene [Source:MGI Symbol;Acc:MGI:1924286]	1700109H08Rik	-0.180982	0.238298	0.366676
ENSMUSG00000008318.11	RELT tumor necrosis factor receptor [Source:MGI Symbol;Acc:MGI:2443373]	Relt	-0.108948	0.488134	0.626835
ENSMUSG00000008333.13	U2 small nuclear ribonucleoprotein B [Source:MGI Symbol;Acc:MGI:104805]	Snrpb2	0.375093	3.10667e-05	0.000108819
ENSMUSG00000008348.10	ubiquitin C [Source:MGI Symbol;Acc:MGI:98889]	Ubc	-0.239366	0.0487343	0.0979397
ENSMUSG00000008373.17	pre-mRNA processing factor 31 [Source:MGI Symbol;Acc:MGI:1916238]	Prpf31	0.317423	0.000934641	0.00265762
ENSMUSG00000008384.9	SERTA domain containing 1 [Source:MGI Symbol;Acc:MGI:1913438]	Sertad1	0.763407	3.792e-14	2.79794e-13
ENSMUSG00000008393.10	calcium regulated heat stable protein 1 [Source:MGI Symbol;Acc:MGI:1196368]	Carhsp1	-0.766209	0.0687734	0.132005
ENSMUSG00000008398.17	ELK3, member of ETS oncogene family [Source:MGI Symbol;Acc:MGI:101762]	Elk3	-0.0814007	0.307056	0.447157
ENSMUSG00000008429.9	HERPUD family member 2 [Source:MGI Symbol;Acc:MGI:1915393]	Herpud2	0.0984835	0.242641	0.372228
ENSMUSG00000008435.16	retinol dehydrogenase 13 (all-trans and 9-cis) [Source:MGI Symbol;Acc:MGI:1918732]	Rdh13	0.619932	3.29846e-11	2.0176e-10
ENSMUSG00000008438.4	a disintegrin and metallopeptidase domain 21 [Source:MGI Symbol;Acc:MGI:1861229]	Adam21	-0.143902	0.803302	0.874845
ENSMUSG00000008450.9	nuclear transport factor 2 [Source:MGI Symbol;Acc:MGI:1915301]	Nutf2	0.146182	0.0486339	0.0977801
ENSMUSG00000008461.7	fucosyltransferase 1 [Source:MGI Symbol;Acc:MGI:109375]	Fut1	1.79831	0.0830676	0.154894
ENSMUSG00000008475.14	actin related protein 2/3 complex, subunit 5 [Source:MGI Symbol;Acc:MGI:1915021]	Arpc5	-0.56826	5.07919e-29	7.4675e-28
ENSMUSG00000008482.10	ring finger protein 151 [Source:MGI Symbol;Acc:MGI:1914754]	Rnf151	-0.102042	0.755201	0.842502
ENSMUSG00000008489.19	ELAV like RNA binding protein 1 [Source:MGI Symbol;Acc:MGI:1100887]	Elavl2	-6.03199	4.70641e-22	5.16841e-21		yes
ENSMUSG00000008496.20	POU domain, class 2, transcription factor 2 [Source:MGI Symbol;Acc:MGI:101897]	Pou2f2	0.662101	0.150345	0.253572
ENSMUSG00000008540.12	microsomal glutathione S-transferase 1 [Source:MGI Symbol;Acc:MGI:1913850]	Mgst1	1.18965	3.0535e-13	2.12593e-12	yes
ENSMUSG00000008575.18	nuclear factor I/B [Source:MGI Symbol;Acc:MGI:103188]	Nfib	-0.288558	1.6593e-06	6.7096e-06
ENSMUSG00000008590.5	5-hydroxytryptamine (serotonin) receptor 3B [Source:MGI Symbol;Acc:MGI:1861899]	Htr3b	0.989359	0.807717
ENSMUSG00000008601.13	RAB25, member RAS oncogene family [Source:MGI Symbol;Acc:MGI:1858203]	Rab25	-0.391202	0.58973	0.714808
ENSMUSG00000008604.12	ubiquilin 4 [Source:MGI Symbol;Acc:MGI:2150152]	Ubqln4	0.482941	8.01923e-25	9.82866e-24
ENSMUSG00000008658.17	RNA binding protein, fox-1 homolog (C. elegans) 1 [Source:MGI Symbol;Acc:MGI:1926224]	Rbfox1	1.19747	0.0628395	0.122135
ENSMUSG00000008668.16	ribosomal protein S18 [Source:MGI Symbol;Acc:MGI:98146]	Rps18	0.186909	0.0168567	0.03806
ENSMUSG00000008682.14	ribosomal protein L10 [Source:MGI Symbol;Acc:MGI:105943]	Rpl10	-0.0888777	0.186908	0.302055
ENSMUSG00000008683.17	ribosomal protein S15A [Source:MGI Symbol;Acc:MGI:2389091]	Rps15a	0.035053	0.742158	0.833236
ENSMUSG00000008690.16	non-SMC condensin II complex, subunit H2 [Source:MGI Symbol;Acc:MGI:1289164]	Ncaph2	0.28403	1.91727e-05	6.9056e-05
ENSMUSG00000008730.18	homeodomain interacting protein kinase 1 [Source:MGI Symbol;Acc:MGI:1314873]	Hipk1	0.0879748	0.532462	0.666168
ENSMUSG00000008734.10	G protein-coupled receptor, family C, group 5, member B [Source:MGI Symbol;Acc:MGI:1927596]	Gprc5b	0.978167	3.25308e-23	3.75188e-22
ENSMUSG00000008763.17	mannosidase, alpha, class 1A, member 2 [Source:MGI Symbol;Acc:MGI:104676]	Man1a2	0.378634	1.52187e-10	8.83545e-10
ENSMUSG00000008789.11	CEA cell adhesion molecule 5 [Source:MGI Symbol;Acc:MGI:1920500]	Ceacam5	0	1
ENSMUSG00000008813.14	tubulin polymerization-promoting protein family member 2 [Source:MGI Symbol;Acc:MGI:2684923]	Tppp2
ENSMUSG00000008822.16	acylphosphatase 1, erythrocyte (common) type [Source:MGI Symbol;Acc:MGI:1913454]	Acyp1	-0.382066	0.0848705	0.157675
ENSMUSG00000008843.5	claudin 13 [Source:MGI Symbol;Acc:MGI:1913102]	Cldn13
ENSMUSG00000008845.10	CD163 antigen [Source:MGI Symbol;Acc:MGI:2135946]	Cd163	0.0657147	0.967557	0.988023
ENSMUSG00000008855.18	histone deacetylase 5 [Source:MGI Symbol;Acc:MGI:1333784]	Hdac5	-1.5762	1.25614e-47	3.17167e-46		yes
ENSMUSG00000008859.9	v-ral simian leukemia viral oncogene A (ras related) [Source:MGI Symbol;Acc:MGI:1927243]	Rala	-0.566961	9.08436e-19	8.57413e-18
ENSMUSG00000008874.4	C-type lectin domain family 3, member a [Source:MGI Symbol;Acc:MGI:2685642]	Clec3a	0.0275751	0.994121
ENSMUSG00000008892.13	voltage-dependent anion channel 3 [Source:MGI Symbol;Acc:MGI:106922]	Vdac3	0.351036	0.000194531	0.00061319
ENSMUSG00000008932.11	solute carrier family 1 (glutamate transporter), member 7 [Source:MGI Symbol;Acc:MGI:2444087]	Slc1a7	0.289079	0.82028	0.886573
ENSMUSG00000008958.15	vacuolar protein sorting 72 [Source:MGI Symbol;Acc:MGI:1202305]	Vps72	0.00545216	0.940202	0.97058
ENSMUSG00000008976.17	GA repeat binding protein, alpha [Source:MGI Symbol;Acc:MGI:95610]	Gabpa	-0.241568	8.09765e-05	0.000269489
ENSMUSG00000008999.8	bone morphogenetic protein 7 [Source:MGI Symbol;Acc:MGI:103302]	Bmp7	3.24615	0.122415	0.213826
ENSMUSG00000009013.6	dynein light chain LC8-type 1 [Source:MGI Symbol;Acc:MGI:1861457]	Dynll1	-0.398428	5.22286e-06	2.00011e-05
ENSMUSG00000009030.15	phosducin-like [Source:MGI Symbol;Acc:MGI:1914716]	Pdcl	-0.293609	7.24173e-05	0.000242599
ENSMUSG00000009035.16	transmembrane protein 184b [Source:MGI Symbol;Acc:MGI:2445179]	Tmem184b	-0.202182	0.000386927	0.00116461
ENSMUSG00000009047.5	predicted gene 5965 [Source:MGI Symbol;Acc:MGI:3645197]	Gm5965
ENSMUSG00000009070.15	radial spoke head homolog 14 (Chlamydomonas) [Source:MGI Symbol;Acc:MGI:1918486]	Rsph14	-0.934189	0.832137
ENSMUSG00000009073.17	neurofibromin 2 [Source:MGI Symbol;Acc:MGI:97307]	Nf2	-0.181365	0.000147665	0.000473013
ENSMUSG00000009075.3	calcium binding protein 7 [Source:MGI Symbol;Acc:MGI:2183437]	Cabp7	-0.0514034	0.98485
ENSMUSG00000009076.11	zinc finger, matrin type 5 [Source:MGI Symbol;Acc:MGI:1914428]	Zmat5	0.0755243	0.72198	0.819376
ENSMUSG00000009079.17	Ewing sarcoma breakpoint region 1 [Source:MGI Symbol;Acc:MGI:99960]	Ewsr1	-0.349091	5.18677e-11	3.11569e-10
ENSMUSG00000009090.18	adaptor protein complex AP-1, beta 1 subunit [Source:MGI Symbol;Acc:MGI:1096368]	Ap1b1	-0.331765	8.86983e-06	3.31757e-05
ENSMUSG00000009092.6	Der1-like domain family, member 3 [Source:MGI Symbol;Acc:MGI:1917627]	Derl3	-0.707566	0.155606	0.260973
ENSMUSG00000009093.8	glutathione S-transferase, theta 4 [Source:MGI Symbol;Acc:MGI:1923136]	Gstt4	2.37953	0.0608584	0.118798
ENSMUSG00000009097.11	T-box 1 [Source:MGI Symbol;Acc:MGI:98493]	Tbx1
ENSMUSG00000009108.16	G protein subunit alpha transducin 2 [Source:MGI Symbol;Acc:MGI:95779]	Gnat2	0.210256	0.447025	0.588238
ENSMUSG00000009112.5	BCL2-like 13 (apoptosis facilitator) [Source:MGI Symbol;Acc:MGI:2136959]	Bcl2l13	-0.13057	0.0183368	0.041008
ENSMUSG00000009114.18	RIKEN cDNA 2610028H24 gene [Source:MGI Symbol;Acc:MGI:1924214]	2610028H24Rik	-0.385705	0.773315	0.854693
ENSMUSG00000009115.6	spermatogenesis and centriole associated 1 like [Source:MGI Symbol;Acc:MGI:1923823]	Spatc1l	1.85888	0.59468
ENSMUSG00000009145.7	DEAQ RNA-dependent ATPase [Source:MGI Symbol;Acc:MGI:2136388]	Dqx1	-1.08014	0.00101915	0.00288254		yes
ENSMUSG00000009185.3	chemokine (C-C motif) ligand 8 [Source:MGI Symbol;Acc:MGI:101878]	Ccl8	-0.218186	0.788983	0.865824
ENSMUSG00000009207.16	lunapark, ER junction formation factor [Source:MGI Symbol;Acc:MGI:1918115]	Lnpk	-0.397157	1.75789e-06	7.09081e-06
ENSMUSG00000009210.11	proline rich 29 [Source:MGI Symbol;Acc:MGI:1922823]	Prr29
ENSMUSG00000009214.10	myomaker, myoblast fusion factor [Source:MGI Symbol;Acc:MGI:1913389]	Mymk	2.34752	0.588173
ENSMUSG00000009216.8	family with sequence similarity 163, member B [Source:MGI Symbol;Acc:MGI:1926106]	Fam163b	-1.00846	0.64826
ENSMUSG00000009246.15	transient receptor potential cation channel, subfamily M, member 5 [Source:MGI Symbol;Acc:MGI:1861718]	Trpm5	0.15399	0.877787	0.924664
ENSMUSG00000009248.7	achaete-scute family bHLH transcription factor 2 [Source:MGI Symbol;Acc:MGI:96920]	Ascl2
ENSMUSG00000009281.7	retinoic acid receptor responder (tazarotene induced) 2 [Source:MGI Symbol;Acc:MGI:1918910]	Rarres2	0	1
ENSMUSG00000009291.14	pituitary tumor-transforming 1 interacting protein [Source:MGI Symbol;Acc:MGI:2652132]	Pttg1ip	0.3617	2.56239e-13	1.79476e-12
ENSMUSG00000009292.19	transient receptor potential cation channel, subfamily M, member 2 [Source:MGI Symbol;Acc:MGI:1351901]	Trpm2	0.72951	0.613379	0.734767
ENSMUSG00000009293.18	ubiquitin-conjugating enzyme E2G 2 [Source:MGI Symbol;Acc:MGI:1343188]	Ube2g2	0.0450023	0.409379	0.553082
ENSMUSG00000009350.14	myeloperoxidase [Source:MGI Symbol;Acc:MGI:97137]	Mpo	-0.907533	0.797977
ENSMUSG00000009356.13	lactoperoxidase [Source:MGI Symbol;Acc:MGI:1923363]	Lpo	3.65346	0.249992
ENSMUSG00000009376.16	met proto-oncogene [Source:MGI Symbol;Acc:MGI:96969]	Met	0.273332	1.21212e-06	4.97572e-06
ENSMUSG00000009378.5	solute carrier family 16 (monocarboxylic acid transporters), member 12 [Source:MGI Symbol;Acc:MGI:2147716]	Slc16a12	0.0553986	0.969659	0.989453
ENSMUSG00000009394.14	synapsin II [Source:MGI Symbol;Acc:MGI:103020]	Syn2	-1.46776	0.064603	0.125119
ENSMUSG00000009406.14	ELK1, member of ETS oncogene family [Source:MGI Symbol;Acc:MGI:101833]	Elk1	-0.17496	0.0172823	0.0389
ENSMUSG00000009418.17	neuron navigator 1 [Source:MGI Symbol;Acc:MGI:2183683]	Nav1	-0.388319	2.39035e-05	8.51172e-05
ENSMUSG00000009470.18	transportin 1 [Source:MGI Symbol;Acc:MGI:2681523]	Tnpo1	-0.254928	6.01905e-07	2.55309e-06
ENSMUSG00000009471.5	myogenic differentiation 1 [Source:MGI Symbol;Acc:MGI:97275]	Myod1	0.989339	0.822388
ENSMUSG00000009487.11	otogelin [Source:MGI Symbol;Acc:MGI:1202064]	Otog	0.608348	0.796504	0.870579
ENSMUSG00000009535.14	RNA (guanine-7-) methyltransferase [Source:MGI Symbol;Acc:MGI:1915147]	Rnmt	-0.400521	9.26103e-09	4.63521e-08
ENSMUSG00000009545.15	potassium voltage-gated channel, subfamily Q, member 1 [Source:MGI Symbol;Acc:MGI:108083]	Kcnq1	0.486296	0.575341	0.703063
ENSMUSG00000009549.15	signal recognition particle 14 [Source:MGI Symbol;Acc:MGI:107169]	Srp14	-0.128962	0.164353	0.272839
ENSMUSG00000009551.3	RIKEN cDNA 6330409D20 gene [Source:MGI Symbol;Acc:MGI:1917980]	6330409D20Rik
ENSMUSG00000009555.17	cyclin-dependent kinase 9 (CDC2-related kinase) [Source:MGI Symbol;Acc:MGI:1328368]	Cdk9	-0.0839704	0.128679	0.222854
ENSMUSG00000009563.17	torsin family 2, member A [Source:MGI Symbol;Acc:MGI:1353596]	Tor2a
ENSMUSG00000009566.13	folylpolyglutamyl synthetase [Source:MGI Symbol;Acc:MGI:95576]	Fpgs	-0.407228	1.2024e-06	4.9379e-06
ENSMUSG00000009569.15	myocardin related transcription factor B [Source:MGI Symbol;Acc:MGI:3050795]	Mrtfb	0.173635	0.665478	0.775533
ENSMUSG00000009575.15	chromobox 5 [Source:MGI Symbol;Acc:MGI:109372]	Cbx5	-0.794375	8.92864e-46	2.14212e-44
ENSMUSG00000009580.16	odontogenic, ameloblast asssociated [Source:MGI Symbol;Acc:MGI:1916842]	Odam	1.39235	0.687032
ENSMUSG00000009585.19	apolipoprotein B mRNA editing enzyme, catalytic polypeptide 3 [Source:MGI Symbol;Acc:MGI:1933111]	Apobec3	0.30645	0.00717329	0.0173766
ENSMUSG00000009588.10	ST6 (alpha-N-acetyl-neuraminyl-2,3-beta-galactosyl-1,3)-N-acetylgalactosaminide alpha-2,6-sialyltransferase 1 [Source:MGI Symbol;Acc:MGI:1341826]	St6galnac1	0	1
ENSMUSG00000009596.10	TATA-box binding protein associated factor 7 like [Source:MGI Symbol;Acc:MGI:1921719]	Taf7l	-1.43522	0.44951	0.590838
ENSMUSG00000009614.17	sarcosine dehydrogenase [Source:MGI Symbol;Acc:MGI:2183102]	Sardh	-1.19678	5.76095e-31	9.07821e-30		yes
ENSMUSG00000009621.19	vav 2 oncogene [Source:MGI Symbol;Acc:MGI:102718]	Vav2	-0.14387	0.0805435	0.150943
ENSMUSG00000009628.15	testis expressed gene 15 [Source:MGI Symbol;Acc:MGI:1934816]	Tex15	4.0472	2.11075e-08	1.02602e-07	yes
ENSMUSG00000009630.11	protein phosphatase 2 (formerly 2A), catalytic subunit, beta isoform [Source:MGI Symbol;Acc:MGI:1321161]	Ppp2cb	0.425359	7.81813e-06	2.94372e-05
ENSMUSG00000009633.4	G0/G1 switch gene 2 [Source:MGI Symbol;Acc:MGI:1316737]	G0s2
ENSMUSG00000009640.12	DNA methyltransferase 1-associated protein 1 [Source:MGI Symbol;Acc:MGI:1913483]	Dmap1	-0.281459	0.0130156	0.0301494
ENSMUSG00000009646.14	phospholipase A2, group XIIB [Source:MGI Symbol;Acc:MGI:1917086]	Pla2g12b	-0.896422	0.701433
ENSMUSG00000009647.14	mitochondrial calcium uniporter [Source:MGI Symbol;Acc:MGI:3026965]	Mcu	-0.409218	2.11185e-12	1.39787e-11
ENSMUSG00000009654.5	oncoprotein induced transcript 3 [Source:MGI Symbol;Acc:MGI:1201782]	Oit3	-0.856217	0.395291	0.539767
ENSMUSG00000009670.12	testis expressed gene 11 [Source:MGI Symbol;Acc:MGI:1933237]	Tex11	1.76962	0.106602	0.190605
ENSMUSG00000009681.11	BCR activator of RhoGEF and GTPase [Source:MGI Symbol;Acc:MGI:88141]	Bcr	-0.0509927	0.422183	0.565114
ENSMUSG00000009687.15	FXYD domain-containing ion transport regulator 5 [Source:MGI Symbol;Acc:MGI:1201785]	Fxyd5	3.09614	2.46529e-47	6.19303e-46	yes
ENSMUSG00000009731.5	potassium voltage-gated channel, Shal-related family, member 1 [Source:MGI Symbol;Acc:MGI:96671]	Kcnd1	-0.722156	0.01643	0.0371902
ENSMUSG00000009733.10	transcription factor CP2 [Source:MGI Symbol;Acc:MGI:98509]	Tfcp2	0.294957	0.00011412	0.000371956
ENSMUSG00000009734.19	POU domain, class 6, transcription factor 2 [Source:MGI Symbol;Acc:MGI:2443631]	Pou6f2	0.186433	0.871905	0.920328
ENSMUSG00000009739.18	POU domain, class 6, transcription factor 1 [Source:MGI Symbol;Acc:MGI:102935]	Pou6f1	-0.531433	1.19772e-09	6.42809e-09
ENSMUSG00000009741.16	upstream binding protein 1 [Source:MGI Symbol;Acc:MGI:104889]	Ubp1	-0.0411726	0.74743	0.837067
ENSMUSG00000009772.16	NUAK family, SNF1-like kinase, 2 [Source:MGI Symbol;Acc:MGI:1921387]	Nuak2	-0.810463	7.51276e-09	3.78707e-08
ENSMUSG00000009828.16	ciliogenesis associated kinase 1 [Source:MGI Symbol;Acc:MGI:1934157]	Cilk1	0.0657723	0.534137	0.667799
ENSMUSG00000009863.15	succinate dehydrogenase complex, subunit B, iron sulfur (Ip) [Source:MGI Symbol;Acc:MGI:1914930]	Sdhb	-0.162563	0.161819	0.269262
ENSMUSG00000009876.14	cytochrome c oxidase subunit 4I2 [Source:MGI Symbol;Acc:MGI:2135755]	Cox4i2	1.23989	0.169404	0.279504
ENSMUSG00000009894.16	synaptosomal-associated protein, 47 [Source:MGI Symbol;Acc:MGI:1915076]	Snap47	-0.454268	1.51374e-11	9.50055e-11
ENSMUSG00000009900.8	wingless-type MMTV integration site family, member 3A [Source:MGI Symbol;Acc:MGI:98956]	Wnt3a	-1.32779	0.502242	0.639833
ENSMUSG00000009905.6	3-ketodihydrosphingosine reductase [Source:MGI Symbol;Acc:MGI:1918000]	Kdsr	-0.0103336	0.915704	0.95196
ENSMUSG00000009907.18	vacuolar protein sorting 4B [Source:MGI Symbol;Acc:MGI:1100499]	Vps4b	-0.0996401	0.132626	0.228488
ENSMUSG00000009927.10	ribosomal protein S25 [Source:MGI Symbol;Acc:MGI:1922867]	Rps25	0.100699	0.470117	0.610206
ENSMUSG00000009941.11	nuclear RNA export factor 2 [Source:MGI Symbol;Acc:MGI:1933192]	Nxf2
ENSMUSG00000009995.18	tafazzin, phospholipid-lysophospholipid transacylase [Source:MGI Symbol;Acc:MGI:109626]	Tafazzin	-0.178081	0.0373323	0.0775433
ENSMUSG00000010021.14	kinesin family member 19A [Source:MGI Symbol;Acc:MGI:2447024]	Kif19a	0.819532	0.62689	0.745479
ENSMUSG00000010025.20	aldehyde dehydrogenase family 3, subfamily A2 [Source:MGI Symbol;Acc:MGI:1353452]	Aldh3a2	0.299095	4.61975e-05	0.000158418
ENSMUSG00000010044.13	zinc finger, MYND domain containing 10 [Source:MGI Symbol;Acc:MGI:2387863]	Zmynd10	1.05201	0.120028	0.210382
ENSMUSG00000010045.3	transmembrane protein 115 [Source:MGI Symbol;Acc:MGI:1930765]	Tmem115	0.283128	0.000398492	0.00119687
ENSMUSG00000010047.13	hyaluronoglucosaminidase 2 [Source:MGI Symbol;Acc:MGI:1196334]	Hyal2	-0.296652	0.000462653	0.00137659
ENSMUSG00000010048.11	interferon-related developmental regulator 2 [Source:MGI Symbol;Acc:MGI:1316708]	Ifrd2	0.482363	4.53319e-09	2.32066e-08
ENSMUSG00000010051.16	hyaluronoglucosaminidase 1 [Source:MGI Symbol;Acc:MGI:96298]	Hyal1
ENSMUSG00000010054.5	tumor suppressor 2, mitochondrial calcium regulator [Source:MGI Symbol;Acc:MGI:1931086]	Tusc2
ENSMUSG00000010057.9	NPR2 like, GATOR1 complex subunit [Source:MGI Symbol;Acc:MGI:1914482]	Nprl2	0.074587	0.685979	0.791876
ENSMUSG00000010064.16	solute carrier family 38, member 3 [Source:MGI Symbol;Acc:MGI:1923507]	Slc38a3	-2.26028	0.153202	0.257686
ENSMUSG00000010066.16	calcium channel, voltage-dependent, alpha 2/delta subunit 2 [Source:MGI Symbol;Acc:MGI:1929813]	Cacna2d2	-0.0383584	0.980107	0.994716
ENSMUSG00000010067.14	Ras association (RalGDS/AF-6) domain family member 1 [Source:MGI Symbol;Acc:MGI:1928386]	Rassf1	0.797028	1.56923e-17	1.38571e-16
ENSMUSG00000010080.16	epsin 3 [Source:MGI Symbol;Acc:MGI:1919139]	Epn3	-0.992703	1.60849e-07	7.21974e-07
ENSMUSG00000010086.18	ring finger protein 112 [Source:MGI Symbol;Acc:MGI:106611]	Rnf112	-4.82169	0.00021358	0.000669598		yes
ENSMUSG00000010095.14	solute carrier family 3 (activators of dibasic and neutral amino acid transport), member 2 [Source:MGI Symbol;Acc:MGI:96955]	Slc3a2	0.22686	4.81649e-07	2.06249e-06
ENSMUSG00000010097.16	nuclear RNA export factor 1 [Source:MGI Symbol;Acc:MGI:1858330]	Nxf1	-0.596493	2.38319e-27	3.25422e-26
ENSMUSG00000010110.18	syntaxin 5A [Source:MGI Symbol;Acc:MGI:1928483]	Stx5a	-0.741304	5.85446e-13	4.01376e-12
ENSMUSG00000010122.15	solute carrier family 47, member 1 [Source:MGI Symbol;Acc:MGI:1914723]	Slc47a1	1.81184	0.279002	0.415452
ENSMUSG00000010136.15	primary cilia formation [Source:MGI Symbol;Acc:MGI:1923670]	Pifo	0	1
ENSMUSG00000010142.13	tumor necrosis factor receptor superfamily, member 13b [Source:MGI Symbol;Acc:MGI:1889411]	Tnfrsf13b	0.402863	0.833372	0.895994
ENSMUSG00000010154.8	spire type actin nucleation factor 2 [Source:MGI Symbol;Acc:MGI:2446256]	Spire2	0.754026	3.05197e-16	2.52561e-15
ENSMUSG00000010175.14	prospero homeobox 1 [Source:MGI Symbol;Acc:MGI:97772]	Prox1	-0.934199	0.698064
ENSMUSG00000010205.12	ribonucleoprotein, PTB-binding 1 [Source:MGI Symbol;Acc:MGI:1919016]	Raver1
ENSMUSG00000010277.8	bridge-like lipid transfer protein family member 2 [Source:MGI Symbol;Acc:MGI:1919753]	Bltp2	0.452381	2.24144e-17	1.96176e-16
ENSMUSG00000010290.8	expressed sequence AI597479 [Source:MGI Symbol;Acc:MGI:2138299]	AI597479	0.155798	0.140285	0.239696
ENSMUSG00000010307.8	transmembrane protein 86A [Source:MGI Symbol;Acc:MGI:1915143]	Tmem86a	1.11746	7.35555e-10	4.03207e-09	yes
ENSMUSG00000010311.16	opticin [Source:MGI Symbol;Acc:MGI:2151113]	Optc	-4.00132	0.00346912	0.00896333		yes
ENSMUSG00000010342.17	testis expressed gene 14 [Source:MGI Symbol;Acc:MGI:1933227]	Tex14	0.306178	0.193605	0.310463
ENSMUSG00000010358.14	interferon-induced protein 35 [Source:MGI Symbol;Acc:MGI:1917360]	Ifi35	0.121823	0.444359	0.585705
ENSMUSG00000010362.10	RAD52 motif 1 [Source:MGI Symbol;Acc:MGI:1913849]	Rdm1	1.58533	7.25668e-20	7.21829e-19	yes
ENSMUSG00000010376.16	neural precursor cell expressed, developmentally down-regulated gene 8 [Source:MGI Symbol;Acc:MGI:97301]	Nedd8	0.5871	5.369e-13	3.68806e-12
ENSMUSG00000010392.9	golgi SNAP receptor complex member 1 [Source:MGI Symbol;Acc:MGI:1858260]	Gosr1	0.0809305	0.158355	0.264349
ENSMUSG00000010406.13	mitochondrial ribosomal protein L52 [Source:MGI Symbol;Acc:MGI:1916086]	Mrpl52	0.757083	2.01299e-08	9.797e-08
ENSMUSG00000010435.8	sperm acrosome associated 7 [Source:MGI Symbol;Acc:MGI:1925884]	Spaca7	1.90092	0.511418
ENSMUSG00000010453.13	KAT8 regulatory NSL complex subunit 3 [Source:MGI Symbol;Acc:MGI:1918055]	Kansl3	0.178768	0.0039089	0.00999756
ENSMUSG00000010461.17	EYA transcriptional coactivator and phosphatase 4 [Source:MGI Symbol;Acc:MGI:1337104]	Eya4	0.0887915	0.167331	0.276644
ENSMUSG00000010476.15	early B cell factor 3 [Source:MGI Symbol;Acc:MGI:894289]	Ebf3	0.303245	0.0496869	0.0994896
ENSMUSG00000010492.11	uridine-cytidine kinase 1-like 1, opposite strand [Source:MGI Symbol;Acc:MGI:3801877]	Uckl1os	1.76738	0.686459
ENSMUSG00000010505.17	myelin transcription factor 1 [Source:MGI Symbol;Acc:MGI:1100535]	Myt1	1.84246	0.294696	0.433364
ENSMUSG00000010517.8	Fas-associated factor 1 [Source:MGI Symbol;Acc:MGI:109419]	Faf1	-0.224324	0.0164692	0.0372704
ENSMUSG00000010529.7	predicted gene 266 [Source:MGI Symbol;Acc:MGI:2685112]	Gm266
ENSMUSG00000010538.15	TSSK6 activating co-chaperone [Source:MGI Symbol;Acc:MGI:1924177]	Tsacc	1.27258	3.59927e-08	1.71578e-07	yes
ENSMUSG00000010554.15	methyltransferase like 16 [Source:MGI Symbol;Acc:MGI:1914743]	Mettl16	0.364976	1.11799e-11	7.07524e-11
ENSMUSG00000010592.10	deleted in azoospermia-like [Source:MGI Symbol;Acc:MGI:1342328]	Dazl	2.4052	0.216816	0.339542
ENSMUSG00000010601.15	apolipoprotein L 7a [Source:MGI Symbol;Acc:MGI:1923011]	Apol7a	-0.00906449	0.977748	0.993548
ENSMUSG00000010607.9	phosphatidylinositol glycan anchor biosynthesis, class Y-like [Source:MGI Symbol;Acc:MGI:1913518]	Pigyl	-0.480578	1.38664e-05	5.08058e-05
ENSMUSG00000010608.16	RNA binding motif protein 25 [Source:MGI Symbol;Acc:MGI:1914289]	Rbm25	-0.304204	2.11896e-08	1.02975e-07
ENSMUSG00000010609.16	presenilin 2 [Source:MGI Symbol;Acc:MGI:109284]	Psen2	0.996025	0.00230382	0.00614383
ENSMUSG00000010651.5	acetyl-Coenzyme A acyltransferase 1B [Source:MGI Symbol;Acc:MGI:3605455]	Acaa1b
ENSMUSG00000010660.4	phospholipase C, delta 1 [Source:MGI Symbol;Acc:MGI:97614]	Plcd1	0.262335	0.18536	0.299864
ENSMUSG00000010663.6	fatty acid desaturase 1 [Source:MGI Symbol;Acc:MGI:1923517]	Fads1	-0.349473	1.62906e-12	1.08802e-11
ENSMUSG00000010721.16	limb region 1 [Source:MGI Symbol;Acc:MGI:1861746]	Lmbr1	0.533035	0.00228662	0.0061021
ENSMUSG00000010751.16	tumor necrosis factor receptor superfamily, member 22 [Source:MGI Symbol;Acc:MGI:1930270]	Tnfrsf22
ENSMUSG00000010755.18	cysteinyl-tRNA synthetase [Source:MGI Symbol;Acc:MGI:1351477]	Cars	0.234359	0.00778103	0.0187247
ENSMUSG00000010760.6	pleckstrin homology like domain, family A, member 2 [Source:MGI Symbol;Acc:MGI:1202307]	Phlda2	0	1
ENSMUSG00000010796.12	ankyrin repeat, SAM and basic leucine zipper domain containing 1 [Source:MGI Symbol;Acc:MGI:1921318]	Asz1	0.852555	0.831703
ENSMUSG00000010797.7	wingless-type MMTV integration site family, member 2 [Source:MGI Symbol;Acc:MGI:98954]	Wnt2	2.504	0.562738
ENSMUSG00000010803.14	gamma-aminobutyric acid (GABA) A receptor, subunit alpha 1 [Source:MGI Symbol;Acc:MGI:95613]	Gabra1	0.0071129	0.996471	0.999458
ENSMUSG00000010825.18	glutamate receptor, ionotropic, delta 2 (Grid2) interacting protein 1 [Source:MGI Symbol;Acc:MGI:2176213]	Grid2ip	-0.9342	0.683572	0.790138
ENSMUSG00000010830.9	KDEL (Lys-Asp-Glu-Leu) endoplasmic reticulum protein retention receptor 3 [Source:MGI Symbol;Acc:MGI:2145953]	Kdelr3	-1.39331	1.09279e-63	4.01061e-62		yes
ENSMUSG00000010841.14	CFAP97 domain containing 1 [Source:MGI Symbol;Acc:MGI:1922687]	Cfap97d1	0	1
ENSMUSG00000010911.13	APAF1 interacting protein [Source:MGI Symbol;Acc:MGI:1926788]	Apip	0.0160108	0.93094	0.963538
ENSMUSG00000010914.11	pyruvate dehydrogenase complex, component X [Source:MGI Symbol;Acc:MGI:1351627]	Pdhx	-0.101262	0.277992	0.414535
ENSMUSG00000010936.12	Vac14 homolog (S. cerevisiae) [Source:MGI Symbol;Acc:MGI:2157980]	Vac14	0.917943	5.02537e-33	8.49523e-32
ENSMUSG00000011008.14	mucolipin 2 [Source:MGI Symbol;Acc:MGI:1915529]	Mcoln2	-0.98224	0.472308	0.612325
ENSMUSG00000011034.7	solute carrier family 5 (sodium/glucose cotransporter), member 1 [Source:MGI Symbol;Acc:MGI:107678]	Slc5a1	-0.691956	0.649601	0.763203
ENSMUSG00000011096.18	AKT1 substrate 1 (proline-rich) [Source:MGI Symbol;Acc:MGI:1914855]	Akt1s1	0.568435	1.02916e-26	1.37395e-25
ENSMUSG00000011114.19	transforming growth factor beta regulated gene 1 [Source:MGI Symbol;Acc:MGI:1100877]	Tbrg1	-0.41046	5.86951e-08	2.74694e-07
ENSMUSG00000011118.5	pannexin 3 [Source:MGI Symbol;Acc:MGI:1918881]	Panx3	-3.67472	0.146683
ENSMUSG00000011148.15	adenylosuccinate synthetase like 1 [Source:MGI Symbol;Acc:MGI:87947]	Adssl1	1.15048	0.0694999	0.133257
ENSMUSG00000011154.18	cilia and flagella associated protein 161 [Source:MGI Symbol;Acc:MGI:1922806]	Cfap161	0.0460999	0.972062	0.991031
ENSMUSG00000011158.9	BRF1, RNA polymerase III transcription initiation factor 90 kDa subunit [Source:MGI Symbol;Acc:MGI:1919558]	Brf1	-0.151166	0.104727	0.187805
ENSMUSG00000011171.12	vasoactive intestinal peptide receptor 2 [Source:MGI Symbol;Acc:MGI:107166]	Vipr2	-0.851787	0.757832
ENSMUSG00000011179.9	ornithine decarboxylase, structural 1 [Source:MGI Symbol;Acc:MGI:97402]	Odc1	0.77219	5.70007e-14	4.15766e-13
ENSMUSG00000011254.17	tRNA-histidine guanylyltransferase 1-like (S. cerevisiae) [Source:MGI Symbol;Acc:MGI:1913878]	Thg1l	-0.305986	0.00275198	0.00723154
ENSMUSG00000011256.17	a disintegrin and metallopeptidase domain 19 (meltrin beta) [Source:MGI Symbol;Acc:MGI:105377]	Adam19	-4.93028	2.82951e-18	2.59132e-17		yes
ENSMUSG00000011257.20	poly(A) binding protein, cytoplasmic 4 [Source:MGI Symbol;Acc:MGI:2385206]	Pabpc4	0.323937	2.47242e-08	1.19242e-07
ENSMUSG00000011263.17	exocyst complex component 3-like 2 [Source:MGI Symbol;Acc:MGI:1921713]	Exoc3l2	-1.76906	0.211172	0.33261
ENSMUSG00000011267.9	zinc finger protein 296 [Source:MGI Symbol;Acc:MGI:1926956]	Zfp296	0.102077	0.835398	0.897399
ENSMUSG00000011305.12	perilipin 5 [Source:MGI Symbol;Acc:MGI:1914218]	Plin5	-0.704924	0.511555	0.647727
ENSMUSG00000011306.8	SURP and G patch domain containing 1 [Source:MGI Symbol;Acc:MGI:1917866]	Sugp1	-0.256968	0.000305947	0.000936287
ENSMUSG00000011349.6	doublesex and mab-3 related transcription factor like family C2 [Source:MGI Symbol;Acc:MGI:1918491]	Dmrtc2	0.989339	0.822388
ENSMUSG00000011350.16	predicted gene 5893 [Source:MGI Symbol;Acc:MGI:3645761]	Gm5893	-0.876458	0.784149
ENSMUSG00000011382.9	dihydrodiol dehydrogenase (dimeric) [Source:MGI Symbol;Acc:MGI:1919005]	Dhdh
ENSMUSG00000011427.17	zinc finger protein 790 [Source:MGI Symbol;Acc:MGI:1923431]	Zfp790	0.218462	0.0884881	0.163183
ENSMUSG00000011463.6	carboxypeptidase B1 (tissue) [Source:MGI Symbol;Acc:MGI:1923953]	Cpb1	-2.43592	0.573448
ENSMUSG00000011486.15	solute carrier family 25, member 41 [Source:MGI Symbol;Acc:MGI:2144215]	Slc25a41	-1.36656	0.461222	0.601667
ENSMUSG00000011589.10	fibronectin type 3 and SPRY domain-containing protein [Source:MGI Symbol;Acc:MGI:1934858]	Fsd1	-4.77902	4.90396e-15	3.80168e-14		yes
ENSMUSG00000011632.8	phospholipase A2 inhibitor and LY6/PLAUR domain containing [Source:MGI Symbol;Acc:MGI:3615324]	Pinlyp	2.15842	0.197767	0.315777
ENSMUSG00000011658.17	fuzzy planar cell polarity protein [Source:MGI Symbol;Acc:MGI:1917550]	Fuz	0.0942266	0.726919	0.82288
ENSMUSG00000011751.17	spectrin beta, non-erythrocytic 4 [Source:MGI Symbol;Acc:MGI:1890574]	Sptbn4	2.02288	1.1131e-06	4.59123e-06	yes
ENSMUSG00000011752.8	phosphoglycerate mutase 1 [Source:MGI Symbol;Acc:MGI:97552]	Pgam1	-0.436793	0.000428134	0.00127986
ENSMUSG00000011831.17	ecotropic viral integration site 5 [Source:MGI Symbol;Acc:MGI:104736]	Evi5	0.289454	2.10786e-05	7.55624e-05
ENSMUSG00000011832.17	ecotropic viral integration site 5 like [Source:MGI Symbol;Acc:MGI:2442167]	Evi5l	-0.345561	0.0648215	0.125468
ENSMUSG00000011837.5	small nuclear RNA activating complex, polypeptide 2 [Source:MGI Symbol;Acc:MGI:1914861]	Snapc2	-0.609231	1.489e-09	7.94172e-09
ENSMUSG00000011877.14	GIT ArfGAP 1 [Source:MGI Symbol;Acc:MGI:1927140]	Git1	-0.0324036	0.560246	0.68976
ENSMUSG00000011884.14	glycolipid transfer protein [Source:MGI Symbol;Acc:MGI:1929253]	Gltp	-0.306795	1.86078e-06	7.47833e-06
ENSMUSG00000011958.18	BCL2/adenovirus E1B interacting protein 2 [Source:MGI Symbol;Acc:MGI:109327]	Bnip2	0.0312493	0.56122	0.690681
ENSMUSG00000011960.13	cyclin T1 [Source:MGI Symbol;Acc:MGI:1328363]	Ccnt1	-0.0496575	0.329573	0.471177
ENSMUSG00000012017.5	scavenger receptor class F, member 2 [Source:MGI Symbol;Acc:MGI:1858430]	Scarf2	-0.644808	5.06825e-23	5.7812e-22
ENSMUSG00000012042.10	RIKEN cDNA 4930579F01 gene [Source:MGI Symbol;Acc:MGI:1914991]	4930579F01Rik	0.0275811	0.989552	0.998412
ENSMUSG00000012076.9	breast cancer metastasis-suppressor 1-like [Source:MGI Symbol;Acc:MGI:1196337]	Brms1l	0.0540146	0.437651	0.579766
ENSMUSG00000012114.18	mediator complex subunit 15 [Source:MGI Symbol;Acc:MGI:2137379]	Med15	-0.520065	6.43696e-18	5.81417e-17
ENSMUSG00000012117.14	dehydrodolichyl diphosphate synthase [Source:MGI Symbol;Acc:MGI:1914672]	Dhdds	-0.512804	1.12053e-08	5.56463e-08
ENSMUSG00000012123.18	crystallin beta-gamma domain containing 2 [Source:MGI Symbol;Acc:MGI:1334463]	Crybg2
ENSMUSG00000012126.17	UBX domain protein 11 [Source:MGI Symbol;Acc:MGI:1914836]	Ubxn11	0.293574	0.430227	0.572544
ENSMUSG00000012187.14	monoacylglycerol O-acyltransferase 1 [Source:MGI Symbol;Acc:MGI:1915643]	Mogat1	0.863323	0.76451
ENSMUSG00000012211.14	testis expressed gene 22 [Source:MGI Symbol;Acc:MGI:1922921]	Tex22	0.214668	0.761722	0.847372
ENSMUSG00000012282.3	wingless-type MMTV integration site family, member 8A [Source:MGI Symbol;Acc:MGI:107924]	Wnt8a	0.989359	0.809048
ENSMUSG00000012296.17	tight junction associated protein 1 [Source:MGI Symbol;Acc:MGI:1921344]	Tjap1	-0.449222	6.47443e-18	5.84534e-17
ENSMUSG00000012350.16	ets homologous factor [Source:MGI Symbol;Acc:MGI:1270840]	Ehf	0.0735608	0.96233	0.984927
ENSMUSG00000012396.13	Nanog homeobox [Source:MGI Symbol;Acc:MGI:1919200]	Nanog	-1.45379	0.00443541	0.0112106		yes
ENSMUSG00000012405.17	ribosomal protein L15 [Source:MGI Symbol;Acc:MGI:1913730]	Rpl15	0.300003	3.09503e-06	1.2147e-05
ENSMUSG00000012422.15	transmembrane protein 167 [Source:MGI Symbol;Acc:MGI:1913324]	Tmem167	-0.234575	7.27726e-05	0.000243666
ENSMUSG00000012428.10	STEAP family member 4 [Source:MGI Symbol;Acc:MGI:1923560]	Steap4	-0.852798	0.74085
ENSMUSG00000012429.10	M-phase specific PLK1 intereacting protein [Source:MGI Symbol;Acc:MGI:1913558]	Mplkip	-0.291012	0.00544849	0.0135338
ENSMUSG00000012443.5	kinesin family member 11 [Source:MGI Symbol;Acc:MGI:1098231]	Kif11	-0.556671	1.55722e-21	1.67377e-20
ENSMUSG00000012483.5	replication protein A3 [Source:MGI Symbol;Acc:MGI:1915490]	Rpa3	0.183573	0.203052	0.322288
ENSMUSG00000012519.15	mixed lineage kinase domain-like [Source:MGI Symbol;Acc:MGI:1921818]	Mlkl	0.682893	3.53947e-23	4.07266e-22
ENSMUSG00000012520.11	paired-like homeobox 2b [Source:MGI Symbol;Acc:MGI:1100882]	Phox2b	1.76737	0.686461
ENSMUSG00000012535.15	transportin 3 [Source:MGI Symbol;Acc:MGI:1196412]	Tnpo3	-0.227407	0.00258703	0.00683449
ENSMUSG00000012609.20	tubulin tyrosine ligase-like family, member 5 [Source:MGI Symbol;Acc:MGI:2443657]	Ttll5	-0.44479	1.11559e-06	4.60053e-06
ENSMUSG00000012640.17	zinc finger protein 715 [Source:MGI Symbol;Acc:MGI:1917180]	Zfp715	0.053616	0.653371	0.766172
ENSMUSG00000012705.17	resistin [Source:MGI Symbol;Acc:MGI:1888506]	Retn	-2.45766	0.254931
ENSMUSG00000012777.15	acid phosphatase 4 [Source:MGI Symbol;Acc:MGI:3644563]	Acp4
ENSMUSG00000012819.17	cadherin 23 (otocadherin) [Source:MGI Symbol;Acc:MGI:1890219]	Cdh23	-0.560842	0.239854	0.368783
ENSMUSG00000012848.16	ribosomal protein S5 [Source:MGI Symbol;Acc:MGI:1097682]	Rps5	0.394467	3.14312e-07	1.37242e-06
ENSMUSG00000012889.9	podocan-like 1 [Source:MGI Symbol;Acc:MGI:2685352]	Podnl1	-0.274927	1.86079e-05	6.71564e-05
ENSMUSG00000013033.17	adhesion G protein-coupled receptor L1 [Source:MGI Symbol;Acc:MGI:1929461]	Adgrl1	0.596534	0.00149706	0.00411463
ENSMUSG00000013076.18	angiomotin-like 1 [Source:MGI Symbol;Acc:MGI:1922973]	Amotl1	0.297528	4.01345e-06	1.55414e-05
ENSMUSG00000013083.10	RIKEN cDNA 2200002J24 gene [Source:MGI Symbol;Acc:MGI:1916397]	2200002J24Rik
ENSMUSG00000013089.16	ets variant 5 [Source:MGI Symbol;Acc:MGI:1096867]	Etv5	2.06105	8.52808e-55	2.55519e-53	yes
ENSMUSG00000013091.6	transmembrane protein 190 [Source:MGI Symbol;Acc:MGI:1925302]	Tmem190	-1.06276	0.0842019	0.156626
ENSMUSG00000013150.16	glucose-fructose oxidoreductase domain containing 2 [Source:MGI Symbol;Acc:MGI:1917825]	Gfod2	0.315822	7.18138e-06	2.71433e-05
ENSMUSG00000013155.11	enkurin domain containing 1 [Source:MGI Symbol;Acc:MGI:2142593]	Enkd1	0.55823	1.01749e-08	5.07202e-08
ENSMUSG00000013158.7	RIKEN cDNA 4933405L10 gene [Source:MGI Symbol;Acc:MGI:1918296]	4933405L10Rik	0.539442	0.479981	0.619162
ENSMUSG00000013160.8	ATPase, H+ transporting, lysosomal V0 subunit D1 [Source:MGI Symbol;Acc:MGI:1201778]	Atp6v0d1	0.369141	2.17278e-07	9.64511e-07
ENSMUSG00000013236.18	protein tyrosine phosphatase, receptor type, S [Source:MGI Symbol;Acc:MGI:97815]	Ptprs	-0.161075	0.0075335	0.01818
ENSMUSG00000013275.10	solute carrier family 41, member 1 [Source:MGI Symbol;Acc:MGI:2444823]	Slc41a1	0.267552	6.23981e-05	0.000210859
ENSMUSG00000013338.17	fer-1-like 4 (C. elegans) [Source:MGI Symbol;Acc:MGI:1921812]	Fer1l4	-0.124568	0.90874	0.946622
ENSMUSG00000013353.11	RIKEN cDNA 4931406B18 gene [Source:MGI Symbol;Acc:MGI:1921304]	4931406B18Rik
ENSMUSG00000013367.6	IgLON family member 5 [Source:MGI Symbol;Acc:MGI:2686277]	Iglon5	-3.15316	3.01895e-76	1.36718e-74		yes
ENSMUSG00000013415.10	insulin-like growth factor 2 mRNA binding protein 1 [Source:MGI Symbol;Acc:MGI:1890357]	Igf2bp1	-0.21805	1.86263e-05	6.72105e-05
ENSMUSG00000013418.9	beta-1,4-N-acetyl-galactosaminyl transferase 2 [Source:MGI Symbol;Acc:MGI:1342058]	B4galnt2	0.522109	0.0535093	0.10626
ENSMUSG00000013419.8	zinc finger protein 651 [Source:MGI Symbol;Acc:MGI:2670992]	Zfp651	0.151619	0.0413525	0.0847792
ENSMUSG00000013465.20	negative elongation factor complex member B [Source:MGI Symbol;Acc:MGI:1931035]	Nelfb	-0.325214	2.56204e-06	1.01704e-05
ENSMUSG00000013483.15	caspase recruitment domain family, member 14 [Source:MGI Symbol;Acc:MGI:2386258]	Card14	0.837767	0.599008	0.722859
ENSMUSG00000013495.16	transmembrane protein 175 [Source:MGI Symbol;Acc:MGI:1919642]	Tmem175	0.524718	1.09206e-05	4.04858e-05
ENSMUSG00000013523.14	brain enriched myelin associated protein 1 [Source:MGI Symbol;Acc:MGI:1924210]	Bcas1	3.1696	0.0262728	0.0566389
ENSMUSG00000013539.15	transport and golgi organization 2 [Source:MGI Symbol;Acc:MGI:101825]	Tango2	-0.968968	6.48765e-11	3.87239e-10
ENSMUSG00000013562.13	RIKEN cDNA 4833413E03 gene [Source:MGI Symbol;Acc:MGI:1925354]	4833413E03Rik	-0.934181	0.816871
ENSMUSG00000013584.6	aldehyde dehydrogenase family 1, subfamily A2 [Source:MGI Symbol;Acc:MGI:107928]	Aldh1a2	0.989367	0.772638
ENSMUSG00000013593.13	NADH:ubiquinone oxidoreductase core subunit S2 [Source:MGI Symbol;Acc:MGI:2385112]	Ndufs2	-0.0705666	0.516293	0.651739
ENSMUSG00000013611.15	sorting nexin 31 [Source:MGI Symbol;Acc:MGI:1913946]	Snx31	0.93679	0.470404	0.610418
ENSMUSG00000013622.16	all-trans retinoic acid induced differentiation factor [Source:MGI Symbol;Acc:MGI:1918918]	Atraid	0.935308	3.59903e-09	1.86126e-08
ENSMUSG00000013629.17	carbamoyl-phosphate synthetase 2, aspartate transcarbamylase, and dihydroorotase [Source:MGI Symbol;Acc:MGI:1916969]	Cad	0.197859	0.00113882	0.00320314
ENSMUSG00000013643.14	LY6/PLAUR domain containing 8 [Source:MGI Symbol;Acc:MGI:1917413]	Lypd8	0.892351	0.327775	0.469252
ENSMUSG00000013646.18	SH3 binding domain protein 5 like [Source:MGI Symbol;Acc:MGI:1933124]	Sh3bp5l	-0.500132	3.66921e-14	2.71343e-13
ENSMUSG00000013653.3	RIKEN cDNA 1810065E05 gene [Source:MGI Symbol;Acc:MGI:1917114]	1810065E05Rik	0.989356	0.822385
ENSMUSG00000013662.7	ATPase family, AAA domain containing 1 [Source:MGI Symbol;Acc:MGI:1915229]	Atad1	-0.396924	1.61119e-13	1.14449e-12
ENSMUSG00000013663.9	phosphatase and tensin homolog [Source:MGI Symbol;Acc:MGI:109583]	Pten	-0.0736109	0.217951	0.340974
ENSMUSG00000013668.10	RIKEN cDNA 4933402N03 gene [Source:MGI Symbol;Acc:MGI:1914681]	4933402N03Rik
ENSMUSG00000013698.13	proliferation and apoptosis adaptor protein 15A [Source:MGI Symbol;Acc:MGI:104799]	Pea15a	-0.387896	5.26264e-16	4.29739e-15
ENSMUSG00000013701.14	translocase of inner mitochondrial membrane 23 [Source:MGI Symbol;Acc:MGI:1858317]	Timm23	-0.230169	0.177319	0.289329
ENSMUSG00000013707.4	tumor necrosis factor, alpha-induced protein 8-like 2 [Source:MGI Symbol;Acc:MGI:1917019]	Tnfaip8l2	-1.177	0.167171	0.276426
ENSMUSG00000013736.17	tRNA nucleotidyl transferase, CCA-adding, 1 [Source:MGI Symbol;Acc:MGI:1917297]	Trnt1	0.230562	0.0391688	0.0808898
ENSMUSG00000013766.12	lymphocyte antigen 6 complex, locus G6E [Source:MGI Symbol;Acc:MGI:1917524]	Ly6g6e
ENSMUSG00000013787.16	euchromatic histone lysine N-methyltransferase 2 [Source:MGI Symbol;Acc:MGI:2148922]	Ehmt2	0.10871	0.0476359	0.0960354
ENSMUSG00000013822.8	ELF1 homolog, elongation factor 1 [Source:MGI Symbol;Acc:MGI:1913376]	Elof1	0.177974	0.022488	0.049254
ENSMUSG00000013833.16	mediator complex subunit 16 [Source:MGI Symbol;Acc:MGI:2158394]	Med16	-0.118775	0.255498	0.387585
ENSMUSG00000013846.11	ST3 beta-galactoside alpha-2,3-sialyltransferase 1 [Source:MGI Symbol;Acc:MGI:98304]	St3gal1	0.425024	7.17478e-05	0.00024052
ENSMUSG00000013858.15	transmembrane protein 259 [Source:MGI Symbol;Acc:MGI:2177957]	Tmem259	-0.219328	0.000248977	0.000771872
ENSMUSG00000013878.19	ring finger protein 170 [Source:MGI Symbol;Acc:MGI:1924983]	Rnf170	1.01574	0.330853	0.472596
ENSMUSG00000013921.16	CAP-GLY domain containing linker protein 3 [Source:MGI Symbol;Acc:MGI:1923936]	Clip3	-0.62789	7.38154e-09	3.72282e-08
ENSMUSG00000013928.14	RIKEN cDNA 1700020L13 gene [Source:MGI Symbol;Acc:MGI:1922879]	1700020L13Rik	0.781152	0.440017	0.582066
ENSMUSG00000013936.13	myosin, light polypeptide 2, regulatory, cardiac, slow [Source:MGI Symbol;Acc:MGI:97272]	Myl2
ENSMUSG00000013973.13	death effector domain-containing [Source:MGI Symbol;Acc:MGI:1333874]	Dedd	0.297985	0.0585502	0.114918
ENSMUSG00000013974.4	mast cell expressed membrane protein 1 [Source:MGI Symbol;Acc:MGI:1916439]	Mcemp1	0.878676	0.691956
ENSMUSG00000013997.11	nitrilase 1 [Source:MGI Symbol;Acc:MGI:1350916]	Nit1	-0.0339681	0.835025	0.897193
ENSMUSG00000014030.16	paired box 5 [Source:MGI Symbol;Acc:MGI:97489]	Pax5	0.786052	0.655826	0.767891
ENSMUSG00000014039.19	PR domain containing 15 [Source:MGI Symbol;Acc:MGI:1930121]	Prdm15	-0.103263	0.326709	0.468234
ENSMUSG00000014074.18	ring finger protein 168 [Source:MGI Symbol;Acc:MGI:1917488]	Rnf168	0.056726	0.31261	0.453459
ENSMUSG00000014075.16	dynein light chain Tctex-type 2B [Source:MGI Symbol;Acc:MGI:1913311]	Dynlt2b	0.258916	0.110541	0.196562
ENSMUSG00000014077.14	calcineurin-like EF hand protein 1 [Source:MGI Symbol;Acc:MGI:1927185]	Chp1	-1.21171	2.78286e-41	5.92108e-40		yes
ENSMUSG00000014104.13	seminal vesicle antigen-like 2 [Source:MGI Symbol;Acc:MGI:1934254]	Sval2	2.03442	0.640507
ENSMUSG00000014158.13	transient receptor potential cation channel, subfamily V, member 4 [Source:MGI Symbol;Acc:MGI:1926945]	Trpv4	-4.56313	2.73473e-26	3.59263e-25		yes
ENSMUSG00000014164.16	kelch-like 3 [Source:MGI Symbol;Acc:MGI:2445185]	Klhl3	0.358059	0.743474	0.834227
ENSMUSG00000014177.11	trans-golgi network vesicle protein 23B [Source:MGI Symbol;Acc:MGI:1914760]	Tvp23b	-0.165192	0.0809652	0.151589
ENSMUSG00000014195.17	DnaJ heat shock protein family (Hsp40) member C7 [Source:MGI Symbol;Acc:MGI:1928373]	Dnajc7	-0.333879	0.0264413	0.0569338
ENSMUSG00000014198.16	zinc finger protein 385C [Source:MGI Symbol;Acc:MGI:3608347]	Zfp385c	0.5001	0.713892	0.81308
ENSMUSG00000014226.11	calcyclin binding protein [Source:MGI Symbol;Acc:MGI:1270839]	Cacybp	-0.00615867	0.907421	0.945789
ENSMUSG00000014232.15	clusterin associated protein 1 [Source:MGI Symbol;Acc:MGI:1924029]	Cluap1	0.170619	0.352067	0.495267
ENSMUSG00000014243.6	zinc finger SWIM-type containing 7 [Source:MGI Symbol;Acc:MGI:1916997]	Zswim7	0.904371	1.06225e-07	4.85513e-07
ENSMUSG00000014245.9	phosphatidylinositol glycan anchor biosynthesis, class L [Source:MGI Symbol;Acc:MGI:2681271]	Pigl	-0.203723	0.0948751	0.172942
ENSMUSG00000014294.5	NADH:ubiquinone oxidoreductase subunit A2 [Source:MGI Symbol;Acc:MGI:1343103]	Ndufa2	0.306097	0.0964816	0.175304
ENSMUSG00000014301.14	presequence translocase-asssociated motor 16 [Source:MGI Symbol;Acc:MGI:1913699]	Pam16	0.806439	0.646755	0.760886
ENSMUSG00000014303.14	GLIS family zinc finger 2 [Source:MGI Symbol;Acc:MGI:1932535]	Glis2	0.125692	0.0421714	0.0863054
ENSMUSG00000014313.16	cytochrome c oxidase subunit 6C [Source:MGI Symbol;Acc:MGI:104614]	Cox6c	0.324591	0.00195114	0.00527093
ENSMUSG00000014329.15	BicC family RNA binding protein 1 [Source:MGI Symbol;Acc:MGI:1933388]	Bicc1	-0.582509	1.25709e-05	4.62739e-05
ENSMUSG00000014349.8	ubiquitin-conjugating enzyme E2Z [Source:MGI Symbol;Acc:MGI:1343160]	Ube2z	-0.0701605	0.0883619	0.162996
ENSMUSG00000014351.13	gastric inhibitory polypeptide [Source:MGI Symbol;Acc:MGI:107504]	Gip	2.91812	0.195109	0.312216
ENSMUSG00000014353.16	transmembrane protein 87B [Source:MGI Symbol;Acc:MGI:1919727]	Tmem87b	-0.116519	0.168754	0.278553
ENSMUSG00000014355.11	anaphase promoting complex subunit 1 [Source:MGI Symbol;Acc:MGI:103097]	Anapc1	0.499178	1.13426e-18	1.06344e-17
ENSMUSG00000014361.6	MER proto-oncogene tyrosine kinase [Source:MGI Symbol;Acc:MGI:96965]	Mertk	0.409789	0.321778	0.462949
ENSMUSG00000014402.16	tumor susceptibility gene 101 [Source:MGI Symbol;Acc:MGI:106581]	Tsg101	-0.010359	0.947366	0.975782
ENSMUSG00000014418.17	HPS5, biogenesis of lysosomal organelles complex 2 subunit 2 [Source:MGI Symbol;Acc:MGI:2180307]	Hps5	0.325152	0.00125108	0.00348561
ENSMUSG00000014426.10	mitogen-activated protein kinase kinase kinase 4 [Source:MGI Symbol;Acc:MGI:1346875]	Map3k4	-0.0975511	0.26061	0.393676
ENSMUSG00000014444.18	piezo-type mechanosensitive ion channel component 1 [Source:MGI Symbol;Acc:MGI:3603204]	Piezo1	0.439786	1.06011e-09	5.72536e-09
ENSMUSG00000014453.5	B lymphoid kinase [Source:MGI Symbol;Acc:MGI:88169]	Blk	0.901857	0.567733	0.696613
ENSMUSG00000014470.5	ring finger protein 166 [Source:MGI Symbol;Acc:MGI:1915968]	Rnf166	0.846213	3.41793e-26	4.48716e-25
ENSMUSG00000014496.9	ankyrin repeat domain 28 [Source:MGI Symbol;Acc:MGI:2145661]	Ankrd28	0.0541593	0.33908	0.481353
ENSMUSG00000014498.10	ankyrin repeat domain 52 [Source:MGI Symbol;Acc:MGI:2444029]	Ankrd52	-0.364281	4.06179e-05	0.000140112
ENSMUSG00000014503.16	polycystic kidney disease 2-like 2 [Source:MGI Symbol;Acc:MGI:1858231]	Pkd2l2	-0.667804	2.41139e-14	1.80352e-13
ENSMUSG00000014504.17	signal recognition particle 19 [Source:MGI Symbol;Acc:MGI:1913634]	Srp19	0.131898	0.131745	0.227191
ENSMUSG00000014529.10	transmembrane BAX inhibitor motif containing 7 [Source:MGI Symbol;Acc:MGI:1922305]	Tmbim7	0	1
ENSMUSG00000014542.4	C-type lectin domain family 4, member f [Source:MGI Symbol;Acc:MGI:1859834]	Clec4f
ENSMUSG00000014543.15	killer cell lectin-like receptor, subfamily A, member 17 [Source:MGI Symbol;Acc:MGI:2180674]	Klra17	3.28734	0.00312974	0.00815368	yes
ENSMUSG00000014547.11	WD repeat and FYVE domain containing 2 [Source:MGI Symbol;Acc:MGI:2442811]	Wdfy2	-0.0265899	0.749598	0.838668
ENSMUSG00000014550.15	rabenosyn, RAB effector [Source:MGI Symbol;Acc:MGI:1925537]	Rbsn	0.182238	0.00451307	0.0113865
ENSMUSG00000014551.9	mitochondrial ribosomal protein S25 [Source:MGI Symbol;Acc:MGI:1928140]	Mrps25	0.0426285	0.682585	0.78932
ENSMUSG00000014554.14	deoxyguanosine kinase [Source:MGI Symbol;Acc:MGI:1351602]	Dguok	0.521955	7.57494e-05	0.000253117
ENSMUSG00000014592.22	calmodulin binding transcription activator 1 [Source:MGI Symbol;Acc:MGI:2140230]	Camta1	-0.0495936	0.676653	0.784897
ENSMUSG00000014599.11	colony stimulating factor 1 (macrophage) [Source:MGI Symbol;Acc:MGI:1339753]	Csf1	0.372603	1.62012e-23	1.89398e-22
ENSMUSG00000014601.14	striatin interacting protein 1 [Source:MGI Symbol;Acc:MGI:2443884]	Strip1	0.107964	0.18095	0.294183
ENSMUSG00000014602.16	kinesin family member 1A [Source:MGI Symbol;Acc:MGI:108391]	Kif1a	0.0262355	0.985884	0.997775
ENSMUSG00000014603.4	aristaless-like homeobox 3 [Source:MGI Symbol;Acc:MGI:1277097]	Alx3	0.751068	0.669685
ENSMUSG00000014606.15	solute carrier family 25 (mitochondrial carrier oxoglutarate carrier), member 11 [Source:MGI Symbol;Acc:MGI:1915113]	Slc25a11	0.00960763	0.905651	0.944393
ENSMUSG00000014609.17	cholinergic receptor, nicotinic, epsilon polypeptide [Source:MGI Symbol;Acc:MGI:87894]	Chrne	0.0275769	0.994014
ENSMUSG00000014633.16	COX assembly mitochondrial protein 2 [Source:MGI Symbol;Acc:MGI:1913781]	Cmc2	0.791182	4.87765e-15	3.78277e-14
ENSMUSG00000014668.16	checkpoint with forkhead and ring finger domains [Source:MGI Symbol;Acc:MGI:2444898]	Chfr	0.151872	0.349371	0.492386
ENSMUSG00000014686.9	CEA cell adhesion molecule 16 [Source:MGI Symbol;Acc:MGI:2685615]	Ceacam16	-0.81767	0.851646
ENSMUSG00000014704.11	homeobox A2 [Source:MGI Symbol;Acc:MGI:96174]	Hoxa2	-0.243103	0.138512	0.237098
ENSMUSG00000014725.17	a disintegrin and metallopeptidase domain 28 [Source:MGI Symbol;Acc:MGI:105988]	Adam28	-1.06278	0.648589
ENSMUSG00000014747.7	ankyrin repeat domain 53 [Source:MGI Symbol;Acc:MGI:1922555]	Ankrd53	-0.567917	0.0863114	0.159885
ENSMUSG00000014748.14	testis expressed gene 261 [Source:MGI Symbol;Acc:MGI:1096575]	Tex261	0.518073	6.25756e-20	6.24333e-19
ENSMUSG00000014763.9	family with sequence similarity 120, member B [Source:MGI Symbol;Acc:MGI:1914794]	Fam120b	-0.198795	0.00565062	0.0139954
ENSMUSG00000014767.18	TATA box binding protein [Source:MGI Symbol;Acc:MGI:101838]	Tbp	0.244543	0.0112142	0.0262632
ENSMUSG00000014769.11	proteasome (prosome, macropain) subunit, beta type 1 [Source:MGI Symbol;Acc:MGI:104884]	Psmb1	0.46963	4.3795e-08	2.06874e-07
ENSMUSG00000014771.14	programmed cell death 2 [Source:MGI Symbol;Acc:MGI:104643]	Pdcd2
ENSMUSG00000014773.14	delta like canonical Notch ligand 1 [Source:MGI Symbol;Acc:MGI:104659]	Dll1	-0.687168	0.700305	0.802526
ENSMUSG00000014776.8	nucleolar protein 3 (apoptosis repressor with CARD domain) [Source:MGI Symbol;Acc:MGI:1925938]	Nol3	-0.00666187	0.99248	0.998743
ENSMUSG00000014778.11	formin homology 2 domain containing 1 [Source:MGI Symbol;Acc:MGI:2679008]	Fhod1	0.59109	8.76224e-06	3.28168e-05
ENSMUSG00000014782.17	pleckstrin homology domain containing, family G (with RhoGef domain) member 4 [Source:MGI Symbol;Acc:MGI:2142544]	Plekhg4	-0.7316	1.02516e-06	4.24982e-06
ENSMUSG00000014786.9	solute carrier family 9 (sodium/hydrogen exchanger), member 5 [Source:MGI Symbol;Acc:MGI:2685542]	Slc9a5	1.14176	8.36933e-84	4.41851e-82	yes
ENSMUSG00000014791.11	engulfment and cell motility 3 [Source:MGI Symbol;Acc:MGI:2679007]	Elmo3	0.563692	0.000489324	0.00145005
ENSMUSG00000014813.10	stanniocalcin 1 [Source:MGI Symbol;Acc:MGI:109131]	Stc1	6.8931	5.632e-08	2.64267e-07	yes
ENSMUSG00000014837.16	RIKEN cDNA 4931428F04 gene [Source:MGI Symbol;Acc:MGI:1921606]	4931428F04Rik	0.861262	2.00677e-27	2.75738e-26
ENSMUSG00000014846.13	tubulin polymerization-promoting protein family member 3 [Source:MGI Symbol;Acc:MGI:1915221]	Tppp3	0.339399	0.107734	0.192333
ENSMUSG00000014850.16	mutS homolog 3 [Source:MGI Symbol;Acc:MGI:109519]	Msh3	0.353804	0.00700175	0.0170049
ENSMUSG00000014852.17	a disintegrin-like and metallopeptidase (reprolysin type) with thrombospondin type 1 motif, 13 [Source:MGI Symbol;Acc:MGI:2685556]	Adamts13	1.03732	0.688096
ENSMUSG00000014856.13	transmembrane protein 208 [Source:MGI Symbol;Acc:MGI:1913570]	Tmem208	0.209014	0.116546	0.205373
ENSMUSG00000014859.10	E2F transcription factor 4 [Source:MGI Symbol;Acc:MGI:103012]	E2f4	0.669689	1.39019e-46	3.43976e-45
ENSMUSG00000014867.10	surfeit gene 4 [Source:MGI Symbol;Acc:MGI:98445]	Surf4	-0.704804	5.87446e-61	2.01025e-59
ENSMUSG00000014873.16	surfeit gene 2 [Source:MGI Symbol;Acc:MGI:98444]	Surf2	-0.014862	0.870911	0.919678
ENSMUSG00000014905.5	DnaJ heat shock protein family (Hsp40) member B9 [Source:MGI Symbol;Acc:MGI:1351618]	Dnajb9	-0.457846	0.0209913	0.0463461
ENSMUSG00000014907.11	nuclear assembly factor 1 ribonucleoprotein [Source:MGI Symbol;Acc:MGI:2682306]	Naf1	0.0345534	0.517057	0.652559
ENSMUSG00000014932.16	YES proto-oncogene 1, Src family tyrosine kinase [Source:MGI Symbol;Acc:MGI:99147]	Yes1	0.409107	7.86036e-07	3.29308e-06
ENSMUSG00000014956.16	protein phosphatase 1 catalytic subunit beta [Source:MGI Symbol;Acc:MGI:104871]	Ppp1cb	0.10118	0.0242055	0.0526479
ENSMUSG00000014959.13	golgi reassembly stacking protein 2 [Source:MGI Symbol;Acc:MGI:2135962]	Gorasp2	-0.503148	1.10638e-19	1.09501e-18
ENSMUSG00000014980.15	tRNA splicing endonuclease subunit 15 [Source:MGI Symbol;Acc:MGI:1913887]	Tsen15	-0.142572	0.19324	0.310054
ENSMUSG00000015001.18	otoconin 90 [Source:MGI Symbol;Acc:MGI:1313269]	Oc90	2.53273	0.128888	0.223138
ENSMUSG00000015002.19	EFR3 homolog A [Source:MGI Symbol;Acc:MGI:1923990]	Efr3a	0.555077	1.00714e-25	1.29551e-24
ENSMUSG00000015013.10	trafficking protein particle complex 2L [Source:MGI Symbol;Acc:MGI:1916295]	Trappc2l	0.7574	1.87824e-07	8.37153e-07
ENSMUSG00000015016.9	acyl-CoA synthetase family member 3 [Source:MGI Symbol;Acc:MGI:2182591]	Acsf3	-0.237398	0.0505719	0.101077
ENSMUSG00000015023.8	DEAD box helicase 19a [Source:MGI Symbol;Acc:MGI:99526]	Ddx19a	0.424174	1.14253e-11	7.2282e-11
ENSMUSG00000015027.12	galactosamine (N-acetyl)-6-sulfate sulfatase [Source:MGI Symbol;Acc:MGI:1355303]	Galns	0.000230812	0.998694	0.999757
ENSMUSG00000015053.15	GATA binding protein 2 [Source:MGI Symbol;Acc:MGI:95662]	Gata2	1.06789	2.7302e-18	2.50152e-17	yes
ENSMUSG00000015083.12	complement component 8, gamma polypeptide [Source:MGI Symbol;Acc:MGI:88237]	C8g	0.947534	0.0954449	0.173756
ENSMUSG00000015085.9	ectonucleoside triphosphate diphosphohydrolase 2 [Source:MGI Symbol;Acc:MGI:1096863]	Entpd2	1.86286	0.40168
ENSMUSG00000015087.15	RAB, member RAS oncogene family-like 6 [Source:MGI Symbol;Acc:MGI:2442633]	Rabl6	-0.0113404	0.866869	0.917618
ENSMUSG00000015090.14	prostaglandin D2 synthase (brain) [Source:MGI Symbol;Acc:MGI:99261]	Ptgds	1.08018	0.542833	0.675645
ENSMUSG00000015092.10	endothelial differentiation-related factor 1 [Source:MGI Symbol;Acc:MGI:1891227]	Edf1	-0.404558	0.000761485	0.00219529
ENSMUSG00000015093.16	chloride intracellular channel 3 [Source:MGI Symbol;Acc:MGI:1916704]	Clic3
ENSMUSG00000015094.17	neural proliferation, differentiation and control 1 [Source:MGI Symbol;Acc:MGI:1099802]	Npdc1	-1.37243	6.0244e-49	1.57358e-47		yes
ENSMUSG00000015095.13	F-box and WD-40 domain protein 5 [Source:MGI Symbol;Acc:MGI:1354731]	Fbxw5	-0.191935	0.0136097	0.0313819
ENSMUSG00000015112.16	solute carrier family 25 (mitochondrial carrier, adenine nucleotide translocator), member 13 [Source:MGI Symbol;Acc:MGI:1354721]	Slc25a13	0.600042	2.66169e-08	1.28121e-07
ENSMUSG00000015120.16	ubiquitin-conjugating enzyme E2I [Source:MGI Symbol;Acc:MGI:107365]	Ube2i	-0.140472	0.0159351	0.036182
ENSMUSG00000015126.10	TSR3 20S rRNA accumulation [Source:MGI Symbol;Acc:MGI:1915577]	Tsr3	0.207765	0.0508569	0.101534
ENSMUSG00000015127.15	unkempt family like zinc finger [Source:MGI Symbol;Acc:MGI:1921404]	Unkl	0.543484	0.000134795	0.000433828
ENSMUSG00000015133.18	leucine-rich repeat kinase 1 [Source:MGI Symbol;Acc:MGI:2142227]	Lrrk1	-0.554623	3.69815e-15	2.89073e-14
ENSMUSG00000015134.16	aldehyde dehydrogenase family 1, subfamily A3 [Source:MGI Symbol;Acc:MGI:1861722]	Aldh1a3	-1.2241	0.117862	0.207211
ENSMUSG00000015143.16	actinin, alpha 1 [Source:MGI Symbol;Acc:MGI:2137706]	Actn1	-0.567395	4.88193e-28	6.92981e-27
ENSMUSG00000015149.15	sirtuin 2 [Source:MGI Symbol;Acc:MGI:1927664]	Sirt2	-0.14935	0.216632	0.339342
ENSMUSG00000015165.17	heterogeneous nuclear ribonucleoprotein L [Source:MGI Symbol;Acc:MGI:104816]	Hnrnpl	0.0686224	0.048232	0.0970984
ENSMUSG00000015176.12	nucleolar and coiled-body phosphoprotein 1 [Source:MGI Symbol;Acc:MGI:1918019]	Nolc1	0.276543	5.00007e-07	2.1374e-06
ENSMUSG00000015189.13	CAS1 domain containing 1 [Source:MGI Symbol;Acc:MGI:2384865]	Casd1	0.303402	0.0025187	0.00666646
ENSMUSG00000015202.14	Cnksr family member 3 [Source:MGI Symbol;Acc:MGI:2674130]	Cnksr3	0.489019	8.4328e-05	0.000279747
ENSMUSG00000015214.15	myotubularin related protein 1 [Source:MGI Symbol;Acc:MGI:1858271]	Mtmr1	-0.710767	9.72345e-16	7.84912e-15
ENSMUSG00000015217.12	high mobility group box 3 [Source:MGI Symbol;Acc:MGI:1098219]	Hmgb3	-1.17305	5.07635e-24	6.04539e-23		yes
ENSMUSG00000015222.19	microtubule-associated protein 2 [Source:MGI Symbol;Acc:MGI:97175]	Map2	0.124	0.189474	0.305277
ENSMUSG00000015224.11	cytochrome P450, family 2, subfamily j, polypeptide 9 [Source:MGI Symbol;Acc:MGI:1921769]	Cyp2j9	-1.82705	0.471631
ENSMUSG00000015242.15	nipsnap homolog 3A [Source:MGI Symbol;Acc:MGI:1920648]	Nipsnap3a	-0.934189	0.832137
ENSMUSG00000015243.5	ATP-binding cassette, sub-family A (ABC1), member 1 [Source:MGI Symbol;Acc:MGI:99607]	Abca1	6.21447	4.46716e-34	7.85433e-33	yes
ENSMUSG00000015247.11	nipsnap homolog 3B [Source:MGI Symbol;Acc:MGI:1913786]	Nipsnap3b	-0.246836	0.0499507	0.0999745
ENSMUSG00000015289.5	L antigen family, member 3 [Source:MGI Symbol;Acc:MGI:1913442]	Lage3	-0.220124	0.0114018	0.0266646
ENSMUSG00000015290.16	ubiquitin-like 4A [Source:MGI Symbol;Acc:MGI:95049]	Ubl4a	-0.103644	0.209259	0.330175
ENSMUSG00000015291.11	guanosine diphosphate (GDP) dissociation inhibitor 1 [Source:MGI Symbol;Acc:MGI:99846]	Gdi1	-0.901905	1.83794e-40	3.83212e-39
ENSMUSG00000015305.7	SAM and SH3 domain containing 1 [Source:MGI Symbol;Acc:MGI:1917347]	Sash1	2.18518	9.51112e-07	3.95362e-06	yes
ENSMUSG00000015312.10	growth arrest and DNA-damage-inducible 45 beta [Source:MGI Symbol;Acc:MGI:107776]	Gadd45b	-1.26983	5.43839e-58	1.76323e-56		yes
ENSMUSG00000015314.11	SLAM family member 6 [Source:MGI Symbol;Acc:MGI:1353620]	Slamf6	-3.181	0.280335
ENSMUSG00000015316.12	signaling lymphocytic activation molecule family member 1 [Source:MGI Symbol;Acc:MGI:1351314]	Slamf1	-0.963947	0.615671	0.736842
ENSMUSG00000015335.17	zinc finger, DHHC domain containing 12 [Source:MGI Symbol;Acc:MGI:1913470]	Zdhhc12	-0.60505	8.61561e-10	4.69802e-09
ENSMUSG00000015337.6	endonuclease G [Source:MGI Symbol;Acc:MGI:1261433]	Endog	-1.4343	0.000110082	0.000359326		yes
ENSMUSG00000015340.11	cytochrome b-245, beta polypeptide [Source:MGI Symbol;Acc:MGI:88574]	Cybb	-4.17399	1.84595e-09	9.7874e-09		yes
ENSMUSG00000015341.18	golgi autoantigen, golgin subfamily a, 7 [Source:MGI Symbol;Acc:MGI:1931029]	Golga7	0.466199	1.53306e-12	1.02542e-11
ENSMUSG00000015342.7	X-linked Kx blood group [Source:MGI Symbol;Acc:MGI:103569]	Xk	-8.54188	1.16665e-12	7.85657e-12		yes
ENSMUSG00000015354.9	procollagen C-endopeptidase enhancer 2 [Source:MGI Symbol;Acc:MGI:1923727]	Pcolce2	-0.880894	5.34164e-25	6.6043e-24
ENSMUSG00000015355.14	CD48 antigen [Source:MGI Symbol;Acc:MGI:88339]	Cd48	-1.85164	0.52715
ENSMUSG00000015357.11	caseinolytic mitochondrial matrix peptidase chaperone subunit [Source:MGI Symbol;Acc:MGI:1346017]	Clpx	0.243756	0.00395443	0.0101048
ENSMUSG00000015363.14	TraB domain containing [Source:MGI Symbol;Acc:MGI:1915226]	Trabd	0.475382	8.7769e-15	6.72748e-14
ENSMUSG00000015365.16	Mov10 like RISC complex RNA helicase 1 [Source:MGI Symbol;Acc:MGI:1891384]	Mov10l1	1.75233	0.215964	0.338497
ENSMUSG00000015377.11	DENN/MADD domain containing 6B [Source:MGI Symbol;Acc:MGI:1916690]	Dennd6b	0.0302725	0.815761	0.883793
ENSMUSG00000015396.5	CD83 antigen [Source:MGI Symbol;Acc:MGI:1328316]	Cd83	0.989348	0.822386
ENSMUSG00000015401.13	collectrin, amino acid transport regulator [Source:MGI Symbol;Acc:MGI:1926234]	Cltrn	0.989359	0.805072
ENSMUSG00000015405.16	angiotensin I converting enzyme (peptidyl-dipeptidase A) 2 [Source:MGI Symbol;Acc:MGI:1917258]	Ace2	1.8145	0.64884
ENSMUSG00000015437.6	granzyme B [Source:MGI Symbol;Acc:MGI:109267]	Gzmb	-0.934189	0.832137
ENSMUSG00000015441.5	granzyme F [Source:MGI Symbol;Acc:MGI:109254]	Gzmf
ENSMUSG00000015443.10	granzyme N [Source:MGI Symbol;Acc:MGI:2675494]	Gzmn
ENSMUSG00000015451.17	complement component 4A (Rodgers blood group) [Source:MGI Symbol;Acc:MGI:98320]	C4a	-1.07073	0.00202015	0.00544395		yes
ENSMUSG00000015452.15	advanced glycosylation end product-specific receptor [Source:MGI Symbol;Acc:MGI:893592]	Ager	-0.739013	0.0569773	0.112199
ENSMUSG00000015461.16	activating transcription factor 6 beta [Source:MGI Symbol;Acc:MGI:105121]	Atf6b	0.498975	4.55468e-10	2.54189e-09
ENSMUSG00000015467.15	EGF-like domain 8 [Source:MGI Symbol;Acc:MGI:1932094]	Egfl8	0.688669	0.278865	0.415342
ENSMUSG00000015468.15	notch 4 [Source:MGI Symbol;Acc:MGI:107471]	Notch4	-0.338183	0.475149	0.614919
ENSMUSG00000015474.17	palmitoyl-protein thioesterase 2 [Source:MGI Symbol;Acc:MGI:1860075]	Ppt2	3.17071	0.113317	0.200686
ENSMUSG00000015476.7	proline-rich transmembrane protein 1 [Source:MGI Symbol;Acc:MGI:1932118]	Prrt1	0.32658	0.802223	0.874215
ENSMUSG00000015478.14	ring finger protein 5 [Source:MGI Symbol;Acc:MGI:1860076]	Rnf5	-0.0967369	0.410538	0.554222
ENSMUSG00000015484.4	family with sequence similarity 163, member A [Source:MGI Symbol;Acc:MGI:3618859]	Fam163a	-0.917457	0.539535	0.672461
ENSMUSG00000015488.15	calcium channel flower domain containing 1 [Source:MGI Symbol;Acc:MGI:1924317]	Cacfd1	-0.154136	0.0552795	0.109215
ENSMUSG00000015501.11	human immunodeficiency virus type I enhancer binding protein 2 [Source:MGI Symbol;Acc:MGI:1338076]	Hivep2	0.190973	0.132398	0.228175
ENSMUSG00000015519.13	RIKEN cDNA 2310057J18 gene [Source:MGI Symbol;Acc:MGI:1914969]	2310057J18Rik
ENSMUSG00000015522.19	aryl hydrocarbon receptor nuclear translocator [Source:MGI Symbol;Acc:MGI:88071]	Arnt	-0.223107	0.000968249	0.00274567
ENSMUSG00000015533.10	integrin alpha 2 [Source:MGI Symbol;Acc:MGI:96600]	Itga2	2.48417	0.000156289	0.000498855	yes
ENSMUSG00000015536.15	molybdenum cofactor synthesis 2 [Source:MGI Symbol;Acc:MGI:1336894]	Mocs2	0.129208	0.25527	0.387285
ENSMUSG00000015542.18	N-acetyltransferase 9 (GCN5-related, putative) [Source:MGI Symbol;Acc:MGI:1913426]	Nat9	0.669378	1.00448e-05	3.73792e-05
ENSMUSG00000015568.17	lipoprotein lipase [Source:MGI Symbol;Acc:MGI:96820]	Lpl	-7.51033	3.03418e-29	4.49773e-28		yes
ENSMUSG00000015575.16	ATPase, H+ transporting, lysosomal V0 subunit E [Source:MGI Symbol;Acc:MGI:1328318]	Atp6v0e	-0.328546	0.00108375	0.00305739
ENSMUSG00000015579.6	NK2 homeobox 5 [Source:MGI Symbol;Acc:MGI:97350]	Nkx2-5	0.43765	0.697366	0.800505
ENSMUSG00000015597.18	zinc finger protein 318 [Source:MGI Symbol;Acc:MGI:1889348]	Zfp318	0.00347924	0.961014	0.984306
ENSMUSG00000015599.10	tau tubulin kinase 1 [Source:MGI Symbol;Acc:MGI:2147036]	Ttbk1	-0.174674	0.892437	0.93481
ENSMUSG00000015605.7	serum response factor [Source:MGI Symbol;Acc:MGI:106658]	Srf	0.0279948	0.552237	0.683545
ENSMUSG00000015619.11	GATA binding protein 3 [Source:MGI Symbol;Acc:MGI:95663]	Gata3	-2.51455	6.44071e-39	1.28586e-37		yes
ENSMUSG00000015627.6	GATA binding protein 5 [Source:MGI Symbol;Acc:MGI:109497]	Gata5	0.0275611	0.995011
ENSMUSG00000015647.10	laminin, alpha 5 [Source:MGI Symbol;Acc:MGI:105382]	Lama5	-4.99575	6.50554e-128	6.65554e-126		yes
ENSMUSG00000015652.10	six transmembrane epithelial antigen of the prostate 1 [Source:MGI Symbol;Acc:MGI:1917608]	Steap1	0.796354	2.7439e-17	2.38882e-16
ENSMUSG00000015653.14	six transmembrane epithelial antigen of prostate 2 [Source:MGI Symbol;Acc:MGI:1921301]	Steap2	0.539189	1.9558e-17	1.71708e-16
ENSMUSG00000015656.18	heat shock protein 8 [Source:MGI Symbol;Acc:MGI:105384]	Hspa8	-0.344844	0.000248024	0.00076916
ENSMUSG00000015659.13	serine active site containing 1 [Source:MGI Symbol;Acc:MGI:2447813]	Serac1	-0.128258	0.467825	0.60803
ENSMUSG00000015665.9	acyl-CoA wax alcohol acyltransferase 1 [Source:MGI Symbol;Acc:MGI:3588200]	Awat1	-0.934189	0.832137
ENSMUSG00000015668.14	PDZ domain containing 11 [Source:MGI Symbol;Acc:MGI:1919871]	Pdzd11	0.0897003	0.445461	0.586806
ENSMUSG00000015671.12	proteasome subunit alpha 2 [Source:MGI Symbol;Acc:MGI:104885]	Psma2	-0.441683	4.74947e-05	0.000162696
ENSMUSG00000015672.5	mitochondrial ribosomal protein L32 [Source:MGI Symbol;Acc:MGI:2137226]	Mrpl32	-0.414636	0.000312765	0.000955079
ENSMUSG00000015697.15	SET domain, bifurcated 1 [Source:MGI Symbol;Acc:MGI:1934229]	Setdb1	0.413076	2.56451e-12	1.68507e-11
ENSMUSG00000015702.14	annexin A9 [Source:MGI Symbol;Acc:MGI:1923711]	Anxa9	0.20101	0.506385	0.643284
ENSMUSG00000015709.10	aryl hydrocarbon receptor nuclear translocator 2 [Source:MGI Symbol;Acc:MGI:107188]	Arnt2	-3.24196	2.4531e-68	9.86487e-67		yes
ENSMUSG00000015711.9	prune exopolyphosphatase [Source:MGI Symbol;Acc:MGI:1925152]	Prune1	-0.388029	0.000581725	0.00170367
ENSMUSG00000015714.12	ceramide synthase 2 [Source:MGI Symbol;Acc:MGI:1924143]	Cers2	0.446192	1.52345e-12	1.01968e-11
ENSMUSG00000015721.19	NLR family, pyrin domain containing 5 [Source:MGI Symbol;Acc:MGI:1345193]	Nlrp5	2.62034	0.480988
ENSMUSG00000015733.14	capping actin protein of muscle Z-line subunit alpha 2 [Source:MGI Symbol;Acc:MGI:106222]	Capza2	-0.213759	3.72135e-06	1.44898e-05
ENSMUSG00000015745.10	pleckstrin homology domain containing, family O member 1 [Source:MGI Symbol;Acc:MGI:1914470]	Plekho1	-1.25602	5.30587e-36	9.88343e-35		yes
ENSMUSG00000015747.6	vacuolar protein sorting 45 [Source:MGI Symbol;Acc:MGI:891965]	Vps45	0.0713737	0.63655	0.753428
ENSMUSG00000015748.14	pre-mRNA processing factor 3 [Source:MGI Symbol;Acc:MGI:1918017]	Prpf3	0.145827	0.0442404	0.0900265
ENSMUSG00000015749.13	acidic (leucine-rich) nuclear phosphoprotein 32 family, member E [Source:MGI Symbol;Acc:MGI:1913721]	Anp32e	-0.103573	0.0366021	0.076203
ENSMUSG00000015750.16	aph1 homolog A, gamma secretase subunit [Source:MGI Symbol;Acc:MGI:2385110]	Aph1a	-0.0929219	0.472706	0.612681
ENSMUSG00000015755.17	TGF-beta activated kinase 1/MAP3K7 binding protein 2 [Source:MGI Symbol;Acc:MGI:1915902]	Tab2	-0.611577	1.89683e-37	3.65394e-36
ENSMUSG00000015757.11	peptidylprolyl isomerase (cyclophilin)-like 4 [Source:MGI Symbol;Acc:MGI:1914668]	Ppil4	-0.620961	1.47937e-18	1.37783e-17
ENSMUSG00000015759.12	cornichon family AMPA receptor auxiliary protein 1 [Source:MGI Symbol;Acc:MGI:1277202]	Cnih1	0.213096	0.00788409	0.0189543
ENSMUSG00000015766.15	epidermal growth factor receptor pathway substrate 8 [Source:MGI Symbol;Acc:MGI:104684]	Eps8	0.886675	2.31191e-39	4.65803e-38
ENSMUSG00000015776.13	mediator complex subunit 22 [Source:MGI Symbol;Acc:MGI:98446]	Med22	-0.282679	5.92977e-09	3.0145e-08
ENSMUSG00000015787.16	ABO blood group (transferase A, alpha 1-3-N-acetylgalactosaminyltransferase, transferase B, alpha 1-3-galactosyltransferase) [Source:MGI Symbol;Acc:MGI:2135738]	Abo	1.04342	0.595235
ENSMUSG00000015790.17	surfeit gene 1 [Source:MGI Symbol;Acc:MGI:98443]	Surf1	-0.389007	0.0227412	0.04977
ENSMUSG00000015804.15	mediator complex subunit 28 [Source:MGI Symbol;Acc:MGI:1914249]	Med28	0.464277	1.60277e-07	7.19571e-07
ENSMUSG00000015806.13	quinoid dihydropteridine reductase [Source:MGI Symbol;Acc:MGI:97836]	Qdpr	2.30592	9.28157e-85	4.96652e-83	yes
ENSMUSG00000015812.9	gonadotropin releasing hormone 1 [Source:MGI Symbol;Acc:MGI:95789]	Gnrh1	0.412228	0.137096	0.234999
ENSMUSG00000015829.14	tenascin R [Source:MGI Symbol;Acc:MGI:99516]	Tnr	-0.296575	0.66464	0.774877
ENSMUSG00000015837.16	sequestosome 1 [Source:MGI Symbol;Acc:MGI:107931]	Sqstm1	-0.252336	8.95448e-07	3.73245e-06
ENSMUSG00000015839.7	nuclear factor, erythroid derived 2, like 2 [Source:MGI Symbol;Acc:MGI:108420]	Nfe2l2	0.828315	8.52353e-36	1.57582e-34
ENSMUSG00000015843.11	retinoid X receptor gamma [Source:MGI Symbol;Acc:MGI:98216]	Rxrg	0.0275611	0.995011
ENSMUSG00000015846.16	retinoid X receptor alpha [Source:MGI Symbol;Acc:MGI:98214]	Rxra	0.788568	4.58372e-41	9.70048e-40
ENSMUSG00000015850.12	ADAMTS-like 4 [Source:MGI Symbol;Acc:MGI:2389008]	Adamtsl4	-1.15051	1.57675e-18	1.46508e-17		yes
ENSMUSG00000015852.14	Fc receptor-like S, scavenger receptor [Source:MGI Symbol;Acc:MGI:1933397]	Fcrls
ENSMUSG00000015854.8	CD5 antigen-like [Source:MGI Symbol;Acc:MGI:1334419]	Cd5l
ENSMUSG00000015869.18	phosphoribosyl pyrophosphate synthetase-associated protein 1 [Source:MGI Symbol;Acc:MGI:1915013]	Prpsap1	-0.0522374	0.449741	0.591102
ENSMUSG00000015879.9	family with sequence similarity 184, member B [Source:MGI Symbol;Acc:MGI:2442958]	Fam184b	-0.0771632	0.926537	0.960038
ENSMUSG00000015880.14	non-SMC condensin I complex, subunit G [Source:MGI Symbol;Acc:MGI:1930197]	Ncapg	0.77978	2.3799e-26	3.13483e-25
ENSMUSG00000015882.19	ligand dependent nuclear receptor corepressor-like [Source:MGI Symbol;Acc:MGI:2651932]	Lcorl	0.136708	0.202144	0.321001
ENSMUSG00000015889.9	leukotriene A4 hydrolase [Source:MGI Symbol;Acc:MGI:96836]	Lta4h	-0.716387	3.04755e-14	2.26558e-13
ENSMUSG00000015890.3	amidohydrolase domain containing 1 [Source:MGI Symbol;Acc:MGI:1919011]	Amdhd1	0.057169	0.974795	0.992233
ENSMUSG00000015932.9	destrin [Source:MGI Symbol;Acc:MGI:1929270]	Dstn	-0.205389	0.000423446	0.00126739
ENSMUSG00000015937.16	macroH2A.1 histone [Source:MGI Symbol;Acc:MGI:1349392]	Macroh2a1	0.120044	0.177053	0.288991
ENSMUSG00000015942.10	GTF2I repeat domain containing 2 [Source:MGI Symbol;Acc:MGI:2149780]	Gtf2ird2	0.0877584	0.478046	0.617607
ENSMUSG00000015943.12	bolA-like 1 (E. coli) [Source:MGI Symbol;Acc:MGI:1916418]	Bola1	0.679172	6.25307e-10	3.44398e-09
ENSMUSG00000015944.10	cytosolic arginine sensor for mTORC1 subunit 2 [Source:MGI Symbol;Acc:MGI:1933384]	Castor2	-1.25684	9.76336e-43	2.17092e-41		yes
ENSMUSG00000015947.11	Fc receptor, IgG, high affinity I [Source:MGI Symbol;Acc:MGI:95498]	Fcgr1	2.36563	0.227173	0.352969
ENSMUSG00000015950.14	neutrophil cytosolic factor 1 [Source:MGI Symbol;Acc:MGI:97283]	Ncf1	0.0275799	0.991507
ENSMUSG00000015957.13	wingless-type MMTV integration site family, member 11 [Source:MGI Symbol;Acc:MGI:101948]	Wnt11	-8.67031	5.59743e-17	4.80736e-16		yes
ENSMUSG00000015961.9	adenylosuccinate synthetase, non muscle [Source:MGI Symbol;Acc:MGI:87948]	Adss	0.199424	0.0064969	0.0158705
ENSMUSG00000015962.6	RIKEN cDNA 1700016C15 gene [Source:MGI Symbol;Acc:MGI:1916678]	1700016C15Rik	-1.37401	0.00319706	0.00831479		yes
ENSMUSG00000015966.18	interleukin 17 receptor B [Source:MGI Symbol;Acc:MGI:1355292]	Il17rb
ENSMUSG00000015968.19	calcium channel, voltage-dependent, L type, alpha 1D subunit [Source:MGI Symbol;Acc:MGI:88293]	Cacna1d	1.14623	0.0989251	0.178953
ENSMUSG00000015970.20	choline dehydrogenase [Source:MGI Symbol;Acc:MGI:1860776]	Chdh	0.0263968	0.986846	0.998126
ENSMUSG00000015971.6	ARP8 actin-related protein 8 [Source:MGI Symbol;Acc:MGI:1860775]	Actr8	0.106291	0.32564	0.467177
ENSMUSG00000015980.15	leucine rich repeat containing 27 [Source:MGI Symbol;Acc:MGI:1923862]	Lrrc27	1.29957	7.2535e-05	0.000242911	yes
ENSMUSG00000015981.13	serine/threonine kinase 32C [Source:MGI Symbol;Acc:MGI:2385336]	Stk32c	2.54602	0.0961343	0.174754
ENSMUSG00000015994.11	farnesyltransferase, CAAX box, alpha [Source:MGI Symbol;Acc:MGI:104683]	Fnta	0.311027	3.46004e-05	0.000120491
ENSMUSG00000016018.5	Mtr4 exosome RNA helicase [Source:MGI Symbol;Acc:MGI:1919448]	Mtrex	-0.395745	2.71962e-05	9.59595e-05
ENSMUSG00000016024.10	lipopolysaccharide binding protein [Source:MGI Symbol;Acc:MGI:1098776]	Lbp	0.86859	0.450551	0.592029
ENSMUSG00000016028.12	cadherin, EGF LAG seven-pass G-type receptor 1 [Source:MGI Symbol;Acc:MGI:1100883]	Celsr1	-4.96263	6.36773e-42	1.38166e-40		yes
ENSMUSG00000016087.14	Friend leukemia integration 1 [Source:MGI Symbol;Acc:MGI:95554]	Fli1	1.0593	0.577325
ENSMUSG00000016128.15	StAR-related lipid transfer (START) domain containing 13 [Source:MGI Symbol;Acc:MGI:2385331]	Stard13	-1.02065	6.69854e-33	1.12564e-31		yes
ENSMUSG00000016150.16	teneurin transmembrane protein 1 [Source:MGI Symbol;Acc:MGI:1345185]	Tenm1	1.84741	0.0680202	0.130775
ENSMUSG00000016179.12	calcium/calmodulin-dependent protein kinase I gamma [Source:MGI Symbol;Acc:MGI:2388073]	Camk1g	-3.13352	0.196077
ENSMUSG00000016181.11	UTP25 small subunit processome component [Source:MGI Symbol;Acc:MGI:2138080]	Utp25	-0.178392	0.0505205	0.100985
ENSMUSG00000016194.15	hydroxysteroid 11-beta dehydrogenase 1 [Source:MGI Symbol;Acc:MGI:103562]	Hsd11b1
ENSMUSG00000016200.15	synaptotagmin XIV [Source:MGI Symbol;Acc:MGI:2444490]	Syt14	-5.36083	8.77179e-11	5.17785e-10		yes
ENSMUSG00000016206.7	histocompatibility 2, M region locus 3 [Source:MGI Symbol;Acc:MGI:95915]	H2-M3	0.775481	0.00123644	0.00345005
ENSMUSG00000016239.12	LON peptidase N-terminal domain and ring finger 3 [Source:MGI Symbol;Acc:MGI:1921615]	Lonrf3	2.83242	5.45471e-15	4.21869e-14	yes
ENSMUSG00000016252.8	ATP synthase, H+ transporting, mitochondrial F1 complex, epsilon subunit [Source:MGI Symbol;Acc:MGI:1855697]	Atp5e	1.71853	7.12495e-18	6.42091e-17	yes
ENSMUSG00000016253.13	negative elongation factor complex member C/D, Th1l [Source:MGI Symbol;Acc:MGI:1926424]	Nelfcd	1.25766	6.20496e-72	2.61788e-70	yes
ENSMUSG00000016255.6	tubulin, beta 1 class VI [Source:MGI Symbol;Acc:MGI:107814]	Tubb1	-0.0302206	0.989372
ENSMUSG00000016256.11	cathepsin Z [Source:MGI Symbol;Acc:MGI:1891190]	Ctsz	0.0207445	0.678467	0.786124
ENSMUSG00000016257.16	PRELI domain containing 3B [Source:MGI Symbol;Acc:MGI:1913640]	Prelid3b	1.31696	1.92146e-153	2.63467e-151	yes
ENSMUSG00000016262.15	SERTA domain containing 4 [Source:MGI Symbol;Acc:MGI:2443496]	Sertad4	-0.373999	5.09071e-07	2.17285e-06
ENSMUSG00000016283.14	histocompatibility 2, M region locus 2 [Source:MGI Symbol;Acc:MGI:95914]	H2-M2	3.7186	0.00269695	0.00709733	yes
ENSMUSG00000016308.14	ubiquitin-conjugating enzyme E2A [Source:MGI Symbol;Acc:MGI:102959]	Ube2a	0.0257034	0.810878	0.879907
ENSMUSG00000016319.4	solute carrier family 25 (mitochondrial carrier, adenine nucleotide translocator), member 5 [Source:MGI Symbol;Acc:MGI:1353496]	Slc25a5	0.419763	1.49908e-12	1.00371e-11
ENSMUSG00000016327.10	ATPase, (Na+)/K+ transporting, beta 4 polypeptide [Source:MGI Symbol;Acc:MGI:1915071]	Atp1b4	1.02971	0.671958
ENSMUSG00000016344.15	pancreatic progenitor cell differentiation and proliferation factor [Source:MGI Symbol;Acc:MGI:1913746]	Ppdpf	1.55552	2.90708e-43	6.58259e-42	yes
ENSMUSG00000016346.18	potassium voltage-gated channel, subfamily Q, member 2 [Source:MGI Symbol;Acc:MGI:1309503]	Kcnq2	0.846082	0.527384	0.661772
ENSMUSG00000016349.11	eukaryotic translation elongation factor 1 alpha 2 [Source:MGI Symbol;Acc:MGI:1096317]	Eef1a2	-0.608113	0.760817
ENSMUSG00000016356.19	collagen, type XX, alpha 1 [Source:MGI Symbol;Acc:MGI:1920618]	Col20a1	-0.450525	0.172151	0.282765
ENSMUSG00000016382.16	plastin 3 (T-isoform) [Source:MGI Symbol;Acc:MGI:104807]	Pls3	-0.133288	0.0198232	0.0440181
ENSMUSG00000016386.16	metallophosphoesterase domain containing 2 [Source:MGI Symbol;Acc:MGI:1924265]	Mpped2	-3.67129	4.30354e-10	2.40991e-09		yes
ENSMUSG00000016409.5	NFKB activating protein [Source:MGI Symbol;Acc:MGI:1914300]	Nkap	0.343015	0.000199704	0.00062809
ENSMUSG00000016427.8	NADH:ubiquinone oxidoreductase subunit A1 [Source:MGI Symbol;Acc:MGI:1929511]	Ndufa1	0.266923	0.100124	0.180676
ENSMUSG00000016458.16	WT1 transcription factor [Source:MGI Symbol;Acc:MGI:98968]	Wt1	-9.07442	7.29762e-36	1.3517e-34		yes
ENSMUSG00000016477.19	E2F transcription factor 3 [Source:MGI Symbol;Acc:MGI:1096340]	E2f3	0.179821	0.00479593	0.0120417
ENSMUSG00000016481.16	complement component (3b/4b) receptor 1-like [Source:MGI Symbol;Acc:MGI:88513]	Cr1l	-0.0331793	0.729925	0.824738
ENSMUSG00000016487.16	PTPRF interacting protein, binding protein 1 (liprin beta 1) [Source:MGI Symbol;Acc:MGI:1914783]	Ppfibp1	-0.447395	5.03895e-20	5.05046e-19
ENSMUSG00000016493.14	CD46 antigen, complement regulatory protein [Source:MGI Symbol;Acc:MGI:1203290]	Cd46	-0.0613	0.859589	0.913389
ENSMUSG00000016494.10	CD34 antigen [Source:MGI Symbol;Acc:MGI:88329]	Cd34	2.55403	1.29278e-167	2.04207e-165	yes
ENSMUSG00000016495.13	plasminogen receptor, C-terminal lysine transmembrane protein [Source:MGI Symbol;Acc:MGI:1915009]	Plgrkt	-0.508533	0.000359847	0.00108975
ENSMUSG00000016496.8	CD274 antigen [Source:MGI Symbol;Acc:MGI:1926446]	Cd274	-0.651366	0.0593474	0.116217
ENSMUSG00000016498.11	programmed cell death 1 ligand 2 [Source:MGI Symbol;Acc:MGI:1930125]	Pdcd1lg2	-0.907211	0.794252
ENSMUSG00000016503.19	general transcription factor III A [Source:MGI Symbol;Acc:MGI:1913846]	Gtf3a	-0.202499	0.0169779	0.0383067
ENSMUSG00000016510.12	mitochondrial translational initiation factor 3 [Source:MGI Symbol;Acc:MGI:1923616]	Mtif3	-0.231287	0.0834615	0.155481
ENSMUSG00000016520.8	ligand of numb-protein X 2 [Source:MGI Symbol;Acc:MGI:2155959]	Lnx2	-0.443805	2.87311e-05	0.000101086
ENSMUSG00000016524.13	interleukin 19 [Source:MGI Symbol;Acc:MGI:1890472]	Il19	3.43098	0.143343
ENSMUSG00000016526.9	dual-specificity tyrosine-(Y)-phosphorylation regulated kinase 3 [Source:MGI Symbol;Acc:MGI:1330300]	Dyrk3	-0.116	0.431294	0.573655
ENSMUSG00000016528.11	MAP kinase-activated protein kinase 2 [Source:MGI Symbol;Acc:MGI:109298]	Mapkapk2	0.221861	0.000354931	0.00107569
ENSMUSG00000016529.6	interleukin 10 [Source:MGI Symbol;Acc:MGI:96537]	Il10	0.0275801	0.991478
ENSMUSG00000016534.16	lysosomal-associated membrane protein 2 [Source:MGI Symbol;Acc:MGI:96748]	Lamp2	0.327289	6.58116e-08	3.06546e-07
ENSMUSG00000016541.11	ataxin 10 [Source:MGI Symbol;Acc:MGI:1859293]	Atxn10	0.454596	4.54339e-16	3.72392e-15
ENSMUSG00000016552.14	FAD-dependent oxidoreductase domain containing 2 [Source:MGI Symbol;Acc:MGI:106315]	Foxred2	-2.74327	2.15256e-97	1.39352e-95		yes
ENSMUSG00000016554.10	eukaryotic translation initiation factor 3, subunit D [Source:MGI Symbol;Acc:MGI:1933181]	Eif3d	0.206194	0.0136365	0.0314289
ENSMUSG00000016559.15	H3.3 histone B [Source:MGI Symbol;Acc:MGI:1101768]	H3f3b	-0.188449	0.000127638	0.000412271
ENSMUSG00000016619.11	nucleoporin 50 [Source:MGI Symbol;Acc:MGI:1351502]	Nup50	-0.0583545	0.25374	0.385444
ENSMUSG00000016624.16	PHD finger protein 21B [Source:MGI Symbol;Acc:MGI:2443812]	Phf21b	0.898545	1.60944e-07	7.22234e-07
ENSMUSG00000016626.11	NLR family, pyrin domain containing 14 [Source:MGI Symbol;Acc:MGI:1924108]	Nlrp14	0.027575	0.993539
ENSMUSG00000016637.8	intraflagellar transport 27 [Source:MGI Symbol;Acc:MGI:1914292]	Ift27	0.349537	0.00208629	0.00560309
ENSMUSG00000016664.17	protein kinase C and casein kinase substrate in neurons 2 [Source:MGI Symbol;Acc:MGI:1345153]	Pacsin2	0.26373	1.01885e-07	4.66862e-07
ENSMUSG00000016756.18	cytidine monophospho-N-acetylneuraminic acid hydroxylase [Source:MGI Symbol;Acc:MGI:103227]	Cmah	-0.335281	0.756146	0.843277
ENSMUSG00000016757.12	tubulin tyrosine ligase-like family, member 12 [Source:MGI Symbol;Acc:MGI:3039573]	Ttll12	-0.0594009	0.311993	0.45274
ENSMUSG00000016758.5	BCL2-interacting killer [Source:MGI Symbol;Acc:MGI:1206591]	Bik	0.623103	0.629034	0.746905
ENSMUSG00000016763.16	signal peptide, CUB domain, EGF-like 1 [Source:MGI Symbol;Acc:MGI:1890616]	Scube1	0.422949	0.798329	0.871703
ENSMUSG00000016831.13	TOX high mobility group box family member 4 [Source:MGI Symbol;Acc:MGI:1915389]	Tox4	-0.214019	0.0129536	0.0300127
ENSMUSG00000016833.15	mitochondrial ribosomal protein S18C [Source:MGI Symbol;Acc:MGI:1915985]	Mrps18c	-0.0697259	0.73347	0.826902
ENSMUSG00000016918.16	sulfatase 1 [Source:MGI Symbol;Acc:MGI:2138563]	Sulf1	-6.81284	3.88869e-52	1.09221e-50		yes
ENSMUSG00000016921.15	serine and arginine-rich splicing factor 6 [Source:MGI Symbol;Acc:MGI:1915246]	Srsf6	0.0095934	0.78373	0.86268
ENSMUSG00000016933.18	phospholipase C, gamma 1 [Source:MGI Symbol;Acc:MGI:97615]	Plcg1	0.141856	0.412176	0.555789
ENSMUSG00000016940.19	potassium channel tetramerisation domain containing 2 [Source:MGI Symbol;Acc:MGI:1917632]	Kctd2	0.315568	0.000236931	0.000737537
ENSMUSG00000016942.7	transmembrane serine protease 6 [Source:MGI Symbol;Acc:MGI:1919003]	Tmprss6	0.085185	0.893987	0.935742
ENSMUSG00000016946.7	potassium channel tetramerisation domain containing 5 [Source:MGI Symbol;Acc:MGI:1916509]	Kctd5	-0.590844	3.20775e-21	3.40339e-20
ENSMUSG00000016982.7	POM121 membrane glycoprotein-like 2 (rat) [Source:MGI Symbol;Acc:MGI:2684870]	Pom121l2
ENSMUSG00000016984.8	Ewing tumor-associated antigen 1 [Source:MGI Symbol;Acc:MGI:1915395]	Etaa1	-0.0450243	0.611412	0.733425
ENSMUSG00000016995.18	matrilin 4 [Source:MGI Symbol;Acc:MGI:1328314]	Matn4	0.238464	0.844471	0.903646
ENSMUSG00000016998.3	seminal vesicle secretory protein 4 [Source:MGI Symbol;Acc:MGI:98450]	Svs4	-0.934189	0.832137
ENSMUSG00000017000.3	seminal vesicle secretory protein 6 [Source:MGI Symbol;Acc:MGI:106178]	Svs6
ENSMUSG00000017002.15	secretory leukocyte peptidase inhibitor [Source:MGI Symbol;Acc:MGI:109297]	Slpi	3.2459	6.1173e-61	2.08973e-59	yes
ENSMUSG00000017003.8	seminal vesicle secretory protein 3A [Source:MGI Symbol;Acc:MGI:1927635]	Svs3a
ENSMUSG00000017004.8	seminal vesicle secretory protein 5 [Source:MGI Symbol;Acc:MGI:98453]	Svs5
ENSMUSG00000017007.10	recombination signal binding protein for immunoglobulin kappa J region-like [Source:MGI Symbol;Acc:MGI:1196616]	Rbpjl	1.35498	0.45485	0.595914
ENSMUSG00000017009.4	syndecan 4 [Source:MGI Symbol;Acc:MGI:1349164]	Sdc4	-0.274365	9.37729e-08	4.31395e-07
ENSMUSG00000017049.5	coiled-coil domain containing 70 [Source:MGI Symbol;Acc:MGI:1915179]	Ccdc70
ENSMUSG00000017057.10	interleukin 13 receptor, alpha 1 [Source:MGI Symbol;Acc:MGI:105052]	Il13ra1	-3.39799	6.30964e-82	3.19446e-80		yes
ENSMUSG00000017064.5	prolactin family 5, subfamily a, member 1 [Source:MGI Symbol;Acc:MGI:106332]	Prl5a1	1.91954	0.462442
ENSMUSG00000017119.21	NBR1, autophagy cargo receptor [Source:MGI Symbol;Acc:MGI:108498]	Nbr1	-0.155037	0.0125653	0.0291952
ENSMUSG00000017132.18	cytohesin 1 [Source:MGI Symbol;Acc:MGI:1334257]	Cyth1	-0.763103	1.49968e-10	8.71942e-10
ENSMUSG00000017144.9	Rho family GTPase 3 [Source:MGI Symbol;Acc:MGI:1921444]	Rnd3	-0.949913	3.1811e-59	1.05565e-57
ENSMUSG00000017146.13	breast cancer 1, early onset [Source:MGI Symbol;Acc:MGI:104537]	Brca1	-0.582807	5.50249e-21	5.76681e-20
ENSMUSG00000017165.2	gastrin [Source:MGI Symbol;Acc:MGI:104768]	Gast	0.02757	0.99449
ENSMUSG00000017167.7	contactin associated protein-like 1 [Source:MGI Symbol;Acc:MGI:1858201]	Cntnap1	-0.212297	0.165395	0.274132
ENSMUSG00000017176.18	5'-nucleotidase, cytosolic IIIB [Source:MGI Symbol;Acc:MGI:1915356]	Nt5c3b	0.0190499	0.800157	0.872831
ENSMUSG00000017188.4	cytochrome C oxidase assembly factor 3 [Source:MGI Symbol;Acc:MGI:1098757]	Coa3	1.52709	8.56774e-61	2.92176e-59	yes
ENSMUSG00000017195.16	zona pellucida binding protein 2 [Source:MGI Symbol;Acc:MGI:1916626]	Zpbp2	0.989339	0.822388
ENSMUSG00000017204.5	gasdermin A [Source:MGI Symbol;Acc:MGI:1889509]	Gsdma	-0.650741	0.765229	0.849454
ENSMUSG00000017210.15	mediator complex subunit 24 [Source:MGI Symbol;Acc:MGI:1344385]	Med24	-0.441499	3.96786e-09	2.04611e-08
ENSMUSG00000017211.15	gasdermin A2 [Source:MGI Symbol;Acc:MGI:1921490]	Gsdma2	-1.47182	0.609703
ENSMUSG00000017221.15	proteasome (prosome, macropain) 26S subunit, non-ATPase, 3 [Source:MGI Symbol;Acc:MGI:98858]	Psmd3	-0.240002	2.24173e-08	1.08621e-07
ENSMUSG00000017264.17	exosome component 10 [Source:MGI Symbol;Acc:MGI:1355322]	Exosc10	-0.226093	0.00904101	0.0215052
ENSMUSG00000017286.16	glyoxalase domain containing 4 [Source:MGI Symbol;Acc:MGI:1914451]	Glod4	0.444609	3.27352e-05	0.00011444
ENSMUSG00000017288.16	VPS53 GARP complex subunit [Source:MGI Symbol;Acc:MGI:1915549]	Vps53	-0.446555	0.00556875	0.0138048
ENSMUSG00000017291.14	TAO kinase 1 [Source:MGI Symbol;Acc:MGI:1914490]	Taok1	-0.262594	0.0233153	0.050891
ENSMUSG00000017299.14	deoxynucleotidyltransferase, terminal, interacting protein 1 [Source:MGI Symbol;Acc:MGI:1923483]	Dnttip1	1.31735	4.04079e-21	4.25749e-20	yes
ENSMUSG00000017300.10	troponin C2, fast [Source:MGI Symbol;Acc:MGI:98780]	Tnnc2	0.989359	0.800806
ENSMUSG00000017307.17	acyl-CoA thioesterase 8 [Source:MGI Symbol;Acc:MGI:2158201]	Acot8	1.1282	1.09208e-39	2.22299e-38	yes
ENSMUSG00000017309.12	CD300 molecule like family member G [Source:MGI Symbol;Acc:MGI:1289168]	Cd300lg	-2.03039	0.247648	0.378321
ENSMUSG00000017310.8	serine protease inhibitor, Kunitz type 4 [Source:MGI Symbol;Acc:MGI:1925489]	Spint4
ENSMUSG00000017311.16	peptide YY [Source:MGI Symbol;Acc:MGI:99924]	Pyy	1.76737	0.686461
ENSMUSG00000017314.13	membrane protein, palmitoylated 2 (MAGUK p55 subfamily member 2) [Source:MGI Symbol;Acc:MGI:1858257]	Mpp2	-1.7959	2.24811e-78	1.05688e-76		yes
ENSMUSG00000017316.14	pancreatic polypeptide [Source:MGI Symbol;Acc:MGI:97753]	Ppy
ENSMUSG00000017344.5	vitronectin [Source:MGI Symbol;Acc:MGI:98940]	Vtn	2.50241	0.4758
ENSMUSG00000017376.16	nemo like kinase [Source:MGI Symbol;Acc:MGI:1201387]	Nlk	-0.340498	1.82498e-06	7.34195e-06
ENSMUSG00000017386.11	TNF receptor associated factor 4 [Source:MGI Symbol;Acc:MGI:1202880]	Traf4	-0.958369	1.87214e-44	4.34888e-43
ENSMUSG00000017390.16	aldolase C, fructose-bisphosphate [Source:MGI Symbol;Acc:MGI:101863]	Aldoc	-0.78837	0.068743	0.131959
ENSMUSG00000017400.11	SH3 and cysteine rich domain 2 [Source:MGI Symbol;Acc:MGI:2144518]	Stac2	1.16708	7.53346e-32	1.22225e-30	yes
ENSMUSG00000017404.13	ribosomal protein L19 [Source:MGI Symbol;Acc:MGI:98020]	Rpl19	0.0822715	0.409122	0.552917
ENSMUSG00000017405.15	NIMA (never in mitosis gene a)-related expressed kinase 8 [Source:MGI Symbol;Acc:MGI:1890646]	Nek8	0.0711938	0.587019	0.712747
ENSMUSG00000017412.16	calcium channel, voltage-dependent, beta 4 subunit [Source:MGI Symbol;Acc:MGI:103301]	Cacnb4	-0.338831	0.252478	0.383919
ENSMUSG00000017417.15	plexin domain containing 1 [Source:MGI Symbol;Acc:MGI:1919574]	Plxdc1	-0.0587869	0.846195	0.905
ENSMUSG00000017418.15	ADP-ribosylation factor-like 5B [Source:MGI Symbol;Acc:MGI:1923119]	Arl5b	-1.1856	2.5419e-60	8.62368e-59		yes
ENSMUSG00000017421.19	zinc finger protein 207 [Source:MGI Symbol;Acc:MGI:1340045]	Zfp207	-0.157368	0.000134986	0.000434301
ENSMUSG00000017428.17	proteasome (prosome, macropain) 26S subunit, non-ATPase, 11 [Source:MGI Symbol;Acc:MGI:1916327]	Psmd11	-0.177806	0.000250546	0.000776491
ENSMUSG00000017446.15	C1q and tumor necrosis factor related protein 1 [Source:MGI Symbol;Acc:MGI:1919254]	C1qtnf1	-0.775406	0.0156674	0.0356356
ENSMUSG00000017453.5	pipecolic acid oxidase [Source:MGI Symbol;Acc:MGI:1197006]	Pipox	1.62472	0.461234
ENSMUSG00000017466.11	tissue inhibitor of metalloproteinase 2 [Source:MGI Symbol;Acc:MGI:98753]	Timp2	-0.607966	2.30746e-52	6.49016e-51
ENSMUSG00000017478.16	zinc finger CCCH-type containing 18 [Source:MGI Symbol;Acc:MGI:1923264]	Zc3h18	0.562962	1.69772e-24	2.0515e-23
ENSMUSG00000017485.12	topoisomerase (DNA) II beta [Source:MGI Symbol;Acc:MGI:98791]	Top2b	0.253459	0.00139185	0.00385012
ENSMUSG00000017491.10	retinoic acid receptor, beta [Source:MGI Symbol;Acc:MGI:97857]	Rarb	0.725982	0.269524	0.404511
ENSMUSG00000017493.13	insulin-like growth factor binding protein 4 [Source:MGI Symbol;Acc:MGI:96439]	Igfbp4	1.32111	1.38236e-17	1.22397e-16	yes
ENSMUSG00000017499.16	cell division cycle 6 [Source:MGI Symbol;Acc:MGI:1345150]	Cdc6	-0.441217	1.07201e-07	4.89632e-07
ENSMUSG00000017548.16	SUZ12 polycomb repressive complex 2 subunit [Source:MGI Symbol;Acc:MGI:1261758]	Suz12	0.060712	0.169851	0.280078
ENSMUSG00000017550.15	ATPase family, AAA domain containing 5 [Source:MGI Symbol;Acc:MGI:2442925]	Atad5	-0.521741	3.01023e-14	2.23868e-13
ENSMUSG00000017561.17	cytokine receptor-like factor 3 [Source:MGI Symbol;Acc:MGI:1860086]	Crlf3	-0.46113	6.09109e-12	3.92393e-11
ENSMUSG00000017588.3	keratin 27 [Source:MGI Symbol;Acc:MGI:1339999]	Krt27
ENSMUSG00000017607.10	tensin 4 [Source:MGI Symbol;Acc:MGI:2144377]	Tns4	0.366273	0.126443	0.219618
ENSMUSG00000017615.13	tumor necrosis factor, alpha-induced protein 1 (endothelial) [Source:MGI Symbol;Acc:MGI:104961]	Tnfaip1	-0.364045	5.86239e-14	4.2729e-13
ENSMUSG00000017631.20	active BCR-related gene [Source:MGI Symbol;Acc:MGI:107771]	Abr	0.304188	1.14772e-07	5.22882e-07
ENSMUSG00000017639.14	RAB11 family interacting protein 4 (class II) [Source:MGI Symbol;Acc:MGI:2442920]	Rab11fip4	-2.61053	8.90734e-05	0.000294254		yes
ENSMUSG00000017652.17	CD40 antigen [Source:MGI Symbol;Acc:MGI:88336]	Cd40	1.15246	0.597857
ENSMUSG00000017664.17	solute carrier family 35, member C2 [Source:MGI Symbol;Acc:MGI:2385166]	Slc35c2	1.15658	5.62888e-76	2.54096e-74	yes
ENSMUSG00000017667.10	zinc finger protein 334 [Source:MGI Symbol;Acc:MGI:2388656]	Zfp334	0.28424	1.25907e-06	5.15669e-06
ENSMUSG00000017670.17	engulfment and cell motility 2 [Source:MGI Symbol;Acc:MGI:2153045]	Elmo2	0.420072	4.79707e-10	2.67037e-09
ENSMUSG00000017677.12	WD repeat and SOCS box-containing 1 [Source:MGI Symbol;Acc:MGI:1926139]	Wsb1	-0.609491	1.20597e-35	2.21919e-34
ENSMUSG00000017679.17	tocopherol (alpha) transfer protein-like [Source:MGI Symbol;Acc:MGI:1923330]	Ttpal	0.96004	9.64984e-76	4.33036e-74
ENSMUSG00000017686.18	ras homolog family member T1 [Source:MGI Symbol;Acc:MGI:1926078]	Rhot1	-0.174468	0.0149428	0.0341646
ENSMUSG00000017688.16	hepatocyte nuclear factor 4, gamma [Source:MGI Symbol;Acc:MGI:1353604]	Hnf4g	2.23873	0.301871	0.441449
ENSMUSG00000017692.9	rhomboid like 3 [Source:MGI Symbol;Acc:MGI:2179276]	Rhbdl3	-2.03845	9.09791e-11	5.36234e-10		yes
ENSMUSG00000017697.4	adenosine deaminase [Source:MGI Symbol;Acc:MGI:87916]	Ada	0.881313	2.40511e-05	8.55808e-05
ENSMUSG00000017707.10	serine incorporator 3 [Source:MGI Symbol;Acc:MGI:1349457]	Serinc3	0.981896	4.40883e-47	1.10193e-45
ENSMUSG00000017713.10	threonine aldolase 1 [Source:MGI Symbol;Acc:MGI:1919026]	Tha1	-0.762601	0.0984594	0.178291
ENSMUSG00000017715.12	phosphatidylglycerophosphate synthase 1 [Source:MGI Symbol;Acc:MGI:1921701]	Pgs1	0.140562	0.0766627	0.144714
ENSMUSG00000017716.16	baculoviral IAP repeat-containing 5 [Source:MGI Symbol;Acc:MGI:1203517]	Birc5	0.0472291	0.459507	0.600079
ENSMUSG00000017718.16	arylformamidase [Source:MGI Symbol;Acc:MGI:2448704]	Afmid
ENSMUSG00000017720.3	transformation related protein 53 target 5 [Source:MGI Symbol;Acc:MGI:1920853]	Trp53tg5
ENSMUSG00000017721.16	phosphatidylinositol glycan anchor biosynthesis, class T [Source:MGI Symbol;Acc:MGI:1926178]	Pigt	1.40535	8.15156e-130	8.84355e-128	yes
ENSMUSG00000017723.12	WAP four-disulfide core domain 2 [Source:MGI Symbol;Acc:MGI:1914951]	Wfdc2	-0.934189	0.832137
ENSMUSG00000017724.15	ets variant 4 [Source:MGI Symbol;Acc:MGI:99423]	Etv4	1.82472	2.94121e-152	4.00512e-150	yes
ENSMUSG00000017733.5	epididymal peptidase inhibitor [Source:MGI Symbol;Acc:MGI:1922776]	Eppin	0	1
ENSMUSG00000017734.16	dysbindin (dystrobrevin binding protein 1) domain containing 2 [Source:MGI Symbol;Acc:MGI:106562]	Dbndd2	-0.301149	0.266911	0.401444
ENSMUSG00000017737.3	matrix metallopeptidase 9 [Source:MGI Symbol;Acc:MGI:97011]	Mmp9	4.27619	7.00927e-59	2.31822e-57	yes
ENSMUSG00000017740.18	solute carrier family 12, member 5 [Source:MGI Symbol;Acc:MGI:1862037]	Slc12a5	0.605565	0.0394086	0.0813511
ENSMUSG00000017747.14	GH3 domain containing [Source:MGI Symbol;Acc:MGI:1931556]	Ghdc	0.0192894	0.869322	0.918982
ENSMUSG00000017754.14	phospholipid transfer protein [Source:MGI Symbol;Acc:MGI:103151]	Pltp	-0.419266	0.0480475	0.0967663
ENSMUSG00000017756.10	solute carrier family 12, member 7 [Source:MGI Symbol;Acc:MGI:1342283]	Slc12a7	-1.14545	3.44972e-50	9.24217e-49		yes
ENSMUSG00000017760.17	cathepsin A [Source:MGI Symbol;Acc:MGI:97748]	Ctsa	0.536962	1.10529e-11	6.99935e-11
ENSMUSG00000017764.3	zinc finger SWIM-type containing 1 [Source:MGI Symbol;Acc:MGI:1919221]	Zswim1	1.17328	3.23922e-43	7.29287e-42	yes
ENSMUSG00000017765.18	solute carrier family 12, member 4 [Source:MGI Symbol;Acc:MGI:1309465]	Slc12a4	0.0929434	0.299268	0.438649
ENSMUSG00000017767.4	spermatogenesis associated 25 [Source:MGI Symbol;Acc:MGI:1922892]	Spata25	-0.588636	0.659516	0.771134
ENSMUSG00000017774.20	myosin IC [Source:MGI Symbol;Acc:MGI:106612]	Myo1c	0.665607	8.1231e-57	2.55399e-55
ENSMUSG00000017776.16	v-crk avian sarcoma virus CT10 oncogene homolog [Source:MGI Symbol;Acc:MGI:88508]	Crk	-0.170781	1.52006e-05	5.54369e-05
ENSMUSG00000017778.15	cytochrome c oxidase subunit 7C [Source:MGI Symbol;Acc:MGI:103226]	Cox7c	-0.107701	0.461062	0.601538
ENSMUSG00000017781.18	phosphatidylinositol transfer protein, alpha [Source:MGI Symbol;Acc:MGI:99887]	Pitpna	-0.435074	5.45661e-18	4.9445e-17
ENSMUSG00000017801.16	MAX-like protein X [Source:MGI Symbol;Acc:MGI:108398]	Mlx	-0.277466	0.000851594	0.00243586
ENSMUSG00000017802.15	reticulophagy regulator family member 3 [Source:MGI Symbol;Acc:MGI:1915248]	Retreg3	-0.484345	4.44529e-16	3.64654e-15
ENSMUSG00000017817.12	junctophilin 2 [Source:MGI Symbol;Acc:MGI:1891496]	Jph2	2.15546	0.0291999	0.0622492
ENSMUSG00000017830.16	DEXH (Asp-Glu-X-His) box polypeptide 58 [Source:MGI Symbol;Acc:MGI:1931560]	Dhx58	0.800543	0.00927159	0.0220245
ENSMUSG00000017831.9	RAB5A, member RAS oncogene family [Source:MGI Symbol;Acc:MGI:105926]	Rab5a	-0.0518693	0.528044	0.662355
ENSMUSG00000017832.3	heat shock protein, alpha-crystallin-related, B9 [Source:MGI Symbol;Acc:MGI:1922732]	Hspb9	-0.539956	0.469789	0.610076
ENSMUSG00000017837.13	NFKB inhibitor interacting Ras-like protein 2 [Source:MGI Symbol;Acc:MGI:1919216]	Nkiras2	0.316535	0.000594057	0.00173695
ENSMUSG00000017843.15	protein phosphatase 2, regulatory subunit B', gamma [Source:MGI Symbol;Acc:MGI:1349475]	Ppp2r5c	0.204837	0.000115029	0.00037467
ENSMUSG00000017858.13	intraflagellar transport 52 [Source:MGI Symbol;Acc:MGI:2387217]	Ift52	1.32719	2.57447e-32	4.23608e-31	yes
ENSMUSG00000017861.12	myeloblastosis oncogene-like 2 [Source:MGI Symbol;Acc:MGI:101785]	Mybl2	0.786683	1.98529e-39	4.00812e-38
ENSMUSG00000017868.17	serum/glucocorticoid regulated kinase 2 [Source:MGI Symbol;Acc:MGI:1351318]	Sgk2	-0.411479	0.807761	0.877627
ENSMUSG00000017897.19	EYA transcriptional coactivator and phosphatase 2 [Source:MGI Symbol;Acc:MGI:109341]	Eya2	4.66595	1.08027e-76	4.96046e-75	yes
ENSMUSG00000017922.15	prolactin family 3, subfamily c, member 1 [Source:MGI Symbol;Acc:MGI:1351649]	Prl3c1
ENSMUSG00000017929.14	UDP-Gal:betaGlcNAc beta 1,4-galactosyltransferase, polypeptide 5 [Source:MGI Symbol;Acc:MGI:1927169]	B4galt5	0.414086	3.85784e-15	3.01198e-14
ENSMUSG00000017943.16	ganglioside-induced differentiation-associated protein 1-like 1 [Source:MGI Symbol;Acc:MGI:2385163]	Gdap1l1	3.19478	4.07577e-05	0.000140545	yes
ENSMUSG00000017950.17	hepatic nuclear factor 4, alpha [Source:MGI Symbol;Acc:MGI:109128]	Hnf4a	2.72039	0.0582155	0.114363
ENSMUSG00000017969.14	prostaglandin I2 (prostacyclin) synthase [Source:MGI Symbol;Acc:MGI:1097156]	Ptgis	-7.39556	3.32553e-180	6.19459e-178		yes
ENSMUSG00000017978.19	Ca2+-dependent activator protein for secretion 2 [Source:MGI Symbol;Acc:MGI:2443963]	Cadps2	-0.0524481	0.955363	0.980847
ENSMUSG00000017999.17	DEAD box helicase 27 [Source:MGI Symbol;Acc:MGI:2385884]	Ddx27	0.842923	4.89278e-48	1.24175e-46
ENSMUSG00000018001.19	cytohesin 3 [Source:MGI Symbol;Acc:MGI:1335107]	Cyth3	0.459787	1.06524e-12	7.19327e-12
ENSMUSG00000018008.9	cytohesin 4 [Source:MGI Symbol;Acc:MGI:2441702]	Cyth4	-2.89683	7.16848e-05	0.000240349		yes
ENSMUSG00000018012.12	Rac family small GTPase 3 [Source:MGI Symbol;Acc:MGI:2180784]	Rac3	0.515857	0.00983617	0.0232593
ENSMUSG00000018040.10	ribosomal RNA processing 7 homolog A [Source:MGI Symbol;Acc:MGI:1922028]	Rrp7a	0.143369	0.119252	0.209301
ENSMUSG00000018042.19	cytochrome b5 reductase 3 [Source:MGI Symbol;Acc:MGI:94893]	Cyb5r3	1.02083	2.91497e-75	1.29631e-73	yes
ENSMUSG00000018068.14	integrator complex subunit 2 [Source:MGI Symbol;Acc:MGI:1917672]	Ints2
ENSMUSG00000018076.13	mediator complex subunit 13-like [Source:MGI Symbol;Acc:MGI:2670178]	Med13l	0.240898	0.00342644	0.00886349
ENSMUSG00000018102.6	H2B clustered histone 4 [Source:MGI Symbol;Acc:MGI:1915274]	H2bc4	1.85067	8.37907e-06	3.14474e-05	yes
ENSMUSG00000018126.16	BAI1-associated protein 2-like 2 [Source:MGI Symbol;Acc:MGI:2652819]	Baiap2l2	-2.65248	0.000251743	0.000779711		yes
ENSMUSG00000018143.11	v-maf musculoaponeurotic fibrosarcoma oncogene family, protein K (avian) [Source:MGI Symbol;Acc:MGI:99951]	Mafk	-0.605171	2.0737e-18	1.91601e-17
ENSMUSG00000018160.16	mediator complex subunit 1 [Source:MGI Symbol;Acc:MGI:1100846]	Med1	-0.238698	0.000229319	0.000715196
ENSMUSG00000018166.9	erb-b2 receptor tyrosine kinase 3 [Source:MGI Symbol;Acc:MGI:95411]	Erbb3	-6.26784	6.23745e-37	1.18764e-35		yes
ENSMUSG00000018167.11	START domain containing 3 [Source:MGI Symbol;Acc:MGI:1929618]	Stard3	-0.309338	0.00413626	0.0105245
ENSMUSG00000018168.9	IKAROS family zinc finger 3 [Source:MGI Symbol;Acc:MGI:1342542]	Ikzf3	0.740205	0.624914	0.743936
ENSMUSG00000018169.13	MFNG O-fucosylpeptide 3-beta-N-acetylglucosaminyltransferase [Source:MGI Symbol;Acc:MGI:1095404]	Mfng	0.027575	0.993504
ENSMUSG00000018171.10	vacuole membrane protein 1 [Source:MGI Symbol;Acc:MGI:1923159]	Vmp1	-0.485359	1.73281e-20	1.782e-19
ENSMUSG00000018189.13	ubiquitin carboxyl-terminal esterase L5 [Source:MGI Symbol;Acc:MGI:1914848]	Uchl5	0.0900217	0.363447	0.507587
ENSMUSG00000018196.19	glutaredoxin 2 (thioltransferase) [Source:MGI Symbol;Acc:MGI:1916617]	Glrx2	-0.335251	0.00172484	0.00469881
ENSMUSG00000018199.10	Ro60, Y RNA binding protein [Source:MGI Symbol;Acc:MGI:106652]	Ro60	-1.15491	2.59094e-61	8.9281e-60		yes
ENSMUSG00000018209.16	serine/threonine kinase 4 [Source:MGI Symbol;Acc:MGI:1929004]	Stk4	0.824211	7.95161e-51	2.15962e-49
ENSMUSG00000018211.14	WAP four-disulfide core domain 15B [Source:MGI Symbol;Acc:MGI:2445041]	Wfdc15b	0.0275611	0.995011
ENSMUSG00000018217.13	peripheral myelin protein 22 [Source:MGI Symbol;Acc:MGI:97631]	Pmp22	0.355836	4.093e-06	1.58401e-05
ENSMUSG00000018238.7	growth differentiation factor 9 [Source:MGI Symbol;Acc:MGI:95692]	Gdf9	-0.184216	0.837751	0.899214
ENSMUSG00000018239.10	zinc finger, CCHC domain containing 10 [Source:MGI Symbol;Acc:MGI:1196228]	Zcchc10	0.0784991	0.316249	0.457383
ENSMUSG00000018259.14	prolactin family 8, subfamily a, member 2 [Source:MGI Symbol;Acc:MGI:894281]	Prl8a2	-1.46262	0.716524
ENSMUSG00000018263.12	T-box 5 [Source:MGI Symbol;Acc:MGI:102541]	Tbx5	-6.3269	1.79028e-13	1.26473e-12		yes
ENSMUSG00000018286.7	proteasome (prosome, macropain) subunit, beta type 6 [Source:MGI Symbol;Acc:MGI:104880]	Psmb6	-0.207623	0.0411495	0.0844152
ENSMUSG00000018287.13	sperm associated antigen 7 [Source:MGI Symbol;Acc:MGI:107380]	Spag7	0.0319866	0.751399	0.839636
ENSMUSG00000018293.5	profilin 1 [Source:MGI Symbol;Acc:MGI:97549]	Pfn1	0.239227	0.00472857	0.0118846
ENSMUSG00000018322.11	translocase of outer mitochondrial membrane 34 [Source:MGI Symbol;Acc:MGI:1914395]	Tomm34	0.840738	6.02497e-49	1.57358e-47
ENSMUSG00000018326.10	tyrosine 3-monooxygenase/tryptophan 5-monooxygenase activation protein, beta polypeptide [Source:MGI Symbol;Acc:MGI:1891917]	Ywhab	0.690563	1.4881e-55	4.52737e-54
ENSMUSG00000018334.19	kinase suppressor of ras 1 [Source:MGI Symbol;Acc:MGI:105051]	Ksr1	-0.852652	1.51569e-19	1.49263e-18
ENSMUSG00000018339.13	glutathione peroxidase 3 [Source:MGI Symbol;Acc:MGI:105102]	Gpx3	-1.89294	0.0107178	0.0251842		yes
ENSMUSG00000018340.14	annexin A6 [Source:MGI Symbol;Acc:MGI:88255]	Anxa6	-1.64147	3.82009e-82	1.94401e-80		yes
ENSMUSG00000018341.13	interleukin 12 receptor, beta 2 [Source:MGI Symbol;Acc:MGI:1270861]	Il12rb2	1.22627	0.0174363	0.0391939	yes
ENSMUSG00000018347.17	zinc finger with KRAB and SCAN domains 6 [Source:MGI Symbol;Acc:MGI:1289293]	Zkscan6	-1.00211	1.01241e-10	5.94939e-10		yes
ENSMUSG00000018362.15	karyopherin (importin) alpha 2 [Source:MGI Symbol;Acc:MGI:103561]	Kpna2	-0.00290281	0.973729	0.991816
ENSMUSG00000018363.17	SMAD specific E3 ubiquitin protein ligase 2 [Source:MGI Symbol;Acc:MGI:1913563]	Smurf2	0.273013	1.0123e-06	4.19911e-06
ENSMUSG00000018372.14	centrosomal protein 95 [Source:MGI Symbol;Acc:MGI:2443502]	Cep95	-0.312941	0.0147611	0.0337844
ENSMUSG00000018377.11	vascular endothelial zinc finger 1 [Source:MGI Symbol;Acc:MGI:1313291]	Vezf1	-0.7417	1.28724e-52	3.64133e-51
ENSMUSG00000018378.14	CUE domain containing 1 [Source:MGI Symbol;Acc:MGI:2144281]	Cuedc1	-0.964755	2.34524e-54	6.91147e-53
ENSMUSG00000018379.18	serine and arginine-rich splicing factor 1 [Source:MGI Symbol;Acc:MGI:98283]	Srsf1	-0.2077	2.0575e-11	1.27753e-10
ENSMUSG00000018381.16	ABI family member 3 [Source:MGI Symbol;Acc:MGI:1913860]	Abi3	-0.934169	0.829528
ENSMUSG00000018387.13	shroom family member 1 [Source:MGI Symbol;Acc:MGI:1919024]	Shroom1	-3.25639	9.44804e-53	2.68419e-51		yes
ENSMUSG00000018395.20	kinesin family member 3A [Source:MGI Symbol;Acc:MGI:107689]	Kif3a	-0.311568	0.00442206	0.0111811
ENSMUSG00000018398.19	septin 8 [Source:MGI Symbol;Acc:MGI:894310]	Septin8	0.041425	0.37364	0.51823
ENSMUSG00000018401.18	myotubularin related protein 4 [Source:MGI Symbol;Acc:MGI:2180699]	Mtmr4	0.00463831	0.94785	0.975924
ENSMUSG00000018405.8	mitochondrial rRNA methyltransferase 1 [Source:MGI Symbol;Acc:MGI:2443470]	Mrm1	0.451406	0.000424112	0.001269
ENSMUSG00000018411.18	microtubule-associated protein tau [Source:MGI Symbol;Acc:MGI:97180]	Mapt	-0.317575	0.402003	0.546099
ENSMUSG00000018412.17	KAT8 regulatory NSL complex subunit 1 [Source:MGI Symbol;Acc:MGI:1923969]	Kansl1	-0.374818	7.89969e-11	4.68266e-10
ENSMUSG00000018415.15	GID complex subunit 4, VID24 homolog [Source:MGI Symbol;Acc:MGI:1914021]	Gid4	0.757545	1.84176e-27	2.53596e-26
ENSMUSG00000018417.15	myosin IB [Source:MGI Symbol;Acc:MGI:107752]	Myo1b	0.977503	5.66815e-23	6.45058e-22
ENSMUSG00000018425.19	DEAH (Asp-Glu-Ala-His) box polypeptide 40 [Source:MGI Symbol;Acc:MGI:1914737]	Dhx40	-0.408984	4.84454e-05	0.000165809
ENSMUSG00000018427.9	yippee like 2 [Source:MGI Symbol;Acc:MGI:1925114]	Ypel2	-0.660319	0.00318229	0.00827856
ENSMUSG00000018428.16	A kinase (PRKA) anchor protein 1 [Source:MGI Symbol;Acc:MGI:104729]	Akap1	0.149633	0.000752983	0.00217236
ENSMUSG00000018433.15	nucleolar protein 11 [Source:MGI Symbol;Acc:MGI:1916229]	Nol11	-0.0799112	0.268886	0.403702
ENSMUSG00000018442.14	Der1-like domain family, member 2 [Source:MGI Symbol;Acc:MGI:2151483]	Derl2	0.0822006	0.199037	0.317197
ENSMUSG00000018446.9	complement component 1, q subcomponent binding protein [Source:MGI Symbol;Acc:MGI:1194505]	C1qbp	0.12405	0.0365379	0.0761013
ENSMUSG00000018449.13	RPA interacting protein [Source:MGI Symbol;Acc:MGI:1916973]	Rpain	-0.0156803	0.904736	0.943788
ENSMUSG00000018451.8	RIKEN cDNA 6330403K07 gene [Source:MGI Symbol;Acc:MGI:1918001]	6330403K07Rik	0.60179	0.0786508	0.147914
ENSMUSG00000018459.16	solute carrier family 13 (sodium-dependent dicarboxylate transporter), member 3 [Source:MGI Symbol;Acc:MGI:2149635]	Slc13a3	0.244336	0.859574	0.913389
ENSMUSG00000018470.9	potassium voltage-gated channel, shaker-related subfamily, beta member 3 [Source:MGI Symbol;Acc:MGI:1336208]	Kcnab3	-2.18641	4.02152e-12	2.61631e-11		yes
ENSMUSG00000018474.19	chromodomain helicase DNA binding protein 3 [Source:MGI Symbol;Acc:MGI:1344395]	Chd3	0.00248526	0.961857	0.984687
ENSMUSG00000018476.8	KDM1 lysine (K)-specific demethylase 6B [Source:MGI Symbol;Acc:MGI:2448492]	Kdm6b	-1.32673	6.7188e-65	2.51732e-63		yes
ENSMUSG00000018479.13	CHD1 helical C-terminal domain containing 1 [Source:MGI Symbol;Acc:MGI:1920884]	Chct1	1.48014	0.345404	0.488259
ENSMUSG00000018481.10	amyloid beta precursor protein (cytoplasmic tail) binding protein 2 [Source:MGI Symbol;Acc:MGI:1914134]	Appbp2	-0.570029	2.79217e-27	3.80216e-26
ENSMUSG00000018486.3	wingless-type MMTV integration site family, member 9B [Source:MGI Symbol;Acc:MGI:1197020]	Wnt9b
ENSMUSG00000018500.3	adenosine A2b receptor [Source:MGI Symbol;Acc:MGI:99403]	Adora2b	-0.686164	0.377777	0.522024
ENSMUSG00000018501.18	nuclear receptor co-repressor 1 [Source:MGI Symbol;Acc:MGI:1349717]	Ncor1	-0.232969	0.00224375	0.00599579
ENSMUSG00000018507.17	transient receptor potential cation channel, subfamily V, member 2 [Source:MGI Symbol;Acc:MGI:1341836]	Trpv2	1.34529	0.342271	0.484837
ENSMUSG00000018509.9	centromere protein V [Source:MGI Symbol;Acc:MGI:1920389]	Cenpv	-0.0902898	0.43964	0.581777
ENSMUSG00000018537.17	polycomb group ring finger 2 [Source:MGI Symbol;Acc:MGI:99161]	Pcgf2	-0.552741	4.01771e-15	3.13556e-14
ENSMUSG00000018541.11	CWC25 spliceosome-associated protein [Source:MGI Symbol;Acc:MGI:1914730]	Cwc25	-0.275751	0.00431908	0.0109432
ENSMUSG00000018543.9	RIKEN cDNA 1700001P01 gene [Source:MGI Symbol;Acc:MGI:1919465]	1700001P01Rik	-0.409235	0.287882	0.42537
ENSMUSG00000018547.9	phosphatidylinositol-5-phosphate 4-kinase, type II, beta [Source:MGI Symbol;Acc:MGI:1934234]	Pip4k2b	-0.133266	0.0149454	0.0341665
ENSMUSG00000018548.16	tripartite motif-containing 37 [Source:MGI Symbol;Acc:MGI:2153072]	Trim37	0.0982329	0.132428	0.228207
ENSMUSG00000018554.14	Y box protein 2 [Source:MGI Symbol;Acc:MGI:1096372]	Ybx2	-3.17386	0.241229
ENSMUSG00000018559.17	CTD nuclear envelope phosphatase 1 [Source:MGI Symbol;Acc:MGI:1914431]	Ctdnep1	0.206559	0.00305734	0.00797874
ENSMUSG00000018565.18	elongator acetyltransferase complex subunit 5 [Source:MGI Symbol;Acc:MGI:1859017]	Elp5	0.136921	0.017797	0.0399184
ENSMUSG00000018566.15	solute carrier family 2 (facilitated glucose transporter), member 4 [Source:MGI Symbol;Acc:MGI:95758]	Slc2a4	-3.57185	0.0613424	0.119613
ENSMUSG00000018567.15	gamma-aminobutyric acid receptor associated protein [Source:MGI Symbol;Acc:MGI:1861742]	Gabarap	-0.259624	3.92885e-06	1.52317e-05
ENSMUSG00000018569.13	claudin 7 [Source:MGI Symbol;Acc:MGI:1859285]	Cldn7	-0.758022	0.508048	0.644733
ENSMUSG00000018570.18	RIKEN cDNA 2810408A11 gene [Source:MGI Symbol;Acc:MGI:1917669]	2810408A11Rik	-2.64224	7.16572e-21	7.47028e-20		yes
ENSMUSG00000018572.11	PHD finger protein 23 [Source:MGI Symbol;Acc:MGI:1925496]	Phf23	0.106758	0.0473743	0.0955861
ENSMUSG00000018574.15	acyl-Coenzyme A dehydrogenase, very long chain [Source:MGI Symbol;Acc:MGI:895149]	Acadvl	-0.278007	0.0447487	0.0908736
ENSMUSG00000018581.16	dynein, axonemal, heavy chain 11 [Source:MGI Symbol;Acc:MGI:1100864]	Dnah11	-1.60072	5.2776e-11	3.16832e-10		yes
ENSMUSG00000018583.6	GTPase activating protein (SH3 domain) binding protein 1 [Source:MGI Symbol;Acc:MGI:1351465]	G3bp1	-0.250039	6.20259e-14	4.5142e-13
ENSMUSG00000018585.10	antioxidant 1 copper chaperone [Source:MGI Symbol;Acc:MGI:1333855]	Atox1	0.00293596	0.987852	0.998412
ENSMUSG00000018589.9	glycine receptor, alpha 2 subunit [Source:MGI Symbol;Acc:MGI:95748]	Glra2	-0.776019	0.614785	0.736094
ENSMUSG00000018593.14	secreted acidic cysteine rich glycoprotein [Source:MGI Symbol;Acc:MGI:98373]	Sparc	-0.409585	2.11822e-31	3.38658e-30
ENSMUSG00000018595.7	glycine receptor, alpha 4 subunit [Source:MGI Symbol;Acc:MGI:95750]	Glra4
ENSMUSG00000018599.6	mitochondrial elongation factor 2 [Source:MGI Symbol;Acc:MGI:2144199]	Mief2	-0.0966848	0.431257	0.573644
ENSMUSG00000018604.19	T-box 3 [Source:MGI Symbol;Acc:MGI:98495]	Tbx3	1.87066	6.84374e-86	3.7432e-84	yes
ENSMUSG00000018620.4	matrix metallopeptidase 20 (enamelysin) [Source:MGI Symbol;Acc:MGI:1353466]	Mmp20	0.0816278	0.976493
ENSMUSG00000018623.10	matrix metallopeptidase 7 [Source:MGI Symbol;Acc:MGI:103189]	Mmp7
ENSMUSG00000018634.11	corticotropin releasing hormone receptor 1 [Source:MGI Symbol;Acc:MGI:88498]	Crhr1	0.192889	0.944718
ENSMUSG00000018648.16	dual specificity phosphatase 14 [Source:MGI Symbol;Acc:MGI:1927168]	Dusp14	-0.912448	3.03496e-17	2.63872e-16
ENSMUSG00000018651.15	transcriptional adaptor 2A [Source:MGI Symbol;Acc:MGI:2144471]	Tada2a	-0.0181237	0.827842	0.891796
ENSMUSG00000018654.19	IKAROS family zinc finger 1 [Source:MGI Symbol;Acc:MGI:1342540]	Ikzf1	1.0546	0.535326	0.668734
ENSMUSG00000018656.6	TRPM8 channel-associated factor 3 [Source:MGI Symbol;Acc:MGI:3042585]	Tcaf3	2.18673	0.388823
ENSMUSG00000018659.13	pyridoxine 5'-phosphate oxidase [Source:MGI Symbol;Acc:MGI:2144151]	Pnpo
ENSMUSG00000018661.18	component of oligomeric golgi complex 1 [Source:MGI Symbol;Acc:MGI:1333873]	Cog1	0.0208053	0.830568	0.8941
ENSMUSG00000018666.14	chromobox 1 [Source:MGI Symbol;Acc:MGI:105369]	Cbx1	-0.454374	2.07508e-15	1.64482e-14
ENSMUSG00000018669.15	CDK5 regulatory subunit associated protein 3 [Source:MGI Symbol;Acc:MGI:1933126]	Cdk5rap3	-0.311453	0.00856802	0.020464
ENSMUSG00000018672.16	coatomer protein complex, subunit zeta 2 [Source:MGI Symbol;Acc:MGI:1929008]	Copz2	-0.430819	0.00978143	0.0231354
ENSMUSG00000018677.10	solute carrier family 25, member 39 [Source:MGI Symbol;Acc:MGI:1196386]	Slc25a39	0.128578	0.115009	0.203171
ENSMUSG00000018678.14	Sp2 transcription factor [Source:MGI Symbol;Acc:MGI:1926162]	Sp2	-1.014	1.62941e-12	1.08802e-11		yes
ENSMUSG00000018697.15	apoptosis antagonizing transcription factor [Source:MGI Symbol;Acc:MGI:1929608]	Aatf	0.259487	5.78919e-05	0.00019627
ENSMUSG00000018698.16	LIM homeobox protein 1 [Source:MGI Symbol;Acc:MGI:99783]	Lhx1	-2.537	5.32181e-07	2.26806e-06		yes
ENSMUSG00000018707.14	dynein cytoplasmic 1 heavy chain 1 [Source:MGI Symbol;Acc:MGI:103147]	Dync1h1	-0.401494	0.00532655	0.013266
ENSMUSG00000018727.20	cleavage and polyadenylation specific factor 4-like [Source:MGI Symbol;Acc:MGI:1277182]	Cpsf4l	-0.207682	0.205117	0.324964
ENSMUSG00000018733.11	peroxisomal biogenesis factor 12 [Source:MGI Symbol;Acc:MGI:2144177]	Pex12	0.323823	0.00418258	0.0106314
ENSMUSG00000018736.15	nudE neurodevelopment protein 1 like 1 [Source:MGI Symbol;Acc:MGI:1932915]	Ndel1	-0.872764	2.32466e-35	4.24219e-34
ENSMUSG00000018740.15	solute carrier family 25, member 35 [Source:MGI Symbol;Acc:MGI:1919248]	Slc25a35	-0.155553	0.683286	0.789899
ENSMUSG00000018750.15	zinc finger and BTB domain containing 4 [Source:MGI Symbol;Acc:MGI:1922830]	Zbtb4	-0.930159	1.16008e-21	1.25374e-20
ENSMUSG00000018752.20	tumor necrosis factor (ligand) superfamily, membrane-bound member 13 [Source:MGI Symbol;Acc:MGI:3845075]	Tnfsfm13
ENSMUSG00000018761.15	mannose-P-dolichol utilization defect 1 [Source:MGI Symbol;Acc:MGI:1346040]	Mpdu1	-0.648353	2.65003e-13	1.85352e-12
ENSMUSG00000018765.7	FMR1 autosomal homolog 2 [Source:MGI Symbol;Acc:MGI:1346074]	Fxr2	-0.872523	6.0538e-52	1.68831e-50
ENSMUSG00000018770.10	ATP synthase, H+ transporting, mitochondrial F0 complex, subunit C3 (subunit 9) [Source:MGI Symbol;Acc:MGI:2442035]	Atp5g3	-0.150806	0.0194437	0.0432387
ENSMUSG00000018774.14	CD68 antigen [Source:MGI Symbol;Acc:MGI:88342]	Cd68	-0.482818	0.0557051	0.110001
ENSMUSG00000018776.11	solute carrier family 35, member G3 [Source:MGI Symbol;Acc:MGI:1927128]	Slc35g3	0.337643	0.765369	0.849526
ENSMUSG00000018796.14	acyl-CoA synthetase long-chain family member 1 [Source:MGI Symbol;Acc:MGI:102797]	Acsl1	0.816143	1.01088e-18	9.50467e-18
ENSMUSG00000018800.15	ATP-binding cassette, sub-family A (ABC1), member 5 [Source:MGI Symbol;Acc:MGI:2386607]	Abca5	0.45517	6.66691e-06	2.52471e-05
ENSMUSG00000018809.3	SET and MYND domain containing 4 [Source:MGI Symbol;Acc:MGI:2442796]	Smyd4	-0.0446565	0.646497	0.760641
ENSMUSG00000018819.11	lymphocyte specific 1 [Source:MGI Symbol;Acc:MGI:96832]	Lsp1	-1.16315	3.51468e-17	3.04107e-16		yes
[truncated: 54,955 more rows]
