# Supplementary material for: Loss of Gαq reshapes fibroblast traits and drives tumor-stroma remodeling in oral cancer progression
Source: EMBO Rep. 2026 Apr 10;27(10):2639–74. doi: 10.1038/s44319-026-00751-2 (PMC13219523; doi:10.1038/s44319-026-00751-2)
Supplement: Supplementary file 5 — Source data Fig. 1 [file 44319_2026_751_MOESM5_ESM.zip]

Archive with 77 entries (68 files):
- Raw_data_Figure 1/
- Raw_data_Figure 1/Figure 1A/
- Raw_data_Figure 1/Figure 1A/Figure 1A.xlsx
- Raw_data_Figure 1/Figure 1A/Quantification_1A.pzfx
- Raw_data_Figure 1/Figure 1A/raw_blots_1A.pptx
- Raw_data_Figure 1/Figure 1B/
- Raw_data_Figure 1/Figure 1B/Bright Field microscopy/
- Raw_data_Figure 1/Figure 1B/Bright Field microscopy/Fibros KO confluent b.jpg
- Raw_data_Figure 1/Figure 1B/Bright Field microscopy/Fibros KO confluent.jpg
- Raw_data_Figure 1/Figure 1B/Bright Field microscopy/Fibros WT confluent b.jpg
- Raw_data_Figure 1/Figure 1B/Bright Field microscopy/Fibros WT confluent.jpg
- Raw_data_Figure 1/Figure 1B/Confocal microscopy/
- Raw_data_Figure 1/Figure 1B/Confocal microscopy/KO 0.1%SMA.tif
- Raw_data_Figure 1/Figure 1B/Confocal microscopy/KO SMA.tif
- Raw_data_Figure 1/Figure 1B/Confocal microscopy/WT 0.1%SMA.tif
- Raw_data_Figure 1/Figure 1B/Confocal microscopy/WT SMA.tif
- Raw_data_Figure 1/Figure 1B/Figure 1B.xlsx
- Raw_data_Figure 1/Figure 1B/Quantification_1B.pzfx
- Raw_data_Figure 1/Figure 1B/raw_blots_1B.pptx
- Raw_data_Figure 1/Figure 1C/
- Raw_data_Figure 1/Figure 1C/Figure 1C.xlsx
- Raw_data_Figure 1/Figure 1C/KO 1.jpg
- Raw_data_Figure 1/Figure 1C/KO2.jpg
- Raw_data_Figure 1/Figure 1C/KO3.jpg
- Raw_data_Figure 1/Figure 1C/KO4.jpg
- Raw_data_Figure 1/Figure 1C/KO6.jpg
- Raw_data_Figure 1/Figure 1C/KO7.jpg
- Raw_data_Figure 1/Figure 1C/KOX4.jpg
- Raw_data_Figure 1/Figure 1C/Quantification_1C.pzfx
- Raw_data_Figure 1/Figure 1C/WT1.jpg
- Raw_data_Figure 1/Figure 1C/WT2.jpg
- Raw_data_Figure 1/Figure 1C/WT3.jpg
- Raw_data_Figure 1/Figure 1C/WT4.jpg
- Raw_data_Figure 1/Figure 1C/WT5.jpg
- Raw_data_Figure 1/Figure 1C/WT6.jpg
- Raw_data_Figure 1/Figure 1C/WT7.jpg
- Raw_data_Figure 1/Figure 1C/WTX4.jpg
- Raw_data_Figure 1/Figure 1D/
- Raw_data_Figure 1/Figure 1D/Confocal microscopy Col I/
- Raw_data_Figure 1/Figure 1D/Confocal microscopy Col I/GqKO Col I selected.tif
- Raw_data_Figure 1/Figure 1D/Confocal microscopy Col I/GqKO Col I _2.tif
- Raw_data_Figure 1/Figure 1D/Confocal microscopy Col I/GqKO Col I.tif
- Raw_data_Figure 1/Figure 1D/Confocal microscopy Col I/GqKO Col I_ 3.tif
- Raw_data_Figure 1/Figure 1D/Confocal microscopy Col I/WT Col I selected.tif
- Raw_data_Figure 1/Figure 1D/Confocal microscopy Col I/WT Col I.tif
- Raw_data_Figure 1/Figure 1D/Confocal microscopy Col I/WT Col I_ 2.tif
- Raw_data_Figure 1/Figure 1D/Confocal microscopy FN/
- Raw_data_Figure 1/Figure 1D/Confocal microscopy FN/GqKO selected.tif
- Raw_data_Figure 1/Figure 1D/Confocal microscopy FN/GqKOMEFsFN_10Maximumintensityprojection.tif
- Raw_data_Figure 1/Figure 1D/Confocal microscopy FN/GqKOMEFsFN_11Maximumintensityprojection.tif
- Raw_data_Figure 1/Figure 1D/Confocal microscopy FN/GqKOMEFsFN_12Maximumintensityprojection.tif
- Raw_data_Figure 1/Figure 1D/Confocal microscopy FN/GqKOMEFsFN_13Maximumintensityprojection.tif
- Raw_data_Figure 1/Figure 1D/Confocal microscopy FN/GqKOMEFsFN_14Maximumintensityprojection.tif
- Raw_data_Figure 1/Figure 1D/Confocal microscopy FN/GqKOMEFsFN_2Maximumintensityprojection.tif
- Raw_data_Figure 1/Figure 1D/Confocal microscopy FN/GqKOMEFsFN_4Maximumintensityprojection.tif
- Raw_data_Figure 1/Figure 1D/Confocal microscopy FN/GqKOMEFsFN_5Maximumintensityprojection.tif
- Raw_data_Figure 1/Figure 1D/Confocal microscopy FN/GqKOMEFsFN_6Maximumintensityprojection.tif
- Raw_data_Figure 1/Figure 1D/Confocal microscopy FN/GqKOMEFsFN_7Maximumintensityprojection.tif
- Raw_data_Figure 1/Figure 1D/Confocal microscopy FN/GqKOMEFsFN_8Maximumintensityprojection.tif
- Raw_data_Figure 1/Figure 1D/Confocal microscopy FN/GqKOMEFsFN_9Maximumintensityprojection.tif
- Raw_data_Figure 1/Figure 1D/Confocal microscopy FN/GqKOMEFsFN_Maximumintensityprojection.tif
- Raw_data_Figure 1/Figure 1D/Confocal microscopy FN/WT selected.tif
- Raw_data_Figure 1/Figure 1D/Confocal microscopy FN/WTMEFsFN_ Maximumintensityprojection.tif
- Raw_data_Figure 1/Figure 1D/Confocal microscopy FN/WTMEFsFN_10Maximumintensityprojection.tif
- Raw_data_Figure 1/Figure 1D/Confocal microscopy FN/WTMEFsFN_11Maximumintensityprojection.tif
- Raw_data_Figure 1/Figure 1D/Confocal microscopy FN/WTMEFsFN_2Maximumintensityprojection.tif
- Raw_data_Figure 1/Figure 1D/Confocal microscopy FN/WTMEFsFN_3Maximumintensityprojection.tif
- Raw_data_Figure 1/Figure 1D/Confocal microscopy FN/WTMEFsFN_4Maximumintensityprojection.tif
- Raw_data_Figure 1/Figure 1D/Confocal microscopy FN/WTMEFsFN_5Maximumintensityprojection.tif
- Raw_data_Figure 1/Figure 1D/Confocal microscopy FN/WTMEFsFN_6Maximumintensityprojection.tif
- Raw_data_Figure 1/Figure 1D/Confocal microscopy FN/WTMEFsFN_7Maximumintensityprojection.tif
- Raw_data_Figure 1/Figure 1D/Confocal microscopy FN/WTMEFsFN_8Maximumintensityprojection.tif
- Raw_data_Figure 1/Figure 1D/Confocal microscopy FN/WTMEFsFN_9Maximumintensityprojection.tif
- Raw_data_Figure 1/Figure 1D/Confocal microscopy FN/WTMEFsFN_Maximumintensityprojection.tif
- Raw_data_Figure 1/Figure 1D/Figure 1D.xlsx
- Raw_data_Figure 1/Figure 1D/Quantification_1D_length.pzfx
- Raw_data_Figure 1/Figure 1D/Quantification_1D_mean_intensity.pzfx
