# Supplementary material for: Loss of Gαq reshapes fibroblast traits and drives tumor-stroma remodeling in oral cancer progression
Source: EMBO Rep. 2026 Apr 10;27(10):2639–74. doi: 10.1038/s44319-026-00751-2 (PMC13219523; doi:10.1038/s44319-026-00751-2)
Supplement: Supplementary file 5 — Source data Fig. 1 [file 44319_2026_751_MOESM5_ESM.zip › Raw_data_Figure 1/Figure 1A/Figure 1A.xlsx]

## Sheet: Hoja1
24h	PDGFR		SMA		Cav1			PDGFR			Cav1			FSP1
	WT	KO	WT	KO	WT	KO		WT	KO		WT	KO		WT	KO
	363.13	535.876	381.136	158.643	179.455	1297.43		1	2.52305		1	5.7679		1	9.21105
	980.353	3295.04	468.743	217.513	110.544	893.029		1	2.02522		1	4.54664		1	7.73727
	1497.93	3338.09	539.947	202.461	256.965	964.369		1	2.26736		1	8.72105		1	2.68577
Media	947.137	2389.67	463.275	192.872	182.321	1051.61		1	1.90325		1	3.03267		1	5.09708
Norm	1	2.52305	1	0.416324	1	5.7679		1	3.23774		1	6.59584		1	4.21529
								1	2.60886		1	3.03079		1	8.71026
24h	PDGFR		SMA		Cav1
	WT	KO	WT	KO	WT	KO
	417.357	671.552	395.932	122.333	309.724	1820.22
	1170.85	3177.34	476.601	177.118	313.55	1536.35
	1765.51	2943.12	584.334	45.9933	430.984	1436.76
Media	1117.91	2264	485.622	115.148	351.419	1597.78
Norm	1	2.02522	1	0.237115	1	4.54664
24h	PDGFR		SMA			24h	SMA		Cav1		FSP1
	WT	KO	WT	KO			WT	KO	WT	KO	WT	KO
	317.038	718.838	827.556	402.701			342.801	48.1913	329.583	2162.15	335.91	2889.68
Norm	1	2.26736	1	0.486615			319.994	40.9333	194.152	2405.37	472.02	3361.49
						Media	331.397	44.5623	261.868	2283.76	403.965	3125.59
						Norm	1	0.134468	1	8.72105	1	7.73727
24h	PDGFR		Cav1
	WT	KO	WT	KO
	565.391	874.155	93.038	774.366
	460.439	986.212	319.598	810.941
	431.708	913.694	374.108	799.148
Media	485.846	924.687	262.248	794.818
Norm	1	1.90325	1	3.03079
24h	PDGFR		SMA
	WT	KO	WT	KO
	19.8469	64.259	86.2538	22.066
Norm	1	3.23774	1	0.255826
24h	PDGFR		SMA		FSP1
	WT	KO	WT	KO	WT	KO
	291.589	1045.9	441.333	3.63726	254.4	2718.47
	139.481	78.6994	369.022	29.4068	250.978	1936.59
Media	215.535	562.3	405.177	16.522	252.689	2327.53
Norm	1	2.60886	1	0.0407773	1	9.21105
24h	SMA		Cav1
	WT	KO	WT	KO
	177.747	26.977	223.647	1475.14
Norm	1	0.151772	1	6.59584
	Cav1
24h	WT	KO
	573.431	1986.45
	WT	KO
	764.629	2071.44
Media	669.03	2028.95
Norm	1	3.03267
24h	FSP1				24h	FSP1
	WT	KO				WT	KO
	814.658	2919.29				191.351	975.33
	1085.81	2158.77			Norm	1	5.09708
	999.697	2711.14				162.946	686.863
Media	966.723	2596.4			Norm	1	4.21529
Norm	1	2.68577				90.7948	790.847
					Norm	1	8.71026
