# Supplementary material for: Loss of Gαq reshapes fibroblast traits and drives tumor-stroma remodeling in oral cancer progression
Source: EMBO Rep. 2026 Apr 10;27(10):2639–74. doi: 10.1038/s44319-026-00751-2 (PMC13219523; doi:10.1038/s44319-026-00751-2)
Supplement: Supplementary file 5 — Source data Fig. 1 [file 44319_2026_751_MOESM5_ESM.zip › Raw_data_Figure 1/Figure 1B/Figure 1B.xlsx]

## Sheet: Starving
Expto 1			Volume (OD)	Adj. Vol. (OD)	Mean Bkgd. (OD)	Min. Value (OD)	Max. Value (OD)	Mean Value (OD)	Std. Dev.	Area (mm2)
		WT	4519.44	268.382	0.558322	0.454158	1.52406	0.59357	0.151409	30.7015
		GαqKO	4646.71	985.703	0.585199	0.464328	2.35684	0.74276	0.409108	25.2257
		WT starv	4605.12	788.627	0.610053	0.462476	2.21072	0.736112	0.370712	25.2257
		GαqKO starv	6021.84	2251.67	0.602648	0.45435	2.9512	0.96257	0.666982	25.2257
		WT	3358.13	102.865	0.520343	0.452166	0.779969	0.536786	0.042741	25.2257
		GαqKO	3666.69	411.956	0.520259	0.456517	1.17518	0.586108	0.131369	25.2257
		WT starv	3511.23	225.058	0.525283	0.450559	1.04612	0.561258	0.088138	25.2257		WT	GαqKO	WT starv	GαqKO starv
		GαqKO starv	3849.38	572.065	0.523867	0.451153	1.65646	0.61531	0.21945	25.2257		268.382	985.703	788.627	2251.67
												452.538	1423.19	1068.79	2566.73
												145.673	582.651	619.913	2387
Expto 2			Volume (OD)	Adj. Vol. (OD)	Mean Bkgd. (OD)	Min. Value (OD)	Max. Value (OD)	Mean Value (OD)	Std. Dev.	Area (mm2)		176.761	363.563	481.464	1985.65
		WT	6237.52	452.538	0.573907	0.456956	1.93761	0.618802	0.218521	40.6451
		GαqKO	7447.85	1423.19	0.597684	0.463997	2.42719	0.738874	0.430081	40.6451
		WT starv	6089.08	1068.79	0.611634	0.457497	2.44163	0.741847	0.416001	33.0967
		GαqKO starv	7467.84	2566.73	0.597113	0.459734	2.80975	0.909824	0.598679	33.0967
		WT	4368.92	138.027	0.515459	0.4449	0.921296	0.532276	0.055872	33.0967
		GαqKO	4609.41	301.294	0.524867	0.441126	1.18113	0.561575	0.115912	33.0967
		WT starv	4820.5	363.315	0.54303	0.452011	1.47595	0.587293	0.156052	33.0967
		GαqKO starv	5045.13	736.501	0.52493	0.447014	1.91479	0.61466	0.261387	33.0967
Expto 3			Volume (OD)	Adj. Vol. (OD)	Mean Bkgd. (OD)	Min. Value (OD)	Max. Value (OD)	Mean Value (OD)	Std. Dev.	Area (mm2)
		WT	8108.87	145.673	0.657898	0.571453	1.10699	0.669933	0.056243	48.8064
		GαqKO	8780.45	582.651	0.67728	0.58676	2.15216	0.725418	0.219092	48.8064
		WT starv	9723.66	619.913	0.752127	0.580109	2.73175	0.803342	0.367507	48.8064
		GαqKO starv	10406.6	2387	0.662561	0.572878	3.626	0.859769	0.52561	48.8064
Expto 4			Volume (OD)	Adj. Vol. (OD)	Mean Bkgd. (OD)	Min. Value (OD)	Max. Value (OD)	Mean Value (OD)	Std. Dev.	Area (mm2)
		WT	7726.79	176.761	0.831685	0.668105	1.29822	0.851156	0.079566	36.6048
		GαqKO	7862.91	363.563	0.826101	0.671454	1.63507	0.86615	0.136448	36.6048
		WT starv	8220.27	481.464	0.852479	0.693145	1.87585	0.905515	0.164106	36.6048
		GαqKO starv	9801.7	1985.65	0.860988	0.713426	3.85	1.07972	0.481737	36.6048
