# Supplementary material for: Loss of Gαq reshapes fibroblast traits and drives tumor-stroma remodeling in oral cancer progression
Source: EMBO Rep. 2026 Apr 10;27(10):2639–74. doi: 10.1038/s44319-026-00751-2 (PMC13219523; doi:10.1038/s44319-026-00751-2)
Supplement: Supplementary file 5 — Source data Fig. 1 [file 44319_2026_751_MOESM5_ESM.zip › Raw_data_Figure 1/Figure 1C/Figure 1C.xlsx]

## Sheet: Contraction assay
	Label	Area	Mean	StdDev	Mode	Min	Max	IntDen	%Area	RawIntDen			WT	GqKO
1	GαqKO	110746	122117	24883	145	48	207	13523941000	0	13523941000			262926	110746
2	GαqKO	106472	123184	27382	138	60	219	13115683000	0	13115683000			244012	106472
3	GαqKO	99566	125169	28482	133	37	252	12462614000	0	12462614000			249216	99566
4	GαqKO	91844	120977	29538	145	33	186	11111037000	0	11111037000			295192	91844
5	GαqKO	105892	120188	30170	145	49	211	12726985000	0	12726985000			299278	105892
6	GαqKO	98910	114656	30499	131	34	249	11340584000	0	11340584000			310494	98910
7	WT	262926	105187	30421	74	31	249	27656431000	0	27656431000			282432
8	WT	244012	116338	35795	72	28	255	28387922000	0	28387922000		Media	277650	102238
9	WT	249216	103692	32810	66	19	248	25841806000	0	25841806000
10	WT	295192	102794	27763	78	64	253	30344048000	0	30344048000
11	WT	299278	113019	29560	83	53	254	33824056000	0	33824056000
12	WT	310494	104824	30138	78	21	255	32547141000	0	32547141000
13	WT	282432	112259	27499	82	65	188	31705528000	0	31705528000
