# Supplementary material for: Loss of Gαq reshapes fibroblast traits and drives tumor-stroma remodeling in oral cancer progression
Source: EMBO Rep. 2026 Apr 10;27(10):2639–74. doi: 10.1038/s44319-026-00751-2 (PMC13219523; doi:10.1038/s44319-026-00751-2)
Supplement: Supplementary file 5 — Source data Fig. 1 [file 44319_2026_751_MOESM5_ESM.zip › Raw_data_Figure 1/Figure 1D/Figure 1D.xlsx]

## Sheet: FN fibers length
	Branch length	Branch length	Branch length	Branch length	Branch length	Branch length	Branch length		Branch length	Branch length	Branch length	Branch length	Branch length	Branch length	Branch length
	WT1	WT2	WT3	WT4	WT5	WT6	WT7		GαqKO 1	GαqKO 2	GαqKO 3	GαqKO 4	GαqKO 5	GαqKO 6	GαqKO 7
1	0.294	0.208	0.221	0.208	0.294	0.208	0.208		0.156	0.208	0.208	0.208	1002	0.208	0.208
2	0.294	0.208	5059	1063	0.294	0.208	0.208		0.156	0.208	0.208	0.208	0.881	1470	0.208
3	0.709	0.208	4056	9224	1451	0.208	0.501		0.156	0.501	0.587	0.415	0.208	0.294	0.208			FN fibers length
4	0.672	0.672	0.156	5487	1063	0.208	1564		0.156	0.294	0.208	0.294	0.415	0.294	3828			WT	GαqKO
5	1124	0.208	1000	2064	0.795	0.294	0.501		0.156	0.294	0.208	0.294	0.294	0.208	0.208		Promedios	36382.3	8367.16
6	0.208	0.208	0.156	0.294	0.709	0.208	0.672		0.221	0.208	0.294	0.294	0.208	0.208	13070			27015.3	4749.66
7	0.208	0.795	0.156	1539	0.672	0.208	0.294		11211	0.623	0.294	0.587	0.208	1164	2415			17484.2	8361.56
8	1625	5189	0.156	1210	1124	0.501	0.208		2954	0.208	0.208	0.208	0.208	0.294	1063			41219.9	4388.71
9	0.758	2574	0.156	0.208	0.208	0.208	0.208		2892	0.208	0.208	0.623	0.208	0.208	0.587			35712.6	4571.09
10	5746	1704	0.221	0.208	0.208	0.294	2166		1480	0.208	0.294	0.208	0.294	0.208	0.208			63064.5	3375.48
11	1331	0.208	0.221	1418	1625	0.208	1559		0.156	1051	0.208	0.587	0.294	0.208	0.208			22819.4	4174
12	0.208	0.208	0.597	1088	0.758	0.208	0.208		0.156	1042	0.294	4214	0.965	0.208	8565
13	0.208	0.587	0.156	0.208	0.208	0.208	0.208		0.156	0.501	0.294	2491	0.294	0.208	1874
14	0.294	0.208	0.156	0.864	0.208	2178	0.208		1351	0.208	0.294	2177	0.208	0.208	6811
15	1675	0.208	0.156	1124	0.294	0.208	0.208		0.156	0.208	0.587	0.208	0.208	0.208	1719
16	0.208	0.501	0.441	1051	1675	2283	0.208		0.221	1719	0.208	0.830	0.208	0.294	0.415
17	0.709	0.208	1409	0.208	0.208	1331	0.208		0.156	0.208	0.208	1124	0.208	0.501	1411
18	0.208	0.208	0.156	0.208	0.709	0.208	0.208		0.753	0.208	0.501	0.208	0.208	0.208	6244
19	3950	0.208	4816	0.208	0.208	0.294	0.208		0.156	0.208	0.208	0.208	0.208	0.208	8964
20	0.208	0.208	3807	6056	3950	0.208	0.294		0.156	0.208	0.208	3755	4582	0.208	7839
21	0.208	0.208	3028	4122	0.208	4104	1051		0.156	0.587	0.294	0.501	3621	1814	1926
22	0.208	0.208	2406	3919	0.208	1797	0.208		0.156	0.294	12604	1051	0.501	0.208	11338
23	0.208	0.208	2374	0.208	0.208	0.208	0.709		0.156	0.208	12565	1042	0.208	2287	4041
24	1157	1767	7157	0.208	0.208	1805	1266		0.221	0.208	8419	0.501	0.208	1830	0.294
25	0.208	0.623	0.936	0.208	1157	0.208	0.587		0.156	0.294	0.208	0.208	0.415	0.587	0.294
26	4487	5873	0.918	0.208	0.208	0.208	0.294		0.156	0.965	3113	0.208	0.208	0.208	0.587
27	1832	4471	1439	0.208	4780	0.208	0.208		0.156	0.587	0.208	2012	2166	0.208	1124
28	4780	1325	0.934	0.208	1556	0.208	0.501		0.377	4405	0.208	1504	0.208	0.830	1380
29	1556	0.208	0.783	1661	0.208	2331	0.208		0.221	2501	0.208	0.208	2162	1520	7527
30	0.208	0.208	0.156	0.208	0.294	0.294	4500		0.221	0.709	0.294	1719	0.208	0.415	0.208
31	0.294	3265	0.156	0.208	0.208	0.208	1149		0.156	2373	0.709	0.208	0.709	0.208	0.758
32	0.795	2261	0.221	1174	0.501	1998	0.965		0.156	0.208	0.294	0.208	0.208	0.208	2285
33	0.208	0.208	0.569	0.208	0.294	0.208	0.208		0.221	0.294	0.879	0.294	0.208	3678	2547
34	0.501	1335	0.377	0.294	0.795	3554	0.294		0.221	1661	0.208	0.208	1814	0.208	2749
35	0.294	0.672	0.156	0.208	0.294	0.208	0.208		0.156	0.950	0.208	0.208	0.208	0.294	0.208
36	0.795	0.294	0.221	0.208	3129	0.208	0.294		0.156	0.208	0.208	0.208	0.879	0.208	3324
37	0.294	3529	0.918	0.950	1245	0.208	1042		0.156	1072	2067	3001	0.208	1051	0.208
38	0.294	0.294	1811	1042	0.208	0.881	1250		1103	1072	0.208	0.587	0.587	0.294	5071
39	3129	0.208	0.156	0.208	0.208	0.208	0.208		1066	3078	0.208	0.294	0.208	0.208	0.294
40	1245	0.294	0.156	0.501	0.208	0.208	0.208		0.156	0.208	0.208	0.208	2345	0.501	1661
41	0.208	0.208	0.156	0.208	1468	0.208	0.965		0.156	0.208	0.208	0.208	0.294	0.294	0.415
42	0.208	0.208	0.156	0.208	0.294	0.208	0.208		0.221	1457	0.208	0.294	0.294	0.208	1245
43	0.208	0.950	0.156	0.208	2252	4481	0.208		0.689	0.881	1728	0.208	0.208	0.916	0.208
44	1468	0.208	0.156	2064	0.208	4007	1357		0.156	0.208	0.208	1979	1002	2207	1418
45	0.294	0.208	0.533	1157	0.208	0.208	0.208		0.156	3580	0.208	0.208	0.208	1149	1259
46	2252	0.208	0.156	3934	0.208	0.208	9784		0.156	1556	0.501	0.294	0.208	0.294	0.415
47	0.208	0.208	0.845	0.208	0.208	0.208	0.208		0.156	1382	1087	1661	0.208	0.208
48	0.208	0.208	0.156	0.208	0.208	0.709	0.208		0.156	1790	0.294	0.950	1088	1675
49	0.208	0.208	0.221	0.208	0.208	0.208	0.208		0.714	0.208	0.208	0.208	0.294	0.208
50	0.208	0.881	0.156	7971	0.208	0.208	0.208		0.156	0.208	0.208	1072	0.208	1559
51	0.208	0.294	0.156	5875	0.208	1764	2415		0.799	0.208	0.208	1072	0.587	0.208
52	0.208	5521	0.156	0.623	0.208	0.501	0.208		0.221	0.208	0.501	0.965	0.208	0.208
53	0.208	0.294	0.221	2134	1704	0.208	0.294		0.156	0.294	0.294	4323	0.208	0.294
54	0.208	0.208	0.156	0.208	2127	1520	0.208		0.221	0.294	0.208	2847	0.208	0.208
55	0.208	0.208	0.156	0.208	0.208	0.208	0.208		0.221	0.415	1539	0.208	0.415	1266
56	1051	0.208	0.156	0.208	0.208	0.294	0.294		0.221	0.208	0.587	0.208	0.208	0.208
57	1704	0.208	0.156	0.208	5707	0.208	0.208		0.156	2577	0.208	1063	0.208	0.709
58	2127	1088	0.156	0.208	1881	0.208	0.208		0.156	0.208	0.208	1457	0.294	0.208
59	0.208	0.208	0.156	0.965	0.956	0.208	0.208		0.156	0.208	0.208	0.881	1829	0.208
60	0.208	0.208	0.221	0.208	0.208	2906	0.294		0.156	0.208	1751	0.795	0.294	0.208
61	0.208	0.208	0.156	0.208	0.208	0.208	0.208		0.156	0.294	0.208	0.294	0.208	0.208
62	0.208	0.294	0.221	0.208	0.501	0.208	0.208		0.221	0.208	0.208	0.208	0.294	0.208
63	0.208	2415	1765	0.208	0.208	0.881	3730		0.156	2252	1335	1559	0.208	0.830
64	0.208	0.208	0.221	0.294	0.294	0.415	0.208		0.377	0.208	0.294	1382	0.294	0.208
65	0.208	0.208	1016	0.501	0.208	0.208	0.795		0.156	0.294	1790	0.208	0.208	0.208
66	1600	0.208	0.156	0.208	1600	0.864	0.208		0.156	1705	0.294	0.208	3490	3873
67	0.208	0.208	0.156	0.208	0.208	0.294	0.208		0.377	0.208	0.208	0.208	0.864	1830
68	1443	1780	0.156	2914	1443	1619	2262		0.468	0.208	0.208	0.294	0.294	1259
69	0.208	0.501	1818	0.208	0.208	0.795	1981		0.156	0.294	0.208	0.294	2207	1539
70	0.208	0.208	0.221	0.208	0.208	0.208	0.501		0.156	0.294	0.950	0.415	1533	0.208
71	0.208	0.294	0.156	0.294	0.208	0.208	0.208		0.156	0.208	0.208	2577	0.208	0.208
72	0.587	0.208	0.156	1761	0.208	0.208	0.208		0.156	0.294	2894	0.208	0.294	0.709
73	2414	0.208	0.156	0.587	0.587	0.294	1429		0.156	1780	0.208	0.208	0.965	0.208
74	0.208	0.709	0.156	0.208	2414	0.208	2532		0.156	0.415	0.208	0.208	0.208	0.208
75	0.208	0.294	0.221	0.294	0.208	0.208	0.208		0.156	0.294	0.208	0.208	0.208	0.208
76	1051	0.208	0.156	1352	0.208	0.208	0.795		0.221	0.208	1559	0.208	0.208	0.294
77	0.208	0.208	0.156	1042	1051	5360	0.208		0.156	2324	0.501	2252	0.208	0.208
78	3593	0.294	0.156	0.294	0.208	4329	0.208		0.156	0.415	0.501	0.208	2369	0.208
79	2577	0.208	0.156	0.208	3593	0.709	1124		0.156	0.208	3542	3179	1559	0.795
80	0.208	0.208	0.689	0.208	2577	0.294	0.294		0.221	0.294	0.415	0.294	0.208	0.795
81	1411	1382	0.221	0.950	0.208	0.208	0.709		0.955	0.294	0.208	0.208	2491	0.208
82	0.208	0.208	0.156	0.208	1411	0.709	0.795		0.156	0.294	0.208	0.208	5401	0.208
83	0.208	0.208	0.156	0.294	2122	0.208	0.208		0.725	0.208	0.208	0.294	3177	0.208
84	0.208	0.965	0.156	0.208	0.208	0.208	0.208		0.156	0.830	0.501	0.208	2040	0.501
85	0.294	3855	0.882	1830	0.208	0.208	0.208		0.597	1038	0.208	1705	0.208	0.208
86	0.208	0.501	9155	0.208	0.208	0.709	0.208		0.156	1243	0.709	0.208	1919	0.208
87	0.415	0.294	7890	0.208	0.294	0.623	1124		0.156	1470	1002	0.208	0.294	0.208
88	0.208	0.294	4435	0.294	0.208	0.208	0.208		0.156	1357	0.881	0.294	0.208	0.208
89	0.208	0.208	0.649	0.208	0.208	0.208	4286		0.156	0.208	0.208	0.294	3857	1539
90	0.208	0.294	0.377	3004	0.415	0.208	3102		0.156	0.415	0.208	0.208	3185	0.208
91	5397	0.208	1016	1331	0.208	0.208	0.208		0.156	0.294	1042	0.294	1382	0.294
92	1704	0.795	0.156	0.208	0.208	0.294	0.208		0.377	2287	0.208	0.916	1250	0.208
93	0.208	0.208	0.156	0.208	0.208	0.208	0.208		0.221	0.208	0.208	0.415	0.208	0.208
94	0.587	2866	2203	1564	0.208	0.208	0.864		10937	4999	0.294	0.294	0.294	0.501
95	1533	0.208	1286	0.208	0.208	1470	0.208		0.156	1382	3209	0.208	0.208	0.294
96	0.208	0.208	0.864	1271	7232	0.709	0.965		0.156	0.208	0.587	2324	0.208	4339
97	0.208	1645	0.156	0.294	5397	0.672	4317		0.156	1451	1002	0.415	0.294	4151
98	0.208	4992	0.156	0.208	1704	0.208	1919		0.221	0.294	1042	0.208	0.208	1919
99	0.208	4381	0.156	0.208	0.208	0.208	0.294		0.156	0.294	1906	0.294	0.294	0.294
100	1515	0.294	0.156	0.208	0.587	0.294	0.208		0.156	0.208	0.208	0.294	0.294	2545
101	3008	1468	0.156	0.208	1533	0.208	0.208		0.156	1600	0.709	0.208	4697	0.208
102	0.294	0.208	0.156	1038	0.208	0.587	0.208		0.597	1556	0.501	0.830	3462	1331
103	1589	0.208	1248	0.208	0.208	0.208	1790		0.156	0.208	1967	1038	2451	0.501
104	1245	0.208	0.156	0.208	0.208	2358	0.623		0.156	0.950	3294	0.208	0.208	0.208
105	0.208	2098	0.156	0.208	0.208	0.795	1331		0.156	2880	0.208	1829	0.208	0.208
106	0.208	0.208	0.156	0.208	0.208	0.208	0.294		0.569	2660	0.208	1002	0.208	0.208
107	0.208	0.208	0.156	3455	0.208	0.208	0.208		0.221	0.294	0.208	0.294	0.208	0.795
108	0.208	0.501	0.662	0.208	0.208	1243	0.501		0.156	0.208	0.208	2287	0.208	0.208
109	0.294	0.501	0.377	6148	0.208	0.294	0.916		0.156	0.208	0.208	0.208	0.208	0.950
110	1335	0.208	0.597	4503	0.501	0.916	0.916		0.441	0.208	1002	4999	0.208	0.208
111	0.208	0.208	0.156	0.208	0.294	0.208	0.208		0.156	1210	0.208	1382	0.208	0.208
112	0.208	0.208	0.312	0.294	0.208	0.208	0.208		0.156	1335	0.208	0.208	0.208	2150
113	0.294	0.208	0.221	0.587	1335	0.294	0.208		0.156	1222	0.294	0.208	2175	0.208
114	0.501	0.208	0.221	0.208	0.208	0.208	0.965		0.156	0.208	0.208	1451	0.208	0.208
115	0.208	0.208	0.505	0.881	0.208	0.208	2628		0.156	0.208	3143	0.294	0.208	0.709
116	0.864	0.208	0.156	0.208	0.501	0.864	0.208		0.156	0.208	1883	0.208	0.208	0.208
117	0.208	0.208	2719	3244	0.208	0.294	0.501		0.156	0.208	1429	0.208	0.208	3001
118	0.587	1900	1616	1675	0.208	0.208	0.208		0.156	0.294	0.208	0.950	1343	0.587
119	0.208	1711	0.156	0.758	0.587	0.208	0.208		0.377	0.208	0.864	2880	0.415	0.294
120	0.294	3678	0.221	0.587	0.208	0.208	0.208		0.312	2367	0.208	2660	0.294	0.208
121	1250	0.294	1480	0.294	0.294	0.294	0.208		0.533	1711	0.208	0.294	0.208	1331
122	0.208	0.208	0.156	0.208	1250	0.208	0.587		0.156	7138	0.672	0.294	0.587	0.709
123	0.208	1136	0.156	4040	0.208	0.294	0.709		0.221	0.208	3501	0.208	0.208	0.208
124	1149	1002	0.156	3768	1124	0.294	0.208		0.156	0.208	2556	0.208	0.294	1245
125	0.501	0.672	0.156	2707	0.501	0.501	4872		0.533	1149	2461	0.208	0.294	3480
126	0.208	7509	0.156	2577	0.208	0.709	0.587		0.156	0.501	1173	0.294	0.208	3127
127	0.294	4487	1700	0.208	0.294	0.587	0.587		0.156	0.208	0.208	1210	0.208	2299
128	0.208	2207	1259	0.208	0.208	8394	10884		1546	0.208	0.294	1335	2121	0.830
129	0.208	4121	0.156	0.208	0.672	5630	6317		0.156	0.294	0.208	1222	0.881	0.208
130	0.672	2992	1000	2556	0.208	0.208	3414		0.156	0.623	0.881	0.208	0.623	0.208
131	0.208	10682	0.156	2207	0.208	0.208	1149		0.221	0.208	0.208	0.208	0.294	0.208
132	0.208	4121	0.156	1675	1954	6172	3327		0.156	5256	0.208	0.208	0.208	0.294
133	0.294	0.501	0.597	0.208	0.294	3554	37097		0.156	4013	0.208	0.208	0.208	0.208
134	1954	0.415	0.221	0.208	0.208	0.208	36191		0.221	0.294	0.208	0.208	1764	3847
135	0.294	0.208	0.156	5777	0.587	1331	24155		0.156	12529	5898	0.294	0.208	1468
136	0.208	0.208	0.156	3816	0.294	0.208	14825		0.156	8170	4328	0.208	0.208	0.208
137	0.587	0.294	0.468	2637	0.208	0.587	12930		0.753	7916	2866	0.208	0.709	9676
138	0.294	1042	0.156	0.294	0.294	0.208	12871		0.221	4827	2224	0.208	0.208	0.208
139	0.208	0.208	0.156	0.795	2741	0.208	12320		1156	0.208	1136	0.501	1063	0.208
140	0.294	0.208	0.221	0.672	0.208	0.208	10884		0.649	0.294	0.208	0.208	0.294	0.208
141	2741	1559	0.156	0.208	0.208	0.208	10717		0.377	0.208	0.795	1088	0.208	0.208
142	0.208	1173	0.221	0.208	0.208	0.208	10362		0.156	0.294	0.294	0.208	1051	0.208
143	0.208	0.208	0.156	2283	2121	1343	9119		0.221	1063	0.208	3121	0.208	0.208
144	0.208	7661	0.156	0.208	0.208	0.294	8727		0.156	0.709	0.208	1659	0.881	0.208
145	2121	3692	0.156	2455	2079	0.208	7283		0.156	0.294	0.208	0.294	7374	1979
146	0.208	3026	0.221	1906	0.208	2737	2528		0.221	0.501	4174	12529	5526	0.294
147	0.208	0.208	0.909	1357	1382	1468	0.950		0.156	1675	0.294	8242	5334	1051
148	0.208	0.795	0.221	0.208	0.208	0.294	0.587		0.156	0.294	0.208	8170	5214	0.501
149	0.208	0.208	0.156	0.415	3379	0.208	3474		0.156	0.208	0.208	4827	0.501	0.208
150	3104	0.208	1074	10345	2459	0.208	1790		0.156	4694	0.709	0.208	1124	0.208
151	0.501	0.208	0.156	9221	0.208	0.208	0.950		0.845	1418	0.208	0.294	0.208	0.208
152	3379	0.208	0.156	8518	3000	0.864	0.208		0.156	13340	0.208	0.208	3619	0.208
153	2459	0.916	0.753	5239	0.208	0.208	2698		0.156	7792	0.208	0.294	0.501	0.208
154	0.208	0.294	7889	0.208	0.208	0.208	0.208		0.156	0.208	0.294	1063	0.208	4704
155	3000	0.208	6776	1042	0.501	0.208	16361		0.918	0.208	0.501	0.709	0.208	0.501
156	0.208	0.208	0.624	0.208	0.208	0.294	16267		0.156	0.208	0.208	0.294	2005	0.208
157	0.501	0.208	0.156	0.208	0.208	0.208	10679		1440	2084	0.208	1157	1331	1149
158	0.208	1331	0.377	0.208	0.208	1331	6241		0.156	0.501	0.294	0.501	0.208	0.208
159	0.208	0.294	0.156	0.294	0.294	0.587	5433		0.156	0.587	0.294	0.294	1556	0.208
160	0.208	3298	0.156	1124	0.864	1243	5401		0.156	0.208	0.795	1998	0.956	0.208
161	0.294	1352	0.156	1002	0.294	0.208	5382		0.377	1063	0.208	0.294	4523	0.294
162	0.864	1325	0.156	0.294	0.208	0.208	3001		1414	0.208	0.294	0.501	0.795	0.208
163	0.294	0.208	0.156	0.208	0.208	0.294	2529		1038	0.294	1371	0.208	0.294	0.208
164	0.208	0.294	0.156	0.208	0.208	0.208	1222		0.156	0.795	0.587	4420	1589	0.208
165	0.208	3117	0.156	0.208	0.208	0.208	0.208		1217	0.294	0.208	1136	0.623	0.208
166	0.208	1883	0.156	0.208	0.208	0.208	0.208		0.156	0.208	0.208	0.208	1443	4173
167	0.208	0.294	0.156	0.208	0.208	0.208	1063		0.156	0.294	0.294	2084	0.881	2293
168	0.208	0.208	0.312	5316	0.208	0.208	2992		0.221	0.208	0.208	0.501	0.208	1805
169	6242	0.294	0.156	0.208	6242	0.294	1675		0.156	0.294	0.208	0.587	2586	0.881
170	5415	10999	0.156	0.208	5415	0.795	0.208		5528	0.208	0.208	0.208	2443	0.208
171	1124	4344	0.725	0.294	0.208	0.208	5816		0.156	0.294	0.709	1063	3244	0.208
172	0.208	0.709	2721	0.208	1124	0.294	3230		0.156	0.208	0.208	0.208	2082	0.208
173	0.208	0.208	0.156	0.208	0.208	0.208	17523		0.156	1088	0.864	0.294	0.758	0.208
174	1429	0.208	0.221	0.950	1429	0.208	8827		0.156	0.208	4865	0.415	0.208	1124
175	0.208	0.758	0.156	0.208	0.208	0.294	5139		0.221	1136	1259	0.294	0.208	0.208
176	0.208	0.208	2345	0.208	0.208	0.208	4802		0.156	0.294	0.208	0.208	0.208	1063
177	0.208	0.208	1718	0.587	0.208	0.294	7469		0.221	0.208	0.795	0.208	0.294	0.208
178	0.208	0.208	0.156	0.208	0.208	0.208	0.864		0.221	0.795	0.208	0.294	0.208	4317
179	0.208	0.208	0.156	0.208	0.208	2329	1837		0.156	0.294	0.208	0.208	1704	3177
180	0.208	0.208	0.156	0.208	0.208	0.208	7374		0.221	1164	0.294	0.294	0.294	0.294
181	0.294	0.294	0.156	19253	1051	0.208	1606		0.156	0.208	0.208	0.208	2262	0.208
182	1051	2381	0.156	13211	0.208	0.916	94247		0.597	1271	0.208	0.208	0.208	0.208
183	0.208	0.208	0.661	6606	0.294	0.208	87846		0.156	0.208	0.208	0.294	0.208	0.294
184	0.294	3270	1650	5703	1002	0.294	83572		0.221	1063	0.208	0.208	0.208	0.208
185	1002	0.294	0.936	5106	0.208	0.758	72362		0.221	1250	0.294	1136	0.208	0.795
186	0.208	0.208	0.221	3884	0.208	0.208	54104		0.221	0.672	0.294	0.294	0.208	1429
187	0.208	0.208	0.441	3381	0.208	0.294	44269		0.221	0.294	0.208	0.208	0.294	2369
188	0.208	0.208	0.156	1352	0.208	0.501	42974		0.156	0.208	0.208	0.795	0.208	0.294
189	0.208	0.208	0.156	1157	0.208	0.208	41938		0.156	0.294	2663	0.294	0.208	0.208
190	0.208	0.208	0.156	0.208	0.208	1157	33930		0.221	0.208	1537	0.294	0.208	0.294
191	0.208	0.208	0.156	0.208	0.208	1417	33444		0.221	2614	0.208	0.879	0.208	0.415
192	0.208	2384	0.156	0.208	0.208	0.208	32660		0.156	0.294	0.208	0.709	0.208	0.294
193	0.208	0.208	0.156	0.208	0.709	0.208	32493		0.156	0.294	1537	1650	15134	0.208
194	0.208	0.208	0.533	5361	0.208	0.208	30900		0.156	0.208	0.501	0.208	8407	0.208
195	0.208	9909	0.156	4467	0.208	1675	27627		0.156	0.709	0.415	0.208	6465	0.208
196	0.294	1866	0.156	4226	0.294	0.208	27421		0.156	0.672	1042	0.208	5198	1457
197	0.208	0.208	0.156	1874	0.208	0.881	26919		0.156	0.208	0.208	1539	4939	2638
198	0.208	0.208	0.312	0.208	0.208	0.294	24168		0.718	0.208	0.294	0.294	4620	1539
199	0.830	0.208	0.156	0.208	0.208	0.294	23567		0.156	0.208	2708	4362	4243	1266
200	0.294	1365	0.156	6231	0.830	0.208	23285		0.156	0.208	1814	0.208	1606	0.208
201	2173	0.208	0.156	0.208	0.294	3203	23190		0.156	0.294	0.294	0.294	0.881	1157
202	1331	0.501	0.156	0.208	0.294	3057	22406		0.156	0.830	1136	0.294	0.294	4904
203	0.294	0.208	1061	0.208	0.501	0.208	20466		0.156	6538	0.501	0.294	0.208	3031
204	0.501	1088	0.156	0.208	0.208	0.294	18466		0.221	3450	0.208	0.208	1331	2345
205	0.208	0.830	0.156	0.208	0.294	5072	18072		0.221	2914	0.208	0.830	0.208	0.208
206	0.294	0.208	0.156	0.208	0.208	1002	14301		0.221	0.208	0.208	0.294	0.294	0.501
207	0.208	0.208	4620	0.208	0.294	0.965	13763		0.156	0.208	0.208	0.208	0.208	0.208
208	1705	0.208	3408	0.294	0.208	0.208	10705		0.156	0.208	0.294	0.208	0.208	2663
209	0.294	0.501	0.377	0.294	0.208	0.208	8184		0.377	0.208	0.208	0.208	0.294	0.208
210	0.294	0.208	0.156	0.208	4579	0.208	3207		0.156	0.208	0.709	0.208	0.501	0.950
211	4579	1520	1202	3625	4146	0.208	18627		0.156	0.208	0.208	0.294	0.208	0.294
212	4146	0.709	0.156	2590	3966	0.501	9894		0.221	0.208	0.294	0.830	1417	0.208
213	3966	0.208	0.156	0.208	0.208	0.208	9277		0.156	0.208	0.294	0.208	0.208	0.208
214	0.208	0.294	3122	0.294	0.208	1675	7339		1010	0.208	0.208	0.208	0.294	0.208
215	0.208	1042	0.156	6378	0.294	0.501	5596		0.221	0.208	0.208	0.208	0.294	0.208
216	0.294	2453	0.156	3729	0.208	0.294	2345		0.156	1325	1600	0.208	0.208	0.501
217	3035	0.916	0.312	0.208	0.208	0.208	0.208		0.156	0.294	0.864	0.208	0.208	0.208
218	2638	0.208	0.156	0.208	0.208	0.208	2178		0.221	0.965	0.208	1051	4053	0.208
219	2547	0.208	1594	2669	0.208	0.208	13160		0.221	0.208	0.294	0.294	3848	0.501
220	0.965	0.208	0.468	0.294	0.208	0.208	1331		0.156	1429	0.208	0.208	0.208	0.208
221	0.208	4069	0.156	0.501	0.208	0.294	0.208		0.156	0.208	0.294	0.208	3794	0.294
222	0.208	2528	1259	0.294	0.208	0.208	1259		0.221	6318	0.208	0.208	2539	0.208
223	0.208	1222	0.156	0.208	0.208	1979	6170		0.662	3950	1038	1325	0.709	0.294
224	0.208	0.501	0.156	0.208	0.208	0.208	0.208		0.156	0.208	0.208	1051	0.208	0.208
225	0.208	0.501	0.156	0.294	0.672	1124	31819		0.221	0.208	3063	0.294	0.795	0.208
226	0.208	0.208	0.156	0.208	0.208	0.208	29140		0.221	1245	0.208	0.208	0.208	0.208
227	0.208	5258	0.156	9729	0.208	0.208	28136		0.221	1124	0.294	1429	1245	0.916
228	0.208	4820	0.799	3575	0.208	0.208	10473		0.156	0.208	0.208	0.208	0.795	1600
229	0.294	3414	1292	4030	0.208	0.208	3877		0.156	0.208	0.294	0.208	0.208	0.208
230	0.208	2586	0.156	2849	0.916	1645	2775		0.156	4448	0.208	6318	0.501	0.208
231	0.208	1829	0.156	1072	0.294	0.956	1881		0.790	2187	2361	3950	0.208	0.208
232	0.208	10706	0.156	0.587	0.208	0.709	1149		0.597	0.208	0.208	0.208	0.208	0.294
233	0.208	4872	0.221	0.208	0.208	0.587	8326		0.156	0.208	0.208	1245	0.294	0.795
234	0.208	2932	0.156	0.208	0.208	0.294	6648		0.156	1429	5780	1124	1417	0.208
235	0.208	4036	0.156	0.208	0.208	0.208	5141		0.221	1331	1038	0.208	0.294	0.208
236	0.916	3880	0.221	0.208	0.208	0.208	2369		0.156	0.208	0.208	5275	1380	0.208
237	0.294	0.208	0.156	0.208	0.208	0.208	1790		0.662	0.208	0.208	1998	0.587	0.208
238	0.208	0.208	0.156	0.587	0.208	0.208	0.294		0.221	0.208	0.208	4448	0.208	0.501
239	0.208	0.208	0.156	4760	0.208	0.965	0.208		0.156	0.208	4873	2187	0.208	2287
240	0.208	1243	0.156	0.208	0.208	0.208	0.294		0.221	7350	3201	1606	1919	0.294
241	0.795	1443	0.156	0.208	2089	0.208	2013		0.156	3523	0.501	0.208	0.208	0.294
242	0.501	0.294	0.221	0.623	0.208	0.208	0.208		0.156	0.501	1881	0.208	0.208	5594
243	0.208	0.208	0.221	0.208	0.208	0.208	3327		1038	1711	0.208	1429	0.208	2067
244	3612	0.208	0.156	0.208	0.208	0.208	0.208		0.221	1245	0.208	1331	0.208	0.956
245	1325	0.208	0.156	0.208	0.208	1418	59169		0.156	0.294	2622	0.208	1830	0.294
246	0.208	0.294	0.156	0.208	0.208	0.208	54768		1854	0.294	0.208	0.294	2453	1088
247	0.208	0.709	0.156	0.587	0.501	1537	46857		0.845	0.208	0.294	2175	6215	0.208
248	0.208	2201	0.156	0.208	0.208	0.294	42753		0.156	4104	0.208	6242	3451	0.208
249	0.208	4571	0.156	0.294	4036	0.208	38345		0.156	1136	0.956	5000	0.208	1981
250	0.208	4571	0.156	0.294	0.208	2187	37468		0.221	0.208	0.208	3676	0.208	0.208
251	0.208	3847	0.221	0.208	0.294	2166	36418		0.156	0.415	0.208	0.208	0.294	0.208
252	0.208	0.415	0.221	0.415	0.208	0.916	35525		0.156	0.294	1259	3383	1136	1515
253	0.208	0.208	0.156	0.208	0.208	0.916	22081		0.221	4200	0.208	0.208	0.208	0.294
254	0.208	0.208	0.156	0.208	0.294	0.294	19378		0.156	3729	0.208	7350	0.294	1222
255	0.208	0.294	0.221	0.294	0.208	0.294	17443		0.221	0.208	0.501	3523	0.208	0.501
256	0.208	0.208	0.377	0.208	0.208	0.294	8098		0.156	0.208	0.208	0.501	0.208	0.881
257	0.501	3430	0.156	0.208	0.208	0.208	6576		0.156	0.294	0.208	1250	0.208	2057
258	0.208	2637	0.156	1515	0.208	0.208	2500		0.156	0.916	0.709	0.294	0.208	0.208
259	0.294	0.208	0.156	0.294	0.208	1589	0.294		0.533	0.208	0.208	0.294	0.208	6649
260	0.208	0.208	0.221	0.294	0.208	0.501	2784		0.156	4312	0.208	4104	2784	4652
261	0.294	0.208	2154	0.208	0.208	0.208	1915		0.221	3321	0.709	1136	2501	0.294
262	0.208	0.208	0.662	0.208	0.208	0.208	1520		0.156	0.830	0.208	0.208	1051	0.208
263	0.208	0.294	0.156	5690	0.415	0.415	1993		2803	1174	0.672	0.208	0.208	0.294
264	0.208	0.208	0.221	0.294	0.208	0.294	1136		0.156	0.208	0.208	0.501	1042	0.208
265	0.208	0.208	1740	2698	0.208	0.881	4491		0.221	3559	0.208	5204	0.672	0.208
266	0.208	0.208	0.156	3177	1222	0.208	4441		0.689	0.294	1411	4736	0.208	0.501
267	0.208	0.294	0.156	1474	0.208	0.208	3234		0.156	0.208	0.587	0.208	3270	0.501
268	0.208	0.208	0.221	0.208	0.294	5167	5439		0.156	1357	0.208	0.208	0.208	0.950
269	0.208	6978	0.221	0.587	0.208	2207	2914		0.156	0.208	0.208	4200	0.294	0.208
270	0.415	3865	0.156	0.415	0.208	0.208	12304		0.221	0.208	0.294	0.294	1266	0.208
271	0.208	0.208	0.156	0.208	0.208	0.294	26666		0.156	0.208	0.208	0.916	0.950	1625
272	0.208	1790	1709	0.208	0.208	0.208	18474		0.156	0.208	0.208	0.208	1382	0.294
273	1222	0.208	0.505	1675	0.208	0.709	15033		0.156	0.294	1124	4030	0.208	0.208
274	0.208	0.916	0.156	0.208	0.415	0.208	14682		0.156	0.208	0.294	3031	5793	0.208
275	0.294	0.830	0.156	0.294	0.208	0.208	12008		0.156	0.208	1830	0.208	2698	0.795
276	0.208	0.208	0.221	0.881	0.208	0.795	10833		0.156	0.208	1063	0.830	2294	0.208
277	0.208	1504	0.156	0.415	0.294	0.501	10515		0.533	0.208	0.208	1174	0.672	0.294
278	0.208	0.294	1983	0.208	2861	0.208	8841		0.156	0.208	0.208	0.208	0.208	0.294
279	0.208	1266	1020	0.208	2528	0.501	8096		9219	0.965	1912	3559	0.208	1331
280	0.208	0.294	0.156	0.294	0.208	0.208	3729		0.156	2265	1645	0.758	0.208	0.294
281	0.415	0.208	2373	0.208	0.208	0.208	3556		0.156	0.294	0.294	0.208	0.208	0.208
282	0.208	0.208	2099	0.208	0.208	0.208	2324		0.221	0.672	29388	0.294	0.415	2252
283	0.208	0.208	1103	1504	0.208	0.208	3838		0.156	0.501	27901	1149	0.294	0.208
284	0.208	1468	0.156	1063	0.208	0.208	23957		0.156	0.208	21756	0.501	0.208	0.881
285	0.294	0.294	0.156	0.208	0.208	0.208	20023		0.156	0.294	20791	0.208	1002	0.294
286	2861	0.587	0.156	0.208	0.208	0.208	19904		0.156	2500	20421	0.208	1088	1503
287	2528	0.208	1000	0.294	0.208	1124	11365		0.156	1418	17073	0.208	1747	2375
288	0.208	0.208	0.624	0.864	2211	1767	10483		0.441	0.208	16983	0.208	0.208	0.208
289	0.208	0.208	0.156	0.208	1245	0.208	10216		0.156	0.208	16449	0.208	0.415	0.208
290	0.208	0.208	0.221	1537	1174	0.208	9912		0.156	0.208	15699	0.294	0.208	0.208
291	0.208	2415	0.221	1174	3076	0.208	8281		0.156	0.208	15673	0.294	0.294	0.208
292	0.208	0.294	0.221	3556	1051	0.208	8126		0.156	0.208	15489	2287	2894	0.294
293	0.208	0.415	0.156	0.709	0.208	6897	7849		0.156	0.795	14631	1539	0.294	0.208
294	0.208	0.415	0.221	1503	0.208	3631	5459		0.818	0.208	13967	0.208	0.294	0.208
295	2211	0.208	0.221	0.208	0.294	0.501	5279		0.221	0.587	12902	0.208	0.294	2453
296	1174	0.294	0.974	0.208	0.208	0.208	2121		0.156	0.208	12754	1210	0.208	0.294
297	3076	0.294	0.156	0.208	0.208	0.208	6578		0.156	2207	12129	2005	0.208	1637
298	1051	0.208	0.156	0.758	0.950	1625	2367		0.156	7742	11419	0.294	2064	0.501
299	0.208	0.208	3750	0.208	0.294	0.881	0.879		0.156	7706	11005	0.672	0.672	2663
300	0.208	0.208	3446	0.208	0.294	0.208	0.208		0.221	6636	10025	0.294	0.587	1714
301	0.294	0.208	0.156	0.672	4072	0.208	0.208		0.156	0.294	10007	0.208	0.208	1038
302	0.208	0.208	5333	0.208	0.208	0.709	19161		0.156	0.208	9695	0.208	0.208	0.415
303	0.208	0.208	2916	0.208	1157	0.208	9622		0.156	0.501	9692	0.208	0.208	0.208
304	0.950	0.208	2647	0.208	0.208	0.208	5334		0.156	0.208	9511	6253	0.294	0.294
305	0.294	3184	0.597	0.294	0.208	0.208	4324		0.221	6220	9075	4487	1038	2248
306	0.294	0.208	0.221	1259	0.208	0.208	2187		0.156	4487	8937	1993	0.294	0.709
307	4072	0.208	0.156	0.208	1533	0.208	1124		0.156	1411	8885	1411	0.294	1675
308	0.208	0.208	1645	1504	0.208	1063	74947		0.156	0.208	8110	0.208	1051	0.208
309	1157	0.294	1374	1063	0.208	0.501	36390		0.156	0.208	7555	2468	1711	1174
310	0.208	0.208	0.156	1222	0.208	0.709	28198		0.221	1072	7355	0.208	0.294	0.208
311	0.587	0.208	0.156	0.208	2782	0.208	28150		0.221	0.208	7165	0.208	0.208	0.208
312	0.208	0.208	0.156	0.208	0.415	0.587	26282		0.156	0.208	6994	0.587	0.208	0.208
313	0.208	0.208	1699	0.208	1969	0.208	23782		0.156	0.208	6930	0.208	0.208	1038
314	0.208	0.294	0.156	5729	1331	0.208	23668		0.156	0.208	6630	2207	0.916	0.208
315	0.208	2334	0.156	5227	0.208	0.208	23545		0.156	0.208	6534	7792	0.208	0.501
316	3238	0.709	0.533	4865	0.208	0.208	22611		0.156	6441	6228	7742	1002	0.208
317	1331	0.208	0.156	1335	0.208	0.208	22603		0.221	1124	6078	6636	0.294	3113
318	0.208	0.208	0.156	0.294	0.208	0.294	22467		0.156	1002	5932	0.294	0.208	2150
319	0.208	0.208	0.156	1894	3956	0.208	22077		0.597	0.208	5854	0.208	0.208	1686
320	0.208	0.881	0.221	0.208	0.294	0.208	16852		0.533	0.294	5640	0.501	4007	0.208
321	0.208	0.864	0.377	0.208	0.294	0.709	15931		0.221	0.208	5620	0.208	0.208	0.208
322	3956	0.208	0.156	0.208	6170	0.208	14920		0.156	0.208	5549	0.208	1136	4302
323	0.294	3652	0.377	0.208	2660	0.208	13785		0.156	0.208	5347	0.208	0.294	3265
324	0.294	0.208	0.312	0.294	0.208	0.208	10858		0.156	0.208	5275	0.208	0.758	1711
325	6170	0.208	0.156	0.208	0.208	0.956	8841		0.221	0.208	5258	1072	0.208	1042
326	2660	0.208	0.156	0.294	1954	0.881	8378		0.156	0.965	5157	0.208	0.208	0.623
327	0.208	0.294	0.221	1900	0.208	0.294	5549		0.156	0.208	5141	0.208	0.208	0.208
328	0.208	0.208	1156	0.208	1331	0.208	4359		0.156	0.208	5139	0.208	0.208	0.208
329	1954	0.208	0.441	0.208	1088	0.294	12066		0.221	0.208	5121	0.208	0.415	0.294
330	1331	0.208	0.221	0.208	0.501	0.916	5414		0.156	0.208	4816	13232	0.208	0.709
331	1088	0.294	0.156	0.208	0.294	0.208	5000		0.221	0.208	4527	8852	0.208	0.208
332	0.501	0.208	0.156	0.294	0.208	1222	3230		0.156	0.208	4359	6423	0.864	0.208
333	0.294	0.208	0.221	0.208	0.208	0.950	18666		0.156	0.208	3919	6210	0.294	2012
334	0.208	0.501	0.377	0.294	1900	0.208	13278		0.221	0.208	3554	5944	0.208	0.208
335	0.208	0.208	0.156	0.208	0.501	0.208	4820		0.156	0.208	3542	2614	1042	0.501
336	1250	2461	0.597	0.208	0.208	0.208	0.294		1066	0.208	3177	2500	0.294	0.208
337	1900	0.208	0.156	0.208	1124	1418	73539		0.441	2126	2919	2410	0.208	2580
338	0.501	0.294	0.156	0.294	0.587	0.965	68492		0.221	0.587	2348	1088	0.208	0.965
339	0.587	0.881	0.221	0.208	0.208	6064	66602		0.221	2556	2324	0.208	0.208	0.294
340	0.294	0.208	0.221	1357	0.294	5735	64285		1237	0.208	1969	0.208	2166	0.294
341	0.208	0.501	0.649	1174	0.208	4259	60554		0.780	0.294	1915	6441	0.758	0.208
342	0.208	0.294	0.156	0.294	0.208	3076	34001		0.156	1042	1744	1124	0.294	0.672
343	0.294	2162	0.156	1894	0.294	2545	32939		0.156	0.208	1539	1002	0.208	2082
344	0.294	1149	1090	1675	0.294	0.294	32735		0.156	1686	1537	0.208	1981	0.208
345	2642	0.415	0.156	1002	2642	0.501	31935		0.221	0.208	1088	0.294	0.208	0.208
346	0.208	16249	0.156	0.294	0.208	1157	29113		0.221	1979	0.415	0.208	0.294	1967
347	0.208	15039	0.468	3410	0.208	0.758	27743		0.221	1352	0.294	0.208	4487	0.501
348	0.208	10898	0.156	1157	0.208	1243	27182		0.156	0.208	0.208	0.916	0.294	0.208
349	0.208	9715	0.221	0.208	0.208	0.208	27008		0.156	0.208	1919	0.208	3921	0.208
350	0.208	3748	0.597	1788	0.208	0.208	19637		0.221	0.208	1600	0.208	0.208	2631
351	0.208	0.501	0.156	1468	0.208	0.208	18149		0.156	1686	1174	0.208	0.294	1623
352	0.208	0.795	0.156	0.501	0.208	0.208	15153		0.156	1606	1157	0.965	0.208	0.208
353	0.208	0.587	1553	0.208	0.208	0.208	8722		0.624	0.208	0.501	1042	0.208	0.208
354	0.208	0.415	5179	0.208	0.208	0.208	1556		0.156	0.208	1625	0.294	0.294	1210
355	0.294	0.208	0.156	0.294	0.294	0.208	0.294		0.156	0.294	0.208	0.208	1619	0.294
356	1470	0.294	0.156	1063	0.294	5936	1675		0.156	1250	1222	0.208	0.795	0.208
357	1124	0.294	0.221	0.916	1443	3840	0.956		0.156	4036	0.208	0.208	0.208	0.294
358	0.294	2501	0.156	0.208	2971	2415	6535		0.156	3851	0.208	0.208	3199	0.208
359	1443	0.294	0.221	0.208	2175	4959	20147		0.156	2708	0.208	2556	0.208	1830
360	2971	2467	0.156	0.208	0.294	0.294	16343		0.156	0.208	0.208	0.208	0.208	1250
361	2175	0.501	0.441	0.208	0.208	0.294	15419		0.221	0.208	0.208	0.294	0.294	1331
362	0.208	0.208	0.156	2935	0.294	0.208	13681		0.221	1136	0.294	0.208	0.208	0.208
363	0.294	0.208	0.156	1520	0.208	0.208	12470		0.221	0.208	0.208	1042	0.208	1088
364	0.208	0.208	0.909	0.623	0.208	1124	12397		0.156	0.208	0.294	0.208	0.294	0.208
365	0.208	1136	0.221	0.208	0.208	0.208	11755		7431	1174	0.208	0.208	0.208	0.208
366	0.208	1470	0.221	0.294	0.208	0.208	10930		0.156	0.881	1335	1979	0.294	0.208
367	0.208	0.294	0.156	0.294	0.208	0.208	10095		0.156	0.795	0.208	1352	1051	0.916
368	0.208	0.294	0.156	0.795	0.208	0.294	5959		0.156	0.208	0.208	0.208	0.208	0.294
369	0.208	0.501	0.377	0.208	0.208	0.208	5121		0.156	11729	0.208	0.208	1124	2272
370	0.208	0.294	0.156	0.208	0.294	0.208	5000		0.156	6447	0.672	0.294	0.208	0.294
371	0.294	0.294	0.156	1606	0.294	0.208	4935		0.156	0.208	1623	0.208	3937	0.208
372	0.294	0.950	3776	0.208	0.294	0.208	0.294		0.156	0.294	0.208	0.208	0.208	0.758
373	7227	0.208	2808	0.208	0.208	0.208	45516		0.156	0.208	0.208	0.294	0.208	0.208
374	3960	0.208	1848	6642	0.208	0.208	42579		0.156	0.208	0.208	0.208	3952	0.208
375	0.501	0.208	0.662	0.208	0.208	0.501	41297		5097	0.795	0.208	0.208	0.208	1002
376	0.208	0.965	0.882	0.208	3379	0.208	41197		0.689	0.208	0.294	0.208	2124	0.208
377	0.208	1222	1595	2395	0.415	0.208	29642		0.221	0.208	0.208	0.208	0.208	0.208
378	0.415	0.208	0.790	0.208	0.623	3115	25129		0.156	0.208	0.501	1174	0.208	0.208
379	0.623	1954	0.156	0.294	0.415	0.294	24908		0.156	0.208	0.208	0.208	0.208	0.208
380	0.415	0.208	0.156	0.208	1954	2417	23047		0.221	0.709	3435	0.881	0.208	0.208
381	0.864	0.294	0.156	0.294	0.587	1174	22947		0.156	0.208	0.965	0.795	0.294	0.758
382	0.208	0.208	7736	1210	0.864	0.208	21364		0.864	0.208	0.208	0.208	0.208	0.294
383	0.501	0.881	5327	0.208	3188	0.294	20485		0.156	0.208	0.208	11729	0.587	0.208
384	0.208	0.208	4246	0.415	3121	0.208	19577		0.156	0.208	1468	6447	2127	0.208
385	0.208	0.208	1943	2252	0.208	0.208	8596		0.156	0.208	0.208	0.208	0.294	1468
386	0.208	0.501	1156	0.795	0.208	0.294	5139		0.156	0.208	1002	0.208	0.208	0.587
387	0.208	0.208	0.221	1881	0.208	0.208	0.758		0.156	2822	0.208	0.294	1537	0.208
388	0.208	6462	0.156	0.294	0.208	0.208	0.709		0.156	2415	0.208	0.795	0.208	0.208
389	0.208	6278	0.156	0.208	0.208	0.294	0.294		0.156	0.208	0.208	0.208	0.208	0.208
390	0.208	0.208	0.156	0.208	0.208	1088	1042		0.156	0.294	0.208	0.208	0.294	1331
391	4488	0.208	0.156	1556	0.208	0.501	17654		0.156	0.208	0.208	0.208	0.208	0.294
392	4408	0.208	0.156	0.795	0.208	0.415	15154		0.156	0.208	1002	0.208	0.208	0.758
393	0.208	0.208	0.156	0.501	4488	0.501	13204		0.597	0.208	0.208	0.709	0.294	0.208
394	0.208	0.208	0.156	5487	4408	0.208	10473		0.156	1704	0.208	0.208	7544	0.208
395	0.208	0.208	1281	4054	0.208	0.208	6897		0.377	5139	0.208	0.208	6722	1788
396	0.208	0.208	0.377	0.415	0.208	3469	5031		0.156	3078	0.208	0.208	5776	0.208
397	0.965	1174	0.753	0.208	0.208	0.208	1761		0.156	1051	3905	0.294	4364	0.208
398	0.294	0.795	0.753	0.208	0.208	1606	1331		0.156	0.294	2614	0.208	1164	2207
399	0.208	3609	0.156	0.208	0.965	0.208	3407		0.221	1829	7274	1124	0.208	1559
400	1157	1969	0.156	0.208	0.294	0.795	0.758		0.221	0.208	5688	0.208	0.208	0.294
401	0.208	0.294	0.156	0.208	0.208	0.208	2082		12094	0.208	4620	2822	0.208	1266
402	0.501	0.208	0.156	0.208	0.208	0.415	2015		2434	0.208	3529	2415	0.587	0.294
403	2952	0.795	0.156	0.208	0.208	0.208	0.956		0.377	0.208	1343	0.208	0.294	0.208
404	3749	3031	0.156	0.208	0.587	0.208	0.208		0.221	0.208	0.758	7792	0.587	0.208
405	2660	1051	0.221	0.208	0.208	0.208	2547		0.156	1331	0.208	6153	1352	0.294
406	2528	0.758	0.156	0.208	0.501	0.415	0.501		0.221	0.208	1243	4826	0.208	0.208
407	0.294	3877	0.221	0.208	2952	0.208	1266		0.156	0.208	1222	0.208	0.208	4571
408	0.208	2775	0.156	0.208	0.294	0.881	1600		0.156	0.879	0.208	0.208	2663	0.501
409	0.208	0.208	0.156	1157	0.208	0.208	2501		0.597	1331	0.208	0.208	0.208	0.208
410	0.294	0.208	0.156	0.208	0.208	0.208	4596		0.156	1038	0.294	2411	3379	0.208
411	0.208	1088	0.156	0.208	0.294	0.956	1352		12620	0.294	0.208	1418	0.208	0.208
412	4681	0.208	0.156	8601	0.208	0.294	0.294		6604	7251	0.208	0.916	0.294	0.672
413	3671	0.208	0.156	0.208	4681	3750	3206		6085	3407	0.208	0.294	3966	0.208
414	0.294	0.208	0.156	0.208	3671	0.758	1222		0.156	1468	0.294	0.208	1559	0.208
415	3324	0.294	0.662	1761	0.294	0.208	0.294		12993	1468	0.208	0.208	0.208	0.208
416	3078	0.294	0.156	0.208	0.208	0.294	34619		0.156	1343	1457	0.208	0.208	1149
417	0.208	0.208	0.156	0.208	0.208	0.208	28535		0.156	0.208	0.294	5139	0.208	0.208
418	0.208	0.208	0.221	0.294	2415	1520	17753		0.156	0.208	0.208	3078	0.208	0.208
419	2415	0.587	0.156	0.208	0.294	0.208	15429		0.156	0.294	0.208	1051	4943	0.208
420	0.294	0.208	0.156	0.208	1417	1589	14501		0.221	0.208	2012	0.294	0.208	0.208
421	1417	0.208	0.156	0.208	0.501	0.208	14037		0.221	0.208	1063	0.208	1088	2461
422	0.709	0.587	0.377	2358	0.294	0.501	13914		0.533	1051	0.208	0.208	0.294	0.208
423	0.208	0.208	0.156	1357	0.208	0.294	12556		0.156	0.208	0.208	0.208	1357	1357
424	0.208	0.208	0.156	0.208	0.208	0.208	11214		0.156	1210	0.881	1331	0.208	0.709
425	0.208	0.208	0.156	0.208	0.208	0.208	22114		0.156	0.208	0.208	0.415	4694	0.208
426	0.294	0.208	4252	0.587	0.294	0.208	17432		0.156	2373	0.501	0.208	0.587	0.294
427	0.208	5572	2041	0.208	0.208	0.501	8184		0.689	0.208	0.208	1728	0.208	0.208
428	0.208	4846	0.156	0.208	0.208	1675	4171		0.221	0.208	0.294	0.208	0.294	0.208
429	0.208	0.208	0.156	6491	0.294	0.709	21536		0.221	0.501	4289	0.208	0.208	3001
430	0.294	0.294	0.221	5859	0.587	0.208	14596		0.753	0.208	1063	1331	0.208	0.501
431	0.587	0.709	0.156	3469	0.294	0.501	14324		0.221	1453	0.294	1038	0.208	0.501
432	0.294	0.501	0.156	1210	0.208	0.208	13667		0.156	0.956	0.208	0.208	0.208	2954
433	0.208	0.294	0.156	0.501	0.208	0.294	4704		0.156	1243	1808	0.294	0.587	4398
434	0.501	0.208	0.156	0.208	0.208	0.501	4697		0.221	0.208	0.587	7251	0.208	0.208
435	2561	0.294	0.156	2345	0.501	0.415	4281		0.156	0.208	1296	3407	0.208	0.208
436	0.587	0.208	0.156	0.881	2561	0.208	0.208		0.221	0.208	0.208	1468	0.208	0.294
437	0.208	2143	0.156	1124	0.587	0.208	0.294		0.221	1243	0.501	1088	0.294	0.208
438	0.208	0.294	0.725	0.208	0.208	0.294	13312		0.156	1174	0.294	0.881	0.294	0.208
439	0.208	0.208	0.156	0.294	0.208	0.294	7082		0.156	0.208	0.864	1343	0.208	0.709
440	0.501	0.208	0.156	5435	0.208	2574	5549		0.221	0.208	0.208	0.294	0.294	0.208
441	0.864	1245	0.156	3201	0.501	1515	5642		0.377	0.208	0.208	0.208	0.208	0.415
442	0.208	0.208	0.156	0.294	0.864	0.208	0.795		0.156	3024	0.208	0.208	0.208	0.294
443	0.294	0.208	0.377	2294	0.208	0.208	2187		0.156	2252	0.294	0.208	2914	0.208
444	1063	0.208	0.156	0.294	0.208	1357	1063		6338	0.501	0.208	0.830	1728	0.208
445	0.830	0.501	0.882	6090	0.294	0.294	2587		0.845	0.294	0.208	0.208	0.208	1411
446	0.208	0.208	1765	0.208	1063	2067	2793		0.156	0.294	1981	2373	0.208	0.208
447	0.881	0.294	0.156	0.294	0.830	0.965	2827		0.156	0.415	0.501	0.208	15705	0.208
448	0.294	1174	0.533	0.208	0.208	0.294	2263		0.156	0.208	1556	0.208	0.758	0.208
449	0.294	3877	0.156	4385	0.881	0.294	0.208		0.156	0.294	1002	0.501	0.879	0.501
450	0.758	2825	0.221	0.208	0.294	0.208	3619		0.156	2351	0.208	0.208	0.415	0.208
451	0.208	0.864	0.156	0.294	0.294	0.208	1790		0.156	2660	0.208	0.208	0.294	1382
452	0.294	0.208	0.156	0.208	1417	0.294	3422		0.221	0.294	0.208	1243	0.208	0.208
453	0.208	0.208	3962	0.208	0.208	0.208	2263		0.156	1468	0.294	0.208	1063	0.208
454	0.208	0.587	1634	1243	0.294	0.208	4596		0.156	0.950	6936	0.208	0.208	1088
455	0.208	2261	0.918	0.501	0.208	0.208	1380		0.156	0.208	2373	1296	0.208	1453
456	5261	0.501	0.156	0.208	0.208	0.208	7961		0.156	0.208	0.501	1174	1343	0.501
457	0.208	0.294	0.156	0.294	0.208	2775	6345		0.156	0.208	0.208	0.208	1051	0.830
458	0.208	0.208	0.156	0.208	5261	0.501	173569		0.156	1325	1149	0.208	0.208	0.294
459	0.294	0.208	0.156	0.208	0.208	0.294	161661		0.156	0.208	0.208	3169	0.208	0.956
460	0.208	0.208	0.156	0.208	0.208	0.208	156262		0.156	3407	3908	2369	4245	1711
461	0.208	0.208	2458	0.294	0.294	0.709	154742		0.662	2173	0.208	0.294	1331	0.208
462	0.208	0.294	0.156	0.208	0.208	0.208	145436		0.156	0.208	0.208	0.208	0.208	0.208
463	0.208	0.208	0.156	0.294	0.208	1042	141981		0.221	0.208	2892	1174	0.208	0.208
464	0.208	0.208	0.156	0.208	0.208	0.501	140514		0.156	0.294	0.415	0.294	0.208	0.501
465	0.208	0.709	0.156	0.208	0.208	0.208	138749		0.156	2754	0.208	0.501	0.294	0.208
466	0.208	0.672	0.156	5984	0.208	0.208	133738		0.156	0.208	3523	0.208	0.208	0.208
467	3730	2338	0.221	0.501	0.208	0.208	132167		0.156	0.294	1335	0.294	2187	0.208
468	0.294	0.208	3278	7711	0.208	0.208	126796		0.156	0.294	0.208	0.294	1325	0.208
469	0.208	0.294	0.156	3184	3730	0.208	124021		0.156	0.208	1625	2351	0.208	0.208
470	0.501	0.208	0.156	1357	0.294	0.208	115697		0.156	0.294	0.208	0.294	0.208	1296
471	0.208	0.208	0.156	0.709	0.208	3040	104129		0.156	0.208	0.208	1468	0.415	0.879
472	1504	0.208	0.221	0.208	0.501	1711	101513		0.156	0.709	0.415	0.294	0.208	1088
473	12994	0.501	0.312	0.208	0.208	0.294	100283		0.569	1411	0.294	0.208	0.294	0.208
474	1623	0.501	0.221	0.208	1504	0.208	97212		0.221	2698	0.208	1325	0.208	0.208
475	0.208	4329	0.156	1788	12994	0.501	84503		0.156	2101	0.208	0.208	0.208	0.208
476	0.208	0.916	0.597	0.208	1623	0.587	80364		1105	1357	0.208	3407	0.208	0.208
477	0.208	0.208	0.156	0.208	0.208	0.672	79201		0.156	0.208	0.208	2173	0.208	1173
478	0.208	0.294	0.156	0.208	0.208	0.208	78377		0.753	0.294	0.208	0.208	0.294	0.208
479	0.294	0.208	0.156	2324	0.208	0.294	77182		0.156	1894	0.294	1382	0.415	0.501
480	0.758	0.208	0.221	1556	0.208	0.208	75972		0.156	0.208	1210	0.294	0.208	0.208
481	1453	0.208	0.714	1296	0.294	1788	75899		0.156	0.208	1042	2754	0.208	0.208
482	1136	0.208	0.156	2415	0.758	0.208	71518		0.156	1619	0.208	0.208	0.208	2079
483	1124	3535	0.156	0.208	1606	2262	71147		0.221	0.294	0.294	0.294	0.208	0.208
484	0.501	0.208	0.221	0.501	1453	0.294	70607		0.156	0.208	0.208	2545	0.208	9465
485	0.294	0.208	0.156	0.294	1136	0.208	70245		0.221	0.208	0.208	0.501	1250	6454
486	3469	0.208	0.156	2908	1124	0.208	68483		0.156	0.294	0.623	0.208	0.208	4104
487	1623	0.208	0.156	2252	0.501	0.758	67886		0.156	0.758	0.208	0.294	0.208	3729
488	0.294	0.208	0.221	0.294	0.294	0.294	67762		0.312	0.208	0.208	0.208	0.208	1998
489	0.208	0.294	0.156	1266	3469	1539	67042		0.221	0.208	0.208	1411	0.208	0.208
490	0.208	0.294	0.156	0.208	1623	2586	66941		0.156	0.864	1243	0.208	0.965	0.208
491	0.208	1954	2261	0.830	1589	0.208	65336		0.221	0.294	2431	0.208	0.587	0.208
492	0.294	0.208	0.221	0.208	0.208	1002	64360		0.156	0.415	1352	2698	0.208	4173
493	0.881	0.208	0.156	4860	0.294	0.415	62268		0.441	0.294	0.208	0.208	0.294	1088
494	0.208	0.208	0.156	3392	0.208	0.294	58641		0.377	0.208	0.208	0.294	0.208	0.208
495	0.208	0.208	0.597	1042	0.208	0.208	56873		0.156	0.294	0.208	1894	0.208	2299
496	0.208	0.672	0.156	0.208	0.208	0.208	56810		0.156	4611	0.208	0.208	0.208	4157
497	3609	1124	0.221	0.294	0.294	0.208	54954		0.221	8316	1243	0.294	1382	0.208
498	0.208	0.208	0.156	0.415	0.881	0.208	54347		1038	5981	0.208	0.208	0.208	0.881
499	0.208	0.208	0.156	0.208	0.208	0.208	51869		0.156	3754	0.208	1619	0.758	0.208
500	1222	0.208	0.156	1619	0.208	0.709	47828		0.156	2338	0.795	0.294	0.208	0.208
501	0.208	0.795	0.156	0.208	0.208	0.208	46926		0.377	0.415	2935	0.208	0.294	0.208
502	0.294	13342	0.156	0.208	0.208	0.208	45668		0.156	4329	2150	0.208	1711	0.208
503	0.709	7487	0.221	0.208	1222	0.208	44742		0.221	2061	0.208	0.294	1457	0.709
504	2005	5068	0.377	2453	0.208	0.208	44604		0.156	1747	0.208	0.758	0.208	0.208
505	2375	1600	0.221	0.208	0.294	1124	42014		0.221	0.208	0.795	0.208	0.208	0.208
506	0.208	1967	0.156	0.294	0.709	0.208	38964		0.156	0.208	0.208	0.208	0.208	0.208
507	0.208	0.294	0.156	0.795	0.208	0.795	38014		0.156	2467	0.208	0.294	0.208	0.208
508	0.208	0.208	0.468	0.208	2005	0.294	37378		0.156	1881	0.208	0.415	0.208	0.208
509	0.208	0.965	0.156	0.208	2177	0.208	36003		1074	0.208	0.294	0.294	0.208	0.208
510	0.294	6952	0.221	0.208	0.208	0.208	35035		0.156	0.881	0.294	0.501	0.208	0.294
511	0.294	3453	0.221	1556	0.208	1164	34639		0.156	0.208	0.294	0.208	0.208	0.294
512	5433	0.208	0.156	0.294	0.208	0.208	34497		0.221	4300	0.208	0.208	0.208	0.208
513	1539	0.294	0.156	2121	0.208	1002	34289		0.156	3113	0.208	4611	0.208	0.208
514	1470	0.208	0.221	1832	0.208	0.208	32372		0.818	0.294	0.208	8316	0.208	0.795
515	0.208	0.208	0.156	1675	0.294	0.208	30162		0.156	0.208	0.208	5981	0.294	0.208
516	0.294	1042	0.221	0.208	0.294	1443	29307		0.753	0.208	2443	3754	0.294	1266
517	0.208	0.208	0.377	0.208	5433	0.208	29229		0.156	0.208	0.208	2338	0.916	0.208
518	0.208	1468	0.221	0.208	1539	0.208	28898		0.156	0.208	0.208	0.415	0.208	0.208
519	0.208	0.208	0.156	0.208	1470	0.208	28742		0.156	1331	2906	2415	0.208	0.208
520	0.294	0.294	1481	7419	0.208	1470	26946		0.156	2784	2287	1747	1382	1833
521	0.208	0.709	0.156	6811	0.294	0.208	26660		0.156	0.294	0.501	0.208	0.208	0.795
522	0.208	0.415	0.505	6620	0.208	0.294	23663		0.156	0.587	0.415	0.208	1335	0.208
523	0.208	0.294	0.156	4967	0.208	1331	23393		0.156	0.208	0.294	0.208	0.208	0.208
524	1747	2866	0.156	3638	0.208	0.208	23341		0.156	2150	0.208	2467	1174	0.208
525	0.294	2500	0.156	3379	0.208	0.294	23338		0.156	0.294	0.294	1881	0.294	0.208
526	0.294	1164	0.221	1149	0.294	0.208	23130		0.156	0.795	0.208	0.208	0.208	0.208
527	0.208	0.208	3415	3031	0.208	1539	21606		0.221	0.208	0.208	0.881	1833	0.208
528	0.950	0.294	2688	0.208	0.208	0.208	21467		0.156	0.208	0.208	0.208	0.501	1296
529	0.208	0.294	2129	0.208	1747	0.208	20766		0.156	0.208	0.294	4300	0.208	0.709
530	0.208	0.208	0.221	1357	0.294	0.881	18816		0.156	2012	0.208	3113	0.208	0.208
531	0.208	0.294	0.156	0.208	0.294	0.294	17790		0.597	1829	0.208	0.294	0.208	0.208
532	0.208	7244	0.156	0.501	0.208	0.795	17740		0.689	9986	0.208	0.208	0.587	3905
533	0.294	4256	0.156	0.294	0.950	0.208	16410		0.221	2358	0.208	0.208	0.208	9322
534	0.208	1453	0.156	0.208	0.208	0.208	15867		0.156	1661	0.208	0.956	0.208	4665
535	0.208	0.294	0.156	0.208	0.208	2833	15411		0.156	0.208	0.672	0.208	1157	4157
536	2567	0.208	0.909	0.208	0.208	0.208	14328		0.156	1998	0.208	0.208	0.208	2714
537	0.208	1243	0.156	0.294	0.208	0.208	9449		0.221	0.208	0.501	1331	0.294	0.916
538	0.208	0.208	0.221	0.294	0.294	0.208	7268		0.377	2012	0.294	2819	0.294	3207
539	0.501	1063	0.156	0.208	2567	1042	5446		0.156	0.208	0.623	2784	0.208	0.208
540	0.208	1296	0.156	2373	0.208	0.208	3847		1237	0.294	0.208	0.587	0.758	0.294
541	0.208	0.208	0.156	0.415	0.208	0.208	2283		0.597	0.208	0.294	0.208	2500	2369
542	0.208	0.208	0.156	1837	0.501	1539	0.587		0.156	0.294	1417	2150	0.208	0.294
543	2459	0.208	0.156	0.294	0.208	0.208	0.208		0.597	0.208	0.415	0.672	1539	0.294
544	1675	2868	0.156	0.208	0.208	0.208	20198		0.156	0.208	0.758	0.294	0.208	0.864
545	0.208	2150	0.156	0.294	0.208	0.208	13251		0.156	0.208	0.208	0.795	0.208	0.294
546	0.208	1661	7492	0.294	2459	0.501	5707		0.156	0.208	0.208	0.208	2079	0.208
547	0.294	0.501	0.649	0.208	1675	1042	0.795		0.221	1625	0.208	0.208	0.501	0.208
548	0.208	0.208	0.156	7297	0.623	0.208	1808		0.156	0.208	0.208	0.208	0.208	0.208
549	0.208	0.208	0.156	1417	0.208	0.208	1245		0.156	0.294	0.208	2012	2793	0.208
550	0.208	0.795	0.156	0.208	0.208	0.294	0.208		0.221	0.294	0.208	1829	0.208	0.208
551	0.208	0.208	4964	0.623	0.294	10098	0.501		1217	0.294	0.208	0.208	0.501	0.208
552	1797	0.208	0.221	0.208	0.208	6939	0.208		1038	0.208	5752	0.208	0.294	0.208
553	0.208	0.795	0.156	6243	0.208	0.709	0.501		0.689	0.294	5239	2012	1331	0.208
554	1474	0.208	0.156	4030	0.208	0.294	0.208		0.156	0.208	2348	3742	0.587	0.709
555	1998	4170	2597	0.208	0.208	0.208	29131		0.156	0.208	0.208	0.294	0.415	0.795
556	0.208	1124	0.882	0.208	1797	0.294	18333		0.156	0.208	0.208	1850	5499	0.208
557	0.587	0.208	0.156	1051	2189	0.208	16376		0.156	0.294	4260	0.208	0.294	0.587
558	0.208	4151	0.221	0.208	1504	0.208	15489		0.156	0.294	0.208	0.208	0.294	0.501
559	0.208	3199	0.221	3001	1468	1042	12844		0.156	0.294	0.294	0.294	0.208	0.208
560	0.208	2168	0.951	0.208	0.208	0.208	11742		0.156	1728	0.294	0.294	0.208	0.208
561	0.208	1468	0.221	0.208	1998	0.501	7487		0.221	0.795	0.208	0.208	0.208	0.208
562	4750	0.208	0.156	0.208	0.587	0.294	6465		0.221	0.879	0.501	0.208	0.294	0.208
563	0.758	0.208	0.221	21772	0.208	1124	5399		0.156	0.294	0.965	0.208	1002	0.208
564	0.208	0.208	1404	8957	0.587	0.501	5022		0.221	0.294	1002	1357	2127	0.208
565	0.208	0.208	1624	7790	0.208	0.208	4200		0.221	0.208	0.709	0.208	0.501	0.208
566	0.208	0.294	0.156	6985	0.208	0.208	4200		0.936	0.795	1711	0.208	0.294	0.208
567	0.294	0.294	0.156	6036	0.208	0.208	3158		1634	0.208	0.208	0.294	0.208	1042
568	0.208	1210	4289	4243	0.208	0.208	1993		0.156	0.965	0.208	1539	0.208	0.587
569	0.208	0.795	3253	3779	4750	0.208	4031		0.662	0.208	0.294	0.294	0.208	0.294
570	0.208	0.623	2220	1149	0.758	0.208	42428		0.156	0.294	0.208	0.294	0.208	2782
571	0.208	2637	0.714	0.208	0.208	0.208	37892		0.221	7564	0.294	0.623	0.881	3324
572	0.208	0.294	0.221	2375	0.208	0.294	36863		0.156	4442	0.208	0.916	0.208	0.208
573	0.208	0.208	0.221	0.208	0.208	0.415	28876		0.156	3587	0.916	0.294	0.208	0.208
574	0.415	0.294	0.156	0.208	0.294	0.294	23989		0.156	0.208	1675	0.208	0.208	0.294
575	0.208	0.208	0.156	0.294	0.208	0.709	22715		0.221	0.208	1556	0.208	0.294	0.208
576	0.208	0.208	0.221	2461	0.208	4182	19914		0.156	1451	0.501	0.294	0.208	0.294
577	0.208	0.208	0.156	0.208	0.208	0.208	18985		0.533	0.208	0.208	0.208	2714	0.208
578	0.208	0.208	0.156	0.208	0.208	0.294	18523		0.221	1042	0.294	0.208	0.208	0.208
579	1853	0.950	0.649	0.294	0.208	0.208	17615		1139	0.208	0.208	0.294	0.208	0.294
580	1149	0.208	1286	0.208	0.208	1993	16670		2313	0.208	0.294	0.208	0.415	2614
581	0.208	1250	0.689	0.208	0.208	0.208	12582		0.156	0.294	0.208	0.294	0.965	0.208
582	0.208	0.294	0.156	0.208	0.208	1539	10051		2064	0.294	0.208	0.294	0.709	0.208
583	0.208	0.415	0.156	0.208	0.208	0.208	9760		0.221	0.208	3462	0.294	0.501	1002
584	0.294	0.294	0.156	0.208	1853	0.208	8151		0.156	12362	2150	1728	0.501	0.294
585	1042	0.208	0.597	0.208	1149	1174	5990		0.377	4467	0.208	0.795	0.208	3387
586	0.208	0.208	0.221	0.208	0.208	0.709	5959		0.221	0.208	0.208	0.879	0.208	1919
587	0.294	0.208	1414	0.501	0.208	0.208	2529		0.156	0.294	1678	0.294	0.208	0.208
588	0.208	0.208	0.312	0.881	0.208	1149	2166		0.156	0.208	0.294	0.294	0.294	0.208
589	0.208	0.208	1351	0.672	0.294	0.208	7277		0.156	0.208	0.208	0.208	0.208	0.965
590	0.208	0.501	0.156	0.208	1042	1002	5545		9269	0.208	0.208	0.709	0.294	0.208
591	0.294	4645	0.790	0.415	0.208	0.208	1623		0.156	0.208	1954	0.208	0.208	0.208
592	0.208	3577	0.533	0.294	0.294	0.208	36649		0.156	0.208	0.208	0.208	0.415	0.709
593	0.294	0.208	0.156	0.623	0.208	0.208	18678		0.156	0.294	0.208	0.294	0.294	0.208
594	0.208	0.208	0.221	0.294	0.208	0.208	17977		0.156	2822	0.208	0.208	5821	0.208
595	0.208	1411	0.156	0.208	0.208	0.208	17730		0.156	2587	0.208	7564	4896	0.709
596	0.208	0.294	0.156	0.294	0.294	0.208	17524		0.156	0.208	0.208	4442	0.208	0.587
597	2373	18046	0.156	0.208	0.208	0.208	16081		0.156	0.208	0.208	3587	0.294	2272
598	0.672	9305	0.156	0.208	0.294	0.208	15997		0.156	0.208	0.208	0.208	1088	1088
599	0.208	8927	0.221	0.208	0.208	0.294	15263		0.221	0.294	0.294	1451	0.208	0.208
600	0.208	3671	0.156	0.208	0.208	0.208	15146		0.156	1967	0.208	0.208	0.208	0.208
601	1352	1993	0.156	0.294	0.208	0.294	14648		0.156	0.294	2597	0.208	2971	0.208
602	0.208	0.208	0.156	0.208	2373	1343	12751		0.156	0.208	2168	0.208	0.208	0.881
603	0.208	0.208	0.649	3207	0.672	0.208	11452		0.156	1266	0.208	0.294	1279	0.208
604	0.208	1002	0.156	0.208	0.208	2459	11442		0.221	0.294	2329	0.294	0.208	0.208
605	0.208	1072	0.156	1504	0.208	0.208	10840		0.221	0.208	0.208	12362	0.208	0.208
606	0.294	2491	1142	0.208	1352	2348	9792		0.156	0.208	0.965	4467	0.208	0.208
607	0.415	0.294	0.156	0.830	0.208	1331	9298		0.221	0.208	0.208	0.208	0.208	0.208
608	2038	0.208	0.780	0.208	0.208	0.208	8432		14486	0.208	0.208	0.294	0.294	0.208
609	1868	0.294	0.505	0.208	0.208	0.294	8021		10342	0.294	11589	0.208	0.864	0.208
610	0.672	1686	0.156	0.208	0.208	0.208	7951		0.505	0.208	6544	0.208	0.415	3069
611	0.208	0.208	1442	0.294	0.294	2380	7231		0.156	0.208	4673	0.208	0.208	0.208
612	0.208	1619	1292	3478	0.415	1805	6327		0.156	0.709	3730	0.294	0.294	1042
613	0.294	0.795	0.221	0.294	2038	0.501	2443		0.649	0.294	1149	0.208	0.208	1969
614	0.208	0.208	0.377	0.864	1868	2064	1042		0.156	5500	1443	0.208	0.208	1429
615	0.208	0.294	5507	0.208	0.672	0.208	10110		0.156	2532	0.415	0.208	1051	1382
616	0.208	0.208	5128	0.208	0.208	9193	8018		0.221	2431	8402	0.294	0.208	0.208
617	0.208	0.294	2139	0.208	0.208	4803	6086		0.156	0.294	2586	0.294	0.795	1382
618	0.208	0.208	0.156	0.208	1418	3828	3687		0.689	0.208	2173	1967	0.208	1136
619	0.208	0.208	1390	1357	0.294	3294	3158		0.569	0.208	0.294	0.294	0.208	0.208
620	0.208	0.587	0.221	2586	0.208	0.587	2187		0.156	1222	0.208	0.208	0.208	0.208
621	0.294	0.587	0.156	0.294	0.208	0.294	2178		0.156	0.864	0.208	1266	0.208	0.294
622	1912	0.208	0.221	0.830	0.208	0.294	0.208		0.156	0.208	0.208	0.294	0.709	0.208
623	0.294	0.965	0.156	0.501	0.208	0.294	1780		0.156	0.294	0.208	0.208	0.294	6621
624	0.208	0.208	0.221	0.208	0.208	1504	18499		0.156	0.294	0.208	0.208	0.956	4701
625	0.208	0.709	0.156	0.294	0.208	0.208	17625		0.156	0.208	0.208	0.208	4151	0.208
626	0.294	0.709	0.780	0.294	0.208	0.208	9952		0.156	3560	6815	0.208	1259	0.208
627	1042	1352	1356	1038	0.294	0.208	9812		0.156	1788	6495	0.208	0.587	0.294
628	0.294	2122	0.156	0.208	1912	0.294	8552		0.156	0.208	3159	0.208	0.587	0.208
629	0.294	0.294	2501	0.916	0.294	0.864	5022		0.156	1157	0.208	0.709	0.208	0.294
630	7549	0.294	1936	0.294	0.208	0.208	0.881		0.221	0.208	0.208	0.294	1002	0.208
631	5083	0.208	0.156	0.208	0.208	0.208	1837		0.156	0.208	0.208	0.208	0.294	0.208
632	3222	3663	0.377	0.294	0.294	0.208	3942		0.156	0.208	0.208	0.294	0.294	0.294
633	2189	3127	0.156	0.208	1042	0.208	1623		0.156	0.501	0.208	1918	0.501	0.208
634	1837	0.208	0.597	0.208	0.294	0.208	0.294		0.662	0.294	1881	6927	0.208	0.208
635	0.294	0.208	1634	0.208	0.294	0.208	21788		0.156	0.208	0.950	5741	0.294	0.208
636	0.208	0.294	0.441	0.208	2121	0.208	10413		0.156	0.208	0.208	5524	0.294	0.208
637	0.208	0.208	0.597	0.501	7549	0.208	0.916		0.156	0.294	0.294	5206	0.208	0.501
638	0.864	0.208	0.221	0.208	5083	0.208	37179		0.156	0.795	1382	0.294	0.294	0.208
639	0.208	1619	1000	3921	4698	0.208	32500		0.156	0.294	0.208	1222	0.208	2005
640	0.294	0.208	1480	1088	3222	0.208	19797		0.156	2866	0.208	0.864	0.965	0.208
641	0.208	0.208	3797	0.208	2189	0.208	18290		0.156	0.208	1136	0.208	0.709	0.881
642	0.208	0.208	3359	0.294	1837	0.208	18058		0.156	0.208	0.208	0.208	0.501	0.208
643	0.294	1916	3320	0.208	0.294	0.208	14619		0.156	0.294	0.294	0.208	0.208	0.208
644	0.208	5556	1000	0.294	0.208	0.208	14120		1414	0.208	0.208	0.208	0.587	0.208
645	2338	4510	0.156	0.208	0.208	0.208	12068		0.156	0.208	0.208	1157	1331	0.208
646	1675	9417	0.156	0.208	0.864	0.208	11629		0.156	0.294	0.501	0.208	0.208	2556
647	0.208	5734	0.156	0.208	0.208	0.208	10995		0.156	0.208	0.294	0.208	0.208	1767
648	0.294	0.208	0.156	0.623	0.294	0.208	8767		0.156	0.208	0.208	0.208	1124	1002
649	0.294	2252	0.156	0.587	0.208	0.208	8440		0.221	0.294	0.294	0.709	0.208	0.208
650	0.208	0.208	0.156	0.208	0.208	0.208	8249		0.156	0.294	0.587	0.294	0.208	0.501
651	5756	0.208	0.156	0.208	0.294	0.208	7578		0.156	0.294	0.208	0.208	0.208	0.208
652	0.294	0.208	0.156	0.208	0.208	0.208	6531		0.156	0.294	0.294	0.208	0.208	0.294
653	1250	0.208	0.156	0.208	2338	0.208	5816		4470	0.208	0.208	0.294	0.415	0.208
654	0.208	0.208	0.156	5280	1675	0.208	4704		0.156	1174	0.208	0.795	0.415	1357
655	1245	0.208	0.156	4678	0.208	0.208	3207		0.221	0.208	0.294	0.208	0.208	0.208
656	0.208	1331	0.156	4606	0.294	0.208	2173		0.221	0.208	35779	0.208	0.208	0.294
657	0.294	0.208	0.533	0.758	0.294	0.208	1761		0.156	0.208	35742	0.208	0.208	0.501
658	0.208	0.208	0.312	1088	0.208	0.208	1790		0.221	1250	35030	0.587	0.208	0.501
659	0.294	0.501	0.156	0.294	5756	1504	0.294		0.221	0.208	31946	0.294	0.587	2213
660	0.208	0.208	0.156	0.208	0.294	0.208	0.208		0.221	0.208	30926	0.208	0.208	0.294
661	0.208	0.294	0.156	0.208	1250	0.208	0.830		0.156	0.208	29579	0.208	1038	1243
662	2166	2175	0.156	0.208	0.208	0.208	0.415		0.934	0.208	28826	0.208	1002	0.208
663	0.864	1533	2808	0.208	1245	0.294	0.758		0.156	0.294	27406	0.208	0.208	1051
664	0.208	0.294	0.156	0.294	0.208	2420	15157		0.156	0.208	26866	0.294	0.208	0.830
665	0.294	0.294	1512	0.208	0.294	1124	11266		0.156	1382	24154	0.294	0.294	0.208
666	5743	6364	0.221	0.208	0.208	0.881	10232		0.689	0.795	23016	0.294	0.294	0.208
667	0.294	3127	0.221	3743	0.415	1552	8928		0.156	0.294	21898	0.294	0.208	0.501
668	0.208	0.208	0.221	0.208	0.208	0.294	6465		0.221	0.294	21588	0.294	0.294	1157
669	0.208	0.294	0.156	0.672	0.294	0.294	4414		0.714	0.208	20368	0.208	0.208	0.294
670	0.208	0.208	0.221	0.208	0.208	0.208	4210		0.156	0.208	20152	0.208	1805	0.208
671	0.294	0.208	0.156	0.208	0.208	0.208	3407		0.156	0.709	19355	0.208	0.208	0.208
672	0.208	0.208	2676	0.672	2166	0.208	0.208		0.156	0.208	19053	1250	0.208	0.501
673	0.208	0.208	2118	0.208	0.864	0.208	67159		0.156	0.208	18755	0.208	0.294	0.208
674	0.294	0.208	0.377	0.208	0.208	0.294	54141		0.221	1537	18664	0.208	0.956	0.208
675	1551	0.208	0.221	2802	0.208	0.294	43980		0.221	1124	18286	0.208	0.208	0.587
676	1829	1606	0.156	0.208	0.294	0.294	34223		0.156	0.501	18042	0.208	0.208	0.208
677	1331	0.208	0.156	0.208	5743	0.208	32973		0.156	0.208	17572	0.294	0.208	0.208
678	5243	0.294	0.156	3002	0.294	1969	30633		0.156	0.208	17549	0.208	0.208	0.208
679	2130	3265	0.156	0.709	0.208	0.208	27607		0.156	0.208	16799	1382	0.208	0.294
680	1042	0.294	0.156	0.208	0.208	0.208	25976		0.156	1429	16670	0.795	0.294	0.208
681	0.208	2121	0.156	0.208	0.208	0.294	24579		0.918	0.294	15413	0.294	1788	0.208
682	0.294	2660	4517	0.208	0.294	0.208	20171		0.156	0.208	15244	0.294	0.208	0.208
683	0.208	0.208	2005	2714	0.208	0.208	19072		0.845	0.208	14721	2213	0.294	0.208
684	1470	0.208	0.156	0.294	0.208	0.208	18865		0.156	0.208	14201	0.208	0.415	0.208
685	0.208	0.208	0.156	0.208	0.950	0.672	18267		0.156	0.294	14007	0.208	0.208	0.916
686	0.208	0.294	0.156	0.294	0.294	0.415	17147		2046	0.208	13743	0.709	0.208	0.208
687	0.208	2707	0.156	2036	1551	0.294	16481		1404	0.587	13426	0.208	0.208	0.208
688	0.208	0.916	0.156	1417	1829	0.294	15121		0.441	0.208	13204	0.208	0.208	0.208
689	0.208	0.208	1016	0.208	1331	0.208	13849		13785	0.208	12755	1537	0.208	0.501
690	0.208	0.208	0.714	4500	5243	0.294	12844		6547	0.208	12718	1124	0.208	0.208
691	2827	0.587	0.156	2228	3000	0.208	12476		6150	0.208	12684	0.501	0.208	0.758
692	0.294	10911	0.156	0.965	2130	0.208	9863		2404	1606	12514	0.208	0.208	4204
693	0.208	0.208	2138	2261	1042	0.208	7351		2046	0.208	12127	0.208	0.950	2723
694	0.294	0.294	1982	0.795	0.208	0.294	6448		0.156	1589	11949	1429	0.415	0.208
695	0.208	0.208	0.441	0.208	0.294	0.208	5934		52542	0.208	11712	3612	2977	0.208
696	0.208	0.208	0.156	0.294	0.208	0.208	4157		52344	0.208	11702	1173	0.795	0.294
697	0.208	0.208	0.156	0.501	1470	0.208	2577		51204	0.208	11558	0.208	0.208	0.208
698	0.208	0.294	0.156	0.415	0.208	0.208	1954		37575	11535	10979	0.208	0.501	0.208
699	2375	0.709	0.156	0.208	0.208	0.881	18560		36889	5347	10792	0.208	0.587	0.916
700	0.208	0.208	0.156	0.294	0.208	0.208	18430		30938	2082	10415	0.208	0.208	0.208
701	0.208	0.208	0.221	0.208	0.208	0.294	10871		29854	0.208	10412	0.294	2121	3369
702	0.208	0.208	0.156	0.208	0.208	3516	1418		26302	0.208	9557	3833	0.208	0.881
703	0.208	0.208	0.156	0.208	0.208	1537	11160		24325	0.208	9483	0.208	0.208	4036
704	1266	0.208	0.156	0.208	2827	0.294	5334		19594	0.795	9277	0.587	0.208	0.208
705	0.208	8588	6337	0.208	0.294	0.294	4784		19230	0.208	8599	0.208	0.208	0.208
706	0.208	2802	4794	0.208	0.208	0.208	3536		9609	0.208	7890	0.208	0.950	0.208
707	0.294	2168	0.156	0.208	0.294	1002	2369		9069	2098	7755	0.208	0.294	0.208
708	3414	0.587	0.156	0.956	0.208	0.208	0.501		1020	0.294	7711	0.208	0.208	0.208
709	1331	0.501	0.156	0.965	0.208	0.294	1063		8333	0.587	7463	0.208	0.208	0.208
710	0.208	0.208	0.221	0.208	0.208	1900	9695		0.156	0.415	7342	4384	1243	0.208
711	0.294	0.208	0.753	4783	0.208	0.208	2714		1259	0.294	6617	1981	1051	0.208
712	0.208	2574	0.156	2586	2375	0.294	2708		0.156	2467	6105	0.208	0.501	5620
713	0.956	0.415	0.156	0.208	0.208	0.587	1993		0.662	0.294	6091	0.208	0.294	2175
714	0.208	0.208	0.156	2637	0.208	0.208	0.709		0.156	2580	5820	0.208	0.208	0.965
715	0.208	0.208	0.156	0.208	0.208	0.208	0.587		0.221	0.294	5592	11535	5232	0.208
716	0.415	1174	0.221	0.208	1266	0.208	1474		0.221	0.881	5086	5347	4088	0.208
717	0.415	0.208	0.221	0.208	0.208	3328	22268		0.441	0.415	5039	2082	2285	0.294
718	0.208	0.501	0.377	0.415	0.208	0.208	21689		0.377	0.208	4765	1930	0.916	1705
719	0.294	0.208	0.221	0.965	0.294	0.501	21309		1324	0.208	3921	1830	7171	5135
720	4040	0.294	3002	0.294	3414	0.208	20608		0.156	0.208	3387	0.415	6672	3199
721	0.881	0.294	0.156	0.672	1331	7564	19752		0.221	0.294	3024	0.208	1515	0.208
722	0.758	0.208	0.221	0.208	0.208	6811	17836		0.533	0.208	3000	0.208	0.208	0.208
723	0.208	0.208	0.156	0.208	0.294	6804	15604		0.377	4317	2642	0.208	0.208	0.294
724	0.208	0.208	0.156	0.208	0.208	2922	11153		0.156	2539	2338	0.208	1002	4698
725	0.795	0.208	0.597	0.294	0.956	0.208	10265		2428	2252	1606	0.795	1503	0.208
726	0.208	0.208	0.156	3052	0.208	1124	8102		0.569	0.208	1174	0.208	1072	0.294
727	0.294	0.208	0.156	2545	0.208	0.208	7235		0.156	0.587	0.208	0.208	0.208	0.208
728	4781	0.208	0.156	1623	0.415	0.208	4496		0.725	0.208	0.208	0.208	0.208	0.208
729	3829	0.208	0.156	0.709	0.415	0.208	3244		0.597	0.208	0.208	0.587	0.501	1552
730	0.294	0.208	0.156	0.208	0.208	0.294	2500		8436	0.208	0.208	0.415	1136	1837
731	0.208	0.208	22608	1174	0.294	0.208	4822		1594	4880	0.795	0.709	0.294	0.208
732	0.208	0.208	10313	0.208	4040	0.795	4783		2099	3001	0.294	0.294	0.208	3746
733	3490	2500	5435	0.208	0.881	0.208	3822		1414	2375	0.208	2467	0.208	2545
734	0.208	0.208	3801	4816	0.758	0.208	2637		0.221	1149	0.208	2064	0.208	0.415
735	0.623	0.208	3653	0.294	0.208	0.208	1969		1037	0.294	2822	1919	1266	1331
736	0.208	0.208	0.221	0.208	0.208	0.208	7071		0.221	0.208	0.208	0.208	0.208	0.415
737	0.587	0.208	1439	0.208	0.795	1124	6959		1481	6364	1243	1761	0.208	0.208
738	9665	0.208	1375	0.208	0.208	0.294	0.879		0.156	2663	0.208	0.294	0.294	1072
739	9011	0.208	0.156	0.294	0.294	0.294	1993		0.441	1173	0.208	0.881	0.956	0.208
740	6451	2716	0.156	0.208	4781	0.501	2287		1103	0.208	0.208	0.415	0.208	0.208
741	5227	0.881	0.156	0.208	3829	0.208	2915		0.936	0.208	1747	0.208	0.294	1411
742	2910	0.208	0.441	0.208	0.294	0.208	0.208		26364	0.623	0.294	0.208	1382	0.208
743	1136	1411	0.156	0.864	0.208	0.294	35910		21333	0.208	6184	0.208	0.208	3238
744	0.294	0.587	0.156	0.208	0.208	0.208	15929		17333	0.208	1088	0.294	1088	0.587
745	0.294	0.795	1562	0.294	3490	0.208	2582		9073	0.294	0.208	4403	0.208	2440
746	0.208	5349	0.939	0.208	0.208	0.294	0.208		8480	0.208	0.208	0.208	2382	0.795
747	0.208	4439	0.221	1088	0.623	1751	5188		8250	0.294	0.208	0.208	1411	0.208
748	0.208	2358	0.156	0.208	0.208	1164	1245		1762	0.208	0.208	0.587	1382	0.208
749	0.208	0.587	0.725	0.208	0.587	0.208	20851		25194	0.208	0.208	0.208	0.294	0.208
750	0.208	0.965	0.312	0.208	9665	0.294	19427		15010	0.501	0.208	0.208	0.587	0.294
751	0.208	0.208	0.156	0.294	9011	1606	16362		11081	2246	0.208	0.208	0.208	0.208
752	0.208	0.208	0.156	0.208	6451	0.208	16101		1788	0.795	0.294	0.208	0.208	0.208
753	0.208	0.208	0.156	0.208	5227	0.208	11914		0.569	0.208	0.208	0.208	0.208	0.208
754	1790	0.294	0.156	0.709	2910	2338	8741		1142	0.208	0.501	0.208	3185	0.294
755	0.294	5224	0.221	0.208	1136	1331	6688		1553	0.208	0.208	0.208	1915	0.208
756	0.864	1352	1251	0.501	0.294	0.208	0.294		9613	0.208	7151	0.208	1704	3265
757	0.208	0.294	1155	0.294	0.294	0.208	18622		8856	0.208	2055	1149	0.208	0.208
758	0.208	0.208	1130	1411	0.208	0.208	6201		6639	0.208	0.208	0.294	0.208	0.294
759	0.208	0.208	0.221	0.587	0.208	0.208	2150		0.569	0.415	1124	0.294	0.501	1919
760	0.294	0.208	0.156	1124	0.208	0.208	1915		2835	0.294	0.294	0.208	0.208	0.208
761	0.950	1325	0.790	0.208	0.709	0.208	1837		0.718	0.881	0.208	6364	0.208	0.208
762	1250	0.208	0.156	0.294	1470	0.208	1711		0.221	0.208	1429	2663	0.208	0.208
763	0.208	0.294	0.156	0.294	0.501	2005	1266		12457	0.294	0.208	1619	0.208	0.208
764	0.294	0.208	0.441	3456	0.208	0.208	1704		11804	0.208	0.294	1173	3956	0.208
765	2915	0.208	0.156	0.501	0.208	0.294	1552		9285	0.208	0.208	0.208	2733	0.294
766	0.294	0.208	0.156	0.294	0.208	0.208	1504		7288	0.294	0.294	0.208	0.208	0.208
767	3158	0.208	0.156	0.294	0.208	0.916	7354		4152	0.208	0.208	0.208	0.208	0.208
768	2375	0.208	0.377	0.208	0.208	0.501	6031		3951	3102	1088	0.294	0.208	0.208
769	0.294	0.294	0.533	0.208	0.208	0.294	24918		0.441	2723	2880	0.208	0.208	0.208
770	0.879	0.208	0.156	0.208	2064	0.294	21305		0.441	0.916	0.294	0.294	3791	0.208
771	0.208	0.208	0.312	0.709	1790	0.208	13797		0.156	0.916	3537	0.208	0.208	0.294
772	2208	0.208	0.221	2348	0.294	2461	12689		0.377	0.208	0.587	0.208	1429	0.208
773	0.208	0.208	0.156	0.208	0.864	1954	9922		0.312	1894	0.916	2053	0.208	0.208
774	0.208	0.208	0.221	0.208	0.208	0.208	8722		0.156	1556	2262	0.795	0.795	0.208
775	0.208	0.208	0.221	0.208	0.208	0.709	7777		21405	0.208	1331	0.208	0.208	0.795
776	0.208	0.208	0.221	0.208	0.208	1764	7720		20663	2660	0.208	2079	1515	2055
777	0.208	0.672	0.221	0.208	0.294	0.208	6728		17032	1352	0.208	0.294	0.208	0.208
778	0.208	4304	0.156	1453	1250	0.208	2894		13414	2005	0.208	1744	0.208	0.208
779	4796	3369	0.156	5252	0.208	0.208	0.830		7832	2775	0.208	0.208	0.208	0.208
780	0.501	3095	0.156	2724	0.294	0.208	1245		5434	0.208	0.208	0.208	0.208	0.208
781	0.208	2866	1004	1539	2915	6673	0.208		4931	0.294	0.208	0.208	0.208	0.208
782	0.208	0.795	0.156	0.208	0.294	6470	54717		0.221	0.208	0.294	0.208	0.415	0.208
783	1515	0.623	0.156	0.208	1675	5982	51109		9231	2098	0.208	0.415	0.294	3575
784	0.294	0.623	0.156	0.208	0.294	3749	43540		6191	0.294	0.501	0.294	1250	0.294
785	0.208	0.294	0.156	0.208	0.879	1761	30863		4318	0.208	10395	0.881	0.294	0.208
786	0.208	0.294	0.221	0.208	0.208	0.208	27134		3402	0.208	7845	0.208	0.294	0.208
787	0.294	0.208	0.221	0.208	2208	0.208	26754		0.221	0.208	5742	0.208	0.208	0.294
788	0.208	0.208	0.156	0.208	0.208	1331	26199		0.221	0.208	4296	0.208	0.294	3422
789	0.208	0.208	0.156	0.208	0.208	2248	22659		5262	0.208	0.208	0.294	1157	0.294
790	2205	0.208	0.156	0.208	0.208	0.208	21143		0.221	0.208	0.208	0.208	0.294	0.294
791	5258	0.208	0.221	1245	0.208	0.208	18609		0.156	0.294	0.208	0.916	1998	0.881
792	2424	2705	0.441	12938	0.208	1998	17275		0.649	2089	0.208	0.208	2741	2708
793	12869	1504	0.441	8692	0.208	0.208	14171		1513	1124	0.208	1894	2263	0.965
794	11242	0.795	0.312	3121	0.208	0.208	12275		0.864	0.208	0.294	1556	0.208	0.208
795	8928	0.208	0.221	0.294	4796	2079	11167		0.377	1747	0.208	0.208	0.208	0.208
796	0.294	0.208	0.156	0.208	0.501	0.501	8575		0.156	0.294	0.208	0.758	0.294	0.208
797	3298	0.208	0.156	0.208	0.208	0.208	5198		1167	0.208	0.208	2660	2827	0.208
798	3009	3390	0.156	0.795	0.208	2252	2207		0.221	0.208	5580	1352	1088	0.294
799	2263	1136	0.221	0.294	1515	0.916	10320		1156	0.294	0.208	1650	0.208	0.208
800	1606	0.709	0.156	0.208	0.294	0.965	3590		0.377	1331	0.294	1245	0.501	0.208
801	0.208	0.208	0.156	0.294	0.208	0.208	0.672		0.946	0.672	0.208	2775	0.830	1952
802	0.208	0.672	1217	0.208	0.294	0.294	3325		0.624	0.208	0.208	2067	0.208	2124
803	0.709	2252	0.221	0.294	0.208	0.208	81618		0.725	0.208	0.294	0.208	0.294	0.294
804	1520	2660	2208	1250	0.208	1814	58040		0.661	1250	0.294	0.208	0.208	0.208
805	0.208	1705	0.156	0.208	2205	2082	44758		0.156	2012	0.501	2098	0.208	0.208
806	0.208	0.208	0.951	0.208	5258	0.501	41615		8436	0.208	0.208	0.294	0.208	23172
807	0.208	0.709	0.936	0.501	2424	0.208	40188		7620	0.208	0.415	0.208	2914	19690
808	0.208	0.879	0.221	0.965	12869	0.208	37421		6401	0.208	0.208	0.208	0.208	0.208
809	5144	0.208	0.221	0.208	11242	0.294	36217		3028	0.294	0.294	0.208	0.672	0.208
810	4056	1245	0.689	0.916	8928	0.208	35159		0.221	0.208	0.294	0.294	0.623	0.709
811	0.294	0.208	1375	0.294	0.294	0.208	31373		0.569	0.501	0.208	0.587	0.208	0.208
812	0.208	1797	0.221	4681	3298	0.208	30891		0.156	0.415	0.208	0.415	0.830	1744
813	1038	0.208	1700	0.709	3009	0.208	29366		0.881	0.294	3369	0.294	0.208	0.294
814	1002	1453	0.156	0.501	2263	0.208	29167		0.569	0.294	0.208	2089	1331	0.208
815	0.208	0.208	1207	0.208	1606	0.208	25739		1982	0.208	0.208	1124	0.294	0.672
816	0.294	0.294	0.221	0.758	0.208	1038	25309		0.845	0.208	0.294	1747	26481	0.294
817	4510	2005	3470	0.208	0.208	0.208	25192		2897	0.208	0.501	0.294	11344	0.208
818	1619	0.208	0.156	0.208	0.709	0.294	24347		0.377	0.294	0.294	0.208	10135	0.208
819	1559	0.208	0.156	0.208	1520	0.208	23928		0.441	0.208	0.208	0.208	0.830	0.208
820	0.294	0.208	0.156	1136	0.208	0.501	21986		0.221	0.294	1157	0.294	1357	5067
821	0.294	2296	0.221	0.208	0.208	0.294	19390		0.783	0.208	0.208	1331	0.208	0.758
822	2076	0.965	0.156	0.294	0.294	1002	18285		13400	1559	0.208	0.672	0.208	0.208
823	0.208	0.208	0.597	0.294	0.208	1271	17431		10648	0.294	0.965	0.208	1063	1266
824	0.294	0.208	0.156	0.208	0.208	2532	16922		5782	0.208	0.208	0.208	1382	2577
825	0.208	0.208	0.156	0.294	5144	0.208	14918		1358	0.208	0.208	1250	0.864	0.208
826	0.208	0.208	0.909	1164	4056	1645	12951		0.533	0.208	0.208	0.208	0.294	4621
827	0.208	0.208	0.156	0.208	0.294	0.501	11958		0.221	1429	0.208	0.501	1157	0.501
828	0.415	0.208	0.156	0.208	0.709	0.208	10157		0.156	0.208	0.208	0.208	0.208	0.294
829	0.294	0.208	0.156	0.501	1038	0.208	0.501		0.818	0.208	0.294	0.208	1149	2175
830	2637	7440	0.156	1623	1002	0.208	3342		1156	0.208	0.208	0.294	0.294	0.208
831	2252	4496	0.156	0.879	0.208	1805	0.587		0.221	0.208	0.795	0.501	0.208	0.501
832	0.208	0.208	0.780	0.795	0.294	1556	0.208		5535	0.208	0.208	0.208	0.294	0.501
833	1912	1916	0.221	0.208	4510	0.208	1222		8550	0.208	1296	0.294	0.208	0.950
834	0.208	0.208	1325	0.294	1559	0.294	1868		0.221	0.208	0.415	0.208	0.208	0.208
835	0.294	0.208	0.221	0.208	0.294	0.208	0.208		0.156	0.795	0.208	0.208	9924	0.415
836	0.208	0.208	4497	0.294	2076	1343	0.587		1066	2716	0.208	0.208	4738	0.208
837	0.208	2012	0.441	0.208	0.208	2207	13482		41093	2324	8734	0.208	3283	0.294
838	0.208	0.208	0.221	0.208	3212	0.709	9769		28153	2201	4171	0.294	1556	0.294
839	0.208	0.294	2891	1470	1468	0.208	9043		25090	0.208	2642	0.208	0.294	0.208
840	0.208	0.965	0.156	1619	1042	0.709	8314		20767	0.208	0.294	0.294	0.501	0.208
841	0.294	0.208	0.156	0.208	0.294	0.294	5549		12479	5469	0.294	0.208	0.294	0.208
842	0.208	0.864	0.818	0.294	0.208	0.208	3968		5496	2866	2794	0.208	0.208	0.208
843	0.294	2207	0.156	0.208	0.208	0.208	0.501		2981	0.208	2476	3430	1245	0.208
844	9173	0.208	0.156	2299	0.208	0.294	0.294		0.569	5153	2459	0.208	0.208	0.501
845	4219	0.208	0.156	2294	0.415	0.208	7238		0.377	0.208	0.208	1250	0.208	0.208
846	1243	1382	0.156	3471	0.294	0.208	3358		0.156	0.208	0.294	1805	1222	0.208
847	0.501	0.501	2432	0.294	2637	2443	0.587		0.569	0.294	2835	0.672	1325	0.208
848	0.294	0.208	1780	0.587	2252	0.415	9420		0.569	0.795	2348	0.294	0.208	0.208
849	0.916	0.208	1312	2470	0.208	0.208	5198		0.156	0.294	1088	0.208	0.208	0.208
850	0.587	0.208	0.156	0.208	0.208	0.208	0.950		0.714	0.208	0.208	0.208	0.879	0.208
851	0.294	0.208	0.221	1088	0.294	2660	41895		0.799	0.208	0.208	0.208	0.208	0.294
852	0.208	0.208	0.156	0.208	0.208	0.208	39795		0.441	0.294	0.415	0.208	3063	2577
853	0.208	0.709	0.156	0.208	0.208	0.965	23183		2404	0.208	0.294	0.208	0.208	0.294
854	0.501	4525	0.221	0.208	0.208	3657	21679		1037	4948	0.208	0.208	0.208	0.208
855	0.208	2997	6712	0.501	0.208	3179	20300		0.377	2345	0.208	0.501	0.208	0.208
856	2716	0.208	2450	0.208	0.208	0.208	14054		0.569	0.208	0.208	1088	2707	3880
857	2587	0.208	1551	0.294	0.294	0.208	12291		1167	0.208	2283	0.501	2040	0.208
858	0.294	0.208	1281	4259	0.208	0.208	11912		0.818	0.208	2577	0.965	0.795	3869
859	0.208	3208	0.156	0.208	1661	0.881	10765		0.377	0.208	1814	0.208	0.208	1382
860	0.208	0.956	0.156	0.294	0.501	0.587	8228		0.377	0.208	0.208	0.208	0.208	0.758
861	0.208	0.208	0.221	0.208	0.294	0.294	0.294		0.569	0.709	0.501	0.208	3321	0.208
862	0.208	0.208	0.156	0.208	0.916	0.208	3783		0.569	0.208	0.208	1788	0.208	0.501
863	2012	0.208	0.221	0.208	1468	0.294	3960		1311	0.294	3870	0.294	0.208	0.208
864	1539	0.208	0.156	1429	0.587	0.294	3076		0.377	0.501	3369	0.208	0.208	0.208
865	0.501	0.208	0.156	0.294	0.294	1243	2677		0.156	0.501	1623	5153	0.916	0.208
866	6058	0.294	0.156	0.208	0.208	0.208	2013		3189	1124	1259	0.208	0.208	0.208
867	1764	0.208	0.156	0.587	0.208	0.709	2201		1644	3566	0.208	1533	0.208	3076
868	0.415	0.208	0.753	0.795	0.501	0.208	0.501		0.918	3437	0.208	0.208	1002	0.208
869	0.208	0.294	1521	0.208	0.208	3287	4084		0.156	2461	0.208	0.415	0.916	0.208
870	0.208	0.881	1156	0.208	2716	3230	51748		0.662	0.208	0.208	0.208	0.294	4312
871	0.208	0.294	0.221	0.294	2587	0.208	40793		0.569	1623	1788	0.294	0.208	0.956
872	2220	0.208	0.156	0.501	0.294	0.208	15565		0.662	0.501	1038	0.208	1705	0.294
873	0.208	0.501	0.156	0.294	0.208	0.965	10226		0.156	0.916	2914	0.415	1411	0.208
874	0.294	0.208	0.156	2819	0.208	0.709	5882		0.221	0.294	0.208	0.208	0.294	1038
875	1559	0.208	0.156	1051	0.208	0.208	5520		0.156	0.208	0.208	4948	0.208	0.294
876	0.587	0.208	0.156	1453	0.208	0.208	3612		0.533	0.208	0.208	2345	0.208	0.208
877	0.501	0.208	2190	0.208	2012	0.208	0.415		0.221	0.208	0.208	0.208	0.294	0.208
878	0.208	1451	0.156	0.956	1539	3542	0.208		1102	0.208	0.294	0.208	0.208	0.208
879	0.208	0.208	0.156	0.795	0.501	0.294	1622		1037	1331	0.208	6067	0.208	1600
880	0.208	0.208	0.156	0.208	6058	0.208	130105		2827	1088	0.208	0.208	2166	1453
881	0.208	0.208	0.156	1259	1764	2992	121594		0.441	0.208	0.208	0.208	0.415	0.294
882	0.208	0.208	0.714	0.830	0.415	0.208	121177		5469	0.208	0.208	0.294	0.208	0.294
883	0.208	0.208	0.156	0.881	0.208	0.208	107343		3592	0.672	0.208	0.709	0.294	3612
884	0.294	0.208	0.597	0.501	0.208	0.501	97332		0.718	1411	0.501	0.208	2582	2935
885	0.208	1520	0.156	1788	0.208	1222	96978		0.441	0.587	0.208	0.294	0.415	0.294
886	1645	0.208	0.156	0.208	2220	1429	92705		7547	0.208	1042	0.208	0.208	0.208
887	0.208	5512	0.156	0.208	0.208	0.795	87200		2695	0.208	0.208	1623	1912	0.208
888	3754	3265	0.156	1357	0.294	0.208	84551		1167	0.208	0.208	0.709	0.208	1832
889	3298	0.208	1553	0.208	1559	0.208	84462		2571	0.208	0.208	0.294	0.879	0.208
890	1002	0.208	1601	0.208	0.587	0.208	79815		1414	0.208	0.501	0.916	0.208	0.208
891	0.208	0.208	0.441	0.294	0.501	0.294	78130		0.221	4904	0.208	0.294	0.208	0.208
892	1245	0.587	7762	0.208	0.208	1164	75365		0.505	1331	1088	0.208	0.208	0.208
893	0.208	0.208	6084	0.208	0.208	0.208	71418		1037	0.208	5027	1380	0.208	0.294
894	0.294	0.208	5996	0.208	0.208	0.208	68605		0.156	1967	0.709	0.208	0.709	0.208
895	0.208	0.208	5041	0.208	0.208	1468	64451		0.156	2822	1088	2536	0.294	1149
896	0.830	0.208	4413	0.208	0.208	0.208	61384		0.936	0.208	0.501	0.208	0.208	1504
897	0.864	0.208	4085	0.294	1331	0.208	57389		1788	0.208	0.208	1088	0.208	0.208
898	0.587	1704	3188	1042	0.208	0.208	56984		0.441	0.208	0.208	0.208	0.208	4592
899	0.208	1623	1338	0.208	0.208	1600	56089		0.221	1245	0.208	0.208	0.208	0.208
900	0.208	0.208	1311	2207	0.294	0.623	55663		11470	0.208	0.208	1411	0.208	0.208
901	0.950	0.208	8722	1915	0.208	0.587	52502		0.221	0.208	0.415	0.208	0.208	0.208
902	0.758	0.208	8212	2444	1645	0.208	51503		0.221	4537	0.294	0.208	0.950	0.294
903	0.208	0.208	8121	0.208	0.208	0.208	51231		0.156	3850	0.208	0.208	0.294	0.208
904	2532	0.501	7813	3462	3754	0.758	50724		0.156	0.208	0.208	0.208	0.672	0.208
905	1906	0.208	7132	1764	3298	0.208	50173		1259	0.208	1088	0.208	0.294	2178
906	1088	0.294	6678	0.208	1002	0.208	50162		2737	1002	0.208	4904	1088	1443
907	0.208	0.208	3337	0.208	0.208	0.208	50121		1849	0.208	0.208	1331	0.294	2638
908	0.294	2358	2596	0.294	1245	0.208	48800		1692	0.294	0.208	0.208	0.208	0.208
909	2922	1222	2427	2338	0.208	0.208	48283		0.156	0.208	0.501	1967	0.208	0.208
910	1894	2415	1975	0.208	0.294	1124	47333		1267	0.501	0.208	2822	0.208	0.208
911	0.587	0.294	1130	6379	0.208	8264	46707		0.799	0.294	0.208	0.208	0.208	0.208
912	0.208	0.294	0.156	5420	0.830	4439	45720		0.569	0.208	0.208	0.208	0.208	0.208
913	0.208	0.208	3594	1637	0.864	0.415	45267		1594	0.208	0.881	0.208	0.208	0.294
914	0.208	0.881	0.441	0.294	0.587	0.208	44427		0.597	1625	0.208	0.208	0.208	0.208
915	0.208	0.208	0.441	0.208	0.208	0.208	44328		0.156	0.208	0.294	1245	0.501	0.208
916	2380	0.415	1908	0.501	0.208	0.208	44181		2110	0.208	2338	0.208	0.294	0.208
917	0.208	1675	0.714	0.208	0.950	0.208	44146		0.505	2836	0.294	0.208	0.208	0.795
918	0.208	0.208	0.624	0.208	0.758	0.208	44087		0.221	0.294	2084	0.208	0.623	0.208
919	0.294	1222	0.441	0.294	0.208	0.208	42543		0.505	0.501	0.208	0.879	0.587	0.208
920	0.294	0.208	0.156	0.208	2532	0.208	41975		0.221	1600	0.208	0.208	0.501	0.208
921	0.415	0.294	15080	0.208	1906	0.208	41746		0.377	1352	2177	0.208	0.294	1088
922	0.294	0.208	12403	0.208	0.208	0.208	41643		0.156	0.208	0.208	1357	0.294	0.208
923	0.208	0.294	9225	0.208	1088	0.208	41343		11388	1675	0.208	0.950	0.208	1625
924	0.208	1675	5371	0.294	0.208	0.916	40940		1020	0.294	12753	1245	0.208	0.587
925	0.208	0.208	4149	0.208	0.294	1002	39401		2596	3919	12406	0.208	1564	0.208
926	2532	0.208	3070	0.294	2922	0.795	38910		2393	0.758	30356	1002	1382	0.208
927	2275	0.881	2566	2587	1894	0.294	38552		0.221	3956	9267	0.294	0.294	1894
928	0.208	0.709	2388	0.709	0.587	0.208	38439		0.783	1600	0.208	0.208	0.208	1136
929	0.208	8806	1066	0.415	0.208	0.208	37033		0.156	1136	0.208	0.208	0.294	0.208
930	0.294	5206	0.312	0.208	0.208	0.208	35485		0.533	0.208	0.208	0.208	1623	1788
931	0.864	1814	1644	0.208	0.208	0.294	35288		0.156	0.208	0.294	5022	1063	0.294
932	2922	0.208	15870	0.208	0.208	0.208	35094		0.221	0.208	38244	3880	0.208	0.208
933	1470	0.208	7793	0.208	2162	0.294	34790		0.312	0.208	37971	0.208	0.208	0.208
934	0.208	0.208	5320	0.208	0.208	0.208	34489		0.221	0.587	37792	1625	0.208	0.208
935	0.208	4945	4847	0.587	0.208	2380	34046		0.569	0.208	33528	0.208	0.208	0.208
936	5959	4312	4744	0.965	1705	0.208	33418		5452	0.294	21490	0.208	0.208	0.294
937	4725	4238	4658	6122	0.864	0.294	33257		1156	0.208	3091	0.294	0.208	6350
938	0.208	1761	4056	2500	0.294	0.208	32707		1468	0.294	0.864	1559	0.208	0.501
939	1829	0.208	3570	2175	0.415	0.208	30580		0.156	3500	0.208	0.294	1325	0.208
940	0.208	1157	12391	0.208	0.208	0.208	29032		1155	2431	2201	0.501	0.879	1051
941	0.795	0.208	7895	0.294	0.208	0.208	27737		0.156	4781	1002	1600	0.208	0.208
942	0.208	3385	6395	0.587	0.208	0.208	25955		1016	3017	0.208	1352	1805	1124
943	1266	0.208	6368	0.208	2532	0.208	25164		0.649	1853	0.208	0.208	0.208	0.208
944	3207	0.294	6140	0.208	2275	0.208	24246		0.156	0.294	0.208	1675	0.208	2201
945	3169	1761	2937	0.294	0.208	0.208	21784		0.221	3840	0.208	0.294	0.208	0.294
946	3117	0.208	2602	0.208	0.208	0.294	21692		1338	0.294	0.294	3919	0.294	2822
947	1352	0.208	2092	0.208	0.294	0.208	20000		0.156	0.623	0.208	3956	0.208	0.294
948	0.208	1537	8503	0.208	0.208	0.208	19853		0.221	0.294	0.415	1600	0.294	0.294
949	0.208	0.208	6223	0.208	0.208	0.208	18333		1380	1625	0.208	1136	0.208	0.208
950	0.208	0.208	3667	0.294	0.864	0.208	16538		0.377	9658	2597	0.208	0.208	0.208
951	0.709	0.208	3413	0.208	2922	0.916	15168		0.864	0.208	1051	0.208	0.208	0.208
952	0.294	0.208	0.441	0.208	1470	0.208	11001		2258	0.208	0.208	0.208	0.208	0.208
953	0.208	0.208	55920	0.587	0.208	0.795	9383		1601	0.208	0.208	0.208	3768	0.208
954	0.208	1919	42023	0.208	0.208	0.294	6053		2258	2263	4007	0.587	3143	0.208
955	0.208	1124	37574	0.208	5959	4242	0.415		1130	0.795	3199	0.208	1952	0.208
956	0.208	0.208	34123	0.208	4725	0.415	15105		0.221	0.208	38375	0.294	0.758	0.415
957	1245	0.956	33463	0.294	0.208	0.208	8193		2946	0.208	33961	0.294	0.208	0.208
958	0.916	0.208	33139	1457	4621	0.208	6552		2121	0.294	28341	3285	0.709	0.294
959	2794	0.208	31423	4941	4414	0.208	3590		0.441	0.208	27597	2150	0.208	0.916
960	0.208	0.294	31230	2369	3657	0.208	89635		1092	1063	25904	0.587	0.950	1164
961	0.208	0.208	31072	2189	0.208	0.294	83731		0.377	0.208	22097	1853	0.623	0.208
962	0.208	0.294	27594	0.294	1829	0.795	75795		0.156	0.208	21052	0.294	0.208	1470
963	0.795	0.208	27263	0.208	0.208	0.208	73003		0.818	0.208	19904	0.208	0.208	0.709
964	0.208	0.294	25642	0.208	0.208	0.208	45209		2937	0.208	19881	0.709	0.208	0.950
965	0.294	0.501	25637	0.916	0.795	1619	37292		1038	0.208	19776	0.294	0.208	0.501
966	0.208	0.208	23101	1088	0.208	1325	36689		0.156	0.208	18691	0.294	0.294	0.208
967	2453	0.208	21214	0.950	1266	0.208	34659		1037	0.208	16799	0.208	0.208	3709
968	0.208	0.208	20997	0.208	9102	0.208	33959		0.505	0.208	15964	1625	0.208	2819
969	1788	1764	20198	3349	3169	3897	33557		0.649	1539	15728	6522	0.208	1063
970	0.208	0.208	19814	0.294	3117	0.965	32972		1432	0.208	15149	3215	0.208	0.208
971	1533	6536	19812	0.208	1352	0.208	31866		0.441	0.758	15098	0.208	0.501	0.208
972	1063	5334	19105	0.208	0.208	0.208	31571		0.505	0.208	14960	0.208	0.208	0.795
973	0.208	4736	17946	0.208	0.208	0.208	12201		0.377	4405	14124	2733	0.208	1429
974	1072	4647	17320	0.208	0.208	0.294	11485		2092	1088	13097	2348	0.916	0.208
975	0.208	0.965	17278	0.208	0.501	0.208	11464		0.996	1805	12756	2283	0.415	0.208
976	0.208	0.950	17159	0.208	0.501	0.294	11441		3124	0.208	12355	0.294	0.208	0.208
977	0.208	0.587	16726	0.208	0.294	0.294	11302		4123	0.587	11624	0.208	0.208	0.208
978	0.208	0.208	16556	0.795	0.294	0.208	9229		0.156	0.208	10969	2263	7572	6989
979	0.208	1881	16414	0.208	0.208	0.294	2285		0.505	0.208	10888	0.795	4482	1429
980	0.208	1625	16380	0.294	0.208	0.208	65965		0.377	2084	10285	0.208	3908	0.208
981	0.208	0.208	16008	0.208	0.208	0.208	64713		0.156	0.916	8607	1331	2582	0.208
982	0.208	1894	15752	0.208	2794	1930	44323		0.946	0.294	8581	0.208	0.208	0.294
983	0.415	1250	15713	0.294	0.208	0.795	31842		0.221	1747	7746	1063	0.208	0.623
984	0.294	0.758	15366	0.208	0.208	0.208	19598		1414	2016	7120	0.208	0.208	0.208
985	0.881	0.208	15355	0.208	0.208	1271	17862		0.221	0.864	6630	0.501	0.415	3349
986	0.294	0.208	15157	0.208	0.795	0.208	15466		0.221	1814	6486	0.208	0.208	0.208
987	0.208	0.208	14715	0.208	0.208	0.501	14649		0.569	2547	6428	0.208	1149	0.208
988	0.672	1853	14673	1038	0.294	0.415	14616		0.377	1250	6151	0.208	0.294	0.294
989	0.208	2299	14483	0.501	0.208	0.208	7055		2571	0.208	5827	0.208	0.208	0.208
990	0.881	0.208	14449	0.294	0.208	0.294	6808		1105	1124	4943	0.208	0.623	0.208
991	0.208	0.208	14432	1468	1788	0.294	0.415		0.505	0.208	4620	0.208	0.208	0.294
992	0.208	0.208	14190	0.208	0.208	0.208	0.501		0.955	0.208	4613	2737	0.208	0.208
993	0.208	0.208	14179	0.208	1533	0.501	0.672		5562	0.294	3773	1539	0.208	0.208
994	0.208	0.208	13841	0.208	1063	2870	0.208		2916	3523	3554	0.208	0.879	1470
995	4024	0.208	13280	1837	0.208	1266	6467		0.377	0.294	2793	0.758	0.208	0.208
996	0.208	2373	13216	0.208	1072	0.208	1761		1717	0.208	2491	0.208	1537	0.208
997	0.294	0.208	12867	1259	0.208	0.208	4242		0.441	0.294	2369	0.501	0.208	0.208
998	0.208	2444	12605	0.587	0.208	1418	0.208		1037	0.208	2369	0.415	0.294	0.208
999	0.208	1157	12514	7303	0.208	1686	39045		0.441	0.208	2082	4405	0.208	1250
1000	0.208	0.208	12396	6857	0.208	10499	17942		1259	0.208	1894	1088	1559	0.208
1001	0.208	1504	11981	4035	0.208	3407	17594		0.441	0.208	1874	0.208	1331	7865
1002	1174	0.709	11668	0.501	0.294	0.208	10226		0.569	0.208	1504	0.587	0.208	4471
1003	0.208	0.294	11662	0.415	0.208	0.294	6916		0.156	0.208	0.501	0.294	0.709	0.208
1004	0.294	2827	11614	13096	0.208	0.294	1222		0.156	0.208	0.415	0.294	0.208	0.208
1005	6369	0.916	10786	5812	0.415	0.415	0.208		51783	0.294	0.294	0.208	0.965	0.208
1006	6099	0.208	10592	5224	0.294	0.294	95179		47237	0.709	0.208	2084	1805	0.208
1007	5608	0.208	10406	4865	0.881	0.709	90343		40754	0.208	1600	0.208	0.415	0.415
1008	5053	0.208	10391	4710	0.294	0.587	65733		31165	3865	0.208	0.294	0.956	0.415
1009	0.501	0.294	10135	2938	0.672	1325	46599		26870	1969	0.208	1747	0.208	0.208
1010	0.294	0.208	9778	2677	0.208	0.208	40450		19997	0.709	0.208	0.956	0.208	0.208
1011	0.208	0.294	9767	0.415	0.881	0.208	39482		19300	0.208	0.294	2016	0.795	0.208
1012	0.709	0.208	9471	0.208	0.208	0.294	37868		12644	0.208	0.208	0.879	0.208	0.415
1013	0.208	1625	9445	0.758	0.208	0.950	37675		9866	0.294	0.208	0.294	0.208	1279
1014	2829	3480	9208	0.208	0.208	0.208	37490		7128	0.208	0.830	1174	0.208	0.709
1015	1805	0.208	9125	532005	0.208	0.294	31210		6477	0.415	0.208	1814	0.208	0.501
1016	1149	3229	8968	515506	4024	0.294	29569		5859	0.208	2005	0.208	0.294	0.208
1017	0.672	0.208	8961	515035	0.208	0.208	27390		0.221	1443	1245	0.208	0.294	0.294
1018	0.208	0.208	8733	500824	0.294	0.965	22363		0.156	0.208	1042	0.208	0.208	0.208
1019	0.294	0.208	7503	500608	1711	1915	22113		0.441	0.795	1331	0.208	0.294	1149
1020	0.294	0.672	7100	499056	0.208	0.208	20928		0.377	0.208	0.294	0.294	0.587	0.208
1021	0.208	0.208	6644	498991	0.208	0.208	15659		1026	1711	1996	0.208	0.208	0.208
1022	0.208	0.208	6167	498737	0.208	0.208	14106		6223	0.208	0.294	0.294	0.208	0.294
1023	0.208	2283	6048	498650	0.208	0.208	13739		0.221	0.208	0.294	0.208	0.294	0.208
1024	0.208	1331	5980	493412	0.208	0.294	11742		0.156	0.709	2262	0.672	2415	1335
1025	0.208	0.208	5389	493039	1174	0.587	10051		0.918	0.294	0.294	0.208	0.208	9004
1026	0.208	0.208	5222	491751	0.208	0.294	9034		0.156	0.208	0.208	0.208	0.208	0.501
1027	0.208	0.208	5197	491022	0.294	0.208	6227		1439	0.208	0.208	0.208	0.294	0.208
1028	0.208	0.208	5059	484971	0.208	0.208	4657		1258	0.208	0.587	0.208	0.294	0.208
1029	0.208	0.208	4681	484161	0.709	0.208	3865		0.156	0.501	0.208	0.208	2207	2707
1030	0.208	0.208	4535	483418	0.208	0.208	0.294		18513	0.208	0.415	0.208	0.208	0.208
1031	0.294	0.208	4393	482780	2829	0.208	2201		11871	0.208	0.208	0.709	0.965	0.294
1032	1335	1157	4365	481540	1805	0.208	14037		0.156	0.208	0.294	0.208	0.208	7849
1033	0.208	0.208	3822	479799	1149	0.501	8192		0.221	0.208	0.208	0.501	0.208	5512
1034	0.916	0.208	2925	478180	0.672	0.294	5526		1092	0.208	0.208	3865	0.208	3177
1035	0.208	0.208	2548	476827	0.294	2299	5035		0.156	0.208	0.208	1969	0.208	2586
1036	0.501	2420	2319	476488	0.294	0.208	4571		0.441	0.208	0.208	0.709	6445	0.208
1037	0.501	2324	2190	474447	0.208	0.208	2283		50782	0.208	2150	0.208	5072	0.208
1038	0.208	2207	2041	471174	0.208	1149	2677		19599	0.208	1704	0.208	3730	0.294
1039	0.208	0.950	0.377	467802	0.208	0.208	1325		9400	0.208	4036	0.294	1919	0.208
1040	0.208	0.208	0.156	460121	0.208	0.208	0.879		0.156	2098	3184	0.415	0.208	0.294
1041	0.916	56816	0.156	456781	0.208	0.208	1661		1323	1468	0.294	0.208	0.208	2784
1042	0.208	53390	1598	455971	0.208	0.208	1245		0.377	0.294	1352	0.294	0.208	2723
1043	8459	41087	1478	441796	0.916	1136	1780		0.780	0.208	5435	1443	0.208	0.208
1044	5086	38156	1324	439328	0.208	0.916	65594		0.221	0.587	2415	0.208	0.294	0.208
1045	4958	26236	2034	432207	0.208	0.294	63233		0.377	0.208	0.672	0.208	0.501	0.294
1046	4935	24805	1498	431923	0.208	1504	59119		0.649	1479	0.208	0.795	0.208	1675
1047	4053	20052	0.569	431065	0.208	0.208	52486		0.221	0.208	0.208	0.208	0.208	0.208
1048	1606	19735	12676	429983	0.208	0.795	35485		0.505	0.294	0.208	1711	0.587	0.208
1049	0.758	4864	8059	429861	0.294	0.294	34408		0.156	0.208	0.294	0.294	0.208	0.208
1050	0.208	1761	8021	428481	0.950	0.294	34089		0.377	0.208	0.208	0.208	0.208	0.208
1051	0.709	0.208	6026	427361	1335	0.208	33404		1338	0.208	1173	0.208	0.208	0.294
1052	0.208	4405	5771	414422	0.208	4121	33233		0.377	2638	0.208	0.294	3556	0.208
1053	10071	0.587	5196	410217	0.916	2952	30210		0.156	0.294	0.294	0.208	1874	0.208
1054	3456	1429	4762	408745	0.208	0.208	29501		0.221	0.208	0.208	0.208	0.294	0.709
1055	20404	0.208	2759	407776	0.208	2122	27812		1202	3966	5483	0.294	3293	0.208
1056	9143	2139	1016	407343	0.208	1719	26306		1105	2121	5334	0.208	2794	1331
1057	5687	0.623	2937	398418	0.208	0.294	23666		0.156	0.208	3069	0.415	0.587	0.208
1058	5556	17432	1551	395156	0.916	0.208	23041		1644	0.208	0.208	0.208	0.294	0.208
1059	1606	9889	0.996	393532	0.208	0.208	22596		0.377	1088	0.208	0.795	0.208	0.623
1060	0.587	9250	0.624	392439	8459	1747	22160		1501	2299	4415	0.208	2908	0.294
1061	0.208	7815	2786	391684	5086	0.208	20860		0.996	0.208	1157	0.294	4387	0.208
1062	0.795	4958	0.996	384169	4888	0.208	18901		1130	0.501	0.208	0.208	0.208	0.294
1063	0.501	0.830	0.441	381069	4586	0.294	16192		1432	0.294	2055	0.208	0.208	0.294
1064	1380	0.587	2499	378904	4053	0.208	15531		0.156	0.208	0.501	0.208	3091	0.795
1065	0.208	0.208	0.569	378414	1606	0.208	15175		1286	6242	0.208	0.208	2500	0.208
1066	1042	5832	0.156	376865	0.758	2716	13710		1717	3207	0.208	1279	0.208	0.208
1067	0.208	1967	0.714	374184	0.208	2261	9105		0.377	0.415	0.208	0.208	0.208	0.208
1068	0.208	1805	0.780	371467	2304	0.208	0.208		1338	0.208	0.208	2098	3113	2784
1069	0.208	1250	0.156	368932	1559	2213	0.956		5913	0.294	1623	0.208	0.879	2500
1070	0.208	0.208	2409	367760	1063	0.208	4783		0.505	1357	0.709	0.294	0.294	1761
1071	1625	12972	1375	367397	0.709	0.208	1796		0.874	0.294	0.208	0.294	0.208	1556
1072	9371	7256	0.714	367214	0.208	0.208	3000		0.505	0.294	0.587	0.415	0.672	0.208
1073	7910	6144	0.156	364239	10071	0.294	3076		0.156	1124	0.208	0.587	0.208	0.208
1074	7296	5959	3152	363391	3456	0.208	0.208		0.505	0.208	0.208	0.208	0.294	1250
1075	3950	5690	1219	361713	20404	1149	11218		0.505	0.294	2207	1479	1881	0.294
1076	3754	2055	95213	360949	9143	0.208	2539		1066	0.208	1157	0.294	0.916	1331
1077	3489	0.587	91788	360299	5687	1503	5741		0.946	2013	0.208	4904	0.208	1520
1078	0.208	79518	86190	360010	5556	0.208	0.208		0.156	0.916	0.208	1063	1296	1042
1079	3643	59050	85872	358719	1606	0.881	1331		1818	0.208	0.208	0.881	1675	0.208
1080	0.208	28805	83854	358604	0.587	2380	0.294		0.441	0.208	0.294	0.709	0.208	5435
1081	6701	27807	81902	357115	0.208	0.208	2420		0.156	0.208	1453	0.208	0.294	2175
1082	4872	24910	79465	353737	0.795	1124	2822		0.156	1453	0.208	0.208	0.208	0.208
1083	4779	24814	78680	353006	0.501	0.830	1042		0.156	0.208	0.208	0.208	0.208	1088
1084	3847	23035	69552	352708	16698	0.208	0.864		4983	0.208	0.208	6857	0.294	1002
1085	3615	17680	69350	351863	8217	0.208	0.208		1811	0.501	0.208	4621	0.795	0.501
1086	3474	15587	67458	351288	4780	0.208	0.587		1700	0.501	0.294	0.294	0.415	0.208
1087	2614	11433	67108	350381	1915	0.208	3004		0.441	0.294	0.208	2638	0.208	0.208
1088	1556	6524	66445	347699	1761	0.208	7942		1105	1250	0.208	0.208	0.208	0.208
1089	0.208	6121	66314	344899	0.208	0.294	1539		0.156	1250	0.208	3966	0.208	0.208
1090	0.208	5726	65244	343888	1042	2079	1468		0.377	1661	0.208	2121	0.208	0.208
1091	470990	0.208	62123	342713	0.208	0.501	8846		0.156	0.294	0.208	0.208	0.208	2173
1092	453448	4405	59893	340235	0.208	0.208	6020		1167	0.208	0.208	0.294	0.208	1981
1093	451130	3414	55381	339703	0.208	0.208	4982		1579	0.208	0.208	1088	1210	0.208
1094	450009	0.208	55370	338336	0.208	0.294	1245		0.221	1619	0.208	2152	0.294	0.208
1095	449286	5832	54874	337858	1625	0.208	0.208		1066	0.208	0.208	0.294	0.208	0.208
1096	446758	5401	54141	336324	9371	1504	0.208		0.221	0.294	5044	0.208	1600	0.208
1097	446651	2827	51614	336036	7910	0.208	8692		1423	0.208	3455	0.294	0.965	0.208
1098	444179	1453	51470	334480	7296	0.208	1829		0.156	0.294	0.208	0.208	0.208	4620
1099	443164	0.208	49520	334413	3754	0.208	5694		0.156	0.208	0.208	6242	0.208	0.208
1100	431427	0.208	48643	333930	3489	0.208	3631		0.569	0.208	0.208	3207	0.208	2737
1101	430801	2453	48478	331849	0.208	2501	0.501		0.441	0.208	1625	1164	0.208	2501
1102	428592	0.208	48132	331819	3643	0.208	2741		0.714	0.208	0.950	0.501	0.864	0.916
1103	426714	4785	47408	331241	0.208	1659	0.830		0.441	0.208	0.208	0.294	14800	0.208
1104	424811	3239	47150	329741	6701	0.587	1954		0.156	0.208	1686	1357	5207	2107
1105	421652	0.587	46546	329029	4872	1063	1245		0.533	0.208	2166	0.294	4324	0.208
1106	418484	3561	46331	328482	4779	1002	101199		0.221	0.294	0.294	0.294	3829	0.208
1107	417409	1173	46026	327997	3847	0.208	78301		0.156	0.208	0.208	1124	0.208	0.587
1108	411139	0.758	45986	326601	3615	0.208	75019		1432	0.208	0.208	0.208	0.208	0.208
1109	410273	0.587	45438	324249	3474	0.208	74832		0.818	0.208	0.208	0.294	0.208	0.208
1110	408212	0.208	44225	324192	2614	0.208	73342		0.156	0.294	0.795	0.294	0.208	0.294
1111	406683	438721	44141	324119	1556	0.208	71871		0.783	1969	0.208	2013	4707	0.294
1112	402297	432938	43785	322920	0.208	0.208	70029		1092	1556	0.294	0.916	4035	0.294
1113	402167	430215	43519	319664	470990	0.208	63400		0.156	0.294	0.208	1881	0.587	0.208
1114	401309	417756	43512	319306	453448	0.208	58629		4911	1335	4905	1589	0.415	0.208
1115	397552	416169	43441	319248	451130	0.208	56597		1219	5242	2914	0.501	0.208	0.294
1116	394998	412557	43271	318846	450009	0.294	51688		25513	2539	1174	0.415	0.208	0.208
1117	393132	407025	43078	318561	449286	1625	49464		19382	2500	0.208	0.208	2506	4140
1118	391670	406964	42866	317440	446758	0.208	49085		18285	1537	0.208	0.208	0.501	0.208
1119	388262	406800	42730	317140	446651	0.208	46985		16765	0.294	3575	0.758	1686	0.208
1120	382006	403593	40374	317040	444179	0.208	45612		12387	0.709	0.208	0.208	0.208	7243
1121	380162	402003	40086	316176	443164	0.501	42475		10913	1051	0.208	1453	0.208	5693
1122	380132	396767	39580	315883	431427	0.294	41072		8145	0.294	0.208	0.208	0.208	1665
1123	376072	393020	39502	315300	430801	0.208	34054		0.377	0.208	0.208	0.208	0.294	0.587
1124	375328	391126	38751	313056	428592	0.208	32063		0.533	0.294	0.208	0.208	0.208	0.415
1125	366836	391125	38695	312016	426714	0.294	30264		0.221	0.208	0.501	0.758	0.587	0.294
1126	366238	388453	38654	308881	424811	0.208	29294		0.649	0.208	0.208	7452	0.294	0.294
1127	364013	387418	38181	299991	421652	0.208	28260		1601	0.208	9535	4904	0.501	0.208
1128	362979	387232	37345	298975	418484	0.208	27585		0.624	0.294	8062	0.709	1761	1245
1129	359359	383657	36603	298151	417409	1967	25293		0.864	0.208	0.208	0.672	1088	0.294
1130	356071	383387	36465	295146	411139	0.208	22468		0.569	4762	0.208	0.294	4536	0.208
1131	352254	383176	36206	287174	410273	0.208	21437		4435	3525	1883	2707	3762	0.208
1132	349272	382592	36147	281300	408212	0.208	18739		1193	1788	1042	1250	0.208	0.208
1133	347627	377793	35679	274398	406683	0.208	14408		0.624	3621	0.950	1250	1443	0.294
1134	346031	376869	35675	274241	402297	1705	13952		0.377	0.795	2380	1661	0.208	1259
1135	345906	375515	35448	273003	402167	0.208	12385		0.377	0.294	1149	4030	0.623	0.623
1136	344514	374954	35433	271226	401309	0.208	11725		0.974	1881	0.208	2638	0.208	3213
1137	343855	370016	35183	270913	397552	2329	7594		1644	0.208	0.208	2079	0.208	1124
1138	343827	368981	34679	270596	394998	1744	7417		0.221	0.208	1331	0.294	0.795	0.208
1139	343574	368262	34641	269701	393132	0.294	7277		0.505	0.208	0.208	0.208	0.208	0.208
1140	337697	368133	34409	268562	391670	2285	0.623		0.156	0.501	0.208	0.208	0.208	0.208
1141	336708	367887	34377	268061	388262	0.501	3199		1468	0.208	0.208	0.208	0.208	0.208
1142	336377	367855	34358	267842	382006	0.587	1088		0.597	0.208	0.208	0.916	0.294	0.294
1143	334734	363958	33786	266774	380162	0.294	1042		0.156	0.208	0.208	1619	0.294	0.208
1144	334717	363351	33667	265791	380132	0.415	0.415		0.569	0.208	1788	2623	0.208	0.208
1145	333895	360141	33112	264679	376072	2455	5113		1952	0.208	0.294	0.208	0.294	1996
1146	333677	352650	32942	264245	375328	1623	3265		2261	0.294	3143	0.294	0.208	0.208
1147	331743	349628	32761	263684	366836	0.208	1063		0.468	0.294	2698	2708	0.208	2461
1148	331146	348477	32709	263585	366238	6141	48186		1066	0.501	0.501	0.501	0.795	0.208
1149	329720	347139	32383	263484	364013	5949	38935		2602	0.415	1761	0.208	1331	0.294
1150	324915	343701	32235	262122	362979	0.208	34030		0.221	5789	1539	0.208	1222	0.208
1151	320985	343480	31996	261934	359359	1266	32180		0.156	2660	0.294	0.208	0.294	0.208
1152	318899	341248	31647	261829	356071	0.208	31893		11597	0.208	0.208	0.208	0.208	0.208
1153	318859	338047	31623	261517	352254	0.208	31084		8632	0.208	0.916	0.208	0.208	0.208
1154	317867	336378	31331	261010	349272	1539	25785		3726	0.208	0.208	0.208	5142	0.208
1155	311851	335131	31050	260975	347627	0.294	25748		4613	2175	0.208	0.294	1998	0.208
1156	311086	334299	30842	258233	346031	0.208	24014		2885	0.208	0.208	0.208	0.415	1719
1157	310991	331890	30032	257012	345906	0.208	23777		0.597	0.208	0.294	0.208	0.208	0.208
1158	309319	329042	29964	256117	344514	0.294	22429		0.918	0.208	0.501	0.208	0.208	0.208
1159	307895	328681	29914	255305	343855	0.294	21808		0.377	0.208	2861	0.208	4260	1002
1160	305263	328239	29783	255083	343827	1250	21783		18698	1002	2793	0.208	1245	0.208
1161	304469	327146	28024	254476	343574	0.208	21393		0.533	0.208	2415	0.294	3123	0.208
1162	303166	324739	27932	253746	337697	0.208	18755		0.221	0.208	2329	1969	3010	0.208
1163	303060	321048	27669	253595	336708	0.208	11631		2012	0.208	5297	1747	2677	1868
1164	302602	317330	27598	252097	336377	3321	10342		0.441	0.415	1747	1474	2384	0.208
1165	301613	316774	27566	251804	334734	1474	0.208		0.468	4815	1352	1335	1883	0.208
1166	299272	314572	27559	251721	334717	0.415	6170		0.221	2931	0.208	0.294	0.795	0.294
1167	297907	308244	27555	251498	333895	0.208	5982		0.156	0.294	0.294	0.709	0.501	2175
1168	294486	307886	27290	251062	333677	0.294	1042		1414	0.294	0.623	1675	0.208	1157
1169	293017	291302	27082	250248	331743	0.208	1533		1000	0.208	0.294	0.294	1266	0.294
1170	292177	290857	26960	250058	331146	0.208	3986		0.156	0.208	1088	0.415	0.208	0.208
1171	290163	285202	26959	250042	329720	0.208	0.294		0.505	0.208	0.916	0.208	0.795	0.208
1172	287361	261992	26725	250028	324915	2121	0.208		0.649	0.208	0.208	0.208	0.208	0.294
1173	283741	257779	26684	249889	320985	1173	1622		0.624	0.208	0.208	0.294	0.795	0.208
1174	282391	253455	26611	249430	318899	0.208	2252		0.377	4568	0.208	0.208	0.587	0.208
1175	281662	251413	26496	248785	318859	0.208	4551		0.718	3480	0.208	0.294	0.208	0.208
1176	271019	248203	26316	248780	317867	0.208	0.208		2154	2384	0.208	0.208	0.208	0.208
1177	269886	246432	25988	248751	311851	0.294	0.415		2996	0.294	2263	1539	0.208	0.208
1178	269299	244350	25910	248709	311086	0.208	1761		1637	0.208	0.208	0.415	1979	0.208
1179	268908	241668	25703	248649	310991	3177	1088		23254	0.294	1259	0.208	0.294	0.208
1180	268844	239682	25611	248614	309319	1606	2470		17805	0.709	1124	0.208	1331	1868
1181	263184	239414	25483	248340	307895	0.294	81841		14061	0.208	1038	1063	4496	0.208
1182	261437	238070	25108	247668	305263	0.208	77475		0.569	0.294	0.208	0.208	1998	0.294
1183	261028	236087	25098	247445	304469	0.208	72978		0.156	0.208	0.208	0.294	4153	0.208
1184	260024	234626	25058	246885	303166	0.208	68306		0.221	0.587	0.758	4762	1967	1149
1185	255869	232277	24886	246784	303060	0.208	66501		2302	0.208	1874	3525	0.294	0.208
1186	254872	229106	24783	246705	302602	0.208	66136		1553	0.208	0.294	1788	0.208	5128
1187	254512	228990	24428	246684	301613	0.208	64033		1193	1335	0.208	3621	0.208	0.208
1188	253960	226825	24398	246646	299272	0.294	63762		3442	1250	0.294	0.294	0.709	1411
1189	253699	226493	24361	246501	297907	1222	62297		0.441	0.916	0.672	1881	0.208	0.208
1190	253476	225291	24222	245720	294486	2724	61303		1663	0.294	0.208	0.208	1088	1325
1191	251284	223327	24141	245429	293017	0.208	60034		0.221	6445	0.294	2248	2193	3356
1192	250599	221396	24070	245190	292177	0.208	56736		0.377	4212	0.208	0.208	0.830	4452
1193	250564	220234	24055	245180	287361	0.208	56480		0.624	0.208	0.208	0.501	0.208	0.208
1194	250315	220041	23979	244933	283741	0.208	52937		0.156	0.208	0.208	0.208	0.294	1038
1195	248692	219958	23834	244635	282391	0.294	45979		1432	1625	0.208	0.208	0.208	0.208
1196	247179	219365	23794	244525	281662	0.830	39049		1037	0.208	1088	0.208	0.709	0.208
1197	245159	217238	23651	244386	271019	0.208	37105		10144	1429	0.208	0.208	1900	2479
1198	244542	216958	23498	244257	269886	0.501	36734		0.996	0.672	0.294	0.208	0.208	0.208
1199	243795	215905	23323	243582	269299	3791	36404		0.854	0.208	0.208	0.294	0.208	0.294
1200	243337	215351	23129	243054	268908	1515	36375		0.221	3822	1149	0.208	0.208	0.208
1201	240816	215334	23035	242747	268844	0.208	36068		23868	0.208	1429	0.501	1675	0.294
1202	238933	215008	22877	242498	263184	2375	35910		12449	0.208	0.415	0.415	0.956	0.208
1203	238000	214233	22774	242396	261437	1266	34396		9795	0.208	0.709	0.208	1981	0.294
1204	237966	212312	22724	242382	261028	2577	34240		9267	0.208	0.208	0.208	0.208	0.294
1205	236066	211513	22559	241829	260024	0.294	33890		1943	0.208	0.208	1539	2084	0.294
1206	234657	211043	22466	241621	255869	0.208	33487		0.753	0.294	0.208	0.208	4328	1539
1207	234473	210020	22449	240875	254872	0.916	33086		0.441	0.208	0.208	0.208	2614	0.294
1208	234288	209765	22343	239667	254512	1088	32589		0.377	0.208	0.208	0.208	1331	1149
1209	233732	208903	21969	239531	253960	0.587	32378		1156	2414	3076	0.294	1764	0.208
1210	233423	208628	21903	239054	253699	0.208	32008		0.818	1559	2992	0.208	0.795	0.208
1211	233163	208116	21510	239038	253476	0.208	30261		0.780	0.208	1520	0.208	0.208	0.208
1212	232885	207941	21398	238527	251284	0.208	29725		0.597	1606	0.208	0.208	0.208	0.208
1213	232820	207927	21153	238128	250599	0.208	29606		0.377	1814	0.294	0.208	0.208	0.208
1214	231237	207886	21123	237878	250564	0.208	29524		0.468	0.294	0.208	0.208	0.501	0.208
1215	231035	207861	21104	237614	250315	0.208	29342		0.377	0.208	0.208	0.415	0.208	0.415
1216	230297	207506	20939	236927	248692	0.208	28150		1103	0.208	0.294	4703	0.208	0.208
1217	229888	207471	20821	236916	247179	0.501	26398		1103	0.208	0.208	2931	0.501	0.208
1218	229676	207422	20749	236683	245159	0.208	23808		0.377	1747	0.294	1266	2467	0.208
1219	228928	207119	20740	236297	244542	0.709	22960		1258	2536	0.208	0.208	0.208	0.208
1220	228686	207060	20737	236259	243795	0.294	22868		0.955	0.208	0.208	0.208	0.208	0.294
1221	227927	207007	20724	236251	243337	0.208	20799		0.799	0.208	0.294	0.208	0.208	0.208
1222	227383	206843	20498	236026	240816	0.208	20608		0.221	0.208	0.208	0.208	3724	0.208
1223	226752	206820	20274	235614	238933	0.208	18852		1202	2915	1790	0.208	0.208	6609
1224	224425	206535	20127	234808	238133	0.208	16512		0.505	2079	0.208	0.208	0.208	4650
1225	223394	206498	20064	234764	238000	9674	16074		0.505	0.294	0.294	0.208	0.795	4121
1226	223353	205371	19732	234327	237966	8852	15009		1167	0.208	0.294	0.795	0.879	0.208
1227	222956	204929	19711	233815	236066	0.208	14032		0.936	0.208	0.208	0.208	2207	0.294
1228	222916	203626	19550	233724	234657	0.208	13944		0.156	5950	0.501	0.208	0.294	0.294
1229	222844	203542	19450	233687	234473	0.950	12998		0.221	4620	0.208	0.294	0.208	0.672
1230	222732	202793	19432	233541	234288	4637	12361		22579	3201	0.208	0.208	1335	0.208
1231	222157	202768	19199	233036	233732	1411	11742		16316	3199	0.208	0.587	0.294	0.208
1232	221544	202639	18697	231161	233423	2358	11693		12879	2067	0.208	0.208	0.208	0.208
1233	219768	202308	18536	230174	233163	1245	10979		12678	0.208	0.294	4535	0.294	0.208
1234	219440	202164	18530	229756	232885	0.758	10923		11540	0.208	0.208	4418	1993	0.208
1235	219150	201961	18251	229486	232820	0.208	2005		3070	0.208	0.208	1832	0.501	0.208
1236	219113	201558	18134	228774	231237	482714	1042		0.221	0.294	0.208	1468	0.208	0.709
1237	219058	201398	17979	228411	231035	458740	0.208		1176	0.208	0.208	1331	0.208	0.208
1238	218921	200719	17917	228363	230297	458592	28874		0.221	0.208	0.208	0.208	0.208	0.208
1239	218635	200216	17790	228262	229888	456312	17584		0.156	0.208	0.294	0.208	1719	0.208
1240	218607	200167	17595	228123	229676	456052	10802		0.377	0.208	0.208	0.294	0.208	0.208
1241	218165	199425	17380	228050	228928	453033	4628		0.221	1830	0.208	0.208	1764	0.501
1242	216568	199247	17186	227836	228686	450864	3091		1952	0.758	0.208	0.208	0.415	3587
1243	215755	198603	17078	226771	227927	449966	2714		0.936	2361	0.208	0.208	3369	1515
1244	215706	196378	17021	226617	227383	449538	81692		13539	0.208	5296	1539	1331	0.294
1245	215693	195522	16962	226131	226752	447063	79792		0.918	1912	3143	0.208	1088	0.208
1246	215388	195444	16641	225759	224425	443952	67923		0.441	1352	0.294	2669	0.294	1606
1247	214826	195083	16557	225222	223394	440295	62277		0.221	5722	1331	1429	0.709	0.208
1248	214819	194953	16361	224919	223353	432238	61944		0.156	5022	1051	0.672	0.208	0.208
1249	213821	194892	16350	224270	222956	429129	61480		0.946	0.501	0.208	0.672	0.415	2162
1250	213676	194628	16094	224156	222916	425547	61218		2126	1900	0.758	3822	0.294	1675
1251	213505	194592	16030	224048	222844	424339	59725		1130	0.758	0.415	0.208	0.208	1543
1252	213345	194182	15872	223714	222732	421230	57461		0.946	3966	0.208	0.208	0.208	0.208
1253	213152	193944	15484	223308	222157	420871	52592		0.156	1969	0.208	0.208	2501	0.916
1254	212597	193768	15383	223135	221544	420849	47003		0.468	0.208	0.208	0.208	0.294	0.881
1255	212556	193757	15306	223118	219768	419182	42178		0.441	0.208	0.208	0.208	1704	0.208
1256	212260	193743	15171	223020	219440	417548	41884		0.156	1704	0.208	0.294	5845	0.294
1257	212143	193502	14888	222981	219150	416952	33257		1037	0.208	0.795	0.208	4779	1814
1258	210906	193206	14559	222747	219113	416545	33214		0.818	0.294	0.208	2208	1174	0.587
1259	210773	193019	14510	222615	219058	414159	32060		5996	0.208	0.208	0.294	0.956	0.208
1260	209706	193009	14080	222101	218921	410415	31893		2329	0.208	0.208	0.208	0.208	0.208
1261	209476	192799	13668	222078	218635	408475	30376		0.377	0.208	0.208	2414	4709	0.294
1262	208968	192074	13505	221435	218607	407723	30143		0.505	0.208	0.208	0.208	3736	0.501
1263	208963	192045	13414	221107	218165	407336	29930		0.221	0.587	0.881	2107	1761	0.294
1264	208574	191761	13277	220687	216568	405055	28999		3757	0.208	0.208	0.208	0.864	0.208
1265	208496	191149	12775	220205	215755	402724	27896		1601	0.208	0.208	0.208	0.623	0.294
1266	208375	191010	12747	220056	215706	401455	20012		0.441	0.294	0.208	0.208	0.208	0.208
1267	207917	190826	12716	219887	215693	399273	19796		0.441	1539	0.208	0.294	0.208	1600
1268	207435	190592	12232	219545	215388	398204	19752		12179	0.587	0.208	0.208	0.501	0.965
1269	207316	190555	12011	219466	214826	397566	19055		2092	0.294	0.501	0.294	0.208	0.208
1270	207100	190446	11970	219142	214819	393354	18149		0.156	0.208	0.208	0.208	1250	2369
1271	206994	190293	11313	218374	213821	391832	18042		1038	0.965	0.208	1606	0.208	2222
1272	206848	190075	11195	217615	213676	390646	17542		0.505	0.208	0.208	0.501	0.208	0.208
1273	206498	189017	11019	217555	213505	390529	16806		0.569	0.208	0.208	0.294	0.208	0.950
1274	206093	188905	10949	217394	213345	389661	16756		0.649	0.587	0.294	0.294	0.208	0.208
1275	205961	188444	10778	216979	213152	389435	16372		0.156	0.501	0.294	0.208	0.208	1915
1276	205913	187989	10371	216783	212597	388603	15851		0.533	0.208	1210	0.208	1675	0.208
1277	205428	187560	10332	216663	212556	387998	15176		0.156	0.208	0.208	0.208	0.294	0.208
1278	205042	187475	10322	216544	212260	387985	14367		3849	1042	0.208	2536	1503	0.294
1279	204998	187160	10170	216185	212143	387332	13852		0.505	1002	0.208	0.294	1002	1808
1280	204700	187073	9778	215174	210906	387276	13487		0.221	0.208	0.208	0.208	0.208	0.208
1281	204682	186494	9614	215170	210773	386881	11452		0.377	8226	0.208	2915	0.208	0.709
1282	203945	186274	9460	215135	209706	385556	10710		8253	8098	0.208	2079	0.795	0.795
1283	202739	186136	9150	215076	209476	385378	9576		1020	6034	0.501	0.208	0.208	0.208
1284	202415	185559	8897	214968	208968	384532	9360		0.156	3199	0.208	0.294	0.294	1243
1285	202171	185313	8825	214949	208963	384350	5773		1037	1063	0.294	0.208	0.587	0.208
1286	201687	184903	7334	214020	208574	383738	3035		0.377	0.501	0.208	0.208	0.208	0.950
1287	200744	184886	6643	213325	208496	382279	0.501		0.156	0.208	2528	0.208	0.208	0.294
1288	200677	184467	6525	212441	208375	382262	3835		0.714	0.208	0.208	0.208	0.208	1245
1289	200632	184434	5642	212320	207917	381302	1829		1219	2642	0.208	0.208	0.294	1243
1290	199720	184383	4991	211557	207435	380103	3950		15375	0.294	0.208	0.294	0.208	0.208
1291	199624	184169	4276	211198	207316	379462	6244		9268	0.208	0.208	0.208	0.208	1916
1292	199435	183722	3980	210644	207100	379384	1042		5933	0.208	0.208	0.208	0.208	0.208
1293	198891	183001	3977	210316	206994	378804	35398		0.649	2013	0.208	7124	0.208	0.294
1294	197548	182923	3903	210110	206848	378340	34813		0.156	1453	0.208	1916	0.294	2528
1295	197261	182890	3811	210014	206498	378147	27361		0.221	0.208	0.208	0.208	0.501	2067
1296	197215	182857	3719	210000	206093	375919	26974		0.441	2614	1222	0.758	0.208	0.208
1297	197176	182698	3652	209888	205961	374587	18445		0.221	0.830	0.623	2361	0.709	0.294
1298	197172	182476	3504	209657	205913	373083	17724		1038	0.208	0.501	0.208	0.294	0.208
1299	197149	182455	3402	208328	205428	372525	16773		0.597	0.208	0.881	0.208	1711	0.208
1300	196748	182236	3244	208226	205042	371276	14169		0.441	0.294	0.208	5930	0.208	0.208
1301	196618	182219	2976	208221	204998	369734	13605		0.468	0.294	0.208	5022	0.208	0.208
1302	196243	181520	2946	208005	204700	366345	13077		1796	0.294	0.501	0.501	5000	0.208
1303	195808	181078	2695	207916	204682	365630	12010		1038	2369	0.208	1900	0.208	0.208
1304	195549	181044	2537	207639	203945	365320	11155		0.156	1788	0.294	0.758	0.208	0.294
1305	194797	180777	2342	207450	202739	365280	10344		0.624	0.965	0.208	2205	0.208	3924
1306	194518	180758	1854	207149	202415	364491	9963		0.156	0.208	0.208	1969	0.208	0.208
1307	194379	180381	1854	206987	202171	364180	9021		1207	0.208	0.208	0.294	0.208	1088
1308	194261	180349	1374	206778	201687	363950	6091		0.753	6831	2248	1088	0.208	1331
1309	193700	180115	1202	206502	200744	363747	5585		0.377	0.294	0.208	0.208	0.294	0.501
1310	192287	179977	1000	206489	200677	363092	5198		0.882	1894	0.208	0.208	0.294	0.208
1311	192215	179416	1000	205999	200632	362921	0.208		0.689	3199	0.208	1704	0.294	1357
1312	191594	179243	0.996	205846	199720	362676	0.294		0.854	0.208	0.623	0.208	0.208	1088
1313	191197	178511	0.936	205791	199624	362598	1504		0.783	0.208	0.208	1539	7607	2586
1314	190905	178213	0.882	205326	199435	362592	34636		0.156	0.208	2556	0.294	4381	0.208
1315	190859	177835	0.783	205261	198891	362147	29941		2808	0.208	0.208	0.208	0.208	0.208
1316	190800	177552	0.714	203953	197548	362041	29651		29536	1382	1556	0.208	0.208	0.208
1317	190634	176806	0.377	203644	197261	361887	27651		17467	0.587	0.208	0.208	0.208	2749
1318	190527	176680	0.221	203121	197215	361513	22583		14358	0.208	1453	0.587	0.208	0.795
1319	190402	176023	0.221	202737	197176	361244	20567		11456	0.208	0.795	0.208	0.208	2173
1320	190288	175808	0.221	202498	197172	360054	18602		7837	0.208	0.208	0.208	0.208	0.587
1321	189885	175562	3408	201458	197149	359436	17704		6336	0.208	0.208	0.208	0.208	0.587
1322	189644	175282	0.505	200660	196748	359151	15112		5455	5773	2870	0.208	0.208	0.950
1323	189443	174446	0.714	199689	196618	359031	14177		4197	2121	0.294	0.294	0.208	0.208
1324	189104	173919	0.156	199687	196243	357519	13169		0.221	0.208	3855	0.864	0.208	0.672
1325	188672	173751	0.441	199628	195808	356935	13164		0.505	0.208	1556	0.587	0.208	2013
1326	188373	173622	0.156	199172	195549	356916	10473		33329	0.294	1468	0.208	0.208	0.758
1327	188042	172530	8271	199026	194797	356721	10276		29366	0.208	2130	1382	0.208	0.795
1328	186995	172454	5766	198922	194518	356596	10190		29235	0.758	1245	3029	0.294	0.208
1329	186611	172281	2529	198884	194379	356540	9569		27378	1537	3581	0.208	0.208	0.208
1330	186610	172161	1219	198744	194261	353488	8704		23545	0.208	1675	0.587	1623	1539
1331	185648	171679	0.714	198610	193700	352609	8534		21458	0.208	0.501	0.501	0.830	0.208
1332	185616	171614	0.156	197642	192287	352255	6465		20092	0.294	5459	2252	0.208	2943
1333	185365	171395	8667	197329	192215	352221	5882		15377	0.294	3822	1331	1157	0.501
1334	185276	171339	3843	195583	191594	351305	5592		13262	3687	2737	0.208	0.208	0.208
1335	183658	171338	3588	194877	191197	351157	5275		13207	8588	0.208	0.294	0.501	0.501
1336	183562	171263	3046	194113	190905	350388	4328		13003	5413	0.208	0.208	0.623	1556
1337	182798	170997	2285	193993	190859	350099	3761		12392	1539	0.208	1051	0.208	3966
1338	182780	170767	1169	193264	190800	349149	1266		11205	2415	0.587	0.950	0.208	0.208
1339	182714	170691	1169	192992	190634	348934	2005		9648	0.208	0.501	8226	0.208	12869
1340	182089	170080	30962	192427	190527	348544	0.208		9340	0.950	0.208	8098	0.208	0.587
1341	181855	169787	30063	192346	190402	347719	1136		9048	0.208	0.208	6034	0.294	0.208
1342	181460	169449	23450	191981	190288	345455	0.294		8649	1559	0.208	3199	0.208	1352
1343	180153	168793	21457	191795	189885	345448	0.709		3928	0.208	0.294	0.501	1343	1222
1344	179823	168205	13456	191721	189644	344678	0.208		3642	0.208	3664	0.208	0.864	0.208
1345	179791	167609	11900	191613	189443	343582	0.294		1827	0.208	3016	0.208	0.501	0.208
1346	179218	167597	9978	191535	189104	342960	0.587		0.377	0.208	1331	0.208	1814	2849
1347	179092	167184	7827	190608	188672	342075	2173		1772	7527	0.208	0.208	1504	1210
1348	178957	167008	7651	190591	188373	341702	13689		1380	3099	0.208	0.208	0.208	0.587
1349	178239	166886	5896	190407	188042	341217	0.709		2248	1539	4054	0.208	0.208	0.208
1350	177506	165777	5089	190101	186995	339844	3643		0.505	1072	2038	0.623	0.208	0.208
1351	177449	165179	4438	190097	186611	339665	2794		0.156	0.208	0.208	0.208	0.208	0.208
1352	177424	164980	3967	189794	186610	339301	0.294		0.377	0.208	0.795	0.208	1761	3000
1353	177182	164774	2840	189507	185648	339286	1042		0.624	0.415	0.208	2013	0.294	2882
1354	177142	164492	2695	188693	185616	339189	0.587		0.221	0.208	0.501	1453	0.208	5825
1355	175906	164377	2607	188552	185365	339174	0.294		5082	0.950	0.294	0.208	1380	2602
1356	175839	164042	0.714	188526	185276	336995	0.294		1281	7055	5148	0.208	0.208	6090
1357	175683	163088	16214	188197	183658	335623	4781		5369	2283	4827	0.294	1296	4590
1358	175497	162834	15533	187843	183562	334942	2294		0.377	0.758	0.415	2494	1072	2924
1359	175435	162382	10901	187805	182798	334829	1788		0.624	0.587	0.501	0.208	0.208	2660
1360	175170	162362	10674	187795	182780	334301	1981		0.649	0.208	0.294	0.208	0.208	0.864
1361	175136	162360	10648	187579	182714	333733	0.294		0.377	3835	0.294	1002	0.208	0.501
1362	174651	161957	9893	187565	182089	333466	0.758		3070	1981	0.294	0.208	3216	0.294
1363	174202	161940	9872	187472	181855	333293	0.294		1999	0.672	0.208	6831	2501	2420
1364	174190	161908	8769	187367	181460	332400	3351		2427	0.208	1623	0.208	1325	1210
1365	173959	161218	7714	187333	180153	331666	0.208		0.156	1780	1675	0.294	1623	0.864
1366	173849	161127	6559	186963	179823	329978	3026		0.221	1222	0.208	1894	0.208	0.501
1367	173452	161005	6432	186808	179791	328650	0.501		7567	0.501	0.208	0.208	1468	0.501
1368	173216	160532	6308	186662	179218	328618	0.208		5104	2283	0.208	0.208	0.208	0.208
1369	173206	160457	6092	186628	179092	328360	0.950		0.156	1533	0.208	0.208	0.795	19609
1370	172844	160195	5256	186543	178957	326694	9262		0.221	0.501	7527	1382	0.208	8962
1371	172818	160013	4501	186531	178239	323781	2415		1432	0.294	6647	0.587	2030	6617
1372	172730	159182	3967	186502	177506	322852	7440		1498	0.208	5318	0.208	1063	3469
1373	172569	158759	3402	186495	177449	319967	4913		4636	1883	1881	0.501	0.208	0.208
1374	172376	158653	3122	186318	177424	319380	4784		3784	3505	1969	0.294	1088	0.965
1375	171933	158471	2261	186038	177182	319324	3523		3029	0.587	0.294	0.208	0.950	1881
1376	171757	158461	0.569	185516	177142	318466	1704		0.936	0.501	0.208	0.415	0.208	0.501
1377	171653	157779	0.468	185500	175906	318365	0.208		0.854	0.208	0.956	5773	1520	0.501
1378	171424	156879	1219	184914	175839	318320	4494		0.441	4470	0.208	2121	0.916	4445
1379	171357	155125	0.714	184731	175683	317968	6609		0.221	1124	0.294	0.208	0.208	1719
1380	171191	153387	0.156	184554	175497	317925	6372		0.156	1470	0.208	0.294	0.208	2632
1381	171183	153184	37689	184356	175435	315017	6023		0.156	0.587	0.294	0.208	0.950	2178
1382	171118	152650	35098	183756	175170	313876	4999		0.689	0.294	0.916	1296	0.709	0.415
1383	170567	152578	33017	183723	175136	313447	3742		2882	0.758	0.208	1245	0.294	3724
1384	170472	152263	32866	182687	174651	312432	0.208		1380	1874	2064	0.208	9286	4904
1385	170376	149129	30394	182616	174202	310485	1088		0.569	3554	0.208	0.208	8306	0.294
1386	170203	148672	29127	182425	174190	310202	5990		0.221	2819	1417	2723	0.208	1537
1387	169546	146218	23172	182356	173959	305659	5520		0.221	0.672	0.208	0.950	1719	1331
1388	169513	145154	22674	182258	173849	304514	18354		0.864	0.208	0.758	0.208	0.208	1250
1389	168881	143620	21997	181848	173452	299770	16312		0.783	1761	0.294	0.208	0.208	2067
1390	168254	143087	21911	181840	173216	298871	2637		0.569	0.587	0.208	3687	0.294	1411
1391	167747	142321	20805	181686	173206	298507	2187		0.221	1533	0.294	3480	4445	0.879
1392	167616	140672	20195	181653	172844	293362	0.208		10748	1149	0.294	2586	1969	1331
1393	167593	140470	19603	181512	172818	286868	0.758		10648	2187	0.208	2415	0.501	2207
1394	167486	140420	19593	181308	172730	286309	114016		6664	0.587	0.208	0.208	0.208	0.501
1395	167271	140351	19358	181269	172569	285285	107526		6507	0.208	0.208	0.208	0.208	0.587
1396	166458	139597	18267	181250	172376	284074	105679		5001	0.208	2794	1451	2574	2314
1397	166207	139295	18055	181226	171933	283750	93834		2302	1780	0.864	0.795	0.294	1967
1398	166138	138821	17260	181093	171757	281749	83880		1818	0.965	0.294	0.208	0.208	0.208
1399	165518	138795	16620	181065	171653	281007	82768		0.624	0.879	0.208	0.294	0.501	2638
1400	165461	138232	15004	180456	171424	278648	82491		3967	2415	0.208	0.758	0.415	1981
1401	165452	137960	14539	180211	171357	277732	80849		0.221	0.623	0.208	2252	0.294	0.415
1402	165148	135467	14418	180040	171191	276961	79951		0.624	4384	0.709	2005	0.294	3835
1403	165020	134538	12671	180016	171183	275915	75510		0.377	3908	0.294	0.208	0.208	1780
1404	164718	134373	10343	179635	171118	274911	71979		0.156	0.587	2618	1245	0.208	0.587
1405	164593	131546	9445	179380	170567	274881	70308		0.441	2285	1915	1210	0.208	0.795
1406	164385	129458	6247	179365	170472	274200	68164		2566	2220	0.208	0.950	4069	6688
1407	164380	128808	5837	179356	170376	272309	62581		0.221	1623	0.208	1719	3215	5188
1408	164271	127777	3726	179280	170203	272233	61159		1172	0.208	0.208	0.208	2208	3729
1409	164000	127710	2904	178951	169546	271498	60249		1380	0.208	0.208	7527	0.208	2443
1410	163971	126456	2560	178650	169513	271291	59284		0.441	0.208	0.208	3099	0.294	2177
1411	162774	126018	1934	178642	168881	270686	59063		40238	2345	0.208	1539	0.208	2130
1412	162712	124150	0.221	178559	168254	269674	56398		21274	0.587	0.208	1072	0.294	1686
1413	162248	123691	0.221	177879	167747	269364	54933		14822	1761	0.758	0.208	0.916	0.208
1414	161794	123112	0.874	177383	167616	269299	53382		9434	1556	0.709	0.208	0.208	0.208
1415	161735	123045	0.441	176857	167593	268971	53265		7021	1515	1002	2906	0.208	3076
1416	161592	122525	4152	176704	167486	268428	51838		5564	0.864	0.208	0.415	0.294	0.501
1417	161581	122349	0.221	176574	167271	267964	50165		5130	3986	13722	0.208	0.208	0.758
1418	161500	122330	101048	175992	166207	267790	49654		3046	2453	12037	0.950	0.879	0.294
1419	161293	122063	100052	175688	166138	266396	48774		1142	1504	6076	7055	3231	0.294
1420	161144	122052	99630	175565	165518	265311	47379		11575	0.587	4302	2283	0.294	0.965
1421	160971	122032	98261	175438	165461	264242	46121		0.649	0.587	0.758	0.758	2324	1686
1422	160299	121992	94782	175235	165452	264230	45730		0.221	3749	69780	1038	0.208	1174
1423	160142	121879	93928	174947	165148	264183	45111		12892	8217	67982	0.587	0.881	2380
1424	159759	120090	91529	173910	165020	263423	44954		0.624	5228	66139	0.208	0.623	1830
1425	159744	119462	81306	173619	164718	262753	42481		1717	3612	62117	3835	0.501	1661
1426	159598	119350	77633	172534	164593	262178	41551		1970	1266	62013	1981	0.208	2628
1427	159575	119288	73877	172367	164441	262040	41342		0.441	1556	59548	0.672	2173	1382
1428	159450	118677	72871	172311	164385	261946	40307		1217	0.950	59423	0.208	0.208	0.501
1429	159298	118533	72654	171930	164380	260990	36921		0.951	0.208	58703	1780	0.208	0.208
1430	158919	118221	66952	171752	164271	260948	36676		1155	2894	54837	1411	0.830	0.208
1431	158837	118206	64238	171691	164000	260701	33370		0.377	1969	54065	0.501	0.501	1881
1432	158601	117908	61847	171662	163971	259849	33086		0.312	1149	53634	2283	7252	0.501
1433	158536	117704	55436	171476	162774	259395	32146		10068	0.208	53488	1533	6466	0.501
1434	158249	117649	55127	171340	162712	258289	31649		0.714	1245	52714	0.501	1149	0.623
1435	158003	116294	49892	170792	162248	257898	31373		41888	1686	52054	0.294	0.758	10348
1436	157993	116089	49460	170772	161794	257767	26627		28838	0.881	51173	0.208	3723	9274
1437	157744	115490	49290	170694	161735	257623	26209		19197	0.294	51018	1883	2793	2528
1438	157556	114694	49266	170650	161592	257593	22893		17792	2410	49681	3505	0.208	1556
1439	157316	114170	48602	170597	161581	257090	22668		16491	0.208	49454	0.587	0.208	3031
1440	157249	114077	48064	170299	161500	256992	22294		9146	1619	48507	0.501	0.208	0.294
1441	157193	113503	47677	170003	161293	255784	22160		1380	3822	47807	0.208	1164	0.830
1442	157165	112782	47479	169805	161144	255330	22101		0.662	0.415	46272	0.587	2660	4450
1443	157118	112552	47377	169768	160971	255169	20763		0.156	6215	45177	0.501	2130	6869
1444	156940	112502	46579	169716	160299	254382	19548		3577	0.208	40337	0.208	0.208	1174
1445	156891	112434	46467	169696	160142	253996	17748		0.221	0.830	39991	4470	1470	1704
1446	156612	111967	46049	169585	159759	253873	17492		0.441	0.672	39944	1470	0.709	1474
1447	156498	111677	45892	169253	159744	252747	16463		0.377	23016	39445	0.587	0.501	0.208
1448	156201	111639	45751	169190	159598	252353	14545		0.221	16367	39164	0.294	0.501	1606
1449	155801	111451	43772	169004	159575	252216	10248		0.312	12463	39105	0.587	11465	0.501
1450	154879	111148	43161	168779	159450	251856	7136		0.649	12427	38960	0.501	6857	0.294
1451	154836	110851	42702	167975	159298	251570	5754		0.946	12427	38569	4419	0.208	0.830
1452	154766	110406	42662	167858	158919	250374	2906		0.624	11159	36825	1719	0.864	1124
1453	154425	110035	42427	167807	158837	249847	1993		0.624	7185	36711	1325	0.587	1245
1454	154408	109967	42401	167286	158601	249262	1622		5014	5439	36418	1874	0.208	2166
1455	154375	109824	42003	167136	158536	248920	1380		10998	3822	35444	3554	28183	0.294
1456	154095	109681	41741	166928	158249	247000	2294		2028	2539	34952	2819	15447	2089
1457	153914	109535	40883	166897	158003	246480	0.208		0.221	2173	34948	1124	12919	1343
1458	153806	109527	40494	166878	157993	245025	24462		0.221	1761	34602	0.208	12293	0.501
1459	153636	108926	39709	166771	157744	244878	18291		0.441	1266	34507	1623	1967	2443
1460	153561	108774	38319	166762	157556	244850	14313		0.939	0.208	34264	0.208	0.294	2415
1461	153323	108685	37594	166758	157316	243838	11639		0.377	0.672	34083	4941	0.208	0.587
1462	153248	108499	37132	166654	157249	243789	10930		0.661	1638	33754	3009	0.208	0.208
1463	153145	108257	36568	166452	157193	243355	9874		0.918	4939	32225	0.208	0.208	0.208
1464	152780	107435	36400	166296	157165	243091	9541		2154	0.795	31586	2285	0.208	1981
1465	152484	106136	36229	166290	157118	242619	8868		1169	0.208	31068	0.208	4312	0.830
1466	152199	105586	35550	166244	156940	242551	8378		0.156	0.294	30920	0.864	0.208	0.623
1467	151778	104038	35128	166202	156891	241647	7929		0.718	0.208	30616	0.830	0.208	1038
1468	151704	103953	34924	166142	156612	241441	7570		1634	0.208	29753	0.208	3201	0.294
1469	151619	103572	34700	166070	156498	241323	6705		10802	2019	28383	2415	2802	2793
1470	151193	102629	34495	165735	156201	241200	6398		1762	1805	27876	0.623	1704	1623
1471	151091	101927	34278	165548	155801	240971	4620		1982	2369	27304	1623	1352	0.208
1472	150938	100840	33451	165481	154879	240764	4387		85738	0.965	27071	0.208	0.758	1520
1473	150893	100706	33383	165183	154836	240566	3179		46111	1245	26823	2345	3852	0.587
1474	150814	100299	33291	165112	154766	240298	2628		39375	0.623	26491	1790	1504	14758
1475	150783	99770	31255	164843	154425	240091	5098		30793	0.501	26478	0.208	0.758	3950
1476	150604	99715	30762	164810	154408	239965	0.587		30473	2623	26292	1906	2178	2252
1477	150468	98793	30457	164745	154375	239748	6035		28162	0.294	26209	1245	0.208	0.208
1478	150338	98546	30358	164696	154095	239673	62388		27938	8971	25884	1686	0.208	2453
1479	150291	98328	29735	164445	153914	238399	39085		27056	4580	25590	0.881	7660	4301
1480	150212	98144	29535	164434	153806	237806	38348		25768	3561	25402	0.294	5754	0.294
1481	149723	97691	29139	164388	153636	237369	35270		18900	3091	24931	2410	0.587	0.294
1482	149484	97576	28621	164215	153561	237245	33912		18288	0.795	24678	0.208	0.208	1537
1483	149352	97479	28359	163502	153323	233193	32301		16796	21573	24668	1619	5594	0.294
1484	149260	97091	28003	163412	153248	233131	30901		16420	18834	24342	0.208	0.950	4294
1485	149185	96392	27997	163411	153145	232696	27989		14200	7641	24254	1954	0.208	1417
1486	149069	95879	27889	163293	152780	232394	27739		8174	6227	24148	0.294	1622	0.294
1487	148578	94055	27158	163163	152484	232189	25364		7805	5997	23980	0.501	0.208	2868
1488	148459	93977	26659	162896	152199	232005	22317		7685	1222	23874	0.795	1539	0.208
1489	148227	93794	26081	162737	151778	231720	22187		4965	1411	23868	0.501	1124	0.758
1490	147975	93527	25985	162639	151704	230939	20929		4903	0.208	23692	0.294	0.587	0.501
1491	147835	93394	25855	162494	151619	230907	20708		2593	1780	23405	6215	0.294	1411
1492	147832	92614	25461	162425	151193	230776	19416		1633	1088	23111	0.208	3086	0.294
1493	147232	92602	25428	162078	151091	230074	18285		0.156	0.415	22944	0.830	0.208	1063
1494	146206	91558	25378	161934	150938	229666	17733		0.441	6535	22669	3577	0.501	1088
1495	146174	91382	25280	161512	150893	229025	17229		0.377	1174	22626	0.672	0.758	0.758
1496	146130	90966	24963	161286	150814	228550	15552		0.441	0.587	22336	0.415	6808	1780
1497	146128	90749	24874	161252	150783	228037	13892		1975	2793	21756	0.587	0.587	1331
1498	145896	90460	24628	161169	150604	227519	13584		1092	5129	21447	1245	0.758	2491
1499	145885	90188	24058	161130	150468	227142	13405		0.377	1331	21302	0.415	0.208	0.208
1500	145760	88710	23874	161042	150338	226992	13183		0.221	2345	21138	0.709	1164	3031
1501	145618	87605	23010	160774	150291	226885	11925		8387	1906	21089	0.294	3199	1993
1502	145187	87344	22512	160551	150212	226252	10725		2475	0.672	20598	0.587	2150	2285
1503	144851	86527	22092	160336	149723	225806	10484		1107	0.208	20171	0.208	0.864	0.830
1504	144562	86033	21987	160290	149484	225137	9871		2698	10884	20128	0.672	7016	0.294
1505	144330	85900	21751	160088	149352	225040	7499		3029	9344	20087	1589	2775	7290
1506	144327	84319	21714	160084	149260	224927	5809		0.312	8983	19930	0.208	1470	0.208
1507	144074	84206	21251	159394	149185	224923	2793		0.377	7587	19881	3078	1331	1157
1508	144011	83735	21014	159258	149069	224744	1556		0.221	5463	19346	0.830	2345	1874
1509	143827	82806	20325	159218	148578	223743	0.208		0.377	4200	19237	2923	7097	0.795
1510	143775	82581	20031	159195	148459	223600	0.864		0.441	3293	18948	1967	3349	2178
1511	143125	82541	19349	158967	148227	223559	0.208		0.221	1686	18825	1504	3024	2622
1512	143061	82268	19072	158814	147975	223480	7076		0.864	1600	18684	1042	1539	1088
1513	142924	82077	18970	158102	147835	223465	0.208		0.662	1063	18309	0.415	0.294	0.208
1514	142868	81559	18876	158033	147832	223176	1382		0.221	3206	18267	0.294	3758	1780
1515	142815	81291	18836	156607	147232	222987	4704		0.624	0.501	18055	4939	1380	0.587
1516	142404	80710	18477	156532	146206	222450	1331		2454	1380	17985	0.795	0.709	0.208
1517	142142	80485	18443	156508	146174	222342	1761		1716	0.208	17771	0.208	0.208	0.294
1518	142134	80406	17638	155904	146130	222273	0.672		0.783	0.294	17497	5984	13041	0.208
1519	142112	80403	17551	155536	146128	221473	1967		0.441	2338	17049	4200	5491	5113
1520	141654	80087	17361	155397	145896	221439	6454		0.377	1808	16943	2906	5292	1559
1521	141552	80065	17006	155251	145885	221387	4467		0.649	8102	16644	2795	4872	1382
1522	141221	79893	16503	154712	145760	220802	3730		0.441	6466	16644	1805	2207	0.294
1523	141081	79333	16134	154543	145618	220764	0.587		0.939	3877	16644	1063	1352	4205
1524	141034	79319	15391	153397	145187	220398	0.208		0.441	3816	16325	2369	1380	3884
1525	140447	79131	15196	153315	144851	219871	2642		0.597	2338	16298	0.965	0.501	2410
1526	140437	79003	14954	153313	144562	219496	20329		67312	1352	16213	0.208	3750	0.501
1527	140262	78990	14501	152989	144330	219175	15373		41336	1072	15705	1245	2932	0.795
1528	140048	78897	14453	152701	144327	218836	14201		37605	2285	15240	0.587	0.208	9908
1529	139965	78865	13894	151739	144074	218721	13651		27464	0.758	14811	1088	0.208	6523
1530	139123	78853	13690	151416	144011	218547	12384		25878	0.587	14408	0.415	30991	3967
1531	139061	78778	13205	151291	143827	218333	11805		23820	1504	14299	5349	14433	3078
1532	139039	78607	13192	151142	143775	217982	11586		22592	0.208	14225	4682	12678	2177
1533	138587	78465	12982	151109	143125	217980	10278		19583	0.208	13592	3950	1916	8798
1534	138553	78380	12862	150696	143061	216611	10155		15462	0.501	12885	2992	6648	6144
1535	138466	78052	12857	150622	142924	216395	9670		14612	0.208	12875	2914	1830	4210
1536	138164	77607	12552	150622	142868	216366	2295		13320	3855	12396	1981	0.587	3086
1537	137288	77218	12455	150410	142815	216293	1719		11984	0.208	11850	21573	0.864	0.501
1538	136939	77047	12215	150330	142404	215928	1063		10617	2713	11729	18834	0.587	1343
1539	136600	76771	12171	150181	142142	215840	19142		8713	0.758	11406	7641	1325	4515
1540	136341	76660	11766	149927	142134	215499	2614		7240	8713	11324	6227	0.208	2453
1541	136283	76596	11561	149208	142112	215422	2150		1628	4496	11217	5997	3422	0.208
1542	135691	76335	11001	149206	141654	215361	0.864		0.221	3566	9355	1222	1063	6091
1543	135515	75607	10081	148819	141552	215192	0.208		4005	1829	9312	1411	7527	4902
1544	135280	75606	10078	148326	141221	214908	1382		0.377	1042	8809	1780	4410	0.795
1545	135100	74417	10019	147937	141081	214782	0.208		0.624	0.294	8640	1088	3619	0.709
1546	134598	73434	9903	147797	141034	214610	1245		0.312	2453	8518	3489	3117	0.294
1547	134376	72424	9306	147639	140447	214297	0.208		0.533	1072	7913	3369	2207	3908
1548	133831	71866	9172	147526	140437	214130	17488		0.221	0.956	7484	2808	1881	3529
1549	133782	71830	8927	147347	140262	214059	14973		1061	1780	7070	2614	1520	1539
1550	133681	71784	8903	146743	140048	213948	8398		0.156	1149	7000	1952	1479	0.294
1551	133334	71635	8749	146606	139965	213566	7948		0.377	0.501	6738	0.830	1038	0.208
1552	132241	70562	8447	146546	139123	212991	7895		1338	0.294	6535	6535	0.208	5192
1553	132147	70145	8076	146297	139061	212562	3113		1513	0.501	5756	1124	1837	1411
1554	131821	68743	8033	146043	139039	212213	1038		1692	0.208	5545	1042	19841	0.501
1555	131801	68416	7439	145418	138587	212199	12479		2592	0.795	5206	1881	7931	8838
1556	131670	68392	7166	145073	138553	211846	8858		0.221	0.415	5086	0.208	7780	1623
1557	131630	68378	6994	144598	138466	211274	3163		0.221	0.208	5000	1418	7038	1830
1558	131435	67811	6928	144470	138164	210815	1967		0.936	0.501	4945	1719	5997	2283
1559	131318	67583	6395	144310	137288	210635	1912		0.377	3121	4941	1042	2005	0.294
1560	130985	66588	6312	143831	136939	210236	7327		0.156	1874	4851	1063	1352	5693
1561	130767	66391	6168	143307	136600	209816	3748		0.312	1504	4237	0.208	1259	4107
1562	130715	66136	5669	143254	136341	209619	6735		0.221	1474	4124	4527	0.208	0.208
1563	130459	65810	5571	142403	136283	209144	3009		0.505	0.709	3919	2252	0.830	5435
1564	130274	65710	4900	142381	135691	209100	0.758		46063	0.208	3833	0.208	2453	1520
1565	130094	65162	4638	142063	135515	208284	0.501		28888	4359	3536	3271	1881	0.830
1566	129780	65158	4353	141861	135280	208232	2121		27206	1790	3480	2868	0.208	0.208
1567	129683	65088	4045	141662	135100	207595	6664		18504	9163	3376	0.208	0.208	2415
1568	129611	64394	4016	141228	134598	207127	6091		10829	4986	3231	2793	5347	4860
1569	129563	62817	3872	141141	134376	207020	2528		9099	3865	3009	5043	2529	1504
1570	129486	62624	3606	141095	133831	206276	0.956		3228	3099	2733	1331	2076	4545
1571	129208	61813	3563	140876	133782	206215	0.587		3925	3031	2087	2345	1969	2187
1572	129203	61339	2728	140769	133681	206077	3040		2388	2952	0.830	1906	0.208	2285
1573	128866	61208	1921	140616	133334	205363	0.208		0.221	2201	15586	0.672	1919	0.208
1574	128845	61079	1836	140083	132241	205333	2130		0.870	0.672	13246	0.208	1042	0.795
1575	128675	60487	1747	140067	132147	205162	0.709		0.221	0.208	10725	10884	0.294	5642
1576	128466	59933	1716	139750	131821	205125	2736		28210	2660	7444	9344	2547	1894
1577	128236	59352	1409	139548	131801	205056	0.672		12034	2294	6840	8983	1453	1556
1578	128124	59350	1281	139485	131670	204852	1259		11217	0.208	5820	7587	1881	1266
1579	127916	59342	0.624	138866	131630	204707	0.709		4245	0.672	5455	5463	0.501	1470
1580	127661	59161	0.597	138728	131435	204529	0.294		2105	0.501	4036	4200	0.415	0.758
1581	127549	58923	0.661	138476	131318	204478	0.501		1700	0.501	3962	3293	0.672	0.208
1582	127240	58839	147227	138361	130985	204243	0.415		0.441	0.709	3736	1686	2932	0.587
1583	127141	58779	144249	138239	130767	204124			0.864	0.294	2714	1600	1788	0.587
1584	127129	57621	144182	137855	130715	204079			0.505	10511	0.672	1063	0.709	1382
1585	127129	57264	143866	137384	130459	203955			0.156	9424	0.208	1797	0.672	3818
1586	126847	57171	142784	137357	130274	203758			9224	9241	0.208	0.415	0.758	3549
1587	126809	56865	142783	137286	130094	203592			1167	8279	0.208	1380	7571	3069
1588	126714	56627	142290	136134	129780	203576			0.624	8217	2166	0.208	5292	1556
1589	126198	55745	140424	135640	129683	203237			0.505	7823	0.758	0.294	1625	0.208
1590	126109	55222	139330	135100	129611	203018			0.156	6994	0.208	2338	1418	1418
1591	126026	54850	135902	134319	129563	202886			1644	6345	1837	1808	0.709	0.672
1592	126001	54751	134898	133348	129486	202808			9847	5949	0.208	8932	4384	1868
1593	125887	54094	133441	132034	129208	202792			0.221	5610	4126	6466	1466	1157
1594	125632	54024	133421	131725	129203	202751			0.597	3950	2822	3877	0.501	0.208
1595	125631	53927	130828	131112	128866	202470			0.377	3729	2539	2338	3590	1245
1596	125517	53636	129203	130503	128845	202429			0.799	1245	2345	2285	1606	1728
1597	124655	53117	126657	129564	128675	202402			0.221	0.587	0.208	0.758	1331	1625
1598	124634	52551	123142	129282	128466	202220			2933	1124	0.501	6364	3117	0.501
1599	124405	52198	121313	128000	128236	201960			0.946	1174	0.208	5524	0.294	1002
1600	124348	51735	116873	127575	128124	201477			0.533	0.795	4663	5449	4849	0.415
1601	124335	51276	114667	127188	127916	201216			0.156	1382	3435	4121	3489	0.501
1602	124261	51020	109802	126320	127661	200892			3151	1331	3415	0.587	2597	0.208
1603	124076	50225	107719	126246	127549	200170			0.221	0.294	2678	0.830	0.587	1552
1604	124075	50197	106557	125965	127240	199964			0.441	12391	0.709	0.587	0.208	6229
1605	123919	50037	105938	124917	127141	199784			1380	11130	0.208	0.950	0.672	2283
1606	123542	49818	105569	124791	127129	199708			0.377	10725	7778	1271	2602	1266
1607	123528	49385	104900	124371	127129	199579			0.377	7256	5487	0.415	1259	0.864
1608	123463	49180	103032	124326	126847	199315			1207	6164	3828	0.208	0.587	0.208
1609	123373	48989	101391	124207	126809	199299			3221	4467	3207	1788	3390	1453
1610	123301	48923	100827	123549	126714	199284			0.156	3489	3041	2713	1331	2919
1611	123261	48663	99444	122996	126198	198852			1659	1606	2252	1622	1352	4955
1612	123101	48578	99292	122651	126109	198831			0.156	3179	2087	0.623	0.830	2089
1613	122840	48283	97195	122378	126026	198749			0.533	2283	1352	0.208	0.623	0.830
1614	122742	48267	96599	121723	126001	198665			0.156	1967	0.709	1331	0.415	0.758
1615	122615	48231	94075	121650	125887	198184			16858	2577	8791	0.208	2067	1954
1616	122130	47574	87733	121456	125632	198128			8244	1829	0.587	0.758	0.965	1266
1617	122014	47404	83806	121418	125631	198112			6549	1675	0.294	8713	3091	1042
1618	121784	47154	83737	121308	125517	198078			0.441	77505	0.587	4496	2013	1245
1619	121623	46327	83179	120884	124655	197736			0.156	50302	0.208	3566	0.294	8059
1620	121571	46064	81616	120139	124634	197719			1645	42240	4762	1829	0.672	5640
1621	121510	45903	81290	120080	124405	197666			2478	38506	2802	1042	1761	5275
1622	120748	45692	81278	119826	124348	197237			1010	30534	2723	0.294	0.950	4259
1623	120493	45690	80925	119769	124335	197192			0.156	29970	2211	2453	1906	3489
1624	120473	45351	80534	119749	124261	196906			0.221	28446	1266	1072	2036	3456
1625	120456	45341	79719	119568	124076	196895			3136	27472	0.758	1149	1520	3159
1626	120247	45198	78888	118933	124075	196805			0.718	9569	4405	1912	0.208	3143
1627	119842	44415	78490	118668	123919	196532			0.505	0.864	3687	0.501	1539	2599
1628	119596	43996	77807	118409	123542	196349			2878	0.501	0.208	1675	2413	2574
1629	119482	43773	77581	118368	123528	196325			0.377	1919	7804	1222	1149	2373
1630	119425	43770	77229	118316	123463	196250			9756	0.208	7185	0.208	0.294	0.864
1631	119323	43472	77165	118023	123373	196124			8416	1814	7094	0.709	1245	3319
1632	118951	42941	76796	117993	123301	196091			5845	1780	7082	0.208	0.758	1468
1633	118690	42136	76694	117860	123261	196080			4931	3908	6853	2866	13612	0.208
1634	118285	42066	76563	117655	123101	196044			1037	10145	5796	1515	4542	0.294
1635	117920	41830	75565	117642	122840	196007			0.569	7790	5691	0.208	3523	0.208
1636	117516	41405	75497	117566	122742	195825			0.156	7656	5307	9163	3063	2369
1637	117450	40990	75393	117525	122615	195664			0.714	5000	4596	4986	2565	2707
1638	117395	40910	75334	117248	122130	195443			0.936	4104	4249	3865	2375	1728
1639	117133	40726	74953	117200	122014	195219			0.377	3934	3828	3099	0.709	0.864
1640	116850	40065	74740	117186	121784	195219			0.312	0.501	3736	3031	3011	0.208
1641	116680	39058	74082	116912	121623	195182			3359	0.864	3729	2952	0.208	1331
1642	116560	38957	73939	116485	121571	195131			0.874	2467	3435	2201	2500	0.294
1643	116277	37862	73688	116097	121510	194857			6840	1761	3376	0.672	0.294	1556
1644	116188	36987	73121	116062	120748	194756			4152	4779	2248	0.208	0.587	2614
1645	115887	36943	72841	115592	120493	194662			1312	4487	2166	0.501	6013	1788
1646	115699	36666	72622	115181	120473	194633			1854	3328	0.758	0.709	8513	0.208
1647	115610	36661	72494	115091	120456	194608			0.221	2207	0.501	0.208	0.294	2829
1648	115512	35287	71858	114941	120247	194549			0.156	1606	0.208	2660	0.758	1761
1649	115507	35218	71855	114872	119842	194543			4246	4440	62000	2294	8526	2586
1650	115500	33173	71083	114868	119596	194536			1074	2067	33883	0.208	2749	1042
1651	115381	30939	71053	114857	119482	194461			2427	0.587	33329	4110	2547	0.208
1652	115148	30186	70832	114654	119425	194382			0.818	0.795	33145	2802	1747	10983
1653	115134	30152	70640	114597	119323	194378			2480	9311	33073	1606	0.709	4613
1654	115012	29612	70525	114437	118951	194323			0.156	2805	31790	0.294	0.208	2252
1655	114835	28950	70119	114083	118752	194288			0.939	2443	30957	0.415	0.208	2150
1656	114751	28887	69880	113971	118690	194249			4083	24368	29794	0.709	1149	1761
1657	114639	27951	69698	113957	118285	194175			5701	22746	29603	0.294	5950	0.294
1658	114457	27743	69620	113728	117920	194144			0.441	18524	28914	10511	3675	0.758
1659	114170	27172	69510	113704	117516	193962			0.441	15384	28281	9424	1790	5257
1660	114118	26451	69378	113387	117450	193705			2428	14505	27842	9241	1678	0.830
1661	114115	25838	69006	113355	117395	193584			1061	14452	27739	8279	1063	0.758
1662	113997	24480	68956	113311	117133	193498			2849	13691	27325	8217	0.672	0.709
1663	113801	24208	68591	113227	116850	193455			3244	12155	26316	7823	0.672	0.208
1664	113570	21417	68458	113157	116680	193353			2752	11862	25964	6994	0.208	2431
1665	113567	21397	68435	112619	116560	193295			0.377	11727	25254	6345	0.208	1124
1666	113371	21346	68325	112510	116277	193281			0.156	10779	23713	5949	1881	0.208
1667	113198	20409	68079	112381	116201	192960			0.221	10664	22704	5610	0.208	3422
1668	113050	20371	68015	112380	116192	192785			1415	10605	21728	3950	1072	3091
1669	112458	20237	67702	112216	116188	192731			0.689	10179	21660	3729	4689	0.208
1670	112371	19179	67690	112183	115887	192597			0.569	7996	20598	1245	13286	4403
1671	112228	17067	67211	111976	115699	192554			1468	7170	19702	0.587	5413	1470
1672	112142	15567	66563	111477	115610	192497			0.441	7111	19548	1124	3523	1331
1673	111748	15400	65769	111273	115512	192466			0.818	4244	19500	1174	1266	1063
1674	111106	12996	65685	111139	115507	192465			0.753	1874	18342	0.795	1868	0.294
1675	111005	12068	65351	110872	115500	192436			0.468	1600	17981	1382	1042	1038
1676	110469	11914	65259	110853	115381	192183			0.221	1453	17594	1331	0.587	1088
1677	109747	11727	65003	109941	115148	192182			0.221	0.587	17589	0.294	1906	0.501
1678	109561	11341	64888	109690	115134	192172			0.533	0.208	17052	0.795	0.415	1063
1679	109446	10995	64507	109555	115012	192015			0.221	1797	16898	4467	1474	2283
1680	108708	10785	64283	109215	114835	192006			0.533	0.587	16724	2015	0.501	0.415
1681	108573	8894	64147	108775	114751	191837			0.221	0.208	16419	5863	0.501	2529
1682	108402	8575	63392	108754	114639	191822			0.377	2162	16182	4496	0.415	2528
1683	108283	6939	62296	108373	114457	191775			0.312	0.956	14171	3179	0.208	2283
1684	108087	5825	62048	108078	114170	191476			0.377	0.501	14132	2283	0.965	0.208
1685	108050	5694	61963	107791	114118	191308			0.377	0.294	13922	1967	0.758	0.208
1686	107986	3886	61495	107191	114115	191172			0.312	0.294	13828	0.501	2127	3076
1687	107902	3833	61086	107034	113997	191149			0.377	8798	13576	2577	0.208	1325
1688	107133	3621	61044	106715	113801	191107			0.312	5512	12582	1829	0.208	0.916
1689	107099	3365	60944	106693	113570	191033			0.377	5334	12112	1675	0.208	10071
1690	106999	2443	60741	106542	113567	190716			0.377	5108	11757	77505	0.501	5363
1691	106798	2166	60564	106528	113371	190699			0.312	4672	11441	50302	8598	0.208
1692	106174	2079	60182	106503	113198	190616			0.377	2177	11132	42240	2597	3201
1693	106167	1453	60093	106294	113050	190339			0.312	1881	10796	38506	0.830	2866
1694	106141	1418	59937	106103	112458	190181			0.312	1735	10691	30534	1805	1868
1695	106100	0.758	59862	105799	112371	189957			0.312	0.587	10579	29970	6091	1266
1696	106094	0.758	59508	105408	112228	189877			0.312	1222	10487	28446	2013	4959
1697	105972	0.758	59420	105389	112142	189738			0.377	0.501	10381	27472	0.208	4637
1698	105925	0.587	58936	105204	111748	189303			0.377	3009	9803	9569	1537	1881
1699	105844	0.501	58468	105116	111106	189257			0.377	1411	9502	0.864	1174	1149
1700	105232	0.415	58260	104978	111005	189233			0.377	1063	9269	0.501	0.208	3960
1701	104988	0.294	57885	104857	110469	189164			0.312	1719	8518	0.501	0.208	2064
1702	104955	0.208	57502	104539	109747	189138			0.312	0.415	7814	1919	0.501	0.950
1703	104769	0.208	57160	104064	109561	188845			0.377	0.208	7271	1063	0.950	0.415
1704	104637	0.208	56782	103856	109446	188786			0.377	0.501	7029	0.208	8814	1837
1705	104490	0.208	56456	103660	108708	188580			0.377	0.294	7016	1814	6656	0.208
1706	104177	20929	56370	103200	108573	188361			0.377	0.501	6811	1780	6534	5113
1707	104102	15344	56103	102975	108402	188332			0.377	0.208	6645	3908	2019	1136
1708	103854	12298	55841	102894	108283	188227			0.312	5938	6521	2467	3822	1063
1709	103544	10196	55667	102720	108087	187999			0.377	4572	6338	1761	0.294	0.294
1710	103519	9683	55572	102519	108050	187933			0.312	2414	6144	2287	0.881	4490
1711	103249	8526	55398	102459	107986	187710			0.312	1556	5726	4779	0.795	4155
1712	102610	5660	55340	102458	107902	187626			0.377	1136	5708	4487	3419	6170
1713	101921	3554	55206	102308	107133	187569			0.377	0.758	5694	3328	1675	2866
1714	101870	3542	55176	102261	107099	187286			0.377	0.501	5439	3030	1088	0.415
1715	101559	2574	55063	101959	106999	187118			0.312	0.501	5275	2079	1063	1002
1716	101479	1788	54997	101533	106798	186702			0.377	5293	5121	1606	0.294	0.415
1717	101330	0.208	54976	101096	106174	186604			0.377	4146	4959	4440	0.501	5067
1718	101284	1418	54928	100615	106167	186547			0.377	3063	4596	2064	0.709	5036
1719	101135	0.208	54400	100461	106141	186370			0.312	2894	4402	0.587	1954	4865
1720	100671	1894	54251	100390	106100	186359			0.377	0.950	4085	2283	1874	3450
1721	99983	22505	54205	99942	106094	186282			0.377	3829	3835	0.501	14038	1504
1722	99893	10051	53696	99843	105972	186243			0.377	3321	3779	0.795	3000	0.501
1723	99801	5902	53523	99589	105925	186148			0.377	3265	3621	9311	0.415	0.208
1724	99634	0.795	53428	99139	105844	186098			0.312	2369	3621	2805	3750	0.623
1725	99489	0.208	53387	98661	105232	186066			0.312	0.587	3319	2443	1650	2556
1726	99313	26298	53354	98160	104988	186044			0.312	0.623	2586	0.501	0.672	11289
1727	99260	24527	53263	97948	104955	186017				5439	2500	0.208	0.623	1837
1728	98810	23183	53164	97874	104769	185773				4173	2415	13096	1259	0.501
1729	98797	17396	52970	96605	104637	185746				2262	1537	8113	0.623	2223
1730	98611	14458	52649	96583	104490	185674				1704	1504	7438	2005	1906
1731	98535	13508	52474	96382	104177	185627				5906	1504	6222	0.501	1157
1732	98310	11504	52349	96125	104102	185546				5549	1559	4880	1559	0.501
1733	98160	10979	52042	95554	103854	185448				2977	0.208	2402	0.208	1250
1734	98100	10775	51592	94600	103544	185202				2529	4883	1874	6449	8819
1735	97870	10773	51501	93774	103519	184947				2375	2802	1453	1487	6602
1736	97861	10717	51289	93754	103249	184945				0.950	2431	1797	1088	0.758
1737	97851	10182	51232	92723	102610	184936				0.208	2087	1552	0.208	1539
1738	97255	9750	51036	91673	101921	184893				0.795	1623	2162	4131	1805
1739	96965	9619	50935	91521	101870	184783				0.950	1325	0.864	0.709	3390
1740	96859	4865	50906	90998	101559	184376				0.587	0.208	0.294	1136	8024
1741	96802	4663	50879	90443	101479	184268				2823	2187	0.294	2089	3950
1742	96478	4573	50871	90430	101330	183883				2827	0.758	10932	0.965	3230
1743	95749	2952	50670	90106	101284	183692				1537	2707	5334	0.950	2741
1744	95739	1149	50504	89962	101135	183616				1088	2369	5108	0.950	1915
1745	95729	1124	50444	89680	100671	183476				0.294	1623	4678	3104	1881
1746	95279	0.208	50354	89669	99983	183443				22493	0.830	4672	0.758	1912
1747	95151	1149	50227	89053	99893	183239				13739	0.830	2177	0.294	0.294
1748	95053	0.501	50203	88675	99801	183163				11627	1222	1881	0.294	1382
1749	95018	2597	49837	88524	99634	183016				10327	0.208	1735	0.208	0.415
1750	94495	1537	49442	88393	99489	182939				9899	6194	1606	8900	0.208
1751	94462	0.294	49349	88296	99313	182934				8434	6184	1331	8193	1470
1752	93819	0.587	49078	87853	99260	182685				7948	5459	1222	5401	0.208
1753	93577	0.709	48931	87244	98810	182434				5054	5053	0.501	0.709	0.830
1754	93400	0.965	48773	87031	98797	182253				3298	4779	3009	0.208	1906
1755	93361	0.208	48768	86901	98611	182243				5292	4007	1411	1780	2122
1756	93185	0.501	48264	86792	98535	182122				2528	3474	0.501	4384	1623
1757	92946	0.294	48010	86740	98310	182016				0.587	1331	1063	0.415	0.501
1758	92846	0.208	47839	86598	98160	181740				4663	0.208	0.501	1157	0.501
1759	92314	0.208	47816	86251	98100	181695				1245	19207	1719	2299	1539
1760	92065	0.208	47587	86120	97870	181538				9750	11596	0.709	0.501	0.501
1761	91253	4030	47098	85486	97861	181475				7564	10884	0.294	0.208	10624
1762	91248	0.623	46951	85438	97851	181434				7527	10432	0.501	6381	10242
1763	90753	0.501	46859	85419	97255	181328				7404	9823	0.208	3002	1382
1764	90509	0.208	45144	85316	96965	181258				5726	9776	10091	1382	1380
1765	90448	1088	45058	85194	96859	181210				4414	9229	7670	0.864	4902
1766	90378	0.587	44808	84977	96802	181167				1881	9023	7638	0.208	0.294
1767	89969	0.587	44719	84948	96478	181090				1711	8001	6949	2055	2574
1768	89882	18159	44490	84521	95749	181077				3536	7466	4872	0.950	4470
1769	89601	12498	44368	83352	95739	181000				2529	6746	4036	3623	0.950
1770	89593	4343	44041	82973	95729	180907				1504	6615	1600	2384	0.208
1771	89432	4123	43863	82671	95279	180783				1042	5934	0.294	2187	0.672
1772	89374	0.208	43675	82611	95151	180697				0.208	5334	5439	0.709	0.294
1773	89217	11850	43268	82584	95053	180618				0.208	4890	2414	0.208	1600
1774	89039	6705	43039	82327	95018	180421				1331	4496	1556	4902	2948
1775	88901	5049	42497	82215	94495	180339				0.294	3886	1136	1504	1906
1776	88860	2833	42327	81770	94462	180283				0.950	3662	1868	1331	0.208
1777	88854	2121	42008	81601	93819	180262				1969	2782	1686	0.208	0.864
1778	88447	3004	41895	81592	93577	180241				5814	2597	1245	0.208	2716
1779	88083	3761	41678	81236	93400	180187				4466	1969	0.881	1222	1902
1780	87920	3539	41620	80854	93361	180129				4359	1352	0.208	0.587	1331
1781	87243	3104	41595	80652	93185	180058				3561	0.208	0.501	0.208	1686
1782	87029	0.501	41366	80232	92946	180056				2919	0.758	0.208	1906	1038
1783	86772	0.587	40874	80142	92846	179951				2262	0.758	3829	1259	2453
1784	86597	0.623	40835	80035	92314	179935				2177	0.208	3321	2417	1245
1785	86476	0.294	40761	79025	92065	179793				1539	3390	3265	1622	0.672
1786	86223	3593	40502	78917	91253	179775				0.208	1883	2415	7401	4637
1787	85518	0.830	40262	78232	91248	179639				1352	0.208	0.587	3972	1259
1788	85187	2285	40074	77350	90753	179568				1063	5318	0.623	3076	1072
1789	85156	0.501	39876	76989	90509	179460				0.587	0.950	1704	0.587	11736
1790	85152	0.950	39812	76208	90448	179401				0.501	0.587	1967	0.587	9342
1791	85047	2529	39575	76180	90378	179237				1259	0.623	1352	2169	3575
1792	84987	0.294	39573	75208	89969	179218				0.208	0.501	2467	0.623	0.758
1793	84750	5690	39546	75041	89882	179192				1411	17118	0.587	1874	0.879
1794	84318	5594	39442	75035	89601	179176				0.208	11671	0.294	9310	0.208
1795	84307	5347	39387	73947	89593	179072				0.294	10623	4467	9092	6816
1796	84303	3622	39380	73919	89432	179005				2639	10053	1552	6264	0.208
1797	84189	2833	39341	73800	89374	178936				2914	8643	0.208	5959	4785
1798	82819	2375	39279	73349	89217	178888				1468	8096	5906	5483	1883
1799	82577	2121	39241	72701	89039	178586				8206	7150	2938	0.208	0.208
1800	81915	1744	38764	72451	88901	178269				4880	6758	2177	0.208	0.795
1801	80398	1382	38759	71940	88860	178024				2410	5756	0.208	8324	2283
1802	79977	1661	38548	70576	88854	178013				1967	5459	0.950	2714	2262
1803	79878	0.709	38508	70539	88447	177912				1780	5345	0.208	2373	1271
1804	79503	2178	38444	70251	88083	177882				5349	4986	0.795	0.208	7238
1805	78837	1038	38308	69632	87920	177792				4913	4384	0.623	2906	0.294
1806	78731	1042	38297	67419	87243	177789				2252	4157	2827	1088	4176
1807	77758	5526	38150	67274	87029	177338				1600	4155	1537	1063	1881
1808	75248	4669	38147	67261	86772	177168				0.208	3773	0.208	0.587	1088
1809	74120	0.864	38025	67194	86597	177109				7996	2906	1245	0.587	1259
1810	73923	1906	37874	66194	86476	177099				6748	2176	0.415	0.208	1780
1811	73827	0.501	37775	65198	86223	177051				5690	1453	1088	17899	0.294
1812	73130	0.294	37702	64924	85518	176906				5258	0.864	0.294	16129	1552
1813	72800	3407	37697	64580	85187	176810				4466	0.208	14465	8643	1429
1814	72538	0.294	37594	64433	85156	176342				4104	0.208	11627	8292	1625
1815	71844	1533	37480	63977	85152	176029				3379	50442	10327	8015	1468
1816	71686	8495	37268	63737	85047	176017				0.208	46525	9899	4958	0.864
1817	71476	6705	37216	62967	84987	176006				4402	45326	8434	4573	0.208
1818	70678	5863	37183	62779	84750	175941				2500	44210	7948	4241	2461
1819	70398	5279	37101	62482	84318	175753				2150	43538	6094	3554	1537
1820	70305	4387	36963	61622	84307	175535				0.294	42566	5054	3196	0.950
1821	70121	3379	36721	60095	84303	175397				3395	41342	3298	3026	8741
1822	69741	3143	36682	60060	84189	175348				7403	38550	0.758	2587	3179
1823	69654	2207	36652	59733	82819	175306				1380	35353	2677	2143	0.672
1824	69186	2822	36589	59684	82577	175220				2461	34988	3529	2067	1245
1825	69111	2819	36571	59662	81915	175144				1926	34672	0.709	2547	0.208
1826	68993	0.501	36414	59545	80398	174926				0.208	33923	0.208	2369	0.294
1827	67430	0.501	36392	59420	79977	174828				2122	33922	5292	3004	0.294
1828	67182	2556	36347	59042	79878	174640				1174	33858	4990	0.294	2121
1829	66575	2013	36149	58828	79503	174462				0.623	33664	2528	1382	0.950
1830	66161	0.587	36121	58338	78837	174428				2087	33515	0.587	1174	0.208
1831	66066	0.294	36053	57710	78731	174383				1245	31515	4663	0.294	0.758
1832	66020	12777	35992	57298	77758	174322				1124	31236	1245	0.208	3840
1833	65554	4487	35634	57117	75248	174228				1418	30794	7564	1453	3179
1834	65310	4302	35462	56655	74120	174219				2547	30743	7527	4417	3091
1835	64781	3516	35425	56369	73923	173651				1600	30719	7404	0.415	0.208
1836	64734	2574	35364	55911	73827	173630				0.208	30670	4111	0.208	1453
1837	64033	0.587	35309	55878	73130	173446				0.208	30084	1881	3272	2932
1838	63809	8222	35241	55832	72800	173190				1761	27677	1711	0.208	1042
1839	63751	4904	34853	54837	72538	172964				0.208	27293	0.415	4760	6408
1840	63173	2375	34783	54501	71844	172447				0.587	26292	0.709	4487	4628
1841	63057	1805	34710	54478	71686	172007				0.208	25785	0.294	3031	3321
1842	62913	7899	34230	54397	71476	171940				0.415	24784	0.709	1780	1881
1843	62240	5483	34160	54258	70678	171550				0.501	23705	0.294	3040	0.501
1844	61379	4410	34156	54175	70398	171430				0.208	23581	2723	1157	0.208
1845	60497	2716	34113	54170	70305	171269				17217	23470	1042	0.501	6565
1846	59882	2528	34096	54109	70121	171250				4238	23289	3004	0.208	2067
1847	59649	4586	34057	53902	69741	171233				3708	22720	2733	1418	1245
1848	59382	2150	33968	53745	69654	170847				0.208	22442	0.208	0.208	0.208
1849	58870	17140	33882	53126	69186	170823				0.208	22258	1331	3229	1259
1850	58786	10168	33263	51852	69111	170688				1537	22059	0.294	2628	0.879
1851	58657	5031	33121	51405	68993	170618				0.294	21665	0.950	10080	0.208
1852	58514	3921	32978	49896	67430	170482				0.208	21387	1969	5825	1837
1853	58239	0.208	32946	49852	67182	170324				5057	21374	5814	4508	0.208
1854	57654	0.587	32853	49792	66575	170199				3542	21233	4466	1764	2178
1855	57541	0.208	32733	49323	66161	169922				2741	20908	4359	0.208	0.758
1856	57373	2708	32661	47974	66066	169546				2467	20547	3561	0.208	1761
1857	56729	0.208	32618	46323	66020	169274				1331	20514	2861	2660	0.208
1858	54454	0.881	32451	45752	65554	169082				0.415	20173	2262	1675	1761
1859	53386	1915	32114	45379	65310	169074				0.294	20073	2177	0.208	3593
1860	53041	1343	32062	45118	64781	169005				2150	20029	1539	0.415	1606
1861	52856	3671	31779	45042	64734	168827				12129	19881	0.208	0.208	1042
1862	52332	3474	31646	44996	64033	168745				10162	19789	18867	0.587	1380
1863	52231	3422	31629	44202	63809	168685				3966	19542	15115	0.709	3099
1864	52019	0.415	31182	44190	63751	168662				1038	19028	9457	0.501	2420
1865	51431	9880	31182	44115	63173	168630				1881	19003	8743	6167	0.294
1866	50471	2175	31132	43235	63057	168552				0.587	18682	8106	2089	1136
1867	50405	1881	30996	43161	62913	168291				0.208	18602	7932	10546	0.758
1868	50344	1365	30845	42784	62240	168112				2283	18394	7185	5348	6091
1869	50262	1266	30790	39089	61379	168103				1539	17700	6532	2166	6158
1870	49806	7637	30651	38999	60497	168061				0.587	17662	6452	1954	1149
1871	49616	1556	30410	38091	59882	167620				5114	17009	6210	0.950	0.294
1872	49318	26481	30344	36826	59649	167617				0.587	17007	4244	0.916	1174
1873	48869	11832	30222	36803	59382	167600				0.208	16984	3919	0.415	2992
1874	48371	11424	30156	36777	58870	167346				1954	16575	3828	0.294	0.864
1875	48357	10285	29716	35881	58786	167198				1266	16414	2716	0.208	0.208
1876	47963	9562	29716	35065	58657	167078				0.501	16398	1470	4697	1552
1877	47715	9004	29705	34479	58514	167013				2529	16396	0.864	1704	1761
1878	47254	8966	29614	34000	58239	166812				3736	16213	1259	1331	0.294
1879	47195	8827	29610	33858	57654	166641				1411	16127	0.208	0.501	2461
1880	47125	8151	29529	33718	57541	166199				1222	16004	1645	5904	2443
1881	46548	7996	29241	33129	57373	165883				2178	15999	0.415	3516	2150
1882	46357	7818	29203	32905	56729	165846				32221	15704	0.294	1537	1266
1883	46208	7708	29105	32553	54454	165706				30504	15445	1164	1468	7290
1884	45668	7664	28743	32265	53386	165534				21068	15342	0.672	0.864	5301
1885	44672	4999	28695	32095	53041	165333				17431	15050	0.208	1675	3749
1886	43596	3535	28695	31855	52856	165114				13452	14540	1453	0.501	3387
1887	43464	4091	28693	30610	52332	164991				9965	14407	0.294	1157	0.587
1888	42959	0.501	28601	30353	52231	164990				8588	14293	2639	0.294	0.587
1889	42499	0.294	28577	29354	52019	164831				6520	14281	2914	1719	2263
1890	42385	0.208	28292	29294	51431	164775				4944	14096	1468	5035	0.294
1891	42096	1623	28223	28549	50471	164702				4741	13852	1780	0.956	0.795
1892	42060	1325	28034	28487	50405	164592				3944	13730	2067	1837	0.501
1893	42023	1606	27834	28059	50344	164399				3773	13414	5349	1622	0.208
1894	41771	8524	27732	26540	50262	164186				2914	13366	4913	3287	4171
1895	41597	4880	27426	25185	49806	163825				2793	13131	2252	0.415	0.587
1896	41574	4072	27303	24740	49616	163501				0.208	12982	1600	0.623	1245
1897	41237	3455	27177	23548	49318	163484				0.208	12942	0.208	0.709	1174
1898	40480	3437	27158	23491	48869	163223				2915	12450	2749	0.208	17324
1899	39979	3206	26956	22179	48371	163193				1259	12255	1331	1837	16726
1900	39506	2992	26943	21431	48357	163141				1411	12115	0.501	0.672	12902
1901	39398	1222	26683	21097	47963	163135				3009	12053	0.208	1164	7315
1902	37948	0.294	26325	20230	47715	163104				1382	11757	7996	3903	0.501
1903	37824	1063	26024	17601	47254	163075				1174	11550	5690	2207	0.501
1904	37741	11760	25104	15695	47195	162830				0.294	11448	5258	2162	9283
1905	37332	1761	24980	15153	47125	162776				1382	11366	4466	1149	4986
1906	36437	1357	24526	14202	46548	162708				2189	11159	4104	0.830	3293
1907	36432	2121	24222	8416	46357	162675				6663	11129	3523	0.415	2822
1908	36276	0.501	23270	8326	46208	162611				3736	10515	2931	5499	2470
1909	36226	0.758	22855	6829	45668	162365				1805	10387	0.208	3009	0.208
1910	35923	1296	22702	3427	44672	162310				0.881	10265	7176	1331	1174
1911	34921	1245	22464	3287	43596	162248				4133	10265	4596	2833	0.672
1912	34712	5188	22087	2914	43464	162203				2201	9705	2642	1325	0.672
1913	34564	1539	21218	2628	42959	162201				2004	9541	0.501	4071	0.294
1914	34408	1504	20558	2529	42499	162121				1744	9511	4402	0.208	0.208
1915	34381	0.208	20439	2528	42385	161918				1245	9250	2283	1675	1266
1916	34277	1259	20195	1969	42096	161611				3099	9244	2150	1761	0.208
1917	33082	4155	19812	1881	42060	161297				3007	8965	0.294	0.758	5435
1918	32791	2420	19503	1874	42023	161265				2272	8841	1453	2597	3972
1919	31213	2763	19289	1678	41771	161159				0.208	8741	0.208	0.795	1556
1920	30391	1829	19145	1520	41597	160936				9796	8718	3395	0.294	1038
1921	30139	0.208	18908	1411	41574	160878				4914	8683	7403	0.294	0.294
1922	29354	6258	18640	1380	41237	160799				3230	8560	0.709	0.795	4697
1923	29004	6183	18594	1245	40480	160790				0.501	8431	2461	0.795	4036
1924	28934	4359	18503	1157	39979	160660				2535	8110	0.587	5242	0.208
1925	28913	2162	18396	1002	39506	160637				3736	7957	1520	0.587	8858
1926	28705	1552	17958	0.881	39398	160636				1063	7709	1468	0.956	3848
1927	28467	2099	17860	0.864	37948	160615				0.795	6965	0.208	0.208	0.208
1928	27437	0.950	16463	0.623	37824	160505				0.208	6913	1622	0.208	2245
1929	27131	3385	16239	0.587	37741	160200				1686	6345	0.950	1466	0.294
1930	26753	1625	15913	0.501	37332	160055				2358	6167	0.208	1266	0.294
1931	26683	1837	14605	0.501	36437	159929				0.208	5520	1174	7804	6350
1932	26510	0.864	14527	0.415	36432	159839				0.294	4731	0.623	3816	1874
1933	26254	12650	13938	0.415	36276	159822				4294	4536	2087	0.501	12120
1934	26190	9406	13556	0.415	36226	159798				0.965	4121	1245	2082	8900
1935	25752	7839	13213	0.415	35923	159438				1038	3390	1124	1780	4238
1936	25616	5544	12023	0.294	34921	159420				2952	3379	1157	0.294	3542
1937	25477	4450	11323	0.294	34712	159332				0.623	3009	0.501	2064	0.795
1938	25275	4031	11039	0.208	34564	159313				3835	2775	1331	1331	4964
1939	25178	1915	10869	0.208	34408	158911				0.208	2500	1259	1520	2705
1940	24701	1063	10787	0.208	34381	158760				2761	1537	2547	6242	1042
1941	24447	9680	10643	16916	34277	158727				2207	0.881	0.208	5166	4334
1942	24337	7523	10344	12119	33082	158673				2055	0.501	0.208	1470	5964
1943	24126	4414	10109	5556	32791	158667				0.501	0.501	1761	0.208	1042
1944	23859	4424	9954	2586	31213	158645				6495	0.208	8249	12755	2784
1945	23401	3838	9450	1539	30391	158433				2283	0.208	6722	7440	0.501
1946	22657	1874	9289	0.208	30139	158423				1136	16218	5949	6606	0.415
1947	22297	18159	9203	6801	29354	158420				2708	15779	1915	4498	0.208
1948	22090	12217	8452	5670	29004	158408				0.208	15643	0.208	4466	8065
1949	21674	5687	8452	0.758	28934	158386				1790	10813	0.415	3950	4699
1950	21196	4471	7753	0.208	28913	158106				3877	10791	0.501	3848	3390
1951	20852	1266	6727	0.501	28705	158105				2741	10362	0.208	2162	2914
1952	19809	6056	6707	11216	28467	157802				0.208	9114	1537	0.672	2714
1953	19431	1136	6271	7637	27437	157768				19761	7193	5057	0.208	1675
1954	17938	1470	5953	5936	27131	157492				9862	6943	3542	0.208	2614
1955	17740	1453	5562	5275	26753	157490				9100	6094	2741	0.294	0.501
1956	17554	0.294	4353	3229	26683	157279				8174	5772	2467	0.501	0.208
1957	17553	8155	4219	0.294	26510	157216				4637	5594	1331	0.208	3612
1958	17396	7057	3928	1814	26254	157109				3587	4250	0.415	4822	1245
1959	15158	0.208	3909	2064	26190	156889				0.501	4053	2150	2064	3076
1960	14711	1906	3559	0.208	25752	156856				0.294	3794	11589	1250	1124
1961	14318	3884	3084	4611	25616	156635				1453	2914	10162	0.208	1038
1962	13916	2932	2976	3642	25477	156622				0.623	2315	10025	0.208	0.208
1963	13278	0.795	2427	0.587	25275	156292				3950	1790	8113	0.208	4077
1964	12844	4031	2342	3833	25178	156271				0.208	0.208	6231	1788	3489
1965	12626	1331	2340	5906	24701	156105				0.208	0.501	6170	0.587	0.758
1966	12226	0.501	2150	4637	24447	155799				1245	2597	5528	2461	3662
1967	11806	6746	1513	0.208	24337	155717				3207	1998	5307	3091	2793
1968	11757	5703	1292	1661	24126	155560				9515	1038	4872	59323	2614
1969	11458	5072	0.569	0.208	23859	155350				1157	3099	4403	35962	1704
1970	8900	3414	0.312	0.208	23823	155277				0.501	0.587	1038	35021	0.758
1971	8431	0.501	0.312	1761	23401	155272				3270	4627	9011	33405	1352
1972	7625	0.208	0.221	0.208	22657	155261				1164	3229	7402	31665	1245
1973	6320	1954	0.221	3298	22297	155001				0.208	2660	4238	30766	2574
1974	4286	0.864	0.156	1686	22090	154845				2064	0.501	3001	29883	2345
1975	3924	2420	0.156	1325	21674	154774				0.208	0.208	0.623	22620	1537
1976	3908	0.501	1636	0.587	21196	154743				16098	4532	0.501	20350	0.672
1977	2453	4450	0.533	0.758	20852	154480				12714	1883	1881	17440	0.294
1978	2338	4410	0.156	2698	19809	154382				8870	17268	3040	16957	2784
1979	2067	1210	9273	0.950	19431	154336				7051	13137	0.208	16075	1088
1980	1981	2294	4600	0.208	17938	154295				5585	10456	0.208	16028	10579
1981	1829	1245	0.221	0.208	17740	153664				3590	5108	2829	15666	10425
1982	1790	0.415	0.156	0.208	17554	153604				2166	0.208	1772	13084	4613
1983	1764	3664	0.156	0.587	17553	153287				0.294	0.830	0.587	12643	2414
1984	1704	2424	1519	0.587	17396	153279				3588	0.830	0.208	12271	2079
1985	1600	20342	0.221	0.758	15158	153237				1918	0.415	1552	11485	1331
1986	1325	17386	0.221	0.208	14711	153121				3480	3000	1551	10344	0.294
1987	1245	15988	5642	2784	14318	152986				2420	2252	1136	9258	1622
1988	1063	3117	3708	0.830	13916	152816				2985	2547	0.208	0.208	0.208
1989	1038	2919	1325	0.587	13278	152507				1002	1874	0.501	1747	0.672
1990	0.795	2733	0.377	4286	12844	152415				0.950	1042	1868	1124	0.208
1991	0.758	2622	7688	2079	12626	151828				2587	0.501	0.501	1157	1832
1992	0.501	1266	3593	1930	12226	151692				1606	0.672	0.587	0.294	1453
1993	0.501	0.208	2373	0.208	11806	151645				0.956	1266	0.208	1981	0.208
1994	0.501	1600	0.156	13041	11757	151500				0.587	0.709	1954	0.709	0.501
1995	0.501	9342	3711	6094	11458	151473				3905	0.501	1266	2415	0.208
1996	0.415	8317	0.221	6091	8900	151175				11047	0.709	0.709	1515	0.795
1997	0.294	8057	2741	0.881	8431	150843				6578	0.208	4704	3325	0.294
1998	0.294	4532	2662	0.208	7625	150836				2453	5188	0.208	3105	2187
[truncated: 8,924 more rows]

## Sheet: FN intensity
	WT				GqKO
	Area	Mean			Area	Mean
1	45176676	34125		1	45176676	58566
2	45176676	60983		2	45176676	81135
3	45176676	64433		3	45176676	80637
4	45176676	34174		4	45176676	39232
5	45176676	39999		5	45176676	56208
6	45176676	30499		6	45176676	34346
7	45176676	4698		7	45176676	65697
8	45176676	34275		8	45176676	58535
9	45176676	25273		9	45176676	85644
