# Supplementary material for: Loss of Gαq reshapes fibroblast traits and drives tumor-stroma remodeling in oral cancer progression
Source: EMBO Rep. 2026 Apr 10;27(10):2639–74. doi: 10.1038/s44319-026-00751-2 (PMC13219523; doi:10.1038/s44319-026-00751-2)
Supplement: Supplementary file 6 — Source data Fig. 2 [file 44319_2026_751_MOESM6_ESM.zip]

Archive with 96 entries (82 files):
- Raw_data_Figure 2/
- Raw_data_Figure 2/Figure 2A/
- Raw_data_Figure 2/Figure 2A/coculture Cal27/
- Raw_data_Figure 2/Figure 2A/coculture Cal27/Cal27 + KI zoom.tif
- Raw_data_Figure 2/Figure 2A/coculture Cal27/Cal27 + KO 4 zoom.tif
- Raw_data_Figure 2/Figure 2A/coculture Cal27/Cal27 + WT zoom.tif
- Raw_data_Figure 2/Figure 2A/coculture Cal27/Cal27 - zoom.tif
- Raw_data_Figure 2/Figure 2A/coculture HN13/
- Raw_data_Figure 2/Figure 2A/coculture HN13/hn13 +ki 2.tif
- Raw_data_Figure 2/Figure 2A/coculture HN13/hn13 +ki.tif
- Raw_data_Figure 2/Figure 2A/coculture HN13/hn13 +ko.tif
- Raw_data_Figure 2/Figure 2A/coculture HN13/hn13 +ko2.tif
- Raw_data_Figure 2/Figure 2A/coculture HN13/hn13 +wt 2.tif
- Raw_data_Figure 2/Figure 2A/coculture HN13/hn13 +wt.tif
- Raw_data_Figure 2/Figure 2A/colculture UMSCC/
- Raw_data_Figure 2/Figure 2A/colculture UMSCC/USMcc - + Ki 2 ZOOM.tif
- Raw_data_Figure 2/Figure 2A/colculture UMSCC/USMcc - + KO ZOOM.tif
- Raw_data_Figure 2/Figure 2A/colculture UMSCC/USMcc - + wt ZOOM.tif
- Raw_data_Figure 2/Figure 2A/colculture UMSCC/USMCC - ZOOM.tif
- Raw_data_Figure 2/Figure 2B/
- Raw_data_Figure 2/Figure 2B/Confocal microscopy Col I/
- Raw_data_Figure 2/Figure 2B/Confocal microscopy Col I/Cal27 + fibros KO col I.tif
- Raw_data_Figure 2/Figure 2B/Confocal microscopy Col I/Cal27 + fibros KO Factin.tif
- Raw_data_Figure 2/Figure 2B/Confocal microscopy Col I/Cal27 + fibros KO green.tif
- Raw_data_Figure 2/Figure 2B/Confocal microscopy Col I/Cal27 + fibros KO merge.tif
- Raw_data_Figure 2/Figure 2B/Confocal microscopy Col I/Cal27 + fibros KO nuclei.tif
- Raw_data_Figure 2/Figure 2B/Confocal microscopy Col I/Cal27 + fibros WT col I.tif
- Raw_data_Figure 2/Figure 2B/Confocal microscopy Col I/Cal27 + fibros WT Factin.tif
- Raw_data_Figure 2/Figure 2B/Confocal microscopy Col I/Cal27 + fibros WT green.tif
- Raw_data_Figure 2/Figure 2B/Confocal microscopy Col I/Cal27 + fibros WT merge.tif
- Raw_data_Figure 2/Figure 2B/Confocal microscopy Col I/Cal27 + fibros WT nuclei.tif
- Raw_data_Figure 2/Figure 2B/Confocal microscopy FN/
- Raw_data_Figure 2/Figure 2B/Confocal microscopy FN/FN cal 27 +GqKO.tif
- Raw_data_Figure 2/Figure 2B/Confocal microscopy FN/FN cal27 +WT.jpg
- Raw_data_Figure 2/Figure 2B/Confocal microscopy FN/GFP cal27 +WT.tif
- Raw_data_Figure 2/Figure 2B/Confocal microscopy FN/GFP cal27+GqKO.tif
- Raw_data_Figure 2/Figure 2B/Confocal microscopy FN/merge GqKO all chanelstif.tif
- Raw_data_Figure 2/Figure 2B/Confocal microscopy FN/merge GqKO.tif
- Raw_data_Figure 2/Figure 2B/Confocal microscopy FN/merge WT all chanelstif.tif
- Raw_data_Figure 2/Figure 2B/Confocal microscopy FN/merge WT.tif
- Raw_data_Figure 2/Figure 2B/Confocal microscopy FN/nuclei cal27 +GqKO.tif
- Raw_data_Figure 2/Figure 2B/Confocal microscopy FN/nuclei cal27 +WT.tif
- Raw_data_Figure 2/Figure 2C/
- Raw_data_Figure 2/Figure 2C/Cal 27 + fibros KO SMA.tif
- Raw_data_Figure 2/Figure 2C/Cal 27+ fibros KO Ecad.tif
- Raw_data_Figure 2/Figure 2C/Cal 27+ fibros WT Ecad.tif
- Raw_data_Figure 2/Figure 2C/Cal27 + fibros KO Factin.tif
- Raw_data_Figure 2/Figure 2C/Cal27 + fibros KO nucleus.tif
- Raw_data_Figure 2/Figure 2C/cal27 + fibros WT nucleus.tif
- Raw_data_Figure 2/Figure 2C/Cal27 + fibros wt SMA.tif
- Raw_data_Figure 2/Figure 2C/Cal27+ fibros WT Factin.tif
- Raw_data_Figure 2/Figure 2D/
- Raw_data_Figure 2/Figure 2D/Cal27 +GqKO nuclei.tif
- Raw_data_Figure 2/Figure 2D/Cal27 +WT cav1 only.jpg
- Raw_data_Figure 2/Figure 2D/Cal27 +WT nuclei.tif
- Raw_data_Figure 2/Figure 2D/Cal27+ GqKO cav1 only.jpg
- Raw_data_Figure 2/Figure 2D/Cal27+GqKO GFP.tif
- Raw_data_Figure 2/Figure 2D/Cal27+WT GFP.tif
- Raw_data_Figure 2/Figure 2E/
- Raw_data_Figure 2/Figure 2E/Figure 2E.xlsx
- Raw_data_Figure 2/Figure 2E/Quantification_2E.pzfx
- Raw_data_Figure 2/Figure 2E/selected/
- Raw_data_Figure 2/Figure 2E/selected/ko221004111249o.jpg
- Raw_data_Figure 2/Figure 2E/selected/ko221004111255o.jpg
- Raw_data_Figure 2/Figure 2E/selected/kogreencalred221004145036o.jpg
- Raw_data_Figure 2/Figure 2E/selected/kogreencalred221004145042o.jpg
- Raw_data_Figure 2/Figure 2E/selected/kogreencalred221004145144o.jpg
- Raw_data_Figure 2/Figure 2E/selected/kogreencalred221004145148o.jpg
- Raw_data_Figure 2/Figure 2E/selected/kogreencalred221004145454o selected.jpg
- Raw_data_Figure 2/Figure 2E/selected/kogreencalred221004145505o selected.jpg
- Raw_data_Figure 2/Figure 2E/selected/wtgreencalred221004144144o selected.jpg
- Raw_data_Figure 2/Figure 2E/selected/wtgreencalred221004144224oselected.jpg
- Raw_data_Figure 2/Figure 2E/selected/wtgreencalred221004144335o.jpg
- Raw_data_Figure 2/Figure 2E/selected/wtgreencalred221004144339o.jpg
- Raw_data_Figure 2/Figure 2E/selected/wtgreencalred221004144511o.jpg
- Raw_data_Figure 2/Figure 2E/selected/wtgreencalred221004144522o.jpg
- Raw_data_Figure 2/Figure 2E/selected/wtgreencalred221004144608or.jpg
- Raw_data_Figure 2/Figure 2E/selected/wtgreencalred221004144608ov.jpg
- Raw_data_Figure 2/Figure 2E/selected/wtgreencalred221004144747o.jpg
- Raw_data_Figure 2/Figure 2E/selected/wtgreencalred221004144753o.jpg
- Raw_data_Figure 2/Figure 2F/
- Raw_data_Figure 2/Figure 2F/MAX_Esferoide rojo GqKO verde in matrig blue.tif
- Raw_data_Figure 2/Figure 2F/MAX_Esferoide rojo GqKO verde in matrig green.tif
- Raw_data_Figure 2/Figure 2F/MAX_Esferoide rojo GqKO verde in matrig red.tif
- Raw_data_Figure 2/Figure 2F/MAX_Esferoide rojo GqKO verde in matrig.tif
- Raw_data_Figure 2/Figure 2F/MAX_Esferoide rojo WT verde in matrig 2-1.tif
- Raw_data_Figure 2/Figure 2F/MAX_Esferoide rojo WT verde in matrig blue.tif
- Raw_data_Figure 2/Figure 2F/MAX_Esferoide rojo WT verde in matrig green.tif
- Raw_data_Figure 2/Figure 2F/MAX_Esferoide rojo WT verde in matrig red.tif
- Raw_data_Figure 2/Figure 2G/
- Raw_data_Figure 2/Figure 2G/Cal27 GqKO invasion gray Factin.tif
- Raw_data_Figure 2/Figure 2G/Cal27 GqKO invasion nuclei.tif
- Raw_data_Figure 2/Figure 2G/Cal27 GqKO invasion red.tif
- Raw_data_Figure 2/Figure 2G/Cal27 WT invasion gray Factin.tif
- Raw_data_Figure 2/Figure 2G/Cal27 WT invasion nuclei.tif
- Raw_data_Figure 2/Figure 2G/Cal27 WT invasion red.tif
