# Supplementary material for: Loss of Gαq reshapes fibroblast traits and drives tumor-stroma remodeling in oral cancer progression
Source: EMBO Rep. 2026 Apr 10;27(10):2639–74. doi: 10.1038/s44319-026-00751-2 (PMC13219523; doi:10.1038/s44319-026-00751-2)
Supplement: Supplementary file 6 — Source data Fig. 2 [file 44319_2026_751_MOESM6_ESM.zip › Raw_data_Figure 2/Figure 2E/Figure 2E.xlsx]

## Sheet: Spheroids WT-GqKO
	Label	Area	Mean	StdDev	Mode	Min	Max	IntDen	%Area	RawIntDen				Label	Area	Mean	StdDev	Mode	Min	Max	IntDen	%Area	RawIntDen			Spheroid WT area	Spheroid GqKO area
1	WT	8814	77443	13609	77	45	135	682587000	0	682587000			1	GqKO	245406	46954	15015	38	17	122	11522776000	0	11522776000			8814	245406
2	WT	78636	70030	19982	61	27	176	5506849000	0	5506849000			2	GqKO	344061	50292	13422	45	22	158	17303651000	0	17303651000			78636	344061
3	WT	68613	67238	29456	43	21	176	4613386000	0	4613386000			3	GqKO	106782	66783	21389	56	29	174	7131236000	15	7131236000			68613	106782
4	WT	54243	46242	14029	36	24	141	2508296000	0	2508296000			4	GqKO	317391	54551	14019	48	21	151	17313957000	0	17313957000			54243	317391
5	WT	152343	57226	21148	39	22	165	8717990000	0	8717990000			5	GqKO	189849	81809	23609	75	33	220	15531431000	278	15531431000			152343	189849
6	WT	24834	74200	27796	65	28	177	1842694000	0	1842694000			6	GqKO	282746	80931	23781	72	29	222	22882921000	418	22882921000			24834	282746
7	WT	23400	95465	27620	79	36	174	2233873000	0	2233873000			7	GqKO	307974	71921	23645	75	25	203	22149915000	44	22149915000			23400	307974
8	WT	8343	81969	21809	71	50	142	683870000	0	683870000			8	GqKO	148293	78762	20670	77	30	220	11679821000	116	11679821000			8343	148293
9	WT	49311	84026	35861	40	26	168	4143399000	0	4143399000			9	GqKO	155958	70644	26407	43	26	190	11017421000	30	11017421000			49311	155958
10	WT	120687	63215	32778	42	28	177	7629192000	0	7629192000			10	GqKO	146676	95725	25790	97	28	206	14040500000	0	14040500000			120687	146676
11	WT	22701	77720	17623	69	50	132	1764317000	0	1764317000			11	GqKO	200082	92481	22884	88	28	200	18503793000	0	18503793000			22701	200082
12	WT	30489	86236	19449	73	55	144	2629248000	0	2629248000			12	GqKO	380532	70314	18947	77	23	147	26756845000	0	26756845000			30489	380532
13	WT	59956	67124	25684	44	36	165	4024477000	0	4024477000			13	GqKO	203706	82561	26434	53	32	212	16818189000	0	16818189000			59956	203706
14	WT	130971	94789	31940	59	43	201	12414593000	0	12414593000			14	GqKO	132372	73250	24838	53	22	198	9696307000	0	9696307000			130971	132372
15	WT	170109	63480	21865	58	31	175	10798500000	0	10798500000			15	GqKO	261546	89921	31904	53	31	219	23518601000	0	23518601000			170109	261546
16	WT	143679	84301	27589	65	42	209	12112346000	0	12112346000			16	GqKO	320028	67592	20120	75	19	187	21631381000	0	21631381000			143679	320028
17	WT	82209	61695	18936	37	33	125	5071867000	0	5071867000			17	GqKO	294063	81514	20101	75	27	196	23970162000	0	23970162000			82209	294063
18	WT	44595	102389	23773	83	59	173	4566016000	0	4566016000			18	GqKO	116853	106368	28487	102	28	226	12429402000	0	12429402000			44595	116853
19	WT	41796	96879	16869	85	66	159	4049137000	0	4049137000			19	GqKO	112935	107818	26602	102	32	241	12176424000	0	12176424000			41796	112935
20	WT	92951	72448	35177	41	33	191	6734077000	0	6734077000			20	GqKO	121155	104709	29242	97	12	238	12685985000	0	12685985000			92951	121155
21	WT	55911	82280	11799	72	34	117	4600385000	0	4600385000			21	GqKO	105225	94684	21469	89	31	214	9963166000	0	9963166000			55911	105225
22	WT	49977	82687	20582	68	47	151	4132462000	0	4132462000			22	GqKO	213783	74998	26312	47	23	199	16033302000	0	16033302000			49977	213783
23	WT	164238	74156	33490	57	33	212	12179255000	0	12179255000			23	GqKO	277449	78725	25910	72	18	209	21842189000	0	21842189000			164238	277449
24	WT	86937	44663	12592	37	22	141	3882878000	0	3882878000			24	GqKO	374919	76530	27765	74	17	201	28692506000	0	28692506000			86937	374919
25	WT	67461	46108	16938	33	20	128	3110500000	0	3110500000			25	GqKO	287637	62099	26236	31	15	207	17861879000	0	17861879000			67461	287637
26	WT	18261	64678	27166	44	33	167	1181083000	0	1181083000			26	GqKO	307011	88470	20348	84	30	189	27161110000	0	27161110000			18261	307011
27	WT	39420	60062	22427	33	26	130	2367651000	0	2367651000			27	GqKO	157215	100661	26099	97	20	221	15825486000	0	15825486000			39420	157215
28	WT	41592	41382	13594	30	19	104	1721151000	0	1721151000			28	GqKO	269667	81158	23661	75	19	210	21885674000	0	21885674000			41592	269667
29	WT	88959	49930	17681	40	24	168	4441756000	0	4441756000			29	GqKO	96840	86643	27433	96	18	202	8390482000	0	8390482000			88959	96840
30	WT	88959	49930	17681	40	24	168	4441756000	0	4441756000			30	GqKO	52089	114521	23002	111	42	222	5965270000	0	5965270000			88959	52089
31	WT	109002	80609	32585	55	30	186	8786504000	0	8786504000			31	GqKO	111246	102757	22278	98	25	203	11431323000	0	11431323000			109002	111246
32	WT	28587	93171	18311	89	47	186	2663490000	0	2663490000			32	GqKO	68283	86164	22333	87	29	206	5883524000	0	5883524000			28587	68283
33	WT	31146	106798	17330	103	59	188	3326344000	0	3326344000			33	GqKO	73002	105187	29318	120	12	209	7678882000	0	7678882000			31146	73002
34	WT	25077	97768	21115	92	43	162	2451718000	0	2451718000			34	GqKO	336960	93104	21911	89	28	195	31372294000	0	31372294000			25077	336960
35	WT	67602	44990	13671	37	22	130	3041420000	0	3041420000			35	GqKO	301866	98515	23834	95	29	223	29738328000	0	29738328000			67602	301866
36	WT	15450	75064	10032	74	48	108	1159742000	0	1159742000			36	GqKO	255027	96316	24559	92	33	215	24563213000	0	24563213000			15450	255027
37	WT	166128	39161	13034	30	21	155	6505663000	0	6505663000			37	GqKO	256692	78718	19844	80	30	199	20206372000	0	20206372000			166128	256692
38	WT	115878	45200	20975	34	25	158	5237693000	0	5237693000			38	GqKO	343332	88340	19476	83	30	212	30329848000	0	30329848000			115878	343332
39	WT	68883	74587	32655	49	27	217	5137790000	0	5137790000			39	GqKO	110439	95261	21692	85	31	223	10520497000	0	10520497000			68883	110439
40	WT	21825	81529	16910	71	41	174	1779363000	0	1779363000			40	GqKO	403869	64738	20728	60	21	169	26145516000	0	26145516000			21825	403869
41	WT	35292	114311	17384	113	62	187	4034277000	0	4034277000			41	GqKO	212793	89033	22452	85	18	203	18945630000	0	18945630000			35292	212793
42	WT	33378	113760	31115	143	31	175	3797065000	0	3797065000			42	GqKO	326361	88258	19589	83	30	212	28803872000	0	28803872000			33378	326361
43	WT	13473	88042	26789	67	28	163	1186185000	0	1186185000			43	GqKO	262956	85265	22785	79	28	197	22420979000	0	22420979000			13473	262956
44	WT	23990	93950	32626	135	32	166	2253860000	0	2253860000			44	GqKO	334425	83560	26810	76	27	230	27944644000	0	27944644000			23990	334425
45	WT	77439	48716	26527	33	23	156	3772500000	0	3772500000			45	GqKO	224730	103093	25352	97	29	229	23168092000	0	23168092000			77439	224730
46	WT	45906	65178	32738	44	27	184	2992071000	0	2992071000			46	GqKO	178953	101459	23308	97	29	211	18156413000	0	18156413000			45906	178953
47	WT	22923	64185	34277	34	26	161	1471315000	0	1471315000			47	GqKO	139983	92550	23822	91	28	207	12955357000	0	12955357000			22923	139983
48	WT	27624	98450	25760	131	35	162	2719593000	0	2719593000			48	GqKO	75138	103640	22123	97	37	204	7787313000	0	7787313000			27624	75138
49	WT	78198	75568	24391	61	27	187	5909234000	0	5909234000			49	GqKO	450255	75067	22744	79	20	187	33799117000	0	33799117000			78198	450255
50	WT	51263	74705	31576	42	24	171	3829603000	0	3829603000			50	GqKO	197433	76849	25359	61	21	193	15172451000	0	15172451000			51263	197433
51	WT	62700	64582	14828	59	30	149	4049261000	0	4049261000			51	GqKO	151515	112133	22608	114	30	213	16989805000	0	16989805000			62700	151515
52	WT	19104	60434	17899	46	23	163	1154532000	0	1154532000			52	GqKO	128280	115955	25369	112	27	220	14874763000	0	14874763000			19104	128280
53	WT	6174	115633	25524	131	39	180	713919000	0	713919000			53	GqKO	171735	91651	20455	91	33	202	15739660000	0	15739660000			6174	171735
54	WT	18669	103136	29999	79	28	220	1925449000	0	1925449000			54	GqKO	141543	103855	22838	99	34	210	14699956000	0	14699956000			18669	141543
55	WT	11451	69902	24419	51	28	133	800447000	0	800447000			55	GqKO	102312	100831	22763	90	33	215	10316204000	0	10316204000			11451	102312
56	WT	10794	77478	21653	61	34	136	836302000	0	836302000			56	GqKO	103356	108471	27111	100	27	217	11211142000	0	11211142000			10794	103356
57	WT	9417	103991	23621	137	35	166	979279000	0	979279000			57	GqKO	99678	100141	28931	102	24	219	9981860000	0	9981860000			9417	99678
58	WT	26616	96870	33959	125	28	151	2578305000	0	2578305000			58	GqKO	342651	83453	23631	77	23	202	28595228000	0	28595228000			26616	342651
59	WT	11037	97955	22951	96	29	158	1081128000	0	1081128000			59	GqKO	326205	84129	25915	77	27	201	27443206000	0	27443206000			11037	326205
60	WT	6198	103411	24861	129	42	153	640941000	0	640941000			60	GqKO	177957	98716	24000	91	26	210	17567122000	0	17567122000			6198	177957
61	WT	4731	108033	26716	141	44	168	511102000	0	511102000			61	GqKO	439533	64479	19283	62	23	168	28340538000	0	28340538000			4731	439533
62	WT	6120	95552	21444	88	54	138	584777000	0	584777000			62	GqKO	480837	86656	24186	80	24	216	41667258000	0	41667258000			6120	480837
63	WT	6315	108682	27494	142	38	185	686324000	0	686324000			63	GqKO	355701	95740	19109	91	37	214	34054939000	0	34054939000			6315	355701
64	WT	12048	122826	30155	141	41	185	1479804000	0	1479804000			64	GqKO	264396	102777	21697	96	39	203	27173716000	0	27173716000			12048	264396
65	WT	13290	68625	17064	65	41	145	912024000	0	912024000			65	GqKO	199041	76944	18369	74	28	163	15315089000	0	15315089000			13290	199041
66	WT	12861	80338	24508	64	44	145	1033225000	0	1033225000			66	GqKO	119271	103588	23921	102	24	212	12355063000	0	12355063000			12861	119271
67	WT	27552	59970	31984	37	27	160	1652292000	0	1652292000			67	GqKO	99666	73783	37370	31	19	211	7353620000	0	7353620000			27552	99666
68	WT	18795	76308	24434	54	39	157	1434209000	0	1434209000			68	GqKO	307581	94716	26414	87	24	217	29132754000	0	29132754000			18795	307581
69	WT	93675	43905	9395	38	22	104	4112786000	0	4112786000			69	GqKO	213819	90303	19241	88	36	171	19308439000	0	19308439000			93675	213819
70	WT	73062	51831	17892	41	25	178	3786887000	0	3786887000			70	GqKO	135183	107689	24607	106	22	213	14557749000	0	14557749000			73062	135183
71	WT	173901	50606	20144	39	21	172	8800459000	0	8800459000			71	GqKO	449589	80415	17943	79	32	174	36153772000	0	36153772000			173901	449589
72	WT	34632	44900	14082	34	25	144	1554990000	0	1554990000			72	GqKO	254622	96955	26474	94	32	206	24686771000	0	24686771000			34632	254622
73	WT	65952	53224	20159	38	24	159	3510235000	0	3510235000			73	GqKO	382368	88575	25087	91	20	204	33868237000	0	33868237000			65952	382368
74	WT	12450	122327	20400	139	77	194	1522977000	0	1522977000			74	GqKO	249915	88074	21407	83	23	193	22011110000	0	22011110000			12450	249915
75	WT	18821	128508	23401	148	64	200	2418651000	0	2418651000			75	GqKO	118644	101700	19993	99	42	197	12066111000	0	12066111000			18821	118644
76	WT	22788	109129	24818	141	48	193	2486823000	0	2486823000			76	GqKO	375408	71232	24644	36	24	188	26741205000	0	26741205000			22788	375408
77	WT	12924	127230	25522	155	77	209	1644322000	0	1644322000			77	GqKO	143343	108800	25209	106	22	222	15595693000	0	15595693000			12924	143343
78	WT	10449	113449	23514	136	40	158	1185427000	0	1185427000			78	GqKO	200637	88692	25506	95	19	225	17794814000	0	17794814000			10449	200637
79	WT	13257	97151	31207	67	42	185	1287935000	0	1287935000			79	GqKO	470709	77685	25580	64	22	180	36566951000	0	36566951000			13257	470709
80	WT	18474	84618	41652	41	24	157	1563239000	0	1563239000			80	GqKO	104325	101038	22929	90	20	218	10540821000	0	10540821000			18474	104325
81	WT	23367	105509	30622	136	27	151	2465435000	0	2465435000			81	GqKO	228648	101023	23030	92	32	213	23098726000	0	23098726000			23367	228648
82	WT	96624	62600	27474	41	24	162	6048662000	0	6048662000			82	GqKO	239229	107758	25894	101	33	231	25778860000	0	25778860000			96624	239229
													83	GqKO	114318	106718	26446	102	27	224	12199763000	0	12199763000
													84	GqKO	212388	95058	23146	97	25	214	20189120000	0	20189120000
													85	GqKO	176742	95611	15081	91	45	178	16898549000	0	16898549000
													86	GqKO	49584	104757	25344	101	32	221	5194259000	0	5194259000
													87	GqKO	112680	106725	26088	102	27	224	12025812000	0	12025812000
													88	GqKO	502761	62776	27658	24	18	225	31561416000	0	31561416000
													89	GqKO	483787	77836	25588	64	22	195	37656140000	0	37656140000
													90	GqKO	99339	104995	25985	98	27	220	10430129000	0	10430129000
													91	GqKO	340713	95192	21299	92	21	223	32433319000	0	32433319000
													92	GqKO	76947	102836	24666	96	24	219	7912885000	0	7912885000
													93	GqKO	156231	96018	27220	90	23	212	15001061000	0	15001061000
													94	GqKO	67344	108138	27413	98	20	239	7282447000	0	7282447000
													95	GqKO	171107	93365	21754	92	26	207	15975324000	0	15975324000
													96	GqKO	250080	97201	21445	91	28	211	24307941000	0	24307941000
													97	GqKO	101256	104893	24792	96	24	219	10621079000	0	10621079000
													98	GqKO	124629	115280	23239	116	31	215	14367210000	0	14367210000
													99	GqKO	91623	94001	25308	91	24	198	8612698000	0	8612698000
													100	GqKO	155640	102946	24196	101	26	212	16022520000	0	16022520000
													101	GqKO	155754	109958	25747	102	25	218	17126421000	0	17126421000
													102	GqKO	161340	97222	23796	83	34	206	15685773000	0	15685773000
													103	GqKO	97761	101179	21966	94	23	210	9891335000	0	9891335000
													104	GqKO	108201	104465	25853	105	23	203	11303174000	0	11303174000
													105	GqKO	62001	97138	23636	96	25	198	6022664000	0	6022664000
													106	GqKO	89787	92064	27904	98	15	187	8266186000	0	8266186000
													107	GqKO	33030	93507	17824	90	40	179	3088530000	0	3088530000
													108	GqKO	100323	107021	25564	96	27	222	10736687000	0	10736687000
													109	GqKO	76404	105826	28046	107	28	226	8085502000	0	8085502000
													110	GqKO	181458	94173	19444	91	30	211	17088481000	0	17088481000
													111	GqKO	95427	95748	24481	94	26	198	9136947000	0	9136947000
													112	GqKO	130887	100446	22666	97	29	207	13147065000	0	13147065000
													113	GqKO	84216	97745	26228	94	23	216	8231651000	0	8231651000
													114	GqKO	80715	99971	20780	92	23	196	8069143000	0	8069143000
													115	GqKO	188697	97042	23255	84	31	210	18311508000	0	18311508000
													116	GqKO	105876	103869	23832	92	18	209	10997182000	0	10997182000
													117	GqKO	84018	80072	27749	50	25	188	6727476000	0	6727476000
													118	GqKO	162837	98641	29144	98	23	249	16062388000	0	16062388000
													119	GqKO	103197	105466	23525	105	15	219	10883824000	0	10883824000
													120	GqKO	217028	95411	20317	91	30	211	20706860000	0	20706860000
													121	GqKO	482400	75111	21796	74	23	197	36233640000	0	36233640000
													122	GqKO	355212	71554	32019	32	9	210	25416957000	0	25416957000
													123	GqKO	140841	102236	22742	94	32	199	14399056000	0	14399056000
													124	GqKO	278253	98427	24229	97	24	200	27387494000	0	27387494000
													125	GqKO	199353	94362	20453	88	24	215	18811311000	0	18811311000
													126	GqKO	93963	105980	26458	104	37	226	9958215000	0	9958215000
													127	GqKO	262086	90454	17181	86	32	187	23706784000	0	23706784000
													128	GqKO	310398	75584	23282	76	13	198	23461134000	0	23461134000
													129	GqKO	119235	64500	29021	44	10	184	7690598000	0	7690598000
													130	GqKO	132132	93502	27157	78	15	212	12354594000	0	12354594000
													131	GqKO	235422	83152	24869	71	19	211	19575796000	0	19575796000
													132	GqKO	112947	103861	27207	100	25	226	11730742000	0	11730742000
													133	GqKO	160902	103288	23352	94	32	199	16619191000	0	16619191000
													134	GqKO	211023	95458	26017	97	24	206	20143845000	0	20143845000
													135	GqKO	286959	65808	30450	32	9	198	18884233000	0	18884233000
													136	GqKO	93042	111883	27722	116	19	238	10409851000	0	10409851000
													137	GqKO	91704	104209	27069	101	26	227	9556404000	0	9556404000
													138	GqKO	65229	78604	29175	51	10	211	5127239000	0	5127239000
													139	GqKO	595320	83309	26112	87	27	217	49595456000	0	49595456000
													140	GqKO	532251	60070	20525	52	18	192	31972218000	0	31972218000
													141	GqKO	163815	67023	18110	60	21	179	10979449000	0	10979449000
													142	GqKO	358550	64919	24890	56	23	206	23276804000	0	23276804000
													143	GqKO	155064	123465	25354	116	39	228	19144989000	0	19144989000
													144	GqKO	121483	98875	25811	87	23	234	12011659000	0	12011659000
													145	GqKO	435510	68624	25529	48	25	219	29886230000	0	29886230000
													146	GqKO	359409	78732	21795	68	24	192	28296820000	0	28296820000
													147	GqKO	217677	108065	24481	98	34	222	23523165000	0	23523165000
													148	GqKO	155871	57474	16342	49	22	148	8958557000	0	8958557000
													149	GqKO	186666	63079	19419	56	17	168	11774623000	0	11774623000
													150	GqKO	194919	120781	28127	116	40	228	23542441000	0	23542441000
													151	GqKO	671763	60059	19464	54	22	204	40345100000	0	40345100000
													152	GqKO	212148	114819	29624	99	42	245	24358687000	0	24358687000
													153	GqKO	85923	96011	20120	93	32	200	8249529000	0	8249529000
													154	GqKO	243939	97917	25394	90	28	231	23885785000	0	23885785000
													155	GqKO	298134	113911	25815	107	41	243	33960821000	0	33960821000
													156	GqKO	160536	103056	24820	95	39	219	16544198000	0	16544198000
													157	GqKO	309993	72636	26956	63	28	226	22516798000	0	22516798000
													158	GqKO	261648	91374	29669	70	33	234	23907849000	0	23907849000
													159	GqKO	217938	98555	23240	92	34	217	21478962000	0	21478962000
													160	GqKO	480822	78373	27570	71	27	231	37683570000	0	37683570000
													161	GqKO	367290	70803	21150	51	26	200	26005338000	0	26005338000
													162	GqKO	75120	112444	23366	100	50	228	8446756000	0	8446756000
													163	GqKO	78247	119571	22969	116	49	204	9356034000	0	9356034000
													164	GqKO	195998	109174	21194	113	40	219	21397875000	0	21397875000
													165	GqKO	92895	124272	27054	121	49	242	11544253000	0	11544253000
													166	GqKO	133155	123705	28086	104	34	233	16471986000	0	16471986000
													167	GqKO	62004	111828	27611	113	47	220	6933798000	0	6933798000
													168	GqKO	325164	100072	32339	96	35	242	32539771000	0	32539771000
													169	GqKO	488427	94110	32075	78	34	241	45965756000	0	45965756000
													170	GqKO	341856	112272	29237	100	34	234	38380939000	0	38380939000
													171	GqKO	702804	60176	18274	54	24	224	42291779000	0	42291779000
													172	GqKO	238084	96605	33043	53	40	217	23000004000	0	23000004000
