# Supplementary material for: Loss of Gαq reshapes fibroblast traits and drives tumor-stroma remodeling in oral cancer progression
Source: EMBO Rep. 2026 Apr 10;27(10):2639–74. doi: 10.1038/s44319-026-00751-2 (PMC13219523; doi:10.1038/s44319-026-00751-2)
Supplement: Supplementary file 7 — Source data Fig. 3 [file 44319_2026_751_MOESM7_ESM.zip]

Archive with 87 entries (79 files):
- Raw_data_Figure 3/
- Raw_data_Figure 3/Figure 3A/
- Raw_data_Figure 3/Figure 3A/Biological process.pzfx
- Raw_data_Figure 3/Figure 3A/Figure 3A.xlsx
- Raw_data_Figure 3/Figure 3B/
- Raw_data_Figure 3/Figure 3B/Cellular components.pzfx
- Raw_data_Figure 3/Figure 3B/Diagrama revigo.pptx
- Raw_data_Figure 3/Figure 3B/Figure 3B.xlsx
- Raw_data_Figure 3/Figure 3B/Revigo_BP_OnScreenTable.tsv
- Raw_data_Figure 3/Figure 3B/Revigo_BP_Table.tsv
- Raw_data_Figure 3/Figure 3B/Revigo_BP_TreeMap.tsv
- Raw_data_Figure 3/Figure 3C/
- Raw_data_Figure 3/Figure 3C/Figure 3C.xlsx
- Raw_data_Figure 3/Figure 3C/Heat map unicolor.pzfx
- Raw_data_Figure 3/Figure 3C/Presentaciónheatmap.pptx
- Raw_data_Figure 3/Figure 3C/Table 1_Cellproteome_final.xlsx
- Raw_data_Figure 3/Figure 3D/
- Raw_data_Figure 3/Figure 3D/Figure 3D.xlsx
- Raw_data_Figure 3/Figure 3D/GqKO cav1 .tif
- Raw_data_Figure 3/Figure 3D/GqKO cav1 2 cropped.tif
- Raw_data_Figure 3/Figure 3D/GqKO cav1 2.tif
- Raw_data_Figure 3/Figure 3D/GqKO cav1 en confluencia A merge.tif
- Raw_data_Figure 3/Figure 3D/GqKO cav1 en confluencia A nuclei.tif
- Raw_data_Figure 3/Figure 3D/GqKO cav1 en confluencia A.tif
- Raw_data_Figure 3/Figure 3D/GqKO cav1 zoom .tif
- Raw_data_Figure 3/Figure 3D/GqKO cav2 .tif
- Raw_data_Figure 3/Figure 3D/GqKO cav2 2.tif
- Raw_data_Figure 3/Figure 3D/GqKO Cav2 nuclei 2.tif
- Raw_data_Figure 3/Figure 3D/GqKO cav2 nuclei.tif
- Raw_data_Figure 3/Figure 3D/GqKO cav2 zoom .tif
- Raw_data_Figure 3/Figure 3D/GqKO caveolin in confluencia.tif
- Raw_data_Figure 3/Figure 3D/GqKO choleta toxin.jpg
- Raw_data_Figure 3/Figure 3D/GqKO choleta toxin.tif
- Raw_data_Figure 3/Figure 3D/GqKO de PRTF PTRF.tif
- Raw_data_Figure 3/Figure 3D/GqKO de PTRF nuclei.tif
- Raw_data_Figure 3/Figure 3D/GqKO merge  2.tif
- Raw_data_Figure 3/Figure 3D/GqKO merge zoom.tif
- Raw_data_Figure 3/Figure 3D/GqKO nucle zoom.tif
- Raw_data_Figure 3/Figure 3D/GqKO nuclei 2.tif
- Raw_data_Figure 3/Figure 3D/GqKO nuclei Cav2 2.tif
- Raw_data_Figure 3/Figure 3D/GqKO nuclei.tif
- Raw_data_Figure 3/Figure 3D/GqKO PTRF nuclei.tif
- Raw_data_Figure 3/Figure 3D/GqKOmerge.tif
- Raw_data_Figure 3/Figure 3D/Profile cav1.pzfx
- Raw_data_Figure 3/Figure 3D/Profile PTRF.pzfx
- Raw_data_Figure 3/Figure 3D/RGB.tif
- Raw_data_Figure 3/Figure 3D/WT Cav1  2.tif
- Raw_data_Figure 3/Figure 3D/WT Cav1 en confluencia 2.tif
- Raw_data_Figure 3/Figure 3D/WT Cav1 en confluencia.tif
- Raw_data_Figure 3/Figure 3D/WT Cav1 en rojo nucleos blue para suplementaria.tif
- Raw_data_Figure 3/Figure 3D/WT Cav1 en rojo para suplementaria.tif
- Raw_data_Figure 3/Figure 3D/WT Cav1.tif
- Raw_data_Figure 3/Figure 3D/WT Cav2   2.tif
- Raw_data_Figure 3/Figure 3D/WT Cav2.tif
- Raw_data_Figure 3/Figure 3D/WT Cholera toxin.jpg
- Raw_data_Figure 3/Figure 3D/WT Cholera toxin.tif
- Raw_data_Figure 3/Figure 3D/WT de PTRF PTRF.tif
- Raw_data_Figure 3/Figure 3D/WT merge 2.tif
- Raw_data_Figure 3/Figure 3D/WT merge.tif
- Raw_data_Figure 3/Figure 3D/WT nuceli cav2 2.tif
- Raw_data_Figure 3/Figure 3D/WT nuceli zoom.tif
- Raw_data_Figure 3/Figure 3D/WT nuclei 2.tif
- Raw_data_Figure 3/Figure 3D/WT nuclei de PTRF.tif
- Raw_data_Figure 3/Figure 3D/WT nuclei-cav2 2.tif
- Raw_data_Figure 3/Figure 3D/WT nuclei.tif
- Raw_data_Figure 3/Figure 3D/WT PTRF.tif
- Raw_data_Figure 3/Figure 3D/WT zoom merge.tif
- Raw_data_Figure 3/Figure 3D/WTcav1 zoom.tif
- Raw_data_Figure 3/Figure 3D/WTcav2 zoom.tif
- Raw_data_Figure 3/Figure 3E/
- Raw_data_Figure 3/Figure 3E/GqKO pdgfr_nuclei_merge.tif
- Raw_data_Figure 3/Figure 3E/GqKOnuclei alone.tif
- Raw_data_Figure 3/Figure 3E/GqKOpdgfr alone.tif
- Raw_data_Figure 3/Figure 3E/KInuclei alone.tif
- Raw_data_Figure 3/Figure 3E/KIpdgfr alone.tif
- Raw_data_Figure 3/Figure 3E/KIpdgfr_nuclei_alone.tif
- Raw_data_Figure 3/Figure 3E/raw_blots_3E.pptx
- Raw_data_Figure 3/Figure 3E/WTnuclei alone.tif
- Raw_data_Figure 3/Figure 3E/WTpdgfr alone.tif
- Raw_data_Figure 3/Figure 3E/WTpdgfr_nuclei_merge.tif
- Raw_data_Figure 3/Figure 3F/
- Raw_data_Figure 3/Figure 3F/GqKO Cav1.tif
- Raw_data_Figure 3/Figure 3F/GqKO PDGFR.tif
- Raw_data_Figure 3/Figure 3G/
- Raw_data_Figure 3/Figure 3G/Figure 3G.xlsx
- Raw_data_Figure 3/Figure 3G/Quantification_3G.pzfx
- Raw_data_Figure 3/Figure 3G/raw_blots_3G.pptx
