# Supplementary material for: Loss of Gαq reshapes fibroblast traits and drives tumor-stroma remodeling in oral cancer progression
Source: EMBO Rep. 2026 Apr 10;27(10):2639–74. doi: 10.1038/s44319-026-00751-2 (PMC13219523; doi:10.1038/s44319-026-00751-2)
Supplement: Supplementary file 7 — Source data Fig. 3 [file 44319_2026_751_MOESM7_ESM.zip › Raw_data_Figure 3/Figure 3A/Figure 3A.xlsx]

## Sheet: Hoja1
				P adj	- LogP
GO:0006996	Go:BP	organelle organization		3.64e-30	29.4389
GO:0016032	Go:BP	viral process		6.836e-07	6.1652
GO:0035456	Go:BP	response to interferon-beta		2.128e-06	5.67203
GO:0006120	Go:BP	mitochondria electron transport		0.02152	1.66716
GO:0008015	Go:BP	blood circulation		0.03715	1.43004
GO:0070887	Go:BP	cellular response to chemical stimulus		4.052e-25	24.3923
GO:0048583	Go:BP	regulation of response to stimulus		4.215e-24	23.3752
GO:0033554	Go:BP	cellular response to stress		1.96e-21	20.7077
GO:0010646	Go:BP	regulation of cell communication		6.067e-21	20.217
GO:0007010	Go:BP	cytoskeleton organization		3.174e-20	19.4984
GO:0030036	Go:BP	actin cytoskeleton organization		5.375e-15	14.2696
GO:0006163	Go:BP	purine nucleotide metabolic process		5.881e-14	13.2305
