# Supplementary material for: Loss of Gαq reshapes fibroblast traits and drives tumor-stroma remodeling in oral cancer progression
Source: EMBO Rep. 2026 Apr 10;27(10):2639–74. doi: 10.1038/s44319-026-00751-2 (PMC13219523; doi:10.1038/s44319-026-00751-2)
Supplement: Supplementary file 7 — Source data Fig. 3 [file 44319_2026_751_MOESM7_ESM.zip › Raw_data_Figure 3/Figure 3B/Figure 3B.xlsx]

## Sheet: Hoja1
Cellular Components	-LogP
endosome	6.43973
membrane raft	3.84558
late endosome	3.62727
endocytic vesicle	3.33078
early endosome	3.21268
collagen matrix	1.69789
extracellular exosome	1.32139
caveolae	1.32148
