# Supplementary material for: Loss of Gαq reshapes fibroblast traits and drives tumor-stroma remodeling in oral cancer progression
Source: EMBO Rep. 2026 Apr 10;27(10):2639–74. doi: 10.1038/s44319-026-00751-2 (PMC13219523; doi:10.1038/s44319-026-00751-2)
Supplement: Supplementary file 7 — Source data Fig. 3 [file 44319_2026_751_MOESM7_ESM.zip › Raw_data_Figure 3/Figure 3B/Revigo_BP_Table.tsv]

TermID	Name	Value	LogSize	Frequency	Uniqueness	Dispensability	Representative
GO:0001937	negative regulation of endothelial cell proliferation	-3.2306226739238615	3.2533380053261065	0.005953492354848222	0.928738940444226	0.37645664	null
GO:0002376	immune system process	-4.97061622231479	5.206372462576463	0.5346209541723028	1	-0	null
GO:0005996	monosaccharide metabolic process	-5.149966742310231	5.436253314445655	0.9076699097964467	0.8428176029840739	0.55667942	null
GO:0006082	organic acid metabolic process	-3.6736641390712483	6.425699657789944	8.858816568712161	0.8131534099823322	0.65968539	null
GO:0006152	purine nucleoside catabolic process	-3.2533658010624213	3.3344537511509307	0.007176767165894646	0.8457579441290407	0.66392851	null
GO:0046130	purine ribonucleoside catabolic process	-3.2533658010624213	3.2013971243204513	0.005282020855306435	0.848179017669933	0.76527329	6152
GO:0006196	AMP catabolic process	-3.378823718224965	2.645422269349092	0.0014659353034550899	0.8593861619877405	0.50298755	null
GO:0006950	response to stress	-3.5686362358410126	6.164417697653935	4.85393118141787	0.814333390915444	0.40888001	null
GO:0006952	defense response	-3.2652001704111533	5.494123969609872	1.037047841646278	0.8187715344305604	0.60059007	null
GO:0007584	response to nutrient	-3.431798275933005	3.564547711755948	0.012192858714451858	0.8121914412997799	0.54697361	null
GO:0009605	response to external stimulus	-3.2328441339178196	5.778142564407146	1.994426587106823	0.8296652825815019	0.47380831	null
GO:0009607	response to biotic stimulus	-3.2732727909734276	5.431437748768505	0.8976609955136728	0.8417058658749375	0.42492937	null
GO:0010033	response to organic substance	-3.3757179041643317	5.5161663643232695	1.091041463265373	0.8107521547435089	0.44237454	null
GO:0010257	NADH dehydrogenase complex assembly	-6.462180904926726	4.120968565019377	0.04391490089329975	0.9152937853666272	0.53490935	null
GO:0010574	regulation of vascular endothelial growth factor production	-3.795880017344075	3.0644579892269186	0.0038526508315293627	0.926819191373148	0.17179165	null
GO:0010817	regulation of hormone levels	-3.1830961606243395	4.76697023048119	0.19437437853567557	0.838956979419888	0.56585428	null
GO:0010893	positive regulation of steroid biosynthetic process	-4.130181792020672	2.9122220565324155	0.002712478928842071	0.8463401095704985	-0	null
GO:0045940	positive regulation of steroid metabolic process	-3.1469104701481343	2.966610986681934	0.003074807609287887	0.8522453208947639	0.8654731	10893
GO:0016226	iron-sulfur cluster assembly	-3.2448877336049287	4.968352173538501	0.30904641972227476	0.884550494186662	0.52618239	null
GO:0019244	lactate biosynthetic process from pyruvate	-3.4271283977995197	1.6232492903979006	0.0001362887697089766	0.8902808372013502	0.39421264	null
GO:0019318	hexose metabolic process	-4.910094888560602	5.315071454310455	0.686666035306171	0.8347920455518952	-0	null
GO:0006006	glucose metabolic process	-4.777283528852417	5.076287185496924	0.39624131528901047	0.8417289234656763	0.88648682	19318
GO:0019752	carboxylic acid metabolic process	-3.9507819773298185	6.411885083160653	8.58145895000539	0.8008529451573677	0.43283212	null
GO:0043436	oxoacid metabolic process	-3.7721132953863266	6.418868156213728	8.720556598016906	0.8006711384746047	0.90256046	19752
GO:0022900	electron transport chain	-3.166215625343521	5.681385978080778	1.5961043749925	0.9624278924540137	0.05625385	null
GO:0031163	metallo-sulfur cluster assembly	-3.2448877336049287	4.968352173538501	0.30904641972227476	0.9112220686185647	0.61711884	null
GO:0032352	positive regulation of hormone metabolic process	-3.1778319206319825	2.7015679850559273	0.0016687063998513721	0.7852109027415134	0.62432112	null
GO:0046886	positive regulation of hormone biosynthetic process	-3.020907099361674	2.510545010206612	0.0010736895759999865	0.7818867224426399	0.86391726	32352
GO:0090031	positive regulation of steroid hormone biosynthetic process	-3.020907099361674	2.167317334748176	0.0004853209848173314	0.7605714249851503	0.92920306	32352
GO:0032981	mitochondrial respiratory chain complex I assembly	-6.462180904926726	4.100818395731537	0.04192375520901495	0.9090397155040637	-0	null
GO:0033108	mitochondrial respiratory chain complex assembly	-3.3010299956639813	4.4737934227282805	0.09895894327405447	0.9050374419621704	0.76077562	32981
GO:0034308	primary alcohol metabolic process	-3.224025668870631	4.966789170321833	0.30793616486659675	0.8473942000305985	0.65758151	null
GO:0034341	response to type II interferon	-3.767003889607846	3.621176281775035	0.013891482161312519	0.7360254208423211	0.68076045	null
GO:0006955	immune response	-2.221848749616356	5.078159452937457	0.3979532352012086	0.8367979834360327	0.72228104	34341
GO:0035456	response to interferon-beta	-9.588380294036769	3.1149444157125847	0.004327999467343599	0.8508579402621466	0	null
GO:0035458	cellular response to interferon-beta	-7.511449283499556	3.0310042813635367	0.0035667768267739486	0.8493688262882877	0.61206921	null
GO:0042221	response to chemical	-3.187755303199631	6.027723796137754	3.5432321107776397	0.819989935317137	0.51658405	null
GO:0042572	retinol metabolic process	-4.769551078621726	3.5871494982543437	0.012844385515987452	0.6412512523398611	0.23088703	null
GO:0001523	retinoid metabolic process	-3.832682665251824	3.704236337308788	0.016820028651888332	0.8733896888963163	0.89109751	42572
GO:0006721	terpenoid metabolic process	-4.239577516576788	4.99711978383851	0.3302110684231785	0.8767438522780866	0.70475692	42572
GO:0016101	diterpenoid metabolic process	-4.424812155072339	4.061716293159897	0.038313764869894254	0.8839774883297343	0.76147363	42572
GO:0042445	hormone metabolic process	-4.218963061378868	4.591632159568537	0.1298067428569643	0.785597699080954	0.79849366	42572
GO:0042573	retinoic acid metabolic process	-3.425968732272281	2.951823035315912	0.002971760002922563	0.6737041467676984	0.89651131	42572
GO:0046887	positive regulation of hormone secretion	-3.283996656365201	3.638788667157398	0.014466554287157714	0.7810437732056341	0.80462532	42572
GO:0044281	small molecule metabolic process	-5.815308569182402	6.655618199634328	15.041609792421234	0.9720728602415617	0.04221913	null
GO:0044283	small molecule biosynthetic process	-3.2189630613788682	6.256106032664565	5.99490087202541	0.8292673491790253	0.61080148	null
GO:0044406	adhesion of symbiont to host	-1.5228787452803376	3.6216954623292787	0.013908102742984343	0.8991489679905673	0.6515778	null
GO:0050896	response to stimulus	-3.562249437179612	6.642317785042363	14.587937719223396	1	-0	null
GO:0072523	purine-containing compound catabolic process	-3.2284125191187445	4.494877815637539	0.10388195956524947	0.9190706274259638	0.03618863	null
GO:0097320	plasma membrane tubulation	-3.360513510731414	3.17376882313665	0.004956257454538637	0.9488656724346664	0.26943474	null
GO:0098542	defense response to other organism	-4.422508200162775	5.2995203730992255	0.6625130060206728	0.7241601290654295	0.21827988	null
GO:0009617	response to bacterium	-4.1938200260161125	4.644428741408746	0.14658688211284027	0.7594572516548883	0.81973792	98542
GO:0043207	response to external biotic stimulus	-3.580044251510242	5.406364724087891	0.8473039571643732	0.74758835178803	0.97899664	98542
GO:0051607	defense response to virus	-3.8927900303521317	4.6687399180891305	0.15502681348579372	0.7508341592471565	0.82373304	98542
GO:0051707	response to other organism	-4.455931955649724	5.406219876610982	0.8470214072759521	0.7267118140781306	0.96657157	98542
GO:1900102	negative regulation of endoplasmic reticulum unfolded protein response	-3.26440110030182	2.639486489268586	0.0014459906054488981	0.9216916852171528	0.10854503	null
GO:1902932	positive regulation of alcohol biosynthetic process	-3.1778319206319825	2.9003671286564705	0.0026393483694860348	0.8769746285289404	0.45111984	null
GO:2000377	regulation of reactive oxygen species metabolic process	-3.625251653989896	3.7089305358066165	0.01700285505027842	0.9197576378630824	0.18852545	null
GO:2001212	regulation of vasculogenesis	-3.2572748686953017	2.741151598851785	0.0018282639839009057	0.9405670854591565	0.11491494	null
