# Supplementary material for: Loss of Gαq reshapes fibroblast traits and drives tumor-stroma remodeling in oral cancer progression
Source: EMBO Rep. 2026 Apr 10;27(10):2639–74. doi: 10.1038/s44319-026-00751-2 (PMC13219523; doi:10.1038/s44319-026-00751-2)
Supplement: Supplementary file 7 — Source data Fig. 3 [file 44319_2026_751_MOESM7_ESM.zip › Raw_data_Figure 3/Figure 3B/Revigo_BP_TreeMap.tsv]

# WARNING - This exported Revigo data is only useful for the specific purpose of constructing a TreeMap visualization.
# Do not use this table as a general list of non-redundant GO categories, as it sets an extremely permissive
# threshold to detect redundancies (c=0.10) and fill the 'representative' column, while normally c>=0.4 is recommended.
# To export a reduced-redundancy set of GO terms, go to the Scatterplot or Table tab, and export from there.
TermID	Name	Frequency	Value	Uniqueness	Dispensability	Representative
GO:0002376	immune system process	0.5346209541723028	-4.97061622231479	1	-0	null
GO:0010893	positive regulation of steroid biosynthetic process	0.002712478928842071	-4.130181792020672	0.8463401095704985	-0	null
GO:0001937	negative regulation of endothelial cell proliferation	0.005953492354848222	-3.2306226739238615	0.928738940444226	0.37645664	positive regulation of steroid biosynthetic process
GO:0010574	regulation of vascular endothelial growth factor production	0.0038526508315293627	-3.795880017344075	0.926819191373148	0.17179165	positive regulation of steroid biosynthetic process
GO:1900102	negative regulation of endoplasmic reticulum unfolded protein response	0.0014459906054488981	-3.26440110030182	0.9216916852171528	0.10854503	positive regulation of steroid biosynthetic process
GO:1902932	positive regulation of alcohol biosynthetic process	0.0026393483694860348	-3.1778319206319825	0.8769746285289404	0.45111984	positive regulation of steroid biosynthetic process
GO:2000377	regulation of reactive oxygen species metabolic process	0.01700285505027842	-3.625251653989896	0.9197576378630824	0.18852545	positive regulation of steroid biosynthetic process
GO:2001212	regulation of vasculogenesis	0.0018282639839009057	-3.2572748686953017	0.9405670854591565	0.11491494	positive regulation of steroid biosynthetic process
GO:0019318	hexose metabolic process	0.686666035306171	-4.910094888560602	0.8347920455518952	-0	null
GO:0005996	monosaccharide metabolic process	0.9076699097964467	-5.149966742310231	0.8428176029840739	0.55667942	hexose metabolic process
GO:0006082	organic acid metabolic process	8.858816568712161	-3.6736641390712483	0.8131534099823322	0.65968539	hexose metabolic process
GO:0010817	regulation of hormone levels	0.19437437853567557	-3.1830961606243395	0.838956979419888	0.56585428	hexose metabolic process
GO:0019244	lactate biosynthetic process from pyruvate	0.0001362887697089766	-3.4271283977995197	0.8902808372013502	0.39421264	hexose metabolic process
GO:0019752	carboxylic acid metabolic process	8.58145895000539	-3.9507819773298185	0.8008529451573677	0.43283212	hexose metabolic process
GO:0032352	positive regulation of hormone metabolic process	0.0016687063998513721	-3.1778319206319825	0.7852109027415134	0.62432112	hexose metabolic process
GO:0034308	primary alcohol metabolic process	0.30793616486659675	-3.224025668870631	0.8473942000305985	0.65758151	hexose metabolic process
GO:0042572	retinol metabolic process	0.012844385515987452	-4.769551078621726	0.6412512523398611	0.23088703	hexose metabolic process
GO:0044283	small molecule biosynthetic process	5.99490087202541	-3.2189630613788682	0.8292673491790253	0.61080148	hexose metabolic process
GO:0022900	electron transport chain	1.5961043749925	-3.166215625343521	0.9624278924540137	0.05625385	null
GO:0032981	mitochondrial respiratory chain complex I assembly	0.04192375520901495	-6.462180904926726	0.9090397155040637	-0	null
GO:0010257	NADH dehydrogenase complex assembly	0.04391490089329975	-6.462180904926726	0.9152937853666272	0.53490935	mitochondrial respiratory chain complex I assembly
GO:0016226	iron-sulfur cluster assembly	0.30904641972227476	-3.2448877336049287	0.884550494186662	0.52618239	mitochondrial respiratory chain complex I assembly
GO:0031163	metallo-sulfur cluster assembly	0.30904641972227476	-3.2448877336049287	0.9112220686185647	0.61711884	mitochondrial respiratory chain complex I assembly
GO:0097320	plasma membrane tubulation	0.004956257454538637	-3.360513510731414	0.9488656724346664	0.26943474	mitochondrial respiratory chain complex I assembly
GO:0035456	response to interferon-beta	0.004327999467343599	-9.588380294036769	0.8508579402621466	0	null
GO:0006950	response to stress	4.85393118141787	-3.5686362358410126	0.814333390915444	0.40888001	response to interferon-beta
GO:0006952	defense response	1.037047841646278	-3.2652001704111533	0.8187715344305604	0.60059007	response to interferon-beta
GO:0007584	response to nutrient	0.012192858714451858	-3.431798275933005	0.8121914412997799	0.54697361	response to interferon-beta
GO:0009605	response to external stimulus	1.994426587106823	-3.2328441339178196	0.8296652825815019	0.47380831	response to interferon-beta
GO:0009607	response to biotic stimulus	0.8976609955136728	-3.2732727909734276	0.8417058658749375	0.42492937	response to interferon-beta
GO:0010033	response to organic substance	1.091041463265373	-3.3757179041643317	0.8107521547435089	0.44237454	response to interferon-beta
GO:0034341	response to type II interferon	0.013891482161312519	-3.767003889607846	0.7360254208423211	0.68076045	response to interferon-beta
GO:0035458	cellular response to interferon-beta	0.0035667768267739486	-7.511449283499556	0.8493688262882877	0.61206921	response to interferon-beta
GO:0042221	response to chemical	3.5432321107776397	-3.187755303199631	0.819989935317137	0.51658405	response to interferon-beta
GO:0044406	adhesion of symbiont to host	0.013908102742984343	-1.5228787452803376	0.8991489679905673	0.6515778	response to interferon-beta
GO:0098542	defense response to other organism	0.6625130060206728	-4.422508200162775	0.7241601290654295	0.21827988	response to interferon-beta
GO:0044281	small molecule metabolic process	15.041609792421234	-5.815308569182402	0.9720728602415617	0.04221913	null
GO:0050896	response to stimulus	14.587937719223396	-3.562249437179612	1	-0	null
GO:0072523	purine-containing compound catabolic process	0.10388195956524947	-3.2284125191187445	0.9190706274259638	0.03618863	null
GO:0006152	purine nucleoside catabolic process	0.007176767165894646	-3.2533658010624213	0.8457579441290407	0.66392851	purine-containing compound catabolic process
GO:0006196	AMP catabolic process	0.0014659353034550899	-3.378823718224965	0.8593861619877405	0.50298755	purine-containing compound catabolic process
