# Supplementary material for: Loss of Gαq reshapes fibroblast traits and drives tumor-stroma remodeling in oral cancer progression
Source: EMBO Rep. 2026 Apr 10;27(10):2639–74. doi: 10.1038/s44319-026-00751-2 (PMC13219523; doi:10.1038/s44319-026-00751-2)
Supplement: Supplementary file 7 — Source data Fig. 3 [file 44319_2026_751_MOESM7_ESM.zip › Raw_data_Figure 3/Figure 3C/Figure 3C.xlsx]

## Sheet: Hoja1
																						Zq value	Zq value (reversed)
																					Cavin2	-10.0671	10.0671
																					Cav2	-4.75977	4.75977
																					Cav1	-4.61618	4.61618
																					Cavin1	-3.66904	3.66904
																					Rab32	-1.89439	1.89439
																					Rab22a	-1.86811	1.86811
																					Rab23	-1.69333	1.69333
																					Rab8a	-1.298	1.298
																					Rab10	-0.53975	0.53975
																					Dnm2	-0.370862	0.370862
																					Rab7a	1.13079	-1.13079
																					Rab3ip	1.1707	-1.1707
																					Rab4a	1.24574	-1.24574
																					Rab6b	1.24684	-1.24684
																					Rab8b	1.27616	-1.27616
																					Picalm	1.27709	-1.27709
																					Dnm1l	1.29396	-1.29396
																					Rabep2	1.30721	-1.30721
																					Rab1A	1.30859	-1.30859
																					Rab4b	1.5171	-1.5171
																					Rab2a	1.6164	-1.6164
																					Rab35	1.85551	-1.85551
																					Rab1b	1.8696	-1.8696
																					Clatrin LC B	2.00984	-2.00984
																					Clatrin HC 1	2.12308	-2.12308
																					Rabgef1	2.39337	-2.39337
																					Rab11b	3.07882	-3.07882
																					Rab27b	3.08367	-3.08367
																					Rab5c	3.25875	-3.25875
