# Supplementary material for: Loss of Gαq reshapes fibroblast traits and drives tumor-stroma remodeling in oral cancer progression
Source: EMBO Rep. 2026 Apr 10;27(10):2639–74. doi: 10.1038/s44319-026-00751-2 (PMC13219523; doi:10.1038/s44319-026-00751-2)
Supplement: Supplementary file 7 — Source data Fig. 3 [file 44319_2026_751_MOESM7_ESM.zip › Raw_data_Figure 3/Figure 3D/Figure 3D.xlsx]

## Sheet: Profile Cav1_PTRF
Cav1 (WT)		Cav1 (GqKO)		PTRF (WT)		PTRF (GqKO)
Distance_(microns)	Gray_Value	Distance_(microns)	Gray_Value	Distance_(microns)	Gray_Value	Distance_(microns)	Gray_Value
0	8	0	8.3333	0	12	0	0
0.1418	6.5205	0.1418	14.4615	0.1418	5.908	0.1418	2.171
0.2836	7.404	0.2836	26.2217	0.2836	5.938	0.2836	6.96
0.4254	4.9956	0.4254	33.0242	0.4254	5.059	0.4254	19.804
0.5672	5.1432	0.5672	73.4317	0.5672	21.068	0.5672	70.795
0.709	5.8148	0.709	81.7166	0.709	20.11	0.709	135.792
0.8508	7.6622	0.8508	67.2007	0.8508	7.312	0.8508	160.88
0.9926	10.4346	0.9926	41.7718	0.9926	8.489	0.9926	125.977
1.1344	13.8933	1.1344	24.9556	1.1344	6.123	1.1344	93.515
1.2762	16.3867	1.2762	13.7228	1.2762	10.672	1.2762	70.512
1.418	11.0494	1.418	8.8652	1.418	7.474	1.418	72.964
1.5598	3.6805	1.5598	3.9901	1.5598	3.758	1.5598	93.456
1.7016	4.3244	1.7016	3.6854	1.7016	2.833	1.7016	79.136
1.8434	4.7916	1.8434	3.9917	1.8434	0.371	1.8434	74.668
1.9852	2.6914	1.9852	5.696	1.9852	0.081	1.9852	103.666
2.127	3.8889	2.127	4.5069	2.127	0.561	2.127	102.59
2.2688	3.24	2.2688	4.3261	2.2688	1.333	2.2688	94.695
2.4106	3.7595	2.4106	5.6258	2.4106	3.238	2.4106	86.437
2.5524	7.9067	2.5524	4.6479	2.5524	14.938	2.5524	75.924
2.6942	6.9101	2.6942	6.1697	2.6942	8.327	2.6942	87.125
2.836	8.6049	2.836	8.6908	2.836	11.049	2.836	86.972
2.9778	8.1511	2.9778	16.4974	2.9778	18.828	2.9778	75.084
3.1196	10.9195	3.1196	20.4309	3.1196	22.822	3.1196	77.226
3.2614	9.5116	3.2614	24.8023	3.2614	22.755	3.2614	77.205
3.4032	5.4356	3.4032	33.6322	3.4032	14.889	3.4032	69.432
3.545	4.4321	3.545	36.8712	3.545	8.563	3.545	71.129
3.6868	3.8632	3.6868	34.744	3.6868	5.832	3.6868	90.866
3.8286	4.4667	3.8286	39.7973	3.8286	12.703	3.8286	109.818
3.9704	9.0049	3.9704	39.0817	3.9704	21.543	3.9704	93.03
4.1122	14.6198	4.1122	35.6	4.1122	30.674	4.1122	73.479
4.254	21.6667	4.254	31.1352	4.254	36.076	4.254	83.259
4.3958	17.5294	4.3958	24.3953	4.3958	48.683	4.3958	94.533
4.5376	13.2701	4.5376	22.5667	4.5376	53.914	4.5376	97.172
4.6794	7.9911	4.6794	26.1013	4.6794	49.84	4.6794	100.886
4.8212	6.3427	4.8212	40.935	4.8212	41.431	4.8212	100.864
4.963	7.8765	4.963	62.4974	4.963	29.497	4.963	80.295
5.1048	7.2267	5.1048	52.4959	5.1048	20	5.1048	90.806
5.2466	6.1531	5.2466	57.24	5.2466	14.23	5.2466	98.85
5.3885	5.723	5.3885	44.0105	5.3885	17.967	5.3885	95.5
5.5303	6.4844	5.5303	31.4359	5.5303	25.757	5.5303	75.777
5.6721	8.5432	5.6721	18.8541	5.6721	41.654	5.6721	45.003
5.8139	9.5111	5.8139	17.6683	5.8139	56.609	5.8139	53.731
5.9557	9.4756	5.9557	17.6952	5.9557	56.424	5.9557	66.952
6.0975	10.4751	6.0975	15.9749	6.0975	52.714	6.0975	78.504
6.2393	7.7901	6.2393	21.1763	6.2393	48.775	6.2393	74.338
6.3811	11	6.3811	31.5628	6.3811	77.453	6.3811	58.819
6.5229	10.4627	6.5229	36.9182	6.5229	104.591	6.5229	55.32
6.6647	9.237	6.6647	48.9935	6.6647	92.562	6.6647	48.854
6.8065	9.0667	6.8065	71.6363	6.8065	94.556	6.8065	47.942
6.9483	8.0272	6.9483	85	6.9483	78.649	6.9483	38.593
7.0901	8.9753	7.0901	76.7043	7.0901	62.788	7.0901	42.482
7.2319	8.84	7.2319	51.7492	7.2319	54.443	7.2319	41.979
7.3737	7.8602	7.3737	55.2465	7.3737	60.133	7.3737	50.704
7.5155	4.8963	7.5155	50.1034	7.5155	73.061	7.5155	70.516
7.6573	2.64	7.6573	28.9291	7.6573	41.125	7.6573	122.104
7.7991	1.3827	7.7991	16.9873	7.7991	35.438	7.7991	192.647
7.9409	0.3496	7.9409	16.2162	7.9409	53.136	7.9409	243.856
8.0827	1.2489	8.0827	20.6461	8.0827	70.132	8.0827	240.625
8.2245	1.2568	8.2245	21.3467	8.2245	58.163	8.2245	206.587
8.3663	1.0035	8.3663	25.7984	8.3663	50.89	8.3663	178.137
8.5081	1.2222	8.5081	23.7321	8.5081	38.417	8.5081	182.504
8.6499	0.7195	8.6499	21.8307	8.6499	26.529	8.6499	180.239
8.7917	0.6963	8.7917	21.7557	8.7917	23.562	8.7917	136.438
8.9335	4.1333	8.9335	19.9014	8.9335	8.75	8.9335	121.842
9.0753	3.0993	9.0753	20.3318	9.0753	5.877	9.0753	91.199
9.2171	4.6173	9.2171	28.8101	9.2171	19.528	9.2171	62.301
9.3589	4.3778	9.3589	41.6412	9.3589	19.896	9.3589	52.604
9.5007	5.0326	9.5007	45.9571	9.5007	10.295	9.5007	42.466
9.6425	6.6069	9.6425	41.7484	9.6425	42.481	9.6425	40.665
9.7843	5.96	9.7843	45.3995	9.7843	55.188	9.7843	59.478
9.9261	6.0247	9.9261	43.5371	9.9261	50.661	9.9261	46.975
10.0679	7.4667	10.0679	53.1532	10.0679	38.73	10.0679	38.617
10.2097	7.96	10.2097	44.3279	10.2097	25	10.2097	28.102
10.3515	7.1521	10.3515	31.5837	10.3515	13.248	10.3515	22.003
10.4933	7.6109	10.4933	20.4276	10.4933	16.488	10.4933	42.288
10.6351	8.6667	10.6351	18.1653	10.6351	27.951	10.6351	39.557
10.7769	8.5768	10.7769	34.1869	10.7769	30.025	10.7769	67
10.9187	7.4607	10.9187	48.0035	10.9187	34.162	10.9187	59.529
11.0605	4.2044	11.0605	51.2864	11.0605	40.597	11.0605	45
11.2023	5.8943	11.2023	47.2115	11.2023	37.506	11.2023	41.578
11.3441	10.6173	11.3441	50.6298	11.3441	22.284	11.3441	52.216
11.4859	13.16	11.4859	55.6383	11.4859	26.547	11.4859	69.53
11.6277	11.2025	11.6277	41.6079	11.6277	44.863	11.6277	104.873
11.7695	4.3783	11.7695	31.2549	11.7695	68.133	11.7695	123.86
11.9113	1.8933	11.9113	24.764	11.9113	55.972	11.9113	104.042
12.0531	2.1852	12.0531	24.7039	12.0531	23.541	12.0531	97.837
12.1949	4.0983	12.1949	32.8363	12.1949	7.782	12.1949	104.313
12.3367	5.5378	12.3367	39.4933	12.3367	9.292	12.3367	93.597
12.4785	6.0064	12.4785	31.0516	12.4785	24.062	12.4785	86.701
12.6203	11.1057	12.6203	27.2798	12.6203	22.003	12.6203	85.16
12.7621	7	12.7621	23.738	12.7621	22.375	12.7621	72.838
12.9039	12.2642	12.9039	25.8498	12.9039	38.292	12.9039	74.656
13.0457	8.7941	13.0457	28.4433	13.0457	53.691	13.0457	89.687
13.1875	9.1778	13.1875	25.8658	13.1875	47.193	13.1875	85.369
13.3293	7.117	13.3293	26.2789	13.3293	41.103	13.3293	68.436
13.4711	6.0988	13.4711	28.2953	13.4711	44.542	13.4711	60.5
13.6129	6.16	13.6129	23.9728	13.6129	45.889	13.6129	58.019
13.7547	7.2119	13.7547	22.7643	13.7547	57.421	13.7547	63.852
13.8965	4.5748	13.8965	17.6528	13.8965	62.554	13.8965	80.457
14.0383	5.1733	14.0383	16.6362	14.0383	52.266	14.0383	87.238
14.1801	9.4198	14.1801	22.2212	14.1801	39.883	14.1801	80.853
14.3219	9.9807	14.3219	30.817	14.3219	43.345	14.3219	75.637
14.4637	7.3733	14.4637	38.4516	14.4637	65.986	14.4637	68.712
14.6055	8.7225	14.6055	43.3111	14.6055	64.283	14.6055	63.751
14.7473	7.1264	14.7473	56.6106	14.7473	55.358	14.7473	60.039
14.8891	5.8889	14.8891	53	14.8891	55.352	14.8891	80.272
15.0309	8.8341	15.0309	43.7458	15.0309	78.275	15.0309	95.784
15.1727	5.6474	15.1727	36.3479	15.1727	83.066	15.1727	101.051
15.3145	8.08	15.3145	27.1012	15.3145	66.75	15.3145	111.1
15.4563	12.5738	15.4563	29.1889	15.4563	55.065	15.4563	161.458
15.5981	15.5679	15.5981	33.5826	15.5981	40.299	15.5981	150.144
15.7399	13.2178	15.7399	43.7747	15.7399	36.484	15.7399	131.202
15.8817	18.3546	15.8817	47.9139	15.8817	67.506	15.8817	69.252
16.0236	25.2978	16.0236	32.4849	16.0236	74.877	16.0236	65.583
16.1654	35.6889	16.1654	24.3607	16.1654	51.528	16.1654	86
16.3072	59.1111	16.3072	22.1649	16.3072	39.26	16.3072	115.219
16.449	81.2844	16.449	26.76	16.449	29.164	16.449	154.452
16.5908	85	16.5908	28.2023	16.5908	37.281	16.5908	168.454
16.7326	85	16.7326	35.2815	16.7326	61.223	16.7326	169.528
16.8744	85	16.8744	40.7993	16.8744	94.477	16.8744	129.633
17.0162	100	17.0162	46.4118	17.0162	73.889	17.0162	94.407
17.158	120	17.158	62.8177	17.158	65.247	17.158	103.857
17.2998	120	17.2998	70.919	17.2998	58.488	17.2998	103.546
17.4416	100	17.4416	54.1691	17.4416	30.589	17.4416	96.074
17.5834	100	17.5834	52.1158	17.5834	31.765	17.5834	74.759
17.7252	85	17.7252	57.5585	17.7252	36.962	17.7252	84.999
17.867	85	17.867	46.6039	17.867	45.188	17.867	109.287
18.0088	85	18.0088	62.3404	18.0088	77.18	18.0088	165.149
18.1506	76.638	18.1506	59.9565	18.1506	107.691	18.1506	192.363
18.2924	53.1378	18.2924	52.0757	18.2924	126.382	18.2924	145.931
18.4342	25.5679	18.4342	58.2608	18.4342	93.184	18.4342	117.999
18.576	8.9111	18.576	71.926	18.576	60.068	18.576	111.837
18.7178	3.9778	18.7178	82.2296	18.7178	59.111	18.7178	122.936
18.8596	1.7516	18.8596	84.9876	18.8596	89.578	18.8596	129.625
19.0014	0.2212	19.0014	85	19.0014	144.944	19.0014	111.008
19.1432	0	19.1432	85	19.1432	224.812	19.1432	98.584
				19.285	255	19.285	106.235
				19.4268	255	19.4268	101.528
				19.5686	255	19.5686	89.227
				19.7104	255	19.7104	97.338
				19.8522	249.296	19.8522	68.105
				19.994	152.099	19.994	58.559
				20.1358	60.57	20.1358	76.751
				20.2776	12.073	20.2776	59.564
				20.4194	1	20.4194	46.1
