# Supplementary material for: Loss of Gαq reshapes fibroblast traits and drives tumor-stroma remodeling in oral cancer progression
Source: EMBO Rep. 2026 Apr 10;27(10):2639–74. doi: 10.1038/s44319-026-00751-2 (PMC13219523; doi:10.1038/s44319-026-00751-2)
Supplement: Supplementary file 7 — Source data Fig. 3 [file 44319_2026_751_MOESM7_ESM.zip › Raw_data_Figure 3/Figure 3G/Figure 3G.xlsx]

## Sheet: Hoja1
WT	PDGFR	Gq	CAV1	Flotillin-1		WT	PDGFR	Gq	CAV1	Flotillin		WT	PDGFR	Gq	CAV1	Floti		WT	PDGFR	Gq	CAV1	Floti
Fraccion 1	434.08	200.197	298.29	17.5498		Muestra 1	1069.32	262.776	93.207	17.761		Muestra 1	729.11	219.089	121.545	79.502		Fraccion 1	370.27	427.116	204.557	43.16
Fraccion 2	333.61	54.2415	180.36	0		Muestra 2	1524.88	138.719	85.0578	20.6053		Muestra 2	1143.51	222.894	190.954	50.8166		Fraccion 2	411.19	514.27	183.248	21.74
Fraccion 3	324.75	216.438	234.32	11.3255		Muestra 3	1440.59	135.33	59.58	0		Muestra 3	853.73	253.63	216.41	94.4777		Fraccion 3	512.38	596.019	285.897	24.56
Fraccion 4	286.45	127.265	170.82	15.1406		Muestra 4	1907.74	272.07	162.364	40.253		Muestra 4	1088.51	281.38	138.578	60.4489		Fraccion 4	890.66	798.655	363.279	109.4
Fraccion 5	476.683	240.96	374.697	0		Muestra 5	531.765	860.072	706.89	241.209		Muestra 5	1421.78	630.853	258.95	227.466		Fraccion 5	607.117	933.127	800.793	4.89
Fraccion 6	20.3821	163.752	1702.45	22.2051		Muestra 6	0	107.141	1222.67	514.672		Muestra 6	45.6887	356.285	1226.67	320.961		Fraccion 6	34.9874	202.928	486.132	14.8641
Fraccion 7	26.1418	45.8293	2121.16	346.872		Muestra 7	8.34534	85.4854	1124.73	844.597		Muestra 7	31.0496	91.9738	891.61	455.762		Fraccion 7	14.8021	245.384	394.033	796.459
Fraccion 8	0	148.941	1856.47	974.847		Muestra 8	1.3108	599.218	2287.21	2721.33		Muestra 8	52.1778	256.21	1408.7	1187.11		Fraccion 8	21.1006	871.382	864.097	2683.46
Fraccion 9	58.68	619.07	4751.57	2445.66		Muestra 9	0	1918.47	4622.13	4671.02		Muestra 9	107.32	1273.18	2338.06	2787.71		Fraccion 9	0	1040.46	1346.65	4409.46
Fraccion 10	11.0736	544.081	3646.93	1380.22		Muestra 10	0	5.76258	113.61	34.2501		Muestra 10	61.4128	580.852	2174.42	1437.95		Fraccion 10	0	110.718	57.4422	1267.54
Fraccion 11	5.72544	2.58994	0	10.5007		Muestra 11	0	7.02457	0	9.00534		Muestra 11	0	3.07095	39.2078	6.4266		Fraccion 11	6.17625	3.1018	0	17.3069
Fraccion 12	0	3.60576	0	0		Muestra 12	0	6.57783	0	10.0177		Muestra 12	25.012	5.34842	12.424	0		Fraccion 12	20.8598	0	9.13683	0
TOTAL	1977.59	2366.97	15337.1	5224.32		TOTAL	6483.95	4398.65	10477.5	9124.72		TOTAL	5559.3	4174.76	9017.53	6708.63		TOTAL	2889.54	5743.16	4995.27	9392.85
POSITIVOS	95.899	1357.92	12376.1	5147.6		POSITIVOS	9.65615	2608.94	8147.68	8271.2		POSITIVOS	251.962	2202.22	6812.79	5868.53		POSITIVOS	35.9027	2267.94	2662.22	9156.92
RATIO	0.048493	0.573696	0.806942	0.985315		RATIO	0.00148924	0.593122	0.77764	0.90646		RATIO	0.0453227	0.527507	0.755505	0.874773		RATIO	0.0124251	0.394895	0.532949	0.974882
% de flotación	4.8493	57.3696	80.6942	98.5315		% de flotación	0.148924	59.3122	77.764	90.646		% de flotación	4.53227	52.7507	75.5505	87.4773		% de flotación	1.24251	39.4895	53.2949	97.4882
GqKO	PDGFR	Gq	CAV1	Flotillin 1		GqKO	PDGFR	Gq	CAV1	Flotillin		GqKO	PDGFR	Gq	CAV1	Flotillin		GqKO	PDGFR	Gq	CAV1	Floti
Fraccion 1	1236.19	0	128.272	37.97		Fraccion 1	569.61	0	685.282	12.7335		Fracción 1	1501.93	0	191.345	23.0166		Muestra 1	1657.57	0	1528.34	173.188
Fraccion 2	1050.03	0	104.988	8.48		Fraccion 2	691.48	0	909.732	22.1354		Fraccion 2	893.35	0	237.654	75.7215		Muestra 2	1519.53	0	1240.13	189.441
Fraccion 3	1328.51	0	120.278	86.43		Fraccion 3	1005.42	0	1018.95	17.1165		Fraccion 3	1589.51	0	248.71	65.6509		Muestra 3	1332.57	0	1586.9	342.004
Fraccion 4	1831.4	0	163.721	7.14583		Fraccion 4	1143.54	0	541.28	31.6241		Fraccion 4	1494.23	0	213.137	102.606		Muestra 4	1561.71	0	1322.35	311.934
Fraccion 5	982.023	0	397.551	262.675		Fraccion 5	512.051	0	1361.66	40.9451		Fraccion 5	1631.1	0	922.58	104.995		Muestra 5	715.15	0	1251.35	972.747
Fraccion 6	130.732	0	248.507	579.201		Fraccion 6	59.2187	0	436.596	89.0904		Fraccion 6	0	0	114.293	151.594		Muestra 6	11.4242	0	398.693	819.841
Fraccion 7	153.352	0	359.683	1632.94		Fraccion 7	82.736	0	1272.52	487.747		Fraccion 7	37.5116	0	289.23	378.778		Muestra 7	101.679	0	757.36	1176.62
Fraccion 8	734.738	0	596.096	2301.71		Fraccion 8	131.89	0	1499.9	944.719		Fraccion 8	105.13	0	1162.56	1484.1		Muestra 8	261.856	0	1317.96	2006.88
Fraccion 9	1123.29	0	1484.17	4340.09		Fraccion 9	228.39	0	3485.15	1446.7		Fraccion 9	170.3	0	1112.45	3026.07		Muestra 9	204.05	0	872.89	1686.01
Fraccion 10	0	0	157.51	478.544		Fraccion 10	4.63783	0	326.89	572.168		Fraccion 10	15.4026	0	566.83	489.473		Muestra 10	48.2381	0	48.28	15.0167
Fraccion 11	0	0	0	31.8572		Fraccion 11	0	0	21.0093	0		Fraccion 11	5.99476	0	96.5896	68.102		Muestra 11	18.9858	0	68.7742	18.3278
Fraccion 12	0	0	0	0		Fraccion 12	2.72292	0	0	4.82635		Fraccion 12	1.49537	0	11.8317	6.06844		Muestra 12	0.630247	0	36.1401	9.91313
TOTAL	8570.27	0	3760.78	9767.05		TOTAL	4431.7	0	11559	3669.8		TOTAL	7445.96	0	5167.21	5976.18		TOTAL	7433.4	0	10429.2	7721.92
POSITIVOS	2011.38	0	2597.46	8753.28		POSITIVOS	447.656	0	6584.46	3451.33		POSITIVOS	328.347	0	3131.07	5378.42		POSITIVOS	615.827	0	2996.49	4884.53
RATIO	0.234693	0	0.690671	0.896205		RATIO	0.101012	0	0.569641	0.940468		RATIO	0.0440973	0	0.60595	0.899977		RATIO	0.0828459	0	0.287318	0.632553
% de flotación	23.4693	0	69.0671	89.6205		% de flotación	10.1012	0	56.9641	94.0468		% de flotación	4.40973	0	60.595	89.9977		% de flotación	8.28459	0	28.7318	63.2553
WT	PDGFR	Gq	CAV1	floti
% de flotación	1.24	39.49	53.29	97.48
% de flotación	4.849	57.36	80.69	98.53
% de flotación	0.15	59.31	77.76	90.65
% de flotación	4.53	52.75	75.55	87.48
KO	PDGFR	Gq	CAV1	Floti
% de flotación	23.46	0	69.067	89.62
% de flotación	10.101	0	56.96	94.04
% de flotación	4.409	0	60.59	89.99
% de flotación	8.28	0	28.73	63.25
