# Supplementary material for: Loss of Gαq reshapes fibroblast traits and drives tumor-stroma remodeling in oral cancer progression
Source: EMBO Rep. 2026 Apr 10;27(10):2639–74. doi: 10.1038/s44319-026-00751-2 (PMC13219523; doi:10.1038/s44319-026-00751-2)
Supplement: Supplementary file 8 — Source data Fig. 4 [file 44319_2026_751_MOESM8_ESM.zip]

Archive with 45 entries (36 files):
- Raw_data_Figure 4/
- Raw_data_Figure 4/Figure 4A/
- Raw_data_Figure 4/Figure 4A/GqKO LAMP1 24 h.tif
- Raw_data_Figure 4/Figure 4A/GqKO PDGFR 24 h.tif
- Raw_data_Figure 4/Figure 4A/GqKO PDGFR_LAMP1 24 h merge.tif
- Raw_data_Figure 4/Figure 4A/WT LAMP1 24 h.tif
- Raw_data_Figure 4/Figure 4A/WT PDGFR 24 h.tif
- Raw_data_Figure 4/Figure 4A/WT PDGFR_LMAP 24 h merge.tif
- Raw_data_Figure 4/Figure 4B/
- Raw_data_Figure 4/Figure 4B/KO + PDGF PDGFR.tif
- Raw_data_Figure 4/Figure 4B/raw_blots_4B.pptx
- Raw_data_Figure 4/Figure 4B/WT + PDGF PDGFR.tif
- Raw_data_Figure 4/Figure 4C/
- Raw_data_Figure 4/Figure 4C/WT CQ LAMP1.tif
- Raw_data_Figure 4/Figure 4C/WT CQ PDGFR.tif
- Raw_data_Figure 4/Figure 4C/WT PDGF-CQ LAMP1.tif
- Raw_data_Figure 4/Figure 4C/WT PDGF-CQ PDGFR .tif
- Raw_data_Figure 4/Figure 4D/
- Raw_data_Figure 4/Figure 4D/Figure 4D.xlsx
- Raw_data_Figure 4/Figure 4D/Quantification_4D.pzfx
- Raw_data_Figure 4/Figure 4D/raw_blots_4D.pptx
- Raw_data_Figure 4/Figure 4E/
- Raw_data_Figure 4/Figure 4E/Figure 4E.xlsx
- Raw_data_Figure 4/Figure 4E/Images Figure 4E/
- Raw_data_Figure 4/Figure 4E/Images Figure 4E/GqKO CKSR mRFP LAMP1 red-gray.tif
- Raw_data_Figure 4/Figure 4E/Images Figure 4E/GqKO CKSR mRFP LAMP1.tif
- Raw_data_Figure 4/Figure 4E/Images Figure 4E/GqKO CKSR mRFP.jpg
- Raw_data_Figure 4/Figure 4E/Images Figure 4E/WT CKSR mRFP LAMP1 red-gray.tif
- Raw_data_Figure 4/Figure 4E/Images Figure 4E/WT CKSR mRFP LAMP1.tif
- Raw_data_Figure 4/Figure 4E/Images Figure 4E/WT CKSR mRFP.tif
- Raw_data_Figure 4/Figure 4E/Quantification_4E.pzfx
- Raw_data_Figure 4/Figure 4F/
- Raw_data_Figure 4/Figure 4F/Figure 4F.xlsx
- Raw_data_Figure 4/Figure 4F/Quantification_4F.pzfx
- Raw_data_Figure 4/Figure 4F/raw_blots_4F.pptx
- Raw_data_Figure 4/Figure 4G/
- Raw_data_Figure 4/Figure 4G/C1-GqKO control nuclei.tif
- Raw_data_Figure 4/Figure 4G/C1-GqKO GW nuclei.tif
- Raw_data_Figure 4/Figure 4G/C1-WT control nuclei.tif
- Raw_data_Figure 4/Figure 4G/C3-GqKO control Cav1.tif
- Raw_data_Figure 4/Figure 4G/C3-GqKO GW Cav1.tif
- Raw_data_Figure 4/Figure 4G/C3-WT control Cav1.tif
- Raw_data_Figure 4/Figure 4G/C4-GqKO control LAMP1.tif
- Raw_data_Figure 4/Figure 4G/C4-GqKO GW LAMP1.tif
- Raw_data_Figure 4/Figure 4G/C4-WT control LAMP1.tif
