# Supplementary material for: Loss of Gαq reshapes fibroblast traits and drives tumor-stroma remodeling in oral cancer progression
Source: EMBO Rep. 2026 Apr 10;27(10):2639–74. doi: 10.1038/s44319-026-00751-2 (PMC13219523; doi:10.1038/s44319-026-00751-2)
Supplement: Supplementary file 8 — Source data Fig. 4 [file 44319_2026_751_MOESM8_ESM.zip › Raw_data_Figure 4/Figure 4D/Figure 4D.xlsx]

## Sheet: Hoja1
	PDGFR
	WT CTL	WT CQ	WT BA1	KO CTL	KO CQ	KO BA1
	60.7985	134.274	93.1908	258.167	201.563	194.834
	209.075	275.22	317.639	870.386	1202.14	1199.15
	236.631	408.846	276.305	584.729	1054.49	1058.78
	Tubulin
	WT CTL	WT CQ	WT BA1	KO CTL	KO CQ	KO BA1
	654.093	1015.68	634.068	479.322	260.155	185.799
	2224.84	1234.29	1978.8	2435.55	1173.43	1243.69
	1031.7	657.058	551.983	450.118	900.73	1036.72
								Normalizado
	PDGFR							WT Ctl1	1	KO Ctrl	5.79455		1
Relative Tub	WT CTL	WT CQ	WT BA1	KO CTL	KO CQ	KO BA1			1		3.8447		1
	0.0929508	0.132201	0.146973	0.538608	0.774779	1.04863			1		5.66385		1
	0.0939732	0.222978	0.160521	0.357368	1.02446	0.964184		WT CQ	1.42227	KO CQ	8.33537		1.43848
	0.22936	0.622238	0.500568	1.29906	1.17071	1.02128			2.39888		11.0216		1.90206
									2.71293		5.10423		0.901196
								WT BA1	1.58119	KO BA1	11.2816		1.94692
									1.72695		10.3731		1.79014
									2.18246		4.45272		0.786166
