# Supplementary material for: Loss of Gαq reshapes fibroblast traits and drives tumor-stroma remodeling in oral cancer progression
Source: EMBO Rep. 2026 Apr 10;27(10):2639–74. doi: 10.1038/s44319-026-00751-2 (PMC13219523; doi:10.1038/s44319-026-00751-2)
Supplement: Supplementary file 8 — Source data Fig. 4 [file 44319_2026_751_MOESM8_ESM.zip › Raw_data_Figure 4/Figure 4E/Figure 4E.xlsx]

## Sheet: Hoja1
Lysosomal area			Mean intensity in lysosomes				WT								GqKO
WT	GqKO		WT	GqKO				Area	Mean	Mode	Min	Max	%Area			Area	Mean	Mode	Min	Max	%Area
3631	122		70924	145893			1	3631	70924	60	31	243	100		1	122	145893	128	127	185	100
806	4		67205	128000			2	806	67205	49	28	150	100		2	4	128000	128	128	128	100
161	9		99622	136500			3	161	99622	74	58	199	100		3	9	136500	136	136	137	100
998	35		67598	132500			4	998	67598	48	30	125	100		4	35	132500	123	123	154	100
1622	4		63202	138000			5	1622	63202	61	30	128	100		5	4	138000	138	138	138	100
615	61		56972	139429			6	615	56972	46	26	104	100		6	61	139429	129	126	172	100
257	4		100492	130000			7	257	100492	63	30	211	100		7	4	130000	130	130	130	100
497	392		57114	121844			8	497	57114	50	30	112	100		8	392	121844	91	52	239	100
26	131		71833	118467			9	26	71833	59	59	89	100		10	131	118467	101	80	164	100
519	39		85076	104444			10	519	85076	94	29	147	100		11	39	104444	101	89	137	100
732	990		71232	123211			11	732	71232	77	41	130	100		12	990	123211	108	54	255	100
336	606		113169	108036			12	336	113169	71	58	222	100		13	606	108036	133	61	192	100
26	968		62000	126392			13	26	62000	47	47	71	100		14	968	126392	104	55	255	100
35	1077		84625	158769			14	35	84625	66	51	116	100		15	1077	158769	150	70	255	100
972	323		57404	132486			15	972	57404	52	23	101	100		16	323	132486	137	65	241	100
1286	501		79156	167991			16	1286	79156	64	36	169	100		17	501	167991	255	55	255	100
109	323		131240	99014			17	109	131240	85	65	203	100		18	323	99014	86	62	185	100
1504	850		81783	127815			18	1504	81783	62	40	168	100		19	850	127815	84	46	255	100
1857	793		108249	120330			19	1857	108249	111	36	244	100		20	793	120330	121	57	254	100
436	1600		61200	130112			20	436	61200	46	31	139	100		21	1600	130112	129	61	255	100
506	292		49733	112896			21	506	49733	51	25	85	100		22	292	112896	114	69	173	100
44	384		51300	104307			22	44	51300	47	27	63	100		23	384	104307	110	57	165	100
588	22		51852	102200			23	588	51852	58	22	99	100		24	22	102200	100	99	110	100
384	248		64375	103158			24	384	64375	64	37	113	100		25	248	103158	94	78	185	100
87	955		124100	109434			25	87	124100	147	66	203	100		26	955	109434	94	56	200	100
1264	5811		46662	130157			26	1264	46662	42	19	103	100		27	5811	130157	255	43	255	100
1386	724		67629	104139			27	1386	67629	42	28	185	100		28	724	104139	103	41	230	100
2594	17		75370	100750			28	2594	75370	58	30	180	100		29	17	100750	103	95	103	100
39	458		96333	102552			29	39	96333	70	70	130	100		30	458	102552	78	41	203	100
183	4		59405	82000			30	183	59405	54	41	90	100		31	4	82000	82	82	82	100
70	806		54875	116238			31	70	54875	59	34	79	100		32	806	116238	102	54	205	100
92	610		73238	168214			32	92	73238	58	44	120	100		33	610	168214	255	79	255	100
65	205		41667	99383			33	65	41667	39	27	57	100		34	205	99383	90	63	152	100
401	632		81163	107152			34	401	81163	44	29	189	100		35	632	107152	83	49	185	100
928	715		74423	125384			35	928	74423	53	28	216	100		36	715	125384	122	57	214	100
44	9		42800	101000			36	44	42800	31	31	69	100		37	9	101000	97	97	105	100
462	44		82736	109500			37	462	82736	60	36	165	100		38	44	109500	109	96	130	100
201	4		55022	148000			38	201	55022	56	29	96	100		39	4	148000	148	148	148	100
257	1064		66712	99414			39	257	66712	51	40	102	100		40	1064	99414	102	42	204	100
645	144		71845	104273			40	645	71845	60	35	150	100		41	144	104273	113	65	137	100
309	928		50254	131108			41	309	50254	55	28	82	100		42	928	131108	95	61	255	100
266	9		57623	125000			42	266	57623	56	34	91	100		43	9	125000	125	125	125	100
31	889		59143	122328			43	31	59143	52	50	72	100		44	889	122328	81	52	255	100
414	623		64926	77028			44	414	64926	51	27	166	100		45	623	77028	73	50	136	100
327	2716		73453	126140			45	327	73453	80	40	121	100		46	2716	126140	96	53	255	100
340	4		51974	116000			46	340	51974	46	24	96	100		47	4	116000	116	116	116	100
689	702		87044	117124			47	689	87044	56	32	241	100		48	702	117124	84	51	229	100
811	288		60371	106000			48	811	60371	61	31	112	100		49	288	106000	89	57	166	100
488	1042		64777	136038			49	488	64777	57	33	117	100		50	1042	136038	115	62	231	100
392	148		50489	144765			50	392	50489	41	28	89	100		51	148	144765	164	105	222	100
113	100		71423	146043			51	113	71423	71	37	163	100		52	100	146043	84	84	197	100
187	802		58698	96364			52	187	58698	70	35	101	100		53	802	96364	116	48	164	100
118	1857		51370	112049			53	118	51370	43	28	80	100		55	1857	112049	102	56	255	100
214	135		57265	138032			54	214	57265	58	36	92	100		56	135	138032	113	89	194	100
506	113		48207	86462			55	506	48207	46	28	95	100		59	113	86462	64	59	149	100
266	240		48934	68927			56	266	48934	46	25	89	100		60	240	68927	72	42	113	100
39	798		63000	109432			57	39	63000	45	45	88	100		61	798	109432	115	57	171	100
244	153		45982	88057			58	244	45982	43	30	76	100		62	153	88057	78	65	140	100
610	48		53421	116273			59	610	53421	45	20	107	100		63	48	116273	81	81	158	100
676	309		74652	84225			60	676	74652	50	39	185	100		64	309	84225	93	46	127	100
218	22		47380	155600			61	218	47380	41	24	68	100		65	22	155600	139	139	169	100
527	44		54306	141500			62	527	54306	40	28	111	100		66	44	141500	113	113	192	100
475	1465		59716	107664			63	475	59716	48	25	97	100		67	1465	107664	91	48	252	100
131	22		65400	62600			64	131	65400	61	44	94	100		68	22	62600	66	56	66	100
26	9		60167	139000			65	26	60167	50	50	71	100		69	9	139000	129	129	149	100
253	201		54276	82370			66	253	54276	46	30	91	100		70	201	82370	89	49	133	100
388	362		51517	82060			67	388	51517	43	29	116	100		71	362	82060	59	41	182	100
187	767		74884	162705			68	187	74884	55	49	132	100		72	767	162705	131	103	237	100
741	9		66329	85000			69	741	66329	64	32	130	100		73	9	85000	71	71	99	100
35	240		64750	193418			70	35	64750	59	51	85	100		74	240	193418	255	116	255	100
2624	349		87070	145075			71	2624	87070	86	44	201	100		75	349	145075	128	77	255	100
1016	105		79030	83292			72	1016	79030	68	40	135	100		76	105	83292	73	56	117	100
26	122		71833	147536			73	26	71833	53	53	87	100		77	122	147536	141	95	229	100
126	362		91276	125590			74	126	91276	68	48	139	100		78	362	125590	76	61	228	100
135	9		77548	132500			75	135	77548	82	46	112	100		79	9	132500	128	128	137	100
580	1687		111541	117313			76	580	111541	107	47	255	100		80	1687	117313	90	51	255	100
57	1312		6615	118485			77	57	6615	0	0	19	84615		81	1312	118485	107	61	235	100
65	4		118733	150000			78	65	118733	87	87	155	100		82	4	150000	150	150	150	100
65	96		123400	86455			79	65	123400	120	95	176	100		83	96	86455	82	57	109	100
192	17		8295	103250			80	192	8295	5	0	25	95455		84	17	103250	99	99	107	100
9	35		119000	105125			81	9	119000	99	99	139	100		85	35	105125	89	89	131	100
9	802		82500	93255			82	9	82500	79	79	86	100		86	802	93255	79	48	170	100
26	231		75167	118226			83	26	75167	54	54	95	100		87	231	118226	107	83	168	100
4	4		77000	89000			84	4	77000	77	77	77	100		88	4	89000	89	89	89	100
440	65		121406	142867			85	440	121406	80	48	255	100		89	65	142867	126	126	177	100
74	52		90353	105667			86	74	90353	91	59	132	100		90	52	105667	76	76	129	100
549	131		91825	93167			87	549	91825	90	52	165	100		91	131	93167	75	71	127	100
52	87		137750	139200			88	52	137750	70	70	173	100		92	87	139200	140	94	202	100
52	4		82167	149000			89	52	82167	65	65	116	100		93	4	149000	149	149	149	100
615	466		94681	116720			90	615	94681	88	53	255	100		94	466	116720	106	68	208	100
619	22		96141	141400			91	619	96141	88	63	157	100		95	22	141400	123	123	164	100
61	187		99929	84279			92	61	99929	87	77	134	100		96	187	84279	82	55	116	100
13	144		85667	141758			93	13	85667	77	77	93	100		97	144	141758	131	113	178	100
61	148		76429	110676			94	61	76429	74	54	112	100		98	148	110676	101	67	212	100
17	684		76750	137529			95	17	76750	67	67	99	100		99	684	137529	92	60	248	100
227	83		114308	147211			96	227	114308	92	54	209	100		100	83	147211	142	123	172	100
	527			102983											101	527	102983	81	54	189	100
	4			85000											102	4	85000	85	85	85	100
	183			173262											103	183	173262	157	124	255	100
	35			140125											104	35	140125	110	110	186	100
	349			87325											105	349	87325	76	35	146	100
	48			70455											106	48	70455	77	57	92	100
	31			111000											107	31	111000	129	90	129	100
	1561			127366											108	1561	127366	87	61	255	100
	48			66273											109	48	66273	32	32	91	100
	196			88933											110	196	88933	86	56	148	100
	519			109185											111	519	109185	94	58	210	100
	4			87000											112	4	87000	87	87	87	100
	31			98429											113	31	98429	79	79	112	100
	331			140316											114	331	140316	100	69	235	100
	366			123357											115	366	123357	83	70	226	100
	1155			109109											116	1155	109109	125	55	176	100
	227			165788											117	227	165788	255	76	255	100
	9			156000											118	9	156000	148	148	164	100
	26			105833											119	26	105833	98	98	112	100
	74			108941											120	74	108941	89	80	148	100
	711			145436											121	711	145436	255	80	255	100
	105			155000											122	105	155000	126	123	238	100
	737			127562											123	737	127562	108	78	244	100
	392			92167											124	392	92167	75	54	156	100
	22			112000											125	22	112000	95	95	141	100
	466			122000											126	466	122000	82	58	212	100
	118			105296											127	118	105296	77	76	177	100
	17			118000											128	17	118000	108	108	127	100
	74			144176											129	74	144176	119	112	192	100
	558			115727											130	558	115727	142	44	255	100
	170			168256											131	170	168256	142	94	255	100
	314			153069											132	314	153069	102	60	255	100
	87			100350											133	87	100350	89	72	143	100
	1909			153678											134	1909	153678	255	52	255	100
	122			94036											135	122	94036	81	68	126	100
	170			141667											136	170	141667	140	92	244	100
	4			121000											137	4	121000	121	121	121	100
	353			121778											138	353	121778	97	74	212	100
	1643			131719											139	1643	131719	114	69	255	100
	70			95312											140	70	95312	91	61	122	100
	131			129100											141	131	129100	108	73	223	100
	741			136241											142	741	136241	82	56	255	100
	296			162515											143	296	162515	95	83	255	100
	309			138141											144	309	138141	255	55	255	100
	70			118312											145	70	118312	120	84	158	100
	371			144800											146	371	144800	102	82	255	100
	153			126057											147	153	126057	144	78	205	100
	519			110714											148	519	110714	109	56	203	100
	737			140923											149	737	140923	255	72	255	100
	615			136752											150	615	136752	175	63	255	100
	1774			160273											151	1774	160273	255	50	255	100
	65			137267											152	65	137267	131	118	169	100
	35			129875											153	35	129875	120	120	139	100
	166			134868											154	166	134868	159	81	220	100
	4			167000											155	4	167000	167	167	167	100
	218			167000											156	218	167000	255	95	255	100
	506			141121											157	506	141121	107	52	255	100
	31			140000											158	31	140000	127	127	158	100
	4			134000											159	4	134000	134	134	134	100
	209			100500											160	209	100500	94	59	161	100
	650			136564											161	650	136564	102	59	231	100
	9			132000											162	9	132000	129	129	135	100
	2197			139294											163	2197	139294	117	59	255	100
	462			107547											164	462	107547	91	61	194	100
	87			99950											165	87	99950	120	72	135	100
	654			170547											166	654	170547	255	84	255	100
	22			140800											167	22	140800	127	127	170	100
	52			112333											168	52	112333	91	91	140	100
	1517			133954											169	1517	133954	255	64	255	100
	606			154065											170	606	154065	255	50	255	100
	593			128787											171	593	128787	112	75	201	100
	889			168113											172	889	168113	255	69	255	100
	227			144673											173	227	144673	128	102	207	100
	2947			174004											174	2947	174004	255	60	255	100
	850			141990											175	850	141990	104	64	244	100
	867			124332											176	867	124332	134	65	209	100
	440			131634											177	440	131634	99	63	233	100
	39			125222											178	39	125222	91	91	171	100
	109			115920											179	109	115920	91	78	152	100
	305			163929											180	305	163929	255	85	255	100
	1090			133628											181	1090	133628	97	66	254	100
	484			99613											182	484	99613	88	57	173	100
	928			124399											183	928	124399	115	62	224	100
	349			139088											185	349	139088	109	66	255	100
	850			128021											187	850	128021	96	72	250	100
	2746			168776											188	2746	168776	255	74	255	100
	501			116174											189	501	116174	122	69	187	100
	1443			132480											191	1443	132480	172	39	255	100
	780			141101											192	780	141101	133	74	251	100
	288			104045											193	288	104045	84	56	178	100
	231			119132											194	231	119132	106	72	243	100
	2415			160684											195	2415	160684	255	76	255	100
	209			70000											196	209	70000	62	26	118	100
	384			169682											197	384	169682	255	82	255	100
	35			115250											199	35	115250	95	95	159	100
	65			111400											203	65	111400	118	86	158	100
	1133			132577											204	1133	132577	114	72	250	100
	959			143995											206	959	143995	129	76	255	100
	166			60737											207	166	60737	58	27	115	100
	711			214190											208	711	214190	255	106	255	100
	2241			165360											209	2241	165360	255	58	255	100
	9			133000											210	9	133000	121	121	145	100
	488			161045											212	488	161045	255	83	255	100
	2751			164279											214	2751	164279	255	60	255	100
	113			106692											215	113	106692	76	76	172	100
	283			63169											216	283	63169	48	38	115	100
	196			75867											218	196	75867	51	40	138	100
	1835			144083											220	1835	144083	119	62	255	100
	44			124000											221	44	124000	107	100	157	100
	13			123667											222	13	123667	88	88	156	100
	13			95667											223	13	95667	74	74	116	100
	118			123259											224	118	123259	140	89	170	100
	1007			127312											225	1007	127312	113	48	255	100
	323			75297											226	323	75297	55	37	122	100
	52			101000											227	52	101000	102	79	118	100
	4			66000											228	4	66000	66	66	66	100
	105			101500											229	105	101500	90	75	156	100
	1469			55240											230	1469	55240	55	16	103	100
	296			131412											231	296	131412	66	61	255	100
	52			58917											232	52	58917	42	42	84	100
	384			158841											233	384	158841	107	99	255	100
