# Supplementary material for: Loss of Gαq reshapes fibroblast traits and drives tumor-stroma remodeling in oral cancer progression
Source: EMBO Rep. 2026 Apr 10;27(10):2639–74. doi: 10.1038/s44319-026-00751-2 (PMC13219523; doi:10.1038/s44319-026-00751-2)
Supplement: Supplementary file 8 — Source data Fig. 4 [file 44319_2026_751_MOESM8_ESM.zip › Raw_data_Figure 4/Figure 4F/Figure 4F.xlsx]

## Sheet: Hoja1
	PDGFR	Gq	Cav1	PTRF	Tubulina				PDGFR/Tubu	Normalizado
WT Ctrl	275.334	401.211	483.977	183.446	771.413			WT Ctrl	0.356922	1
WT GW 1uM	121.534	193.406	586.448	103.812	570.041			WT GW 1uM	0.213203	0.597336
	PDGFR	Gq	Cav1	PTRF	Tubulina				PDGFR/Tubu
KO Ctrl	432.533	-2.93643	891.02	31.8439	87.4254			KO Ctrl	4.94745	1
KO GW 1uM	527.033	-28.0676	1403.97	243.599	605.917			KO GW 1uM	0.869811	0.17581			KO GW Ctrl	KO GW 1 uM
													1	0.456999
	PDGFR	Gq	Cav1	PTRF	Tubulina				PDGFR/Tubu				1	0.17581
WT Ctrl	393.98	250.966	917.327	-20.9951	684.173			WT Ctrl	0.575848	1			1	1.22291
WT GW 1uM	91.3603	358.783	928.59	44.1647	868.93			WT GW 1uM	0.105141	0.182585			1	0.252935
													1	0.397743
	PDGFR	Gq	Cav1	PTRF	Tubulina				PDGFR/Tubu
KO Ctrl	637.478	7.80067	2122.44	66.433	590.69			KO Ctrl	1.07921	1
KO GW 1uM	812.068	2.78132	2140.94	84.2195	615.306			KO GW 1uM	1.31978	1.22291
	PDGFR	Gq	Cav1	PTRF	Tubulina				PDGFR/Tubu
WT GW Ctrl	82.1433	357.286	193.222	40.6968	274.656			WT GW Ctrl	0.299078	1
WT GW 1	237.539	434.938	295.78	51.4563	189.362			WT GW 1	1.25442	4.19429
	PDGFR	Gq	Cav1	PTRF	Tubulina				PDGFR/Tubu
KO GW Ctrl	1307.12	7.01675	1014.11	218.897	356.766			KO GW Ctrl	3.66379	1
KO GW 1	451.561	0.978189	256.774	148.419	269.693			KO GW 1	1.67435	0.456999
	PDGFR	Tubulin							PDGFR
KO GW Ctrl	925.388	1142.42						KO GW Ctrl	0.810025	1
KO GW 1	233.701	1140.65						WT GW 1	0.204884	0.252935
	PDGFR	Tubulin							PDGFR
KO GW Ctrl	922.523	1218.48						KO GW Ctrl	0.757111	1
KO GW 1	367.497	1220.37						KO GW 1	0.301136	0.397743
