# Supplementary material for: Loss of Gαq reshapes fibroblast traits and drives tumor-stroma remodeling in oral cancer progression
Source: EMBO Rep. 2026 Apr 10;27(10):2639–74. doi: 10.1038/s44319-026-00751-2 (PMC13219523; doi:10.1038/s44319-026-00751-2)
Supplement: Supplementary file 9 — Source data Fig. 5 [file 44319_2026_751_MOESM9_ESM.zip]

Archive with 51 entries (40 files):
- Raw_data_Figure 5/
- Raw_data_Figure 5/Figure 5A/
- Raw_data_Figure 5/Figure 5A/Exos EM/
- Raw_data_Figure 5/Figure 5A/Exos EM/GqKO/
- Raw_data_Figure 5/Figure 5A/Exos EM/GqKO/6000X_0003.tif
- Raw_data_Figure 5/Figure 5A/Exos EM/GqKO/6000X_0012.tif
- Raw_data_Figure 5/Figure 5A/Exos EM/GqKO/GqKO cropped.tif
- Raw_data_Figure 5/Figure 5A/Exos EM/WT/
- Raw_data_Figure 5/Figure 5A/Exos EM/WT/6000X_0005.tif
- Raw_data_Figure 5/Figure 5A/Exos EM/WT/6000X_0007.tif
- Raw_data_Figure 5/Figure 5A/Exos EM/WT/WTcropped.tif
- Raw_data_Figure 5/Figure 5A/Figure 5A.xlsx
- Raw_data_Figure 5/Figure 5A/Quantification_5A.pzfx
- Raw_data_Figure 5/Figure 5B/
- Raw_data_Figure 5/Figure 5B/Figure 5B.xlsx
- Raw_data_Figure 5/Figure 5B/Processes.pzfx
- Raw_data_Figure 5/Figure 5B/raw_blots_5B.pptx
- Raw_data_Figure 5/Figure 5B/Table 2_exosproteome_final.xlsx
- Raw_data_Figure 5/Figure 5C/
- Raw_data_Figure 5/Figure 5C/cal27+ exosko.jpg
- Raw_data_Figure 5/Figure 5C/cal27+exoswt.jpg
- Raw_data_Figure 5/Figure 5D/
- Raw_data_Figure 5/Figure 5D/Cal27 dil bottom GqKO fibros in matrigel Z max proyect XY.tif
- Raw_data_Figure 5/Figure 5D/Cal27 dil bottom WT fibros in matrigel Zmax proyect XY.tif
- Raw_data_Figure 5/Figure 5E/
- Raw_data_Figure 5/Figure 5E/raw_blots_5E.pptx
- Raw_data_Figure 5/Figure 5E/western alpha-tubulin.zip
- Raw_data_Figure 5/Figure 5E/western Caveolin1.zip
- Raw_data_Figure 5/Figure 5E/western e-cadherin.zip
- Raw_data_Figure 5/Figure 5E/western ERK 1-2.zip
- Raw_data_Figure 5/Figure 5E/western pERK1-2.zip
- Raw_data_Figure 5/Figure 5E/western Vimentina.zip
- Raw_data_Figure 5/Figure 5F/
- Raw_data_Figure 5/Figure 5F/C1+C3-MAX_Cal27 + Exosomas MEFs Gq KO DAPI Ki67 555.tif
- Raw_data_Figure 5/Figure 5F/C1+C3-MAX_Cal27 + Exosomas MEFs WT DAPI Ki67 555.tif
- Raw_data_Figure 5/Figure 5F/C2-MAX_Cal27 + Exosomas MEFs Gq KO ECadh 488.tif
- Raw_data_Figure 5/Figure 5F/C2-MAX_Cal27 + Exosomas MEFs Gq KO PDGFR 488.tif
- Raw_data_Figure 5/Figure 5F/C2-MAX_Cal27 + Exosomas MEFs WT ECadh 488.tif
- Raw_data_Figure 5/Figure 5F/C2-MAX_Cal27 + Exosomas MEFs WT PDGFR 488.tif
- Raw_data_Figure 5/Figure 5F/C3-MAX_Cal27 + Exosomas GqKO DAPI Vimentin 555 Cav1 647 (3) only cav1.jpg
- Raw_data_Figure 5/Figure 5F/C3-MAX_Cal27 + Exosomas MEFs Gq KO Ki67 555 (1).tif
- Raw_data_Figure 5/Figure 5F/C3-MAX_Cal27 + Exosomas MEFs Gq KO Vimentin 555.tif
- Raw_data_Figure 5/Figure 5F/C3-MAX_Cal27 + Exosomas MEFs GqKO DAPI PDGFR 488 Vimentin 555.tif
- Raw_data_Figure 5/Figure 5F/C3-MAX_Cal27 + Exosomas MEFs WT DAPI PDGFR 488 Vimentin 555.tif
- Raw_data_Figure 5/Figure 5F/C3-MAX_Cal27 + Exosomas MEFs WT Ki67 555.tif
- Raw_data_Figure 5/Figure 5F/C3-MAX_Cal27 + Exosomas MEFs WT Vimentin 555.tif
- Raw_data_Figure 5/Figure 5F/MAX_Cal27 + Exosomas WT DAPI Vimentin 555 Cav1 647  only cav1.jpg
- Raw_data_Figure 5/Figure 5G/
- Raw_data_Figure 5/Figure 5G/Figure 5G.xlsx
- Raw_data_Figure 5/Figure 5G/Quantification_5G.pzfx
- Raw_data_Figure 5/Figure 5G/raw_blots_5G.pptx
