# Supplementary material for: Loss of Gαq reshapes fibroblast traits and drives tumor-stroma remodeling in oral cancer progression
Source: EMBO Rep. 2026 Apr 10;27(10):2639–74. doi: 10.1038/s44319-026-00751-2 (PMC13219523; doi:10.1038/s44319-026-00751-2)
Supplement: Supplementary file 9 — Source data Fig. 5 [file 44319_2026_751_MOESM9_ESM.zip › Raw_data_Figure 5/Figure 5A/Figure 5A.xlsx]

## Sheet: Hoja1
Nanosight	Concentration
	Particles/ml	Particles/ml
	WT	GαqKO
	50100000000	50400000000
	66000000000	68400000000
	64200000000	83400000000
	37200000000	68400000000
	36300000000	51900000000
	42300000000	64500000000
	45600000000	82800000000
	52500000000	77100000000
	57300000000	87900000000
