# Supplementary material for: Loss of Gαq reshapes fibroblast traits and drives tumor-stroma remodeling in oral cancer progression
Source: EMBO Rep. 2026 Apr 10;27(10):2639–74. doi: 10.1038/s44319-026-00751-2 (PMC13219523; doi:10.1038/s44319-026-00751-2)
Supplement: Supplementary file 9 — Source data Fig. 5 [file 44319_2026_751_MOESM9_ESM.zip › Raw_data_Figure 5/Figure 5B/Figure 5B.xlsx]

## Sheet: Hoja1
Gene	protein	Protein_Description	nP	WT1	WT2	WT3	KO1	KO2	KO3	ExosProteom_KO_vs_WT	Av	logT	ttest
Tgfbr2	Q62312	TGF-beta receptor type-2 OS=Mus musculus OX=10090 GN=Tgfbr2 PE=1 SV=1	2	-2.79096	-2.36393	-3.27347	2.11259	2.18608	1.57578	-3.41632	-4.90355	-3.89761	0.000126587		Tgfbr2	-4.90355	4.90355	Upregulated in exos GqKO
Lrig1	P70193	Leucine-rich repeats and immunoglobulin-like domains protein 1 OS=Mus musculus OX=10090 GN=Lrig1 PE=1 SV=2	1	-2.60053	-2.83551	-2.78876	0.933592	2.11425	2.27804	-3.46308	-4.90301	-3.33492	0.00046247		Lrig1	-4.90301	4.90301
Il1rap	Q61730	Interleukin-1 receptor accessory protein OS=Mus musculus OX=10090 GN=Il1rap PE=1 SV=1	2	-2.45355	-2.84986	-3.07078	0.282265	1.6693	2.85998	-3.18452	-4.51917	-2.33921	0.00457925		Il1rap	-4.51917	4.51917
Pdgfra	P26618	Platelet-derived growth factor receptor alpha OS=Mus musculus OX=10090 GN=Pdgfra PE=1 SV=3	3	-2.26274	-2.48242	-2.93366	1.74149	1.94878	1.96475	-3.0346	-4.4312	-4.52935	2.95562e-05		Pdgfra	-4.4312	4.4312
Tnfrsf23	Q9ER63	Tumor necrosis factor receptor superfamily member 23 OS=Mus musculus OX=10090 GN=Tnfrsf23 PE=2 SV=2	1	-1.54221	-1.63473	-3.25513	0.673748	2.04891	2.06346	-3.06694	-3.68364	-2.17916	0.00661967		Tnfrsf23	-1.98067	1.98067
Ephb2	P52800	Ephrin-B2 OS=Mus musculus OX=10090 GN=Efnb2 PE=1 SV=1	1	1.64779	2.33444	1.65847	-2.7559	-0.724702	-2.21721	2.87735	3.87568	2.3645	0.00432019		Ephb2	3.87568	-3.87568
Ror2	Q9Z138	Tyrosine-protein kinase transmembrane receptor ROR2 OS=Mus musculus OX=10090 GN=Ror2 PE=1 SV=2	1	-0.261956	-1.89993	-3.62248	1.29809	1.21536	1.54187	-2.58885	-3.19802	-1.54956	0.0282127		Ror2	-3.19802	3.19802
Lpar1	P61793	Lysophosphatidic acid receptor 1 OS=Mus musculus OX=10090 GN=Lpar1 PE=1 SV=1	1	-1.5292	-1.60352	-1.07927	1.36522	0.867695	1.45365	-1.98327	-2.89442	-3.37074	0.000425856		Lpar1	-2.89442	2.89442
Adgrl3	Q80TS3	Adhesion G protein-coupled receptor L3 OS=Mus musculus OX=10090 GN=Adgrl3 PE=1 SV=3	2	-1.92195	-1.32164	-1.07562	0.988299	1.43931	1.50801	-1.94214	-2.76095	-3.10775	0.000780279		Adgrl3	-2.76095	2.76095
Plxna1	P70206	Plexin-A1 OS=Mus musculus OX=10090 GN=Plxna1 PE=1 SV=1	5	-1.29445	0.151677	-1.2862	1.13522	1.46213	1.18558	-1.352	-2.47178	-1.86852	0.0135358		Plxna1	-2.47178	2.47178
Tnfrsf10b	Q9QZM4	Tumor necrosis factor receptor superfamily member 10B OS=Mus musculus OX=10090 GN=Tnfrsf10b PE=1 SV=3	1	-1.28498	0.356336	-1.23541	0.396416	2.12434	0.818813	-1.48339	-2.05422	-1.1518	0.070502		Tnfrsf10b	-0.942739	0.942739
Ddr2	Q62371	Discoidin domain-containing receptor 2 OS=Mus musculus OX=10090 GN=Ddr2 PE=1 SV=2	1	-1.27482	-0.946409	-0.322781	0.759264	0.737501	1.13668	-1.29036	-1.70567	-2.30363	0.0049701		Ddr2	-0.141025	0.141025
Tgfbr3	O88393	Transforming growth factor beta receptor type 3 OS=Mus musculus OX=10090 GN=Tgfbr3 PE=1 SV=1	1	-0.31666	-0.397748	-0.469788	1.13048	1.61984	-0.0636765	-0.97583	-1.52823	-1.20804	0.0619391		Tgfbr3	-0.402781	0.402781
Cd44	P15379	CD44 antigen OS=Mus musculus OX=10090 GN=Cd44 PE=1 SV=3	1	-0.35803	-0.283702	-0.859653	1.13455	1.23605	0.374923	-1.0442	-1.49258	-1.91074	0.0122816		Cd44	-1.49258	1.49258
Insr	P15208	Insulin receptor OS=Mus musculus OX=10090 GN=Insr PE=1 SV=2	2	-0.273352	-0.410841	-1.04159	0.499592	0.623767	1.27404	-1.00104	-1.03461	-1.82021	0.0151283		Insr	-0.0985016	0.0985016
Sdc4	O35988	Syndecan-4 OS=Mus musculus OX=10090 GN=Sdc4 PE=1 SV=1	2	0.786607	-0.446905	1.60992	-0.434015	-1.07847	-1.43414	1.0626	1.86508	1.15328	0.0702619		Sdc4	0.450829	-0.450829
Egfr	Q01279	Epidermal growth factor receptor OS=Mus musculus OX=10090 GN=Egfr PE=1 SV=1	1	1.50237	0.578774	1.58821	-2.24776	-0.605097	-1.06653	1.9553	2.5689	1.90321	0.0124965		Egfr	0.997444	-0.997444
Sdcbp	O08992	Syntenin-1 OS=Mus musculus OX=10090 GN=Sdcbp PE=1 SV=1	2	2.98638	0.355256	2.44041	-4.0929	-1.69044	-2.41783	3.14762	4.85824	1.91484	0.0121662		Sdcbp	2.18411	-2.18411	Down regulated in exos GqKO

## Sheet: Hoja2
		- Log P value
ECM organization		2.82102
Autophagy		2.97469
Cell-ECM interaction		3.04576
G protein signaling		3.11464
TGF beta receptor signaling (EMT)		3.32514
Signaling by receptor Tyr Kinases		4.23958
Vesicle-mediated transport		4.41567
Rho GTPase cycle		5.16749
Cell junction organization		5.23359
Cell-cell communication		5.39794
Membrane trafficking		5.74958
Hemostasis		6.10018
Endosomal sorting		7.47886
Signaling by RhoGTPases		7.45593
