# Supplementary material for: Loss of Gαq reshapes fibroblast traits and drives tumor-stroma remodeling in oral cancer progression
Source: EMBO Rep. 2026 Apr 10;27(10):2639–74. doi: 10.1038/s44319-026-00751-2 (PMC13219523; doi:10.1038/s44319-026-00751-2)
Supplement: Supplementary file 9 — Source data Fig. 5 [file 44319_2026_751_MOESM9_ESM.zip › Raw_data_Figure 5/Figure 5G/Figure 5G.xlsx]

## Sheet: Hoja1
	Cav1	GAPDH	Cav1/GAPDH
control	2531.98	2524.1	1.00312
+PDGFRα	1127.17	1318.09	0.855151
+PDGFRβ	1691.34	1933.45	0.874779
control	3035.53	2972.84	1.02109
+PDGFRα	743.735	894.752	0.831219
+PDGFRβ	878.998	995.731	0.882767
control	1281.95	1313.76	0.975791
+PDGFRα	127.849	139.045	0.919485
+PDGFRβ	315.516	411.607	0.766547
