# Supplementary material for: Loss of Gαq reshapes fibroblast traits and drives tumor-stroma remodeling in oral cancer progression
Source: EMBO Rep. 2026 Apr 10;27(10):2639–74. doi: 10.1038/s44319-026-00751-2 (PMC13219523; doi:10.1038/s44319-026-00751-2)
Supplement: Supplementary file 10 — Source data Fig. 6 [file 44319_2026_751_MOESM10_ESM.zip]

Archive with 121 entries (105 files):
- Raw_data_Figure 6/
- Raw_data_Figure 6/Figure 6A/
- Raw_data_Figure 6/Figure 6A/Figure 6A.xlsx
- Raw_data_Figure 6/Figure 6A/INL20230123100948_SEQ/
- Raw_data_Figure 6/Figure 6A/INL20230123100948_SEQ/INL20230123100948_001/
- Raw_data_Figure 6/Figure 6A/INL20230123100948_SEQ/INL20230123100948_001/AnalyzedClickInfo (2).txt
- Raw_data_Figure 6/Figure 6A/INL20230123100948_SEQ/INL20230123100948_001/AnalyzedClickInfo.txt
- Raw_data_Figure 6/Figure 6A/INL20230123100948_SEQ/INL20230123100948_001/ClickInfo (2).txt
- Raw_data_Figure 6/Figure 6A/INL20230123100948_SEQ/INL20230123100948_001/ClickInfo.txt
- Raw_data_Figure 6/Figure 6A/INL20230123100948_SEQ/INL20230123100948_001/luminescent (2).TIF
- Raw_data_Figure 6/Figure 6A/INL20230123100948_SEQ/INL20230123100948_001/luminescent.TIF
- Raw_data_Figure 6/Figure 6A/INL20230123100948_SEQ/INL20230123100948_001/photograph (2).TIF
- Raw_data_Figure 6/Figure 6A/INL20230123100948_SEQ/INL20230123100948_001/photograph.TIF
- Raw_data_Figure 6/Figure 6A/INL20230123100948_SEQ/INL20230123100948_001/readbiasonly (2).TIF
- Raw_data_Figure 6/Figure 6A/INL20230123100948_SEQ/INL20230123100948_001/readbiasonly.TIF
- Raw_data_Figure 6/Figure 6A/INL20230123100948_SEQ/INL20230123100948_SEQ (2).PNG
- Raw_data_Figure 6/Figure 6A/INL20230123100948_SEQ/INL20230123100948_SEQ.PNG
- Raw_data_Figure 6/Figure 6A/INL20230123100948_SEQ/SequenceInfo (2).txt
- Raw_data_Figure 6/Figure 6A/INL20230123100948_SEQ/SequenceInfo.txt
- Raw_data_Figure 6/Figure 6A/INL20230123101246_SEQ/
- Raw_data_Figure 6/Figure 6A/INL20230123101246_SEQ/INL20230123101246_001/
- Raw_data_Figure 6/Figure 6A/INL20230123101246_SEQ/INL20230123101246_001/AnalyzedClickInfo (2).txt
- Raw_data_Figure 6/Figure 6A/INL20230123101246_SEQ/INL20230123101246_001/AnalyzedClickInfo.txt
- Raw_data_Figure 6/Figure 6A/INL20230123101246_SEQ/INL20230123101246_001/ClickInfo (2).txt
- Raw_data_Figure 6/Figure 6A/INL20230123101246_SEQ/INL20230123101246_001/ClickInfo.txt
- Raw_data_Figure 6/Figure 6A/INL20230123101246_SEQ/INL20230123101246_001/luminescent (2).TIF
- Raw_data_Figure 6/Figure 6A/INL20230123101246_SEQ/INL20230123101246_001/luminescent.TIF
- Raw_data_Figure 6/Figure 6A/INL20230123101246_SEQ/INL20230123101246_001/photograph (2).TIF
- Raw_data_Figure 6/Figure 6A/INL20230123101246_SEQ/INL20230123101246_001/photograph.TIF
- Raw_data_Figure 6/Figure 6A/INL20230123101246_SEQ/INL20230123101246_001/readbiasonly (2).TIF
- Raw_data_Figure 6/Figure 6A/INL20230123101246_SEQ/INL20230123101246_001/readbiasonly.TIF
- Raw_data_Figure 6/Figure 6A/INL20230123101246_SEQ/INL20230123101246_SEQ (2).PNG
- Raw_data_Figure 6/Figure 6A/INL20230123101246_SEQ/INL20230123101246_SEQ.PNG
- Raw_data_Figure 6/Figure 6A/INL20230123101246_SEQ/SequenceInfo (2).txt
- Raw_data_Figure 6/Figure 6A/INL20230123101246_SEQ/SequenceInfo.txt
- Raw_data_Figure 6/Figure 6A/INL20230124140611_SEQ/
- Raw_data_Figure 6/Figure 6A/INL20230124140611_SEQ/INL20230124140611_001/
- Raw_data_Figure 6/Figure 6A/INL20230124140611_SEQ/INL20230124140611_001/AnalyzedClickInfo (2).txt
- Raw_data_Figure 6/Figure 6A/INL20230124140611_SEQ/INL20230124140611_001/AnalyzedClickInfo.txt
- Raw_data_Figure 6/Figure 6A/INL20230124140611_SEQ/INL20230124140611_001/ClickInfo (2).txt
- Raw_data_Figure 6/Figure 6A/INL20230124140611_SEQ/INL20230124140611_001/ClickInfo.txt
- Raw_data_Figure 6/Figure 6A/INL20230124140611_SEQ/INL20230124140611_001/luminescent (2).TIF
- Raw_data_Figure 6/Figure 6A/INL20230124140611_SEQ/INL20230124140611_001/luminescent.TIF
- Raw_data_Figure 6/Figure 6A/INL20230124140611_SEQ/INL20230124140611_001/photograph (2).TIF
- Raw_data_Figure 6/Figure 6A/INL20230124140611_SEQ/INL20230124140611_001/photograph.TIF
- Raw_data_Figure 6/Figure 6A/INL20230124140611_SEQ/INL20230124140611_001/readbiasonly (2).TIF
- Raw_data_Figure 6/Figure 6A/INL20230124140611_SEQ/INL20230124140611_001/readbiasonly.TIF
- Raw_data_Figure 6/Figure 6A/INL20230124140611_SEQ/INL20230124140611_SEQ (2).PNG
- Raw_data_Figure 6/Figure 6A/INL20230124140611_SEQ/INL20230124140611_SEQ.PNG
- Raw_data_Figure 6/Figure 6A/INL20230124140611_SEQ/SequenceInfo (2).txt
- Raw_data_Figure 6/Figure 6A/INL20230124140611_SEQ/SequenceInfo.txt
- Raw_data_Figure 6/Figure 6A/Quantification_6A.pzfx
- Raw_data_Figure 6/Figure 6B/
- Raw_data_Figure 6/Figure 6B/Lengua GqKO DAPI.png
- Raw_data_Figure 6/Figure 6B/Lengua GqKO SMA.png
- Raw_data_Figure 6/Figure 6B/Lengua WT DAPI.png
- Raw_data_Figure 6/Figure 6B/Lengua WT SMA.png
- Raw_data_Figure 6/Figure 6B/Quantification 6B.xlsx
- Raw_data_Figure 6/Figure 6B/Quantification_6B.pzfx
- Raw_data_Figure 6/Figure 6C/
- Raw_data_Figure 6/Figure 6C/Figure 6C.xlsx
- Raw_data_Figure 6/Figure 6C/Project survival.pzfx
- Raw_data_Figure 6/Figure 6D/
- Raw_data_Figure 6/Figure 6D/Cal27 + GqKO.tif
- Raw_data_Figure 6/Figure 6D/Cal27 + WT.tif
- Raw_data_Figure 6/Figure 6D/Cal27alone.tif
- Raw_data_Figure 6/Figure 6D/Quantification 6D.xlsx
- Raw_data_Figure 6/Figure 6D/Quantification_6D.pzfx
- Raw_data_Figure 6/Figure 6E/
- Raw_data_Figure 6/Figure 6E/Tumor GqKO  col I..tif
- Raw_data_Figure 6/Figure 6E/Tumor GqKO  col l nuclei..tif
- Raw_data_Figure 6/Figure 6E/Tumor GqKO  GFP de col I.tif
- Raw_data_Figure 6/Figure 6E/Tumor GqKO de pdgfr nuclei..tif
- Raw_data_Figure 6/Figure 6E/Tumor GqKO GFP  de LAMP1.tif
- Raw_data_Figure 6/Figure 6E/Tumor GqKO GFP de pdgfr.tif
- Raw_data_Figure 6/Figure 6E/Tumor GqKO LAMP1.tif
- Raw_data_Figure 6/Figure 6E/Tumor GqKO pdgfr.tif.tif
- Raw_data_Figure 6/Figure 6E/Tumor GqKO PTRF.tif
- Raw_data_Figure 6/Figure 6E/Tumor WT   nuclei.tif
- Raw_data_Figure 6/Figure 6E/Tumor WT  cav1.tif
- Raw_data_Figure 6/Figure 6E/Tumor WT  col l nuclei..tif
- Raw_data_Figure 6/Figure 6E/Tumor WT  GFP de col I..tif
- Raw_data_Figure 6/Figure 6E/Tumor WT  GFP de PDGF.tif
- Raw_data_Figure 6/Figure 6E/Tumor WT  pdgfr.tif
- Raw_data_Figure 6/Figure 6E/Tumor WT  SMA.tif
- Raw_data_Figure 6/Figure 6E/Tumor WT de pdgfr nuclei.tif
- Raw_data_Figure 6/Figure 6E/Tumor WT GFP de cav1.tif
- Raw_data_Figure 6/Figure 6E/Tumor WT GFP de LAMP1.tif
- Raw_data_Figure 6/Figure 6E/Tumor WT LAMP1.tif
- Raw_data_Figure 6/Figure 6E/Tumor WT PTRF.tif
- Raw_data_Figure 6/Figure 6E/Tumor WTcol I..tif
- Raw_data_Figure 6/Figure 6E/TumorKO  GFP.tif
- Raw_data_Figure 6/Figure 6E/TumorKO  nuclei.tif
- Raw_data_Figure 6/Figure 6E/TumorKO cav1.tif
- Raw_data_Figure 6/Figure 6E/TumorKO SMA.tif
- Raw_data_Figure 6/Figure 6E/ ́Tumor GqKO de LAMP1 nuclei.tif
- Raw_data_Figure 6/Figure 6E/ ́Tumor WT de LAMP1 nuclei.tif
- Raw_data_Figure 6/Figure 6F/
- Raw_data_Figure 6/Figure 6F/Figure 6F.xlsx
- Raw_data_Figure 6/Figure 6F/GqKO tumor Ki67.tif
- Raw_data_Figure 6/Figure 6F/GqKO tumor nuclei de ki67.tif
- Raw_data_Figure 6/Figure 6F/Quantification_6F.pzfx
- Raw_data_Figure 6/Figure 6F/WT tumor Ki67.tif
- Raw_data_Figure 6/Figure 6F/WT tumor nuclei de ki67.tif
- Raw_data_Figure 6/Figure 6G/
- Raw_data_Figure 6/Figure 6G/105_6_20 (1).tif
- Raw_data_Figure 6/Figure 6G/105_6_40 (2).tif
- Raw_data_Figure 6/Figure 6G/105_7_CK5_20 (2).tif
- Raw_data_Figure 6/Figure 6G/105_7_CK5_40 (1).tif
- Raw_data_Figure 6/Figure 6G/Figure 6G.xlsx
- Raw_data_Figure 6/Figure 6G/INL20251001124046_SEQ/
- Raw_data_Figure 6/Figure 6G/INL20251001124046_SEQ/INL20251001124046_001/
- Raw_data_Figure 6/Figure 6G/INL20251001124046_SEQ/INL20251001124046_001/AnalyzedClickInfo.txt
- Raw_data_Figure 6/Figure 6G/INL20251001124046_SEQ/INL20251001124046_001/background.TIF
- Raw_data_Figure 6/Figure 6G/INL20251001124046_SEQ/INL20251001124046_001/ClickInfo.txt
- Raw_data_Figure 6/Figure 6G/INL20251001124046_SEQ/INL20251001124046_001/luminescent.TIF
- Raw_data_Figure 6/Figure 6G/INL20251001124046_SEQ/INL20251001124046_001/photograph.TIF
- Raw_data_Figure 6/Figure 6G/INL20251001124046_SEQ/INL20251001124046_001/readbias.TIF
- Raw_data_Figure 6/Figure 6G/INL20251001124046_SEQ/INL20251001124046_SEQ.PNG
- Raw_data_Figure 6/Figure 6G/INL20251001124046_SEQ/SequenceInfo.txt
- Raw_data_Figure 6/Figure 6G/Quantification_6G.pzfx
