# Supplementary material for: Loss of Gαq reshapes fibroblast traits and drives tumor-stroma remodeling in oral cancer progression
Source: EMBO Rep. 2026 Apr 10;27(10):2639–74. doi: 10.1038/s44319-026-00751-2 (PMC13219523; doi:10.1038/s44319-026-00751-2)
Supplement: Supplementary file 10 — Source data Fig. 6 [file 44319_2026_751_MOESM10_ESM.zip › Raw_data_Figure 6/Figure 6A/Figure 6A.xlsx]

## Sheet: Hoja1
Image Number	Total Flux [p/s]	Avg Radiance [p/s/cm²/sr]	Stdev Radiance	Min Radiance	Max Radiance
Control 1	1114000000	15950000	28250000	-13670000	201500000
Control 2	3622000000	35290000	99910000	-43950000	835600000
Control 3	22480000000	218100000	610000000	-25870000	5025000000
Control 4	334000000	3240000	8011000	-17890000	58920000
Control 5	15370000000	220700000	479500000	-23910000	2867000000
WT 1	2518000000	36090000	59120000	-11980000	435600000
WT 2	21240000000	206800000	557200000	-37470000	3382000000
WT 3	10210000000	146200000	291300000	-11440000	1312000000
WT 4	4568000000	44460000	91870000	-18420000	627200000
WT 5	11560000000	166500000	399700000	-40820000	3003000000
WT 6	484500000	4716000	5040000	-3069000	25140000
WT 7	50470000000	722300000	1622000000	-55100000	8703000000
WT 8	28880000000	414000000	994700000	-41910000	5781000000
WT 9	13850000000	199500000	447300000	-58520000	3227000000
WT 10	31930000000	310800000	732700000	-80780000	4542000000
GqKO 1	70120000000	1005000000	1978000000	-9591000	10790000000
GqKO 2	43780000000	627700000	1243000000	-5251000	6875000000
GqKO 3	326200000000	3168000000	7876000000	-32360000	43820000000
GqKO 4	105300000000	1025000000	3123000000	-57910000	24020000000
GqKO 5	103200000000	1006000000	2729000000	-37170000	17530000000
GqKO 6	36760000000	527800000	1244000000	-41960000	7708000000
GqKO 7	31350000000	304100000	864100000	-1908000	7865000000
GqKO 8	177700000000	2552000000	5981000000	-62880000	40670000000
GqKO 9	158100000000	1537000000	5528000000	-48730000	59230000000
GqKO 10	133500000000	1910000000	3311000000	-45460000	17830000000
