# Supplementary material for: Loss of Gαq reshapes fibroblast traits and drives tumor-stroma remodeling in oral cancer progression
Source: EMBO Rep. 2026 Apr 10;27(10):2639–74. doi: 10.1038/s44319-026-00751-2 (PMC13219523; doi:10.1038/s44319-026-00751-2)
Supplement: Supplementary file 10 — Source data Fig. 6 [file 44319_2026_751_MOESM10_ESM.zip › Raw_data_Figure 6/Figure 6A/INL20230123101246_SEQ/INL20230123101246_001/ClickInfo (2).txt]

*** ClickNumber:	INL20230123101246_001
ClickInfoType:	RawData
Living Image Version:	4.7.4.21053 (Aug 14 2020)
Modified Since Saved:	0
Sequence ID:	INL20230123101246_SEQ
ClickNumber Index:	1
ClickNumbers in Sequence:	1
*** User Label Name Set:	Living Image Universal
User:
Group:
Experiment:
Comment1:
Comment2:
Time Point:
Animal Number:
Animal Strain:
Animal Model:
Sex:
View:
Cell Line:
Reporter:
Treatment:
Luc Injection Time:
IACUC Number:
*** User Input:
User ID:	INL
Display Type:	Overlay
User:
Group:
Experiment:
Comment1:
Comment2:
Time Point:
Animal Number:
Animal Strain:
Animal Model:
Sex:
View:
Cell Line:
Reporter:
Treatment:
Luc Injection Time:
IACUC Number:
Displayed Key Choices:	User;Group;Experiment;Comment1;Comment2;
*** Analysis User Input:
Comment2:
*** photographic image:	photograph.TIF
Acquisition Date:	Monday, January 23, 2023
Acquisition Time:	10:12:53
Acquisition Seconds:	3757309973
Pixel Width:	1
Pixel Height:	1
Binning Factor:	4
Image Units:	counts
f Number:	8
Field of View:	22.6
Filter Position:	1
Emission filter:	Open
Exposure Time Sec:	0.2
Object radius:	0.75
Subject size:	1.5
Error Wave:	No Error
*** readbiasonly image:	readbiasonly.TIF
Acquisition Date:	Monday, January 23, 2023
Acquisition Time:	10:13:09
Acquisition Seconds:	3757309989
Pixel Width:	1
Pixel Height:	1
Binning Factor:	8
Read Bias Level:	499.026
Demand Temperature:	-90
Measured Temperature:	-89
Data Multiplier:	1
Background Exposure (Seconds):	0.0
*** luminescent image:	luminescent.TIF
Acquisition Date:	Monday, January 23, 2023
Acquisition Time:	10:13:04
Acquisition Seconds:	3757309984
Pixel Width:	1
Pixel Height:	1
Image Units:	counts
Binning Factor:	8
Luminescent Exposure (Seconds):	2
Luminescent Exposure Units:	sec
f Number:	1
Field of View:	22.6
Read Bias Level:	499.026
Emission filter:	Open
Filter Position:	1
Excitation filter:	Block
Subject size:	1.5
Demand Temperature:	-90
Measured Temperature:	-89
Error Wave:	No Error
Cosmic:	0
Background Corrected:	0
Flat Field Corrected:	0
Subject Type:	Mouse
Cosmic Corrected:	0
Adapative FL corrected:	0
FL Background Corrected:	0
Intensity Calibration:	counts
*** Camera System Info:
#################################################################
#	IVIS Configuration
Camera Info File Version Number:	:	3.0
#################################################################
Camera System ID:	IS2233N8586
Camera System alias:	IS2233N8586
System Configuration:	IVIS 200 Spectrum
#####################################################################
#	Camera Parameters				VN 8/05/2009
#####################################################################
Camera System Info:	Andor Newton
Camera Type:	Andor, iKon
Camera CCD Type:	DZ436
Camera Serial Number:	CCD-28387
Lens Type:	IVIS 200 Lens
Andor Photo ADC Speed Index:	1
Andor Photo Preamp Gain Index:	0
Andor Photo ADC Channel:	0
Andor Lumin ADC Speed Index:	3
Andor Lumin Preamp Gain Index:	2
Andor Lumin ADC Channel:	0
Andor Fluor ADC Speed Index:	2
Andor Fluor Preamp Gain Index:	2
Andor Fluor ADC Channel:	0
Andor Vertical Shift Speed:	0
CCD Saturation Level:	61000
Software crash sensor:	yes
Camera CCD Temperature:	-90
Temperature lock range:	3
Cryo Check Test Temperature:	-93
Cryo Check Pass Temperature:	-90
Read Bias Lower Limit:	0
Read Bias Upper Limit:	3000
Dark Charge Outlier Limit:	50
Image Rotation:	0
Image Transpose:	no
CCD ROI Y OFFSET:	0
CCD ROI X OFFSET:	0
Background Purge Age:	3
#####################################################################
#	Pixel and Column Defect Map			xx x/xx/20xx
#	ONLY ONE (the first) CCD MAP ENTRY WILL BE RECOGNIZED!
#	CCDmap:col #, start row #, end row#, col#, start row, end row...-1, row#, #start col, end col,...,-1, xVal1, yVal1, xVal2,yVal2...-1, substitute value, debug #flag
#	For CCD corrections, set substitute value=0, debug #flag=0
#####################################################################
CCDmap:	-1,-1,-1,0,0
#################################################################
#	Default Imaging Settings
#################################################################
#default control values - 1,2,4,8 are permissible values for fstop
Photographic fstop:	8
Luminescent fstop:	1
Photographic binning:	4
Luminescent binning:	16
#####################################################################
#	Stage temperature controller Settings		xx x/xx/20xx
#####################################################################
Omega controller installed:	output 2
Stage demand temperature:	37
Stage demand temperature offset:	2
Stage Temperature Offset:	-2
#####################################################################
#	Excitaion and Emission Filter Configuration	MD 08/15/2008
#	Position 1 and 24 must be always labeled "Open"
#####################################################################
EM Filter Position 1 label:	Open
EM Filter Position 2 label:	Empty
EM Filter Position 3 label:	500
EM Filter Position 4 label:	520
EM Filter Position 5 label:	540
EM Filter Position 6 label:	560
EM Filter Position 7 label:	580
EM Filter Position 8 label:	600
EM Filter Position 9 label:	620
EM Filter Position 10 label:	640
EM Filter Position 11 label:	660
EM Filter Position 12 label:	Empty
EM Filter Position 13 label:	680
EM Filter Position 14 label:	700
EM Filter Position 15 label:	720
EM Filter Position 16 label:	740
EM Filter Position 17 label:	760
EM Filter Position 18 label:	780
EM Filter Position 19 label:	800
EM Filter Position 20 label:	820
EM Filter Position 21 label:	840
EM Filter Position 22 label:	Empty
EM Filter Position 23 label:	Empty
EM Filter Position 24 label:	Open
EX Filter Position 1 label:	Block
EX Filter Position 2 label:	430
EX Filter Position 3 label:	465
EX Filter Position 4 label:	500
EX Filter Position 5 label:	535
EX Filter Position 6 label:	570
EX Filter Position 7 label:	605
EX Filter Position 8 label:	640
EX Filter Position 9 label:	675
EX Filter Position 10 label:	710
EX Filter Position 11 label:	745
EX Filter Position 12 label:	ND2
#####################################################################
#	Field of View					xx x/xx/20xx
#	Shelf FOV at each position in cm
#####################################################################
Shelf Position A FOV:	4
Shelf Position B FOV:	6.6
Shelf Position C FOV:	13.2
Shelf Position D FOV:	22.6
Shelf Position Load:	19
FOV Clip Level:	0
Fluorescence FOV Clip Level:	5
#################################################################
#	Spectral Imaging Filters Characterization Sep-15-2022
# Values are:Central Wave,Bandwidth,Transmission,Spectr. Resp,ND2 Power Ratio
#################################################################
Spectral Imaging Filter 500:	500.47,20.40,0.979,0.645,0.476
Spectral Imaging Filter 520:	519.66,19.65,0.988,0.728,0.531
Spectral Imaging Filter 540:	539.86,19.51,0.985,0.823,0.602
Spectral Imaging Filter 560:	559.21,19.59,0.978,0.898,0.669
Spectral Imaging Filter 580:	579.76,20.69,0.983,0.973,0.791
Spectral Imaging Filter 600:	598.85,19.94,0.999,0.973,0.827
Spectral Imaging Filter 620:	618.82,18.78,0.993,0.982,0.827
Spectral Imaging Filter 640:	640.43,19.63,1.000,1.000,0.925
Spectral Imaging Filter 660:	658.70,19.69,0.991,0.994,0.962
Spectral Imaging Filter 680:	679.79,18.93,1.000,0.970,0.942
Spectral Imaging Filter 700:	699.62,19.95,1.000,0.957,1.000
Spectral Imaging Filter 720:	718.90,18.63,1.000,0.923,0.911
Spectral Imaging Filter 740:	739.38,19.23,1.000,0.879,0.896
Spectral Imaging Filter 760:	760.62,19.80,1.000,0.852,0.830
Spectral Imaging Filter 780:	779.58,20.39,0.999,0.813,0.733
Spectral Imaging Filter 800:	801.18,19.43,1.000,0.787,0.552
Spectral Imaging Filter 820:	819.69,20.18,1.000,0.693,0.469
Spectral Imaging Filter 840:	840.22,20.53,0.998,0.616,0.385
#####################################################################
#	Spectral Imaging Excitation Filters		xx x/xx/20xx
#	Measured at center 2 mm hole 15x23 Plate
#	Values are:Central Wavelength, Bandwidth, High/muW, Low/muW
#####################################################################
Spectral Imaging Excitation 430:	431.20,	23.65,	1.01E+02	,	4.70E+00
Spectral Imaging Excitation 465:	466.78,	31.73,	1.70E+02	,	6.55E+00
Spectral Imaging Excitation 500:	499.74,	30.72,	2.50E+02	,	1.31E+01
Spectral Imaging Excitation 535:	536.12,	31.74,	3.15E+02	,	1.94E+01
Spectral Imaging Excitation 570:	570.74,	28.67,	4.05E+02	,	2.91E+01
Spectral Imaging Excitation 605:	605.60,	28.99,	4.77E+02	,	4.00E+01
Spectral Imaging Excitation 640:	639.71,	27.98,	5.28E+02	,	5.07E+01
Spectral Imaging Excitation 675:	675.99,	28.24,	5.40E+02	,	5.85E+01
Spectral Imaging Excitation 710:	710.32,	26.89,	5.16E+02	,	6.23E+01
Spectral Imaging Excitation 745:	745.42,	29.33,	4.95E+02	,	6.47E+01
Spectral Imaging Excitation ND2:	640,	20,	3.63E+00	,	3.63E-01
#####################################################################
#	Filter Wheel Alignment			xx x/xx/20xx
#####################################################################
Filter Wheel Positions per Wheel:	12
Filter Wheel Rotation Steps:	73035
Filter Wheel Position 1 Steps:	-1825
Filter2 Wheel Rotation Steps:	73025
Filter2 Wheel Position 1 Steps:	4773
EX Filter Wheel Rotation Steps:	3200
EX Filter Wheel Position 1 Steps:	-65
EX Filter Wheel Positions per Wheel:	12
####################################################################
#	Stage Parameters				xx x/xx/20xx
#	Shelf number represents focus for Zero subject height
####################################################################
Shelf Position A steps:	86543
Shelf Position B steps:	71675
Shelf Position C steps:	54621
Shelf Position D steps:	19378
Shelf Position Service steps:	87000
Shelf Position Load steps:	36350
Shelf Position Soft Limit:	88159
Shelf Position Upper Hard Limit:	88259
Shelf Position Lower Hard Limit:	-4380
Shelf Steps per mm:	159.69
####################################################################
#	Lens Carousel Alignment				xx x/xx/20xx
####################################################################
Lens Position A steps:	19288
Lens Position B steps:	5289
Lens Position C steps:	9955
Lens Position D steps:	14622
#####################################################################
#	f-stop Parameters				xx x/xx/20xx
#####################################################################
Lens fstop 1 steps:	320
Lens fstop 2 steps:	3800
Lens fstop 4 steps:	5300
Lens fstop 8 steps:	6000
Lens fstop Soft Limit:	6140
#####################################################################
#	Motor Speeds					AF 1/25/19
#		S=Speed
#		F=Acceleration
#		R=Deceleration
#		H=home
#####################################################################
Lens Motor Speed F:	2800
Lens Motor Speed R:	2800
Lens Motor Speed S:	1600
Lens Motor Speed H:	1200
Lens fstop Motor Speed F:	8000
Lens fstop Motor Speed R:	16000
Lens fstop Motor Speed S:	4000
Lens fstop Motor Speed H:	2000
EM Filter Motor Speed F:	80000
EM Filter Motor Speed R:	2400000
EM Filter Motor Speed S:	16000
EM Filter Motor Speed H:	10000
Shelf motor speed F:	10000
Shelf motor speed R:	10000
Shelf motor speed S:	6100
Shelf motor speed H:	6100
EX Filter Motor Speed F:	28480
EX Filter Motor Speed R:	48000
EX Filter Motor Speed S:	2496
EX Filter Motor Speed H:	1248
Fluorescence X motor Speed F:	10000
Fluorescence X motor Speed R:	112500
Fluorescence X motor Speed S:	15000
Fluorescence X motor Speed H:	7500
Fluorescence Y motor Speed F:	10000
Fluorescence Y motor Speed R:	112500
Fluorescence Y motor Speed S:	15000
Fluorescence Y motor Speed H:	7500
#####################################################################
#	Bottom Illumination Parameters			xx x/xx/20xx
#####################################################################
Measured xy motor steps per cm:	1599
Fluorescence X motor Soft Limit:	13125
Fluorescence Y motor Soft Limit:	19000
#Spectrum Calibration Results:
X0 FOV C Pixel:	1451
Y0 FOV C Pixel:	1403
X0 Motor steps:	787
Y0 Motor steps:	4180
X1 FOV C Pixel:	431
Y1 FOV C Pixel:	464
X1 Motor steps:	12337
Y1 Motor steps:	14820
Xcenter motor steps:	6336
Ycenter motor steps:	9200
#Motor steps per cm (X,Y) : 1647.06 1648.18 #this is not a calibration, for comparison purpose only
X grid center CCD pixel FOV C:	964
Y grid center CCD pixel FOV C:	949
X grid center CCD pixel FOV D:	961
Y grid center CCD pixel FOV D:	948
X grid center CCD pixel FOV B:	977
Y grid center CCD pixel FOV B:	951
X grid center CCD pixel FOV A:	983
Y grid center CCD pixel FOV A:	949
#####################################################################
#	Bottom illumination setup grids
#	Format:
#	GridDef#: gridName, x-size, y-size, offset_mm, spacing_mm
#####################################################################
GridDef1:	15x23,15,23,0,5.0
GridDef2:	11x21,11,21,0,5
GridDef3:	5x10,5,10,0,10
GridDef4:	8x12 wellplate,8,12,9.1,9.1
GridDef5:	6x8x1cm grid,6,8,0,10
#####################################################################
#	Hardware Interface Configuration		AH 6/26/2017
#####################################################################
EX Filter Motor Driver Number:	0		# ("A")	XFO (excitation) filter motor
Lens Motor Driver Number:	1		# ("B") lens carousel
Filter Motor Driver Number:	2		# ("C")	upper filter wheel
Filter2 Motor Driver Number:	3		# ("D")	lower filter wheel
Lens fstop Motor Driver Number:	4	# ("E") was 3; Iris Home = 52.2mm
Shelf Motor Driver Number:	5		# ("F") was 2
Fluorescence X Motor Driver Number:	6
Fluorescence Y Motor Driver Number:	7
Coldfinger Heater Resistor Monitor NI Channel:	0		#AH: AI 0	#pin 3
Lights Voltage Monitor NI Channel:	5	#pin 13 not implemented as of 4/26/00
Lights Outer On Control NI Channel:	7		#AH: P0.7
Lights Inner On Control NI Channel:	2			#AH: P0.2
Lights Control Selector NI Channel:	3	#AH: was P0.3 >> unused	#pin 31
#Adding computer control of lights (leds) for both old and new IVIS
Lights Control Polarity:	1		# 0 for older units, 1 for modern IVIS's
Lights Control Channel:	1		#AH: AO 1
#Lighthing Start Voltage:2.5		#AH: spelled wrong and not found when spelled correctly!
Laser On Control NI Channel:	5		#AH: port 3 (P2.5)
Galvo On Control NI Channel:	2		#AH: port 3 (P2.2)
Command Out Control Port:	2		#AH: Door Lock/Laser/Galvo Port
Command In Control Port:	1		#AH: Fluorescent source toggle/Door Status Control Port
Additional Command Out Control Port:	0		#AH: Port remapping for PCIE-6321 board: Lighting control and system Init
Darkbox Door Entry LED NI Channel:	5 #AH: moved from p0.1 to p0.5
Darkbox Door Open Monitor NI Channel:	5 #AH: moved from p0.2 to p2.5
Darkbox Door Mag Lock Channel:	3 #AH: change from P4.5 to P3.3
# Fluorescence controls
Fiber Source Toggle NI Channel:	3		#AH: XFO line port 3 (P2) change from P3.5
Fiber Source Intensity Control NI Channel:	0	#AH: AO 0
Motor Board Hardware Reset NI Channel:	1		#AH: moved from p0.1 to p2.1??	#pin 27
Bottom Fiber Toggle Channel:	0
Init NI Channel:	0			#AH: P0.0
Lights Voltage Monitor NI Channel:	5	#pin 13 not implemented as of 4/26/00
Lights Control Selector NI Channel:	3	#AH: was P0.3 >> unused	#pin 31
#####################################################################
#	Photo - Lightlevels			xx x/xx/20xx
#####################################################################
Photo Bias Level:	345
Minimum Photo Level:	750
Lighting Test Max Steps:	2
Lighting Saturation Counts:	70000
LED Calibration Levels:	0.8,0.9,1.0,1.1,1.2,1.3,1.5,1.8,2.0,2.5,3.0,3.5,4.0,4.5,4.9
LED Calibration Intensities:	1.401e-05,0.0003869,0.004893,0.02225,0.05113,0.08961,0.1844,0.3191,0.5547,0.7871,0.8989,0.9633,0.9866,0.9988,1
Inner LED Calibration Levels:	0.8,0.9,1.0,1.1,1.2,1.3,1.5,1.8,2.0,2.5,3.0,3.5,4.0,4.5,4.9
Inner LED Calibration Intensities:	1.151e-05,6.401e-05,0.001244,0.007296,0.0211,0.04334,0.1107,0.2288,0.372,0.6567,0.7855,0.8635,0.922,0.9691,1
# Reference measurement conditions:FOV/ExposTime/Bin/Fstop/LightLevel
LED Photo Reference Measurement:	C,0.2,4,8,1.1
Inner LED Photo Reference Measurement:	A,0.2,4,8,1.3
#####################################################################
#	Absolute Light Intensity Calibration	xx x/xx/20xx
#	Calibration units:p/sec/cm2/sr
#	XLS-xx (x.xxe8)
#####################################################################
Coef C-ccd at FOV 22.6, f1:	8.035E+05
Coef C-ccd at FOV 13.2, f1:	8.015E+05
Coef C-ccd at FOV 6.6, f1:	8.276E+05
Coef C-ccd at FOV 4, f1:	8.166E+05
Coef C-ccd at FOV 22.6, f2:	3.192E+06
Coef C-ccd at FOV 13.2, f2:	3.189E+06
Coef C-ccd at FOV 6.6, f2:	3.289E+06
Coef C-ccd at FOV 4, f2:	3.227E+06
Coef C-ccd at FOV 22.6, f4:	1.256E+07
Coef C-ccd at FOV 13.2, f4:	1.262E+07
Coef C-ccd at FOV 6.6, f4:	1.289E+07
Coef C-ccd at FOV 4, f4:	1.324E+07
Coef C-ccd at FOV 22.6, f8:	5.225E+07
Coef C-ccd at FOV 13.2, f8:	5.225E+07
Coef C-ccd at FOV 6.6, f8:	5.370E+07
Coef C-ccd at FOV 4, f8:	5.508E+07
C-ccd Calibration units:	p/sec/cm2/sr
#################################################################
#	Fluorescence				xx x/xx/20xx
#################################################################
Fluorescence kit installed:	yes
Fluorescent lamp high voltage:	4.7
Fluorescent lamp low voltage:	2.11
ND Factor for 430:	0.000662
ND Factor for 465:	0.001087
ND Factor for 500:	0.000918
ND Factor for 535:	0.001058
ND Factor for 570:	0.000983
ND Factor for 605:	0.001084
ND Factor for 640:	0.001444
ND Factor for 675:	0.002814
ND Factor for 710:	0.006809
ND Factor for 745:	0.00968
#Allow fluorescence at FOV A:yes
#####################################################################
#	Flat-field Correction				xx x/xx/20xx
#	Coefficients:k0,k1,k2,k3,k4 in
#		ff(r) = k0 + k1*r + k2*r^2 + k3*r^3 + k4*r^4
#	Coordinates for CCD chip offset: x0,y0
#	Format is:k0,k1,k2,k3,k4,x0,y0
#####################################################################
Shelf Position A FF5 f/1 Coefs:	0.986784,0.004873,0.013581,-0.027604,0.001682,0.002994,0.054538
Shelf Position A FF5 f/2 Coefs:	0.983354,0.020796,-0.026992,-0.000537,0.000291,-0.019073,0.146495
Shelf Position A FF5 f/4 Coefs:	0.944072,0.229214,-0.337319,0.168581,-0.029327,0.030233,0.255906
Shelf Position A FF5 f/8 Coefs:	0.938893,0.238313,-0.338547,0.164903,-0.028259,0.035123,0.244243
Shelf Position B FF5 f/1 Coefs:	0.989318,0.002638,-0.018528,0.004287,-0.001254,0.016216,0.090994
Shelf Position B FF5 f/2 Coefs:	0.984887,0.018265,-0.035675,0.009725,-0.001304,-0.019375,0.171447
Shelf Position B FF5 f/4 Coefs:	0.992233,-0.015272,-0.000918,-0.003569,0.000377,0.014470,0.241785
Shelf Position B FF5 f/8 Coefs:	0.984921,0.013353,-0.030734,0.007090,-0.000855,0.024262,0.232556
Shelf Position C FF5 f/1 Coefs:	1.002105,-0.002441,-0.005258,0.000048,-0.000021,-0.009570,0.240759
Shelf Position C FF5 f/2 Coefs:	1.003246,-0.000548,-0.008080,0.000698,-0.000038,-0.072754,0.351008
Shelf Position C FF5 f/4 Coefs:	1.003250,-0.000261,-0.008271,0.000729,-0.000040,-0.065250,0.364432
Shelf Position C FF5 f/8 Coefs:	1.005021,-0.004023,-0.006909,0.000576,-0.000036,-0.044405,0.357741
Shelf Position D FF5 f/1 Coefs:	0.993986,0.000298,-0.004574,0.000386,-0.000017,-0.024375,0.441076
Shelf Position D FF5 f/2 Coefs:	1.005579,-0.011658,-0.001976,0.000163,-0.000008,-0.132680,0.553593
Shelf Position D FF5 f/4 Coefs:	1.009002,-0.013684,-0.001221,0.000067,-0.000004,-0.098738,0.581763
Shelf Position D FF5 f/8 Coefs:	1.011718,-0.014331,-0.000846,0.000003,-0.000001,-0.058213,0.612123
#################################################################
#	Galvo - Structured Light
#################################################################
# tell the structured light and alignment light where to find their files
Java Library Path:	C:\Program Files\WaveMetrics\Igor Pro Folder\Living Image Files\JavaFiles
#Structured Light correction if some of the SL lines are missing
#Defaults to 0 if line below is not activated
Structured Light Delay Cycles:	17
# Parameter d:the distance from the galvo projector to the optical axis(mm)
Galvo-CCD Separation:	108
# Parameter l:distance from the galvanometer to the stage at zero height, in millimeters
Shelf Position B Galvo Distance:	157.05
Shelf Position C Galvo Distance:	263.84
Shelf Position D Galvo Distance:	484.53
Shelf Position Load Galvo Distance:	378.26
Structured Light Big L B:	-660.59
Structured Light Big L C:	657.10
Structured Light Big L D:	759.66
#####################################################################
#	Line frequency of the structured light lines, for each FOV
#####################################################################
Structured Light Frequency B Fine:	1.0
Structured Light Frequency B Medium:	0.75
Structured Light Frequency B Coarse:	0.5
Structured Light Frequency C Fine:	1.0
Structured Light Frequency C Medium:	0.75
Structured Light Frequency C Coarse:	0.5
Structured Light Frequency D Medium:	0.75
Structured Light Frequency D Coarse:	0.5
#####################################################################
#	Galvanometer correction coefficients	VN 7/23/2005
#	Keep coefficients in this order
#####################################################################
Galvanometer X Distortion:	0.35
Galvanometer Y Distortion:	1.0
Galvanometer X Perspective:	0.005
Galvanometer Y Perspective:	0.0
Galvanometer X Transform:	0.05
Galvanometer Y Transform:	1
Galvanometer Degrees Per Step:	9.16e-4
#####################################################################
#	Galvanometer Alignment Parameters	xx x/xx/20xx
#####################################################################
Alignment A Top coordinate:	39460
Alignment A Bottom coordinate:	33334
Alignment A Left coordinate:	27039
Alignment A Right coordinate:	32853
Alignment A Horizontal Center Coordinate:	29955
Alignment A Vertical Center Coordinate:	36356
Alignment A Step Distance:	180
Alignment B Top coordinate:	41478
Alignment B Bottom coordinate:	31500
Alignment B Left coordinate:	25178
Alignment B Right coordinate:	34642
Alignment B Horizontal Center Coordinate:	29953
Alignment B Vertical Center Coordinate:	36400
Alignment B Step Distance:	210
Alignment C Top coordinate:	46822
Alignment C Bottom coordinate:	26972
Alignment C Left coordinate:	20253
Alignment C Right coordinate:	39353
Alignment C Horizontal Center Coordinate:	29981
Alignment C Vertical Center Coordinate:	36472
Alignment C Step Distance:	270
Alignment D Top coordinate:	54825
Alignment D Bottom coordinate:	20875
Alignment D Left coordinate:	13114
Alignment D Right coordinate:	46264
Alignment D Horizontal Center Coordinate:	30028
Alignment D Vertical Center Coordinate:	36555
Alignment D Step Distance:	310
#####################################################################
#	Galvanometer SL Parameters		xx x/xx/20xx
#####################################################################
Structure B Left Coordinate:	15260
Structure B Horizontal Center Coordinate:	29778
Structure B Right Coordinate:	43768
Structure B Bottom Coordinate:	8319
Structure B Vertical Center Coordinate:	16189
Structure B Top Coordinate:	25823
Structure B Step Distance:	270
Structure B Line Frequency:	1
Structure C Left Coordinate:	14109
Structure C Horizontal Center Coordinate:	29956
Structure C Right Coordinate:	45300
Structure C Bottom Coordinate:	17621
Structure C Vertical Center Coordinate:	29649
Structure C Top Coordinate:	43869
Structure C Step Distance:	270
Structure C Line Frequency:	1
Structure D Left Coordinate:	15224
Structure D Horizontal Center Coordinate:	29988
Structure D Right Coordinate:	44232
Structure D Bottom Coordinate:	27157
Structure D Vertical Center Coordinate:	40223
Structure D Top Coordinate:	54567
Structure D Step Distance:	260
Structure D Line Frequency:	1
*** Graph Controls:
Overlay:	Overlay
Reversed:	1
Color Table:	Rainbow
ColorTableIsLog:	0
Intensity Calibration:	counts
Calibration Value Per Count:	1
Brightness:	100
Gamma:	1.500000
Alpha Blend:	0
Rotation:	0
Background:	1
Cosmic:	1
Flat Field:	1
Color Table Min:	375.000000
Color Table Max:	6747.000000
Raw Color Table Min:	-14.653419
Raw Color Table Max:	7503.308594
