# Supplementary material for: Loss of Gαq reshapes fibroblast traits and drives tumor-stroma remodeling in oral cancer progression
Source: EMBO Rep. 2026 Apr 10;27(10):2639–74. doi: 10.1038/s44319-026-00751-2 (PMC13219523; doi:10.1038/s44319-026-00751-2)
Supplement: Supplementary file 10 — Source data Fig. 6 [file 44319_2026_751_MOESM10_ESM.zip › Raw_data_Figure 6/Figure 6A/INL20230124140611_SEQ/SequenceInfo (2).txt]

*** Graph Controls:
Brightness:	100
Gamma:	1.500000
Color Range Mode:	autoEach
Color Table Min:	0.000000
Color Table Max:	0.000000
Color Table:	Rainbow
Reversed:	1
ColorTableIsLog:	0
Intensity Calibration:	counts
*** Sequence:	INL20230124140611_SEQ
Living Image Version:	4.7.4.21053 (Aug 14 2020)
Folder On Disk:
ClickInfoType:	SingleClickAnalysis
*** ClickNumbers:
ClickNumber 1:	INL20230124140611_001
*** User Input:
User ID:	INL
Display Type:	Overlay
*** User Label Name Set:	Living Image Universal
User:
Group:
Experiment:
Comment1:
Comment2:
Time Point:
Animal Number:
Animal Strain:
Animal Model:
Sex:
View:
Cell Line:
Reporter:
Treatment:
Luc Injection Time:
IACUC Number:
*** ROIs:
