# Supplementary material for: Loss of Gαq reshapes fibroblast traits and drives tumor-stroma remodeling in oral cancer progression
Source: EMBO Rep. 2026 Apr 10;27(10):2639–74. doi: 10.1038/s44319-026-00751-2 (PMC13219523; doi:10.1038/s44319-026-00751-2)
Supplement: Supplementary file 10 — Source data Fig. 6 [file 44319_2026_751_MOESM10_ESM.zip › Raw_data_Figure 6/Figure 6B/Quantification 6B.xlsx]

## Sheet: Hoja1
	Sample	Tumor size
WT	13	9052217980
	14	7192727880
	1	5728881990
	52	7897237856
	56	4127921406
	46	18909494500
GqKO	17	18909494500
	18	39567324420
	54	16404272300
	58	8805964700
	48	10590314289
	43	18003641667
