# Supplementary material for: Loss of Gαq reshapes fibroblast traits and drives tumor-stroma remodeling in oral cancer progression
Source: EMBO Rep. 2026 Apr 10;27(10):2639–74. doi: 10.1038/s44319-026-00751-2 (PMC13219523; doi:10.1038/s44319-026-00751-2)
Supplement: Supplementary file 10 — Source data Fig. 6 [file 44319_2026_751_MOESM10_ESM.zip › Raw_data_Figure 6/Figure 6C/Figure 6C.xlsx]

## Sheet: Hoja1
				0 = Alive (100% survival / censored)			1 = Dead (event occurred)
Days	Group	Survival		Days	Group	Survival		Days	Group	Survival
1	control	0		1	WT	0		1		0
1	control	0		1	WT	0		1		0
1	control	0		1	WT	0		1		0
1	control	0		1	WT	0		1		0
1	control	0		1	WT	0		1		0
1	control	0		1	WT	0		1		0
7	control	0		1	WT	0		1		0
7	control	0		1	WT	0		1		0
7	control	0		1	WT	0		1		0
7	control	0		1	WT	0		1		0
7	control	0		1	WT	0		7		1
7	control	0		7	WT	0		7		1
8	control	0		7	WT	0		7		0
8	control	0		7	WT	0		7		0
8	control	0		7	WT	0		7		1
8	control	0		7	WT	0		7		0
8	control	0		7	WT	0		7		1
8	control	0		7	WT	0		7		0
11	control	0		7	WT	0		7		0
11	control	0		7	WT	0		7		0
11	control	0		7	WT	0		8		1
11	control	0		11	WT	0		8		0
11	control	0		11	WT	0		8		0
11	control	0		11	WT	0		8		0
				11	WT	0		8		0
				11	WT	0		8		0
				11	WT	0		9		1
				11	WT	0		9		1
				11	WT	0		9		0
				11	WT	0		9		0
				11	WT	0		9		0
								11		1
								11		1
								11		1
