# Supplementary material for: Loss of Gαq reshapes fibroblast traits and drives tumor-stroma remodeling in oral cancer progression
Source: EMBO Rep. 2026 Apr 10;27(10):2639–74. doi: 10.1038/s44319-026-00751-2 (PMC13219523; doi:10.1038/s44319-026-00751-2)
Supplement: Supplementary file 10 — Source data Fig. 6 [file 44319_2026_751_MOESM10_ESM.zip › Raw_data_Figure 6/Figure 6D/Quantification 6D.xlsx]

## Sheet: Hoja1
8_140 KO			Area						Area
	8_140KO19.tif	Total	25.579			13_127 WT	13_127 wt47.tif	Total	24.944
		Tumores	0.95					Tumores	4.139
			3.076						4.488
			0.218						2.247									MEAN
			1.464						0.029		Cal27+MEFs WT	13_127 WT	55	54	38	50	49	49.2
			0.06						0.087			14_133 WT	71	27	27	38	27	38
			0.07						0.065			15_128 WT	33	44	46	39	43	41
			0.199						0.047			16_131 WT	42	47	58	47	50	48.8
			0.575					Total Tumor	11.102			6_142 WT	32	40	40	30	58	40
			0.318					Total Estroma	13.842
			0.031					% Tumor	0.445077
			0.06					% Estroma	0.554923		Cal27+MEFs Gq KO	8_140 KO	73	61	57	72	78	68.2
		Total Tumor	7.021				13_127 wt49.tif	Total	25.579			9_141 KO	45	64	63	69	75	63.2
		Total Estroma	18.558					Tumores	9.482			19_130 KO	75	72	65	75	77	72.8
		% Tumor	0.274483						2.189			17_125 KO	82	65	67	86	63	72.6
		% Estroma	0.725517					Total Tumor	11.671			18_129 KO	73	68	72	65	66	68.8
	8_140KO22.tif	Total	9.805					Total Estroma	13.908
		Tumores	0.819					% Tumor	0.456273
			0.376					% Estroma	0.543727
			0.609				13_127 wt56.tif	Total	13.545
			0.095					Total Tumor	8.35
			0.278					Total Estroma	5.195
			0.258					% Tumor	0.616464
			1.413					% Estroma	0.383536
		Total Tumor	3.848				13_127 wt62.tif	Total	19.703
		Total Estroma	5.957					Tumores	0.194
		% Tumor	0.392453						9.587
		% Estroma	0.607547					Total Tumor	9.781
	8_140KO27.tif	Total	16.446					Total Estroma	9.922
		Tumores	5.21					% Tumor	0.496422
			0.593					% Estroma	0.503578
			0.094				13_127 wt50.tif	Total	18.579
			0.886					Tumores	2.031
			0.357						3.269
		Total Tumor	7.14					Total Tumor	5.3
		Total Estroma	9.306					Total Estroma	13.279
		% Tumor	0.434148					% Tumor	0.285268
		% Estroma	0.565852					% Estroma	0.714732
	8_140KO29.tif	Total	25.565			14_133 WT	14_133 wt08.tif	Total	25.565
		Tumores	4.667					Tumores	4.433
			0.067						0.28
			1.617						0.052
			0.688						0.104
		Total Tumor	7.039						3.219
		Total Estroma	18.526						4.059
		% Tumor	0.275337						0.952
		% Estroma	0.724663					Total Tumor	13.099
	8_140KO30.tif	Total	25.579					Total Estroma	12.466
		Tumores	0.457					% Tumor	0.51238
			0.091					% Estroma	0.48762
			2.226				14_133 wt38.tif	Total	19.366
			0.881					Tumores	9.725
			0.05						4.378
			0.79					Total Tumor	14.103
			1.139					Total Estroma	5.263
		Total Tumor	5.634					% Tumor	0.728235
		Total Estroma	19.945					% Estroma	0.271765
		% Tumor	0.220259				14_133 wt37.tif	Total	22.252
		% Estroma	0.779741					Tumores	10.38
9_141 KO	9_141KOb03.tif	Total	20.386						5.897
		Tumores	8.895					Total Tumor	16.277
			0.169					Total Estroma	5.975
			0.043					% Tumor	0.731485
			0.072					% Estroma	0.268515
			0.303				14_133 wt28.tif	Total	25.56
			0.998					Total Tumor	15.875
			0.714					Total Estroma	9.685
		Total Tumor	11.194					% Tumor	0.621088
		Total Estroma	9.192					% Estroma	0.378912
		% Tumor	0.549102				14_133 wt27.tif	Total	25.565
		% Estroma	0.450898					Tumores	16.817
	9_141KOb16.tif	Total	20.126						0.778
		Tumores	0.415						0.94
			1.843					Total Tumor	18.535
			0.022					Total Estroma	7.03
			0.029					% Tumor	0.725015
			0.546					% Estroma	0.274985
			0.309			15_128 WT	15_128 wt26.tif	Total	20.049
			0.05					Tumores	3.526
			0.083						0.515
			1.103						9.299
			0.029					Total Tumor	13.34
			0.066					Total Estroma	6.709
			2.839					% Tumor	0.66537
		Total Tumor	7.334					% Estroma	0.33463
		Total Estroma	12.792				15_128 wt22.tif	Total	14.347
		% Tumor	0.364404					Tumores	6.12
		% Estroma	0.635596						1.829
	9_141KOb19.tif	Total	25.587						0.037
		Tumores	0.786					Total Tumor	7.986
			0.393					Total Estroma	6.361
			1.575					% Tumor	0.556632
			0.052					% Estroma	0.443368
			0.022				15_128 wt24.tif	Total	25.565
			0.014					Tumores	12.172
			0.108						0.782
			6.161						0.858
			0.357					Total Tumor	13.812
		Total Tumor	9.468					Total Estroma	11.753
		Total Estroma	16.119					% Tumor	0.54027
		% Tumor	0.370032					% Estroma	0.45973
		% Estroma	0.629968				15_128 wt25.tif	Total	16.546
	9_141KOb23.tif	Total	21.917					Total Tumor	10.034
		Tumores	0.436					Total Estroma	6.512
			0.025					% Tumor	0.606431
			0.123					% Estroma	0.393569
			0.053				15_128 wt29.tif	Total	17.021
			0.809					Tumores	1.819
			2.847						1.89
			0.17						4.835
			2.243						1.148
			0.131					Total Tumor	9.692
		Total Tumor	6.837					Total Estroma	7.329
		Total Estroma	15.08					% Tumor	0.569414
		% Tumor	0.31195					% Estroma	0.430586
		% Estroma	0.68805			16_131 WT	16_131 wt21.tif	Total	25.56
	9_141KOb37.tif	Total	25.56					Tumores	13.917
		Tumores	1.191						0.333
			0.717						0.159
			0.077						0.118
			0.19						0.319
			0.409					Total Tumor	14.846
			0.121					Total Estroma	10.714
			0.469					% Tumor	0.580829
			0.161					% Estroma	0.419171
			0.109				16_131 wt22.tif	Total	24.121
			0.362					Total Tumor	12.711
			0.231					Total Estroma	11.41
			0.183					% Tumor	0.526968
			0.167					% Estroma	0.473032
			1.356				16_131 wt32.tif	Total	20
			0.04					Tumores	4.367
			0.026						0.386
			0.062						3.676
			0.575					Total Tumor	8.429
		Total Tumor	6.446					Total Estroma	11.571
		Total Estroma	19.114					% Tumor	0.42145
		% Tumor	0.252191					% Estroma	0.57855
		% Estroma	0.747809				16_131 wt34.tif	Total	15.936
19_130 KO	19_130KO17.tif	Total	25.565					Tumores	0.097
		Tumores	1.757						6.885
			0.285						0.569
			0.51						0.036
			0.616						0.223
			0.192						0.567
			0.042					Total Tumor	8.377
			0.026					Total Estroma	7.559
			0.19					% Tumor	0.525665
			1.476					% Estroma	0.474335
			0.129				16_131 wt44.tif	Total	17.182
			0.096					Tumores	0.605
			0.339						0.089
			0.058						0.162
			0.141						7.599
			0.611						0.166
		Total Tumor	6.468					Total Tumor	8.621
		Total Estroma	19.097					Total Estroma	8.561
		% Tumor	0.253002					% Tumor	0.501746
		% Estroma	0.746998					% Estroma	0.498254
	19_130KO07.tif	Total	23.544			6_142 WT	6_142 wt12.tif	Total	5.615
		Tumores	3.51					Total Tumor	3.843
			0.52					Total Estroma	1.772
			1.528					% Tumor	0.684417
			1.003					% Estroma	0.315583
		Total Tumor	6.561				6_142 wt08.tif	Total	20.32
		Total Estroma	16.983					Tumores	6.667
		% Tumor	0.27867						3.105
		% Estroma	0.72133						2.383
	19_130KO10.tif	Total	19.757					Total Tumor	12.155
		Tumores	0.373					Total Estroma	8.165
			0.451					% Tumor	0.598179
			3.378					% Estroma	0.401821
			0.566				6_142 wt09.tif	Total	23.334
			0.061					Tumores	6.217
			0.019						7.733
			0.514					Total Tumor	13.95
			1.477					Total Estroma	9.384
		Total Tumor	6.839					% Tumor	0.59784
		Total Estroma	12.918					% Estroma	0.40216
		% Tumor	0.346156				6_142 wt23.tif	Total	17.02
		% Estroma	0.653844					Tumores	3.799
	19_130KO31.tif	Total	25.536						8.186
		Tumores	0.348					Total Tumor	11.985
			1.587					Total Estroma	5.035
			0.122					% Tumor	0.704172
			0.111					% Estroma	0.295828
			0.066				6_142 wt16.tif	Total	21.491
			0.403					Tumores	3.463
			0.128						0.312
			0.113						3.458
			0.041						0.227
			0.183						0.208
			0.153						1.316
			0.025					Total Tumor	8.984
			0.027					Total Estroma	12.507
			0.675					% Tumor	0.418035
			0.072					% Estroma	0.581965
			0.461
			1.782
		Total Tumor	6.297
		Total Estroma	19.239
		% Tumor	0.246593
		% Estroma	0.753407
	19_130KO43.tif	Total	23.511
		Tumores	0.419
			0.076
			0.097
			0.071
			0.153
			0.947
			0.336
			0.353
			0.257
			0.425
			0.825
			0.091
			1.028
			0.039
			0.039
			0.208
		Total Tumor	5.364
		Total Estroma	18.147
		% Tumor	0.228149
		% Estroma	0.771851
17_125 KO	17_125KO46.tif	Total	25.587
		Tumores	0.533
			0.03
			0.073
			0.028
			0.07
			0.026
			1.924
			0.573
			0.045
			0.051
			0.281
			0.181
			0.094
			0.085
			0.332
			0.248
			0.087
		Total Tumor	4.661
		Total Estroma	20.926
		% Tumor	0.182163
		% Estroma	0.817837
	17_125KO17.tif	Total	17.915
		Tumores	0.182
			0.146
			0.075
			0.09
			0.036
			0.11
			0.966
			0.208
			0.048
			0.189
			0.342
			0.333
			0.145
			0.504
			0.401
			0.762
			1.388
			0.327
		Total Tumor	6.252
		Total Estroma	11.663
		% Tumor	0.348981
		% Estroma	0.651019
	17_125KO20.tif	Total	25.587
		Tumores	0.036
			0.13
			0.079
			0.197
			0.079
			0.482
			3.009
			0.229
			0.04
			0.817
			0.325
			0.044
			0.203
			2.813
		Total Tumor	8.483
		Total Estroma	17.104
		% Tumor	0.331536
		% Estroma	0.668464
	17_125KO30.tif	Total	25.587
		Tumores	0.367
			0.055
			0.054
			1.608
			0.163
			0.046
			0.061
			0.267
			0.065
			0.124
			0.224
			0.297
			0.246
			0.033
		Total Tumor	3.61
		Total Estroma	21.977
		% Tumor	0.141087
		% Estroma	0.858913
	17_125KO33.tif	Total	25.579
		Tumores	0.637
			0.048
			0.126
			2.793
			2.214
			2.743
			0.155
			0.116
			0.093
			0.067
			0.042
			0.018
			0.056
			0.425
		Total Tumor	9.533
		Total Estroma	16.046
		% Tumor	0.372689
		% Estroma	0.627311
18_129KO	18_129KO37.tif	Total	25.496
		Tumores	1.501
			0.231
			1.007
			1.053
			1.216
			0.473
			0.071
			1.374
		Total Tumor	6.926
		Total Estroma	18.57
		% Tumor	0.27165
		% Estroma	0.72835
	18_129KO39.tif	Total	25.565
		Tumores	0.065
			0.534
			3.626
			0.945
			1.75
			1.326
		Total Tumor	8.246
		Total Estroma	17.319
		% Tumor	0.32255
		% Estroma	0.67745
	18_129KO40.tif	Total	25.579
		Tumores	0.307
			0.285
			0.41
			0.526
			0.786
			2.39
			0.498
			0.771
			0.394
			0.588
			0.284
		Total Tumor	7.239
		Total Estroma	18.34
		% Tumor	0.283006
		% Estroma	0.716994
	18_129KO51.tif	Total	25.6
		Tumores	1.236
			0.784
			0.526
			0.482
			0.055
			0.07
			0.109
			0.423
			0.857
			3.675
			0.822
		Total Tumor	9.039
		Total Estroma	16.561
		% Tumor	0.353086
		% Estroma	0.646914
	18_129KO53.tif	Total	25.536
		Tumores	0.225
			0.073
			6.564
			1.329
			0.243
			0.032
			0.139
			0.042
		Total Tumor	8.647
		Total Estroma	16.889
		% Tumor	0.33862
		% Estroma	0.66138
