# Supplementary material for: Loss of Gαq reshapes fibroblast traits and drives tumor-stroma remodeling in oral cancer progression
Source: EMBO Rep. 2026 Apr 10;27(10):2639–74. doi: 10.1038/s44319-026-00751-2 (PMC13219523; doi:10.1038/s44319-026-00751-2)
Supplement: Supplementary file 10 — Source data Fig. 6 [file 44319_2026_751_MOESM10_ESM.zip › Raw_data_Figure 6/Figure 6F/Figure 6F.xlsx]

## Sheet: Hoja1
	Muestra	N Ki67	Área	Ki67/Area
Tumor KO Ki67	1	38	24608	0.00154421
	2	27	22582	0.00119564
	3	21	35923	0.000584584
	4	35	41630	0.00084074
	5	65	58709.6	0.00110714
	6	59	57449.8	0.00102698
	7	66	40693.6	0.00162187
	8	58	16641.5	0.00348527
	9	44	38747.5	0.00113556
	10	56	50931.9	0.00109951
	11	60	46128	0.00130073
	12	36	50576.9	0.000711788
	13	51	44111.1	0.00115617
	14	56	38266.6	0.00146342
	15	71	41188.7	0.00172377
	16	65	39158.2	0.00165993
	17	52	48332.5	0.00107588
	18	78	57218.1	0.0013632
	19	53	57825.3	0.000916553
tumor WT E cad Ki67	1	12	35756	0.000335608
	2	6	33909	0.000176944
	3	8	54100	0.000147874
	4	33	42580	0.000775012
	5	30	39208.8	0.000765134
	6	60	77543.8	0.000773756
	7	64	65826	0.000972261
	8	44	68248.7	0.000644701
	9	42	55589.1	0.000755544
	10	11	50318.8	0.000218606
	11	22	43036.3	0.000511197
	12	25	52186.6	0.00047905
