# Supplementary material for: Loss of Gαq reshapes fibroblast traits and drives tumor-stroma remodeling in oral cancer progression
Source: EMBO Rep. 2026 Apr 10;27(10):2639–74. doi: 10.1038/s44319-026-00751-2 (PMC13219523; doi:10.1038/s44319-026-00751-2)
Supplement: Supplementary file 11 — Source data Fig. 7 [file 44319_2026_751_MOESM11_ESM.zip]

Archive with 69 entries (57 files):
- Raw_data_Figure 7/
- Raw_data_Figure 7/Figure 7A/
- Raw_data_Figure 7/Figure 7A/Quantification 7A.xlsx
- Raw_data_Figure 7/Figure 7A/quantification_7A.pzfx
- Raw_data_Figure 7/Figure 7A/raw_blots_7A.pptx
- Raw_data_Figure 7/Figure 7B/
- Raw_data_Figure 7/Figure 7B/C3-NF shCtrl cav1.tif
- Raw_data_Figure 7/Figure 7B/C3-NF shCtrl Lamp3.tif
- Raw_data_Figure 7/Figure 7B/C3-NF shGq  Lamp3.tif
- Raw_data_Figure 7/Figure 7B/C3-NF shGq cav1.tif
- Raw_data_Figure 7/Figure 7B/C4-NF shCtrl FN.tif
- Raw_data_Figure 7/Figure 7B/C4-NF shGq FN.tif
- Raw_data_Figure 7/Figure 7B/NF shCtrl col I.tif
- Raw_data_Figure 7/Figure 7B/NF shCtrl PDGFR.tif
- Raw_data_Figure 7/Figure 7B/NF shGq col I.tif
- Raw_data_Figure 7/Figure 7B/NF shGq PDGFR.tif
- Raw_data_Figure 7/Figure 7C/
- Raw_data_Figure 7/Figure 7C/NFshctrl +cal27 de tincion cav1 blue-green.tif
- Raw_data_Figure 7/Figure 7C/NFshctrl +cal27 de tincion cav1 merge.tif
- Raw_data_Figure 7/Figure 7C/NFshctrl +cal27 de tincion cav1 red.tif
- Raw_data_Figure 7/Figure 7C/NFshGq +cal27 de tincion cav1 blue-green.tif
- Raw_data_Figure 7/Figure 7C/NFshGq+cal27 de tincion cav1 merge.tif
- Raw_data_Figure 7/Figure 7C/NFshGq+cal27 de tincion cav1 red.tif
- Raw_data_Figure 7/Figure 7D/
- Raw_data_Figure 7/Figure 7D/Figure 7D.xlsx
- Raw_data_Figure 7/Figure 7D/MAX_Reslice of NFshctrl.tif
- Raw_data_Figure 7/Figure 7D/MAX_Reslice of NFshGq.tif
- Raw_data_Figure 7/Figure 7D/NFshctrl  with ca27 invasion on top merge.lnk
- Raw_data_Figure 7/Figure 7D/NFshGq  with ca27 invasion on top merge.lnk
- Raw_data_Figure 7/Figure 7D/Quantification_7D_InvasionNFs.pzfx
- Raw_data_Figure 7/Figure 7D/Quantification_7D_Tumor spheroid size.pzfx
- Raw_data_Figure 7/Figure 7E/
- Raw_data_Figure 7/Figure 7E/Quantification 7E.xlsx
- Raw_data_Figure 7/Figure 7E/quantification_7E.pzfx
- Raw_data_Figure 7/Figure 7E/raw_blots_7E.pptx
- Raw_data_Figure 7/Figure 7F/
- Raw_data_Figure 7/Figure 7F/cal27 +exos NFshctrl blue green.tif
- Raw_data_Figure 7/Figure 7F/cal27 +exos NFshctrl PDGFR red.tif
- Raw_data_Figure 7/Figure 7F/cal27 +exos NFshGq blue green.tif
- Raw_data_Figure 7/Figure 7F/cal27 +exos NFshGq PDGFR red.tif
- Raw_data_Figure 7/Figure 7F/NFshctrol de cav1 blue green.tif
- Raw_data_Figure 7/Figure 7F/NFshctrol de cav1 red.tif
- Raw_data_Figure 7/Figure 7F/NFshGq de cav1 blue green 2.tif
- Raw_data_Figure 7/Figure 7F/NFshGq de cav1 red 2.tif
- Raw_data_Figure 7/Figure 7G/
- Raw_data_Figure 7/Figure 7G/Figure 7G.xlsx
- Raw_data_Figure 7/Figure 7G/Quantification_7G.pzfx
- Raw_data_Figure 7/Figure 7G/raw_blots_7G.pptx
- Raw_data_Figure 7/Figure 7H/
- Raw_data_Figure 7/Figure 7H/CAFs col I nuclei.tif
- Raw_data_Figure 7/Figure 7H/CAFs FN nuclei.tif
- Raw_data_Figure 7/Figure 7H/CAFs PDGFR nuclei 24 h.tif
- Raw_data_Figure 7/Figure 7H/CAFs PDGFR nuclei 72h.tif
- Raw_data_Figure 7/Figure 7H/NFs col I nuclei.tif
- Raw_data_Figure 7/Figure 7H/NFs FN nuclei.tif
- Raw_data_Figure 7/Figure 7H/NFs PDGFR nuclei 24 h.tif
- Raw_data_Figure 7/Figure 7H/NFs PDGFR nuclei 72h.tif
- Raw_data_Figure 7/Figure 7I/
- Raw_data_Figure 7/Figure 7I/Figure 7I.xlsx
- Raw_data_Figure 7/Figure 7I/INL20231204083459_SEQ/
- Raw_data_Figure 7/Figure 7I/INL20231204083459_SEQ/INL20231204083459_001/
- Raw_data_Figure 7/Figure 7I/INL20231204083459_SEQ/INL20231204083459_001/AnalyzedClickInfo.txt
- Raw_data_Figure 7/Figure 7I/INL20231204083459_SEQ/INL20231204083459_001/ClickInfo.txt
- Raw_data_Figure 7/Figure 7I/INL20231204083459_SEQ/INL20231204083459_001/luminescent.TIF
- Raw_data_Figure 7/Figure 7I/INL20231204083459_SEQ/INL20231204083459_001/photograph.TIF
- Raw_data_Figure 7/Figure 7I/INL20231204083459_SEQ/INL20231204083459_001/readbiasonly.TIF
- Raw_data_Figure 7/Figure 7I/INL20231204083459_SEQ/INL20231204083459_SEQ.PNG
- Raw_data_Figure 7/Figure 7I/INL20231204083459_SEQ/SequenceInfo.txt
- Raw_data_Figure 7/Figure 7I/Quantification_7I.pzfx
