# Supplementary material for: Loss of Gαq reshapes fibroblast traits and drives tumor-stroma remodeling in oral cancer progression
Source: EMBO Rep. 2026 Apr 10;27(10):2639–74. doi: 10.1038/s44319-026-00751-2 (PMC13219523; doi:10.1038/s44319-026-00751-2)
Supplement: Supplementary file 11 — Source data Fig. 7 [file 44319_2026_751_MOESM11_ESM.zip › Raw_data_Figure 7/Figure 7A/Quantification 7A.xlsx]

## Sheet: Hoja1
	Gq	GAPDH
NF shCtrl	1162.83	1140.93
	1002.87	996.85
	985.77	684.09
NF shGq	395.03	749.47
	249.81	580.44
	245.92	685.27
Rel GAPDH	Gq
NF shCtrl	1.01919
	1.00604		Mean Ctrl	1.15541
	1.44099
NF shGq	0.527079
	0.43038
	0.358866
Norm shCtrl	Gq
NF shCtrl	0.882107
	0.870721
	1.24717
NF shGq	0.456184
	0.372492
	0.310596
