# Supplementary material for: Loss of Gαq reshapes fibroblast traits and drives tumor-stroma remodeling in oral cancer progression
Source: EMBO Rep. 2026 Apr 10;27(10):2639–74. doi: 10.1038/s44319-026-00751-2 (PMC13219523; doi:10.1038/s44319-026-00751-2)
Supplement: Supplementary file 11 — Source data Fig. 7 [file 44319_2026_751_MOESM11_ESM.zip › Raw_data_Figure 7/Figure 7D/Figure 7D.xlsx]

## Sheet: Spheroid size NF shctrl_NFshGq
	Area	Mean	Mode	Min	Max	%Area			Area	Mean	Mode	Min	Max	%Area
NFshctr1	8890843	109936	255	0	255	100000		NFshGq1	6102406	61844	0	0	255	100000
NFshctr 2	4521137	97784	255	0	255	100000		NFshGq2	4506734	52826	28	0	255	100000
NFshctr 3	1766179	42056	0	0	255	100000		NFshGq3	13733528	74336	255	0	255	100000
NFshctr 4	5285300	104644	255	0	255	100000		NFshGq4	10931467	61811	0	0	255	100000
NFshctr 5	3293337	54715	31	0	255	100000		NFshGq5	7270256	66910	14	0	255	100000
NFshctr 6	1762675	66668	34	0	255	100000		NFshGq6	6053746	87520	255	0	255	100000
NFshctr 7	4990613	107064	255	0	255	100000		NFshGq7	5072362	53500	0	0	255	100000
NFshctr 8	1698833	46473	35	0	255	100000		NFshGq8	4729404	60872	0	0	255	100000
NFshctr 9	4777675	76213	255	0	255	100000		NFshGq9	3960958	50402	0	0	255	100000
NFshctr 10	3850013	88854	255	0	255	100000		NFshGq10	12647038	70867	45	0	255	100000
NFshctr 11	3077674	63939	0	0	255	100000		NFshGq11	8366089	27011	15	0	255	100000
NFshctr 12	3245456	77149	255	1	255	100000		NFshGq12	14661580	72431	255	0	255	100000
NFshctr 13	4525030	84728	255	0	255	100000		NFshGq13	4341678	107647	255	0	255	100000
NFshctr 14	4644151	77153	255	0	255	100000		NFshGq14	3151638	43243	14	0	255	100000
NFshctr 15	4065286	97183	255	0	255	100000		NFshGq15	11905454	77944	48	2	255	100000
NFshctr 16	2935586	55383	8	0	255	100000		NFshGq16	9169959	78290	255	0	255	100000
NFshctr 17	7046029	106282	255	0	255	100000		NFshGq17	9946969	88591	255	3	255	100000
NFshctr 18	9914269	117949	255	0	255	100000		NFshGq18	8668173	58915	22	2	255	100000
NFshctr 19	5491621	80820	255	0	255	100000		NFshGq19	11711201	73077	9	0	255	100000
NFshctr 20	4252142	69160	31	0	255	100000		NFshGq20	7294781	77950	255	0	255	100000
NFshctr 21	3955898	41131	24	0	255	100000		NFshGq21	5334350	97826	255	6	255	100000
NFshctr 22	2122762	28477	0	0	247	100000		NFshGq22	8234122	59622	24	2	255	100000
NFshctr 23	4574858	69860	255	0	255	100000		NFshGq23	19146903	107860	255	1	255	100000
								NFshGq24	13434169	82475	48	3	255	100000
								NFshGq25	11148297	91429	255	3	255	100000
								NFshGq26	26496963	70408	40	2	255	100000
								NFshGq27	25151988	71679	48	0	255	100000
								NFshGq28	20498106	57782	9	0	255	100000
								NFshGq29	4604444	51405	39	3	255	100000
								NFshGq30	8238793	70038	52	9	255	100000

## Sheet: Invasive distance
	Area	Mean	Mode	Min	Max	Angle	%Area	Length			Area	Mean	Mode	Min	Max	Angle	%Area	Length
NFshctr1	68632	35909	0.166	0.000	85000	90000	0	100000		1	162221	24120	10813	9133	87333	89857	0	250001
NFshctr 2	49914	26292	0.166	0.000	85000	90000	0	70000		2	205896	21148	11615	7750	71583	90112	0	320001
NFshctr 3	37436	15667	0.116	0.000	59333	90000	0	50000		3	162221	24266	11405	8480	87307	89857	0	250001
NFshctr 4	68632	48858	0.166	0.000	85000	89643	0	100002		4	212135	24004	12715	9010	84879	89892	0	330001
NFshctr 5	56153	25222	0.166	0.000	85000	90000	0	80000		5	49914	37167	16740	16667	54333	90000	0	70000
NFshctr 6	18718	30923	20972	20939	37945	90000	0	20506		6	199656	25115	11601	8333	88000	90000	0	310000
NFshctr 7	37436	51998	40825	40777	65721	90000	0	47850		7	287006	49987	12516	10333	170000	89921	0	450000
NFshctr 8	56153	26410	11439	11376	43628	90000	0	75190		8	243331	36332	10242	9719	98877	90094	0	380001
NFshctr 9	68632	43562	15824	15705	76733	89643	0	95697		9	87350	36158	13129	13000	79128	90275	0	130001
NFshctr 10	24957	28053	13998	13946	40315	90000	0	34177		10	56153	43000	16446	16333	74000	90000	0	80000
NFshctr 11	56153	39177	19116	19046	54573	90000	0	82025		11	168460	31778	23727	12000	88000	90000	0	260000
NFshctr 12	37436	68285	34296	34195	86037	90715	0	54255		12	93589	26732	13096	12952	86690	89745	0	140001
NFshctr 13	37436	53369	24238	24153	67944	89285	0	47473		13	224614	33976	11800	9762	90048	89898	0	350001
NFshctr 14	81110	68235	88472	29384	92020	90325	0	115288		14	143503	38050	16261	12894	87848	89838	0	220001
NFshctr 15	12479	25334	20319	20299	30368	90000	0	13563		15	56153	36407	12148	12000	87667	90000	0	80000
										16	330681	39826	12350	10795	170000	89931	0	520000
										17	131025	25208	11405	10667	86267	90179	0	200001
										18	99828	25001	13523	13044	62000	89762	0	150001
										19	149742	28443	12044	10377	88000	89689	0	230003
										20	305724	23503	13425	8875	89208	89777	0	480004
										21	155982	20353	12300	10750	63667	90149	0	240001
										22	255810	25155	10729	9500	79433	90089	0	400000
										23	374356	38603	15335	9158	105000	89879	0	590001
										24	74871	44021	34541	34498	56640	90000	0	108624
										25	124785	158020	254588	44112	255000	89812	0	190094
										26	68632	174548	254625	62825	255000	89643	0	95050
										27	81110	172606	254653	77407	255000	90000	0	115413
