# Supplementary material for: Loss of Gαq reshapes fibroblast traits and drives tumor-stroma remodeling in oral cancer progression
Source: EMBO Rep. 2026 Apr 10;27(10):2639–74. doi: 10.1038/s44319-026-00751-2 (PMC13219523; doi:10.1038/s44319-026-00751-2)
Supplement: Supplementary file 11 — Source data Fig. 7 [file 44319_2026_751_MOESM11_ESM.zip › Raw_data_Figure 7/Figure 7E/Quantification 7E.xlsx]

## Sheet: Hoja1
Purification	Image Name	Signal	nº vesículas	Normalizado al nº de vesículas	Señal alix	Normalizado Alix	Relativizado ctrl
(1º)	N4 sh Ctrl	130.85	82900000000	1.58e-09	418.91	0.312358	0.9718
	NF sh Gq	138.93	63000000000	2.21e-09	365.14	0.380484	1.18375
(2º)	NF sh Ctrl	108.622	47300000000	2.3e-09	375.66	0.28915	0.899596
	NF sh Gq	177.344	44900000000	3.95e-09	370.101	0.479178	1.4908
(3º)	NF sh Ctrl	263	90100000000	2.92e-09	725	0.362759	1.1286
	NF sh Gq	346	111000000000	3.12e-09	782	0.442455	1.37655
					Mean Ctrl	0.321422
