# Supplementary material for: Loss of Gαq reshapes fibroblast traits and drives tumor-stroma remodeling in oral cancer progression
Source: EMBO Rep. 2026 Apr 10;27(10):2639–74. doi: 10.1038/s44319-026-00751-2 (PMC13219523; doi:10.1038/s44319-026-00751-2)
Supplement: Supplementary file 11 — Source data Fig. 7 [file 44319_2026_751_MOESM11_ESM.zip › Raw_data_Figure 7/Figure 7G/Figure 7G.xlsx]

## Sheet: Hoja1
Gq	Type	Volume (OD)	Adj. Vol. (OD)	Mean Bkgd. (OD)	Abs. Quant.	Rel. Quant.	# of Pixels	Min. Value (OD)	Max. Value (OD)	Mean Value (OD)	Std. Dev.	Area (mm2)
	NF1	4625.71	93.9307	0.615643	N/A	N/A	7520	0.515327	0.78046	0.61512	0.031383	30.3225
	NF2	4632.43	90.5789	0.60397	N/A	N/A	7520	0.509921	0.806461	0.616015	0.033734	30.3225
	NF3	4643.42	94.4283	0.604919	N/A	N/A	7520	0.502765	0.794045	0.617476	0.036387	30.3225
	NF4	4591.89	51.6639	0.603753	N/A	N/A	7520	0.5134	0.819364	0.610624	0.032957	30.3225
	NF5	4771.01	193.057	0.60877	N/A	N/A	7520	0.512673	0.928384	0.634443	0.057205	30.3225
	NF6	4647.98	121.389	0.60194	N/A	N/A	7520	0.498028	0.852279	0.618082	0.041019	30.3225		ratioGq/tub			Rel Prom NF
	CAF1	4686.54	147.118	0.603646	N/A	N/A	7520	0.50424	0.892643	0.62321	0.050417	30.3225		0.266415		1	0.966408
	CAF2	4550.93	48.2721	0.598758	N/A	N/A	7520	0.491423	0.88943	0.605177	0.02982	30.3225		0.236697		0.888452	0.858607
	CAF3	4614.78	55.3947	0.606301	N/A	N/A	7520	0.511415	0.881347	0.613667	0.030043	30.3225		0.199216		1	0.722646
	CAF4	4593.81	30.8483	0.606777	N/A	N/A	7520	0.516879	0.774812	0.610879	0.029069	30.3225		0.129883		0.651973	0.471146
	CAF5	4584.84	39.5865	0.604422	N/A	N/A	7520	0.514501	0.769407	0.609686	0.028155	30.3225		0.397433		1	1.44167
	CAF6	4565.6	36.6489	0.602254	N/A	N/A	7520	0.508584	0.747204	0.607128	0.027747	30.3225		0.166418		0.418732	0.603673
														0.453625		1	1.6455
Tubulin	Type	Volume (OD)	Adj. Vol. (OD)	Mean Bkgd. (OD)	Abs. Quant.	Rel. Quant.	# of Pixels	Min. Value (OD)	Max. Value (OD)	Mean Value (OD)	Std. Dev.	Area (mm2)		0.182757		0.402881	0.662941
	NF1	4417.35	352.573	0.591412	N/A	N/A	6873	0.502949	1.06434	0.64271	0.096482	27.7137		0.185182		1	0.671739
	NF2	4532.33	382.679	0.603762	N/A	N/A	6873	0.510101	1.13102	0.65944	0.121977	27.7137		0.173828		0.938686	0.630552
	NF3	4597.06	474	0.599892	N/A	N/A	6873	0.496248	1.20286	0.668858	0.141342	27.7137		0.152183		1	0.552035
	NF4	4485.55	397.772	0.59476	N/A	N/A	6873	0.49615	1.10884	0.652634	0.117561	27.7137		0.127751		0.839459	0.463411
	NF5	4644.06	485.761	0.60502	N/A	N/A	6873	0.496327	1.28343	0.675697	0.153489	27.7137
	NF6	4863.95	729.424	0.601561	N/A	N/A	6873	0.498901	1.37754	0.70769	0.198379	27.7137
	CAF1	4393.75	324.315	0.59209	N/A	N/A	6873	0.499294	1.03048	0.639277	0.09797	27.7137
	CAF2	4341.38	264.133	0.593227	N/A	N/A	6873	0.501062	0.979208	0.631657	0.084818	27.7137
	CAF3	4398.54	299.137	0.59645	N/A	N/A	6873	0.484655	0.98211	0.639974	0.092414	27.7137
	CAF4	4240.86	177.465	0.591211	N/A	N/A	6873	0.48833	0.884885	0.617031	0.058115	27.7137
	CAF5	4363.19	260.125	0.596982	N/A	N/A	6873	0.493969	0.968308	0.63483	0.079291	27.7137
	CAF6	4504.23	286.878	0.613612	N/A	N/A	6873	0.494559	1.06144	0.655351	0.113881	27.7137
