# Supplementary material for: Loss of Gαq reshapes fibroblast traits and drives tumor-stroma remodeling in oral cancer progression
Source: EMBO Rep. 2026 Apr 10;27(10):2639–74. doi: 10.1038/s44319-026-00751-2 (PMC13219523; doi:10.1038/s44319-026-00751-2)
Supplement: Supplementary file 11 — Source data Fig. 7 [file 44319_2026_751_MOESM11_ESM.zip › Raw_data_Figure 7/Figure 7I/Figure 7I.xlsx]

## Sheet: Hoja1
		TOTAL						Sección 1					Sección 2					Sección 3					Sección 4
		Area	Mean	Min	Max			Area	Mean	Min	Max		Area	Mean	Min	Max		Area	Mean	Min	Max		Area	Mean	Min	Max
Lengua_50_315NF	NF	51.234	151.648	20	223			51.234	151.648	20	223
Lengua_51_337CAF	CAF	235.051	153.527	81	205			235.051	153.527	81	205
Lengua_52_314NF	NF	89.624	159.919	76	202			89.624	159.919	76	202
Lengua_53_315CAF	CAF	265.174	131.04	69	191			265.174	131.04	69	191
Lengua_54_333CAF	CAF	149.566		69	201			28.83	137.614	73	200		10.934	135.292	93	201		103.929	147.435	69	201		5.873	144.337	86	187
Lengua_55_313CAF	CAF	250.616		37	209			238.062	150.525	37	209		12.554	134.381	79	194
Lengua_61_76NF2	NF2	308.211	171.218	66	227			308.211	171.218	66	227
Lengua_62_77CAF2	CAF2	474.453	169.738	61	217			474.453	169.738	61	217
Lengua_65_82NF2	NF2	359.23	162.047	97	216			359.23	162.047	97	216
Lengua_66_107CAF2	CAF2	269.375	269.375	78	222			269.375	164.014	78	222
Lengua_72_88NF2	NF2	377.985		45	227			358.156	171.206	45	227		9.434	156.352	101	219		5.587	153.992	95	217		4.808	157.767	100	219
Lengua_73_89CAF2	CAF2	371.63		39	229			371.63	162.896	39	229
		NF				CAFs
		Area	Area/ pixeles			Area	Area/ pixeles
	NF	51.234	6.99341e-06		CAF	235.051	1.91482e-05
	NF	89.624	8.10787e-06		CAF	265.174	1.53315e-05
	NF2	308.211	1.56073e-05		CAF	149.566	8.81948e-06
	NF2	359.23	1.79733e-05		CAF	250.616	2.10326e-05
	NF2	377.985	1.43628e-05		CAF2	474.453	2.39067e-05
					CAF2	269.375	1.37392e-05
		237.257			CAF2	371.63	1.68553e-05
						287.981
