# Supplementary material for: Loss of Gαq reshapes fibroblast traits and drives tumor-stroma remodeling in oral cancer progression
Source: EMBO Rep. 2026 Apr 10;27(10):2639–74. doi: 10.1038/s44319-026-00751-2 (PMC13219523; doi:10.1038/s44319-026-00751-2)
Supplement: Supplementary file 11 — Source data Fig. 7 [file 44319_2026_751_MOESM11_ESM.zip › Raw_data_Figure 7/Figure 7I/INL20231204083459_SEQ/INL20231204083459_001/AnalyzedClickInfo.txt]

*** ClickNumber:	INL20231204083459_001
ClickInfoType:	SingleClickAnalysis
*** photographic image:	photograph.TIF
Acquisition Date:	Monday, December 4, 2023
Acquisition Time:	08:35:06
Acquisition Seconds:	3784520106
Pixel Width:	1
Pixel Height:	1
Binning Factor:	4
Image Units:	counts
f Number:	8
Field of View:	22.6
Filter Position:	1
Emission filter:	Open
Exposure Time Sec:	0.2
Object radius:	0.75
Subject size:	1.5
Error Wave:	No Error
*** luminescent image:	luminescent.TIF
Acquisition Date:	Monday, December 4, 2023
Acquisition Time:	08:35:18
Acquisition Seconds:	3784520118
Pixel Width:	1
Pixel Height:	1
Image Units:	counts
Binning Factor:	8
Luminescent Exposure (Seconds):	1
Luminescent Exposure Units:	sec
f Number:	1
Field of View:	22.6
Read Bias Level:	502.249
Emission filter:	Open
Filter Position:	1
Excitation filter:	Block
Subject size:	1.5
Demand Temperature:	-89
Measured Temperature:	-88
Error Wave:	No Error
Cosmic:	0
Background Corrected:	0
Flat Field Corrected:	0
Subject Type:	Mouse
*** readbiasonly image:	readbiasonly.TIF
Acquisition Date:	Monday, December 4, 2023
Acquisition Time:	08:35:22
Acquisition Seconds:	3784520122
Pixel Width:	1
Pixel Height:	1
Binning Factor:	8
Read Bias Level:	502.249
Demand Temperature:	-89
Measured Temperature:	-88
Data Multiplier:	1
Background Exposure (Seconds):	0.0
*** ROIs:
*** Tags:
*** Comments:
*** User Label Name Set:	Living Image Universal
User:
Group:
Experiment:
Comment1:
Comment2:
Time Point:
Animal Number:
Animal Strain:
Animal Model:
Sex:
View:
Cell Line:
Reporter:
Treatment:
Luc Injection Time:
IACUC Number:
*** User Input:
User ID:	INL
Display Type:	Overlay
User:
Group:
Experiment:
Comment1:
Comment2:
Time Point:
Animal Number:
Animal Strain:
Animal Model:
Sex:
View:
Cell Line:
Reporter:
Treatment:
Luc Injection Time:
IACUC Number:
Displayed Key Choices:	User;Group;Experiment;Comment1;Comment2;
