# Supplementary material for: Loss of Gαq reshapes fibroblast traits and drives tumor-stroma remodeling in oral cancer progression
Source: EMBO Rep. 2026 Apr 10;27(10):2639–74. doi: 10.1038/s44319-026-00751-2 (PMC13219523; doi:10.1038/s44319-026-00751-2)
Supplement: Supplementary file 12 — Figure EV1 Source Data [file 44319_2026_751_MOESM12_ESM.zip]

Archive with 51 entries (41 files):
- Raw_data_Figure EV1/
- Raw_data_Figure EV1/Figure EV1A/
- Raw_data_Figure EV1/Figure EV1A/ko7_1_2023230130103115o.jpg
- Raw_data_Figure EV1/Figure EV1A/wt7_1_2023230130103023o.jpg
- Raw_data_Figure EV1/Figure EV1B/
- Raw_data_Figure EV1/Figure EV1B/C1-GqKO MEFs Factin 488 Gq 647.tif
- Raw_data_Figure EV1/Figure EV1B/C1-WT MEFs Factin 488  Gq 647.tif
- Raw_data_Figure EV1/Figure EV1B/C2-GqKO MEFs Factin 488  Gq 647.tif
- Raw_data_Figure EV1/Figure EV1B/C2-WT MEFs Factin 488  Gq 6474.tif
- Raw_data_Figure EV1/Figure EV1B/C3-GqKO MEFs Factin 488  Gq 647.tif
- Raw_data_Figure EV1/Figure EV1B/C3-WT MEFs Factin 488  Gq 647.tif
- Raw_data_Figure EV1/Figure EV1C/
- Raw_data_Figure EV1/Figure EV1C/raw_blots_S1C.pptx
- Raw_data_Figure EV1/Figure EV1D/
- Raw_data_Figure EV1/Figure EV1D/raw_blots_EV1D.pptx
- Raw_data_Figure EV1/Figure EV1D/WT sh control col I.tif
- Raw_data_Figure EV1/Figure EV1D/WT sh control nuclei.tif
- Raw_data_Figure EV1/Figure EV1D/WT shGq col I.tif
- Raw_data_Figure EV1/Figure EV1D/WT shGq nuclei.tif
- Raw_data_Figure EV1/Figure EV1E/
- Raw_data_Figure EV1/Figure EV1E/raw_blots_S1E.pptx
- Raw_data_Figure EV1/Figure EV1F/
- Raw_data_Figure EV1/Figure EV1F/C1-C3-MAX_WT MEFs FN555 LAMP1 647.tif
- Raw_data_Figure EV1/Figure EV1F/C1_C3-MAX_WT MEFs + YM FN555 LAMP1 647.tif
- Raw_data_Figure EV1/Figure EV1F/C2-MAX_WT MEFs + YM FN555 LAMP1 647.tif
- Raw_data_Figure EV1/Figure EV1F/C2-MAX_WT MEFs FN555 LAMP1 647.tif
- Raw_data_Figure EV1/Figure EV1F/WT control FN.tif
- Raw_data_Figure EV1/Figure EV1F/WT control FNcropped.tif
- Raw_data_Figure EV1/Figure EV1F/WT control LAMP1 nuclei.tif
- Raw_data_Figure EV1/Figure EV1F/WT control LAMP1 nucleicropped.tif
- Raw_data_Figure EV1/Figure EV1F/WT+YM FN cropped.tif
- Raw_data_Figure EV1/Figure EV1F/WT+YM FN.tif
- Raw_data_Figure EV1/Figure EV1F/WT+YM LAMP1 nuclei cropped.tif
- Raw_data_Figure EV1/Figure EV1F/WT+YM LAMP1 nuclei.tif
- Raw_data_Figure EV1/Figure EV1G/
- Raw_data_Figure EV1/Figure EV1G/C1-WT ctrl Cav1 LAMP 4_Maximum intensity.tif
- Raw_data_Figure EV1/Figure EV1G/C1-WT YM Cav1 LAMP 4_Maximum intensity projection.tif
- Raw_data_Figure EV1/Figure EV1G/C3-WT ctrl  Cav1 LAMP 4_Maximum intensity projection.tif
- Raw_data_Figure EV1/Figure EV1G/C3-WT YM  Cav1 LAMP 4_Maximum intensity projection.tif
- Raw_data_Figure EV1/Figure EV1H/
- Raw_data_Figure EV1/Figure EV1H/C1-MAX_HN13 + fibros KO SMA Factin Ecad.tif
- Raw_data_Figure EV1/Figure EV1H/C1-MAX_HN13 + fibros WT SMA Factin Ecad.tif
- Raw_data_Figure EV1/Figure EV1H/C1-MAX_UMSCC  KO SMA Factin Ecad.tif
- Raw_data_Figure EV1/Figure EV1H/C1-MAX_UMSCC WTSMA Factin Ecad.tif
- Raw_data_Figure EV1/Figure EV1H/C4-MAX_HN13 + fibros KO SMA Factin Ecad.tif
- Raw_data_Figure EV1/Figure EV1H/C4-MAX_HN13 + fibros WT SMA Factin Ecad.tif
- Raw_data_Figure EV1/Figure EV1H/C4-MAX_UMSCC  KO SMA Factin Ecad.tif
- Raw_data_Figure EV1/Figure EV1H/C4-MAX_UMSCC WTSMA Factin Ecad.tif
- Raw_data_Figure EV1/Figure EV1I/
- Raw_data_Figure EV1/Figure EV1I/gqko221115140955o.jpg
- Raw_data_Figure EV1/Figure EV1I/wt221115140835o.jpg
