# Supplementary material for: Loss of Gαq reshapes fibroblast traits and drives tumor-stroma remodeling in oral cancer progression
Source: EMBO Rep. 2026 Apr 10;27(10):2639–74. doi: 10.1038/s44319-026-00751-2 (PMC13219523; doi:10.1038/s44319-026-00751-2)
Supplement: Supplementary file 13 — Figure EV2 Source Data [file 44319_2026_751_MOESM13_ESM.zip]

Archive with 53 entries (41 files):
- Raw_data_Figure EV2/
- Raw_data_Figure EV2/Figure EV2A/
- Raw_data_Figure EV2/Figure EV2A/10kX_0019 WT.tif
- Raw_data_Figure EV2/Figure EV2A/15kX_0016 GqKO.tif
- Raw_data_Figure EV2/Figure EV2B/
- Raw_data_Figure EV2/Figure EV2B/WT shctrl nuclei.tif
- Raw_data_Figure EV2/Figure EV2B/WT shctrl PDGFR.tif
- Raw_data_Figure EV2/Figure EV2B/WT shGq nuclei.tif
- Raw_data_Figure EV2/Figure EV2B/WT shGq PDGFR.tif
- Raw_data_Figure EV2/Figure EV2C/
- Raw_data_Figure EV2/Figure EV2C/KO MEFs ctrl LBPA 2.tif
- Raw_data_Figure EV2/Figure EV2C/KO MEFs ctrl merge 2.tif
- Raw_data_Figure EV2/Figure EV2C/KO MEFs ctrl PDGFR 2.tif
- Raw_data_Figure EV2/Figure EV2C/WT MEFs ctrl blue and LPBA 2.tif
- Raw_data_Figure EV2/Figure EV2C/WT MEFs ctrl merge 2.tif
- Raw_data_Figure EV2/Figure EV2C/WT MEFs ctrl PDGFR 2.tif
- Raw_data_Figure EV2/Figure EV2D/
- Raw_data_Figure EV2/Figure EV2D/GqKOLAMP1 72 h.tif
- Raw_data_Figure EV2/Figure EV2D/GqKOLAMP1_PDGFR 72 h merge.tif
- Raw_data_Figure EV2/Figure EV2D/GqKOPDGFR 72 h.tif
- Raw_data_Figure EV2/Figure EV2D/WT LAMP2 72 h.tif
- Raw_data_Figure EV2/Figure EV2D/WT PDGFR 72 h.tif
- Raw_data_Figure EV2/Figure EV2D/WT PDGFR_LAMP 72 h merge.tif
- Raw_data_Figure EV2/Figure EV2E/
- Raw_data_Figure EV2/Figure EV2E/WT shcontrol nuclei Factin.tif
- Raw_data_Figure EV2/Figure EV2E/WT shcontrolLAMP1.tif
- Raw_data_Figure EV2/Figure EV2E/WT shcontrolPTRF.tif
- Raw_data_Figure EV2/Figure EV2E/WT shGq LAMP1.tif
- Raw_data_Figure EV2/Figure EV2E/WT shGq nuclei Factin.tif
- Raw_data_Figure EV2/Figure EV2E/WT shGq PTRF.tif
- Raw_data_Figure EV2/Figure EV2F/
- Raw_data_Figure EV2/Figure EV2F/raw_blots_S3F.pptx
- Raw_data_Figure EV2/Figure EV2G/
- Raw_data_Figure EV2/Figure EV2G/10kX_0001 cropped.tif
- Raw_data_Figure EV2/Figure EV2G/10kX_0001.tif
- Raw_data_Figure EV2/Figure EV2H/
- Raw_data_Figure EV2/Figure EV2H/C2-GqKO Q79  PDGFR 647.tif
- Raw_data_Figure EV2/Figure EV2H/C2-MAX_WT Q79  LAMP2 647 4 merge.tif
- Raw_data_Figure EV2/Figure EV2H/C2-MAX_WT Q79  LAMP2 647 4.tif
- Raw_data_Figure EV2/Figure EV2H/C3-GqKO Q79  PDGFR 647 merge.tif
- Raw_data_Figure EV2/Figure EV2H/C3-GqKO Q79  PDGFR 647.tif
- Raw_data_Figure EV2/Figure EV2H/C3-MAX_WT Q79  LAMP2 647 4.tif
- Raw_data_Figure EV2/Figure EV2I/
- Raw_data_Figure EV2/Figure EV2I/raw_data_EV2I.pptx
- Raw_data_Figure EV2/Figure EV2J/
- Raw_data_Figure EV2/Figure EV2J/Quantification EV2J.xlsx
- Raw_data_Figure EV2/Figure EV2J/quantification_EV2J.pzfx
- Raw_data_Figure EV2/Figure EV2J/Raw_blots_EV2J.pptx
- Raw_data_Figure EV2/Figure EV2K/
- Raw_data_Figure EV2/Figure EV2K/C2-MAX_Cal27 + AG1295 + Exosomas MEFs Gq KO Ki67 555.tif
- Raw_data_Figure EV2/Figure EV2K/C2-MAX_Cal27 + Exosomas MEFs Gq KO Ki67 555.tif
- Raw_data_Figure EV2/Figure EV2K/Composite_MAX_Cal27 + AG1295 + Exosomas MEFs Gq KO DAPI Ki67 555.tif
- Raw_data_Figure EV2/Figure EV2K/Composite_MAX_Cal27 + Exosomas MEFs Gq KO DAPI Ki67 555.tif
