# Supplementary material for: Loss of Gαq reshapes fibroblast traits and drives tumor-stroma remodeling in oral cancer progression
Source: EMBO Rep. 2026 Apr 10;27(10):2639–74. doi: 10.1038/s44319-026-00751-2 (PMC13219523; doi:10.1038/s44319-026-00751-2)
Supplement: Supplementary file 13 — Figure EV2 Source Data [file 44319_2026_751_MOESM13_ESM.zip › Raw_data_Figure EV2/Figure EV2J/Quantification EV2J.xlsx]

## Sheet: Hoja1
		pERK-1	DJ-1
Cal27 24 h	MC MEFs WT	367	3030
		258	3540
		258	2750
	MC MEFs GqKO	749	3660
		571	3410
		1890	3290
Norm DJ1		pERK-1
Cal27 24 h	MC MEFs WT	0.121122
		0.0728814
		0.0938182		Mean	0.0959405
	MC MEFs GqKO	0.204645
		0.167449
		0.574468
Rel MC MEFs WT		pERK-1
Cal27 24 h	MC MEFs WT	1.26247
		0.759651
		0.977878
	MC MEFs GqKO	2.13304
		1.74534
		5.98775
