# Supplementary material for: Loss of Gαq reshapes fibroblast traits and drives tumor-stroma remodeling in oral cancer progression
Source: EMBO Rep. 2026 Apr 10;27(10):2639–74. doi: 10.1038/s44319-026-00751-2 (PMC13219523; doi:10.1038/s44319-026-00751-2)
Supplement: Supplementary file 14 — Figure EV3 Source Data [file 44319_2026_751_MOESM14_ESM.zip]

Archive with 23 entries (17 files):
- Raw_data_Figure EV3/
- Raw_data_Figure EV3/Figure EV3A/
- Raw_data_Figure EV3/Figure EV3A/IMG_20230123_102506 Cal27 alone.jpg
- Raw_data_Figure EV3/Figure EV3A/IMG_20230123_102633 Cal27+WTMEFs.jpg
- Raw_data_Figure EV3/Figure EV3A/IMG_20230123_102812 Cal27+GqKO.jpg
- Raw_data_Figure EV3/Figure EV3B/
- Raw_data_Figure EV3/Figure EV3B/Figure EV3B.xlsx
- Raw_data_Figure EV3/Figure EV3B/INL20240306095831_SEQ/
- Raw_data_Figure EV3/Figure EV3B/INL20240306095831_SEQ/INL20240306095831_001/
- Raw_data_Figure EV3/Figure EV3B/INL20240306095831_SEQ/INL20240306095831_001/AnalyzedClickInfo.txt
- Raw_data_Figure EV3/Figure EV3B/INL20240306095831_SEQ/INL20240306095831_001/ClickInfo.txt
- Raw_data_Figure EV3/Figure EV3B/INL20240306095831_SEQ/INL20240306095831_001/INL20240306095831_001.PNG
- Raw_data_Figure EV3/Figure EV3B/INL20240306095831_SEQ/INL20240306095831_001/luminescent.TIF
- Raw_data_Figure EV3/Figure EV3B/INL20240306095831_SEQ/INL20240306095831_001/photograph.TIF
- Raw_data_Figure EV3/Figure EV3B/INL20240306095831_SEQ/INL20240306095831_001/readbiasonly.TIF
- Raw_data_Figure EV3/Figure EV3B/INL20240306095831_SEQ/INL20240306095831_SEQ.PNG
- Raw_data_Figure EV3/Figure EV3B/INL20240306095831_SEQ/SequenceInfo.txt
- Raw_data_Figure EV3/Figure EV3B/Quantification_EV3B.pzfx
- Raw_data_Figure EV3/Figure EV3C/
- Raw_data_Figure EV3/Figure EV3C/Composite selected ko 2.jpg
- Raw_data_Figure EV3/Figure EV3C/shg ko selected 2.tif
- Raw_data_Figure EV3/Figure EV3C/WT Composite 2.jpg
- Raw_data_Figure EV3/Figure EV3C/WT shg2.tif
