# Supplementary material for: Loss of Gαq reshapes fibroblast traits and drives tumor-stroma remodeling in oral cancer progression
Source: EMBO Rep. 2026 Apr 10;27(10):2639–74. doi: 10.1038/s44319-026-00751-2 (PMC13219523; doi:10.1038/s44319-026-00751-2)
Supplement: Supplementary file 14 — Figure EV3 Source Data [file 44319_2026_751_MOESM14_ESM.zip › Raw_data_Figure EV3/Figure EV3B/Figure EV3B.xlsx]

## Sheet: Hoja1
		TOTAL						Sección 1					Sección 2					Sección 3					Sección 4
		Area	Mean	Min	Max			Area	Mean	Min	Max		Area	Mean	Min	Max		Area	Mean	Min	Max		Area	Mean	Min	Max
Lengua_7_135KO	KO	275.918	170.854	110	206			275.918	170.854	110	206
Lengua_8_140KO	KO	191.664	174.501	101	205			191.664	174.501	101	205
Lengua_9_141KO	KO	508.49	169.329	85	207			508.49	169.329	85	207
Lengua_17_125KO	KO	258.895		77	205			246.765	164.21	77	205		6.152	156.569	120	200		5.978	155.966	109	203
Lengua_18_129KO	KO	842.197	155.984	58	221			842.197	155.984	58	221
Lengua_27_27Alone	Alone	40.881		113	207			38.329	172.302	113	207		2.552	159.793	121	203
Lengua_28_25Alone	Alone	129.583	169.154	127	206		*	129.583	169.154	127	206
Lengua_30_29KI	KI	114.95						61.646	168.531	123	204		46.995	166.984	120	204		6.309	156.323	120	199
Lengua_31_7Alone	Alone	20.33		125	198			16.313	166.241	125	198		4.017	155.553	127	194
Lengua_33_9KI	KI	280.592		111	204			275.876	174.567	111	204		4.716	161.939	124	200
Lengua_36_15Alone	Alone	8.159	156.535	121	204			8.159	156.535	121	204
Lengua_38_16KI	KI	325.265						320.456	174.095	106	207		4.809	159.646	124	195
Lengua_39_4KI	KI	356.115						340.585	170.466	103	197		8.469	161.646	129	193		7.061	165.27	129	192
Lengua_41_21KO	KO	395.763		107	200			388.691	160.595	111	200		6.554	141.136	107	184		0.518	139.703	117	180
Lengua_42_17KI	KI	25.21		87	190			4.623	144.525	87	190		20.587	153.071	104	188
Lengua_43_19KI	KI	0
	Alone			KI			KO
	Area			Area			Area
Alone	40.881		KI	114.95		KO	275.918
Alone	129.583		KI	280.592		KO	191.664
Alone	20.33		KI	325.265		KO	508.49
Alone	8.159		KI	356.115		KO	258.895
			KI	25.21		KO	842.197
						KO	395.245
