# Supplementary material for: Loss of Gαq reshapes fibroblast traits and drives tumor-stroma remodeling in oral cancer progression
Source: EMBO Rep. 2026 Apr 10;27(10):2639–74. doi: 10.1038/s44319-026-00751-2 (PMC13219523; doi:10.1038/s44319-026-00751-2)
Supplement: Supplementary file 15 — Figure EV4 Source Data [file 44319_2026_751_MOESM15_ESM.zip]

Archive with 61 entries (48 files):
- Raw_data_Figure EV4/
- Raw_data_Figure EV4/Figure EV4A/
- Raw_data_Figure EV4/Figure EV4A/NFshctrl PTRF green-nuclei.tif
- Raw_data_Figure EV4/Figure EV4A/NFshctrl PTRFred.tif
- Raw_data_Figure EV4/Figure EV4A/NFshGq PTRF green-nuclei.tif
- Raw_data_Figure EV4/Figure EV4A/NFshGq PTRFred.tif
- Raw_data_Figure EV4/Figure EV4B/
- Raw_data_Figure EV4/Figure EV4B/NF shctrl cav1 gray.tif
- Raw_data_Figure EV4/Figure EV4B/NF shctrl chtx red.tif
- Raw_data_Figure EV4/Figure EV4B/NF shctrl green-blue.tif
- Raw_data_Figure EV4/Figure EV4B/NF shGq cav1 gray.jpg
- Raw_data_Figure EV4/Figure EV4B/NF shGq chtx red.tif
- Raw_data_Figure EV4/Figure EV4B/NF shGq green-blue.tif
- Raw_data_Figure EV4/Figure EV4C/
- Raw_data_Figure EV4/Figure EV4C/NFshcontrol cer  2.jpg
- Raw_data_Figure EV4/Figure EV4C/NFshcontrol GFP 2.tif
- Raw_data_Figure EV4/Figure EV4C/NFshGq cer.jpg
- Raw_data_Figure EV4/Figure EV4C/NFshGq GFP.tif
- Raw_data_Figure EV4/Figure EV4D/
- Raw_data_Figure EV4/Figure EV4D/MAX_Cal27 sin marcar + NFshctrl green colI 647  3.tif
- Raw_data_Figure EV4/Figure EV4D/MAX_Cal27 sin marcar + NFshGq green colI 647.tif
- Raw_data_Figure EV4/Figure EV4D/NFshctrl +cal27 de FN blue-green-red.tif
- Raw_data_Figure EV4/Figure EV4D/NFshctrl +cal27 de FN gray.jpg
- Raw_data_Figure EV4/Figure EV4D/NFshGq+cal27 de FN blue-green-red.tif
- Raw_data_Figure EV4/Figure EV4D/NFshGq+cal27 de FN gray.jpg
- Raw_data_Figure EV4/Figure EV4E/
- Raw_data_Figure EV4/Figure EV4E/C2-MAX_Cal27 + Exos NF shCtrl Exos GFP.tif
- Raw_data_Figure EV4/Figure EV4E/C2-MAX_Cal27 + Exos NF shGq Exos GFP.tif
- Raw_data_Figure EV4/Figure EV4E/C3-MAX_Cal27 + Exos NF shCtrl Ki67 555.tif
- Raw_data_Figure EV4/Figure EV4E/C3-MAX_Cal27 + Exos NF shGq Ki67 555,.tif
- Raw_data_Figure EV4/Figure EV4E/C4-MAX_Cal27 + Exos NF shCtrl ECadh 647.tif
- Raw_data_Figure EV4/Figure EV4E/C4-MAX_Cal27 + Exos NF shGq ECadh 647.tif
- Raw_data_Figure EV4/Figure EV4F/
- Raw_data_Figure EV4/Figure EV4F/Figure EV4F.xlsx
- Raw_data_Figure EV4/Figure EV4F/INL20251001114137_SEQ/
- Raw_data_Figure EV4/Figure EV4F/INL20251001114137_SEQ/INL20251001114137_001/
- Raw_data_Figure EV4/Figure EV4F/INL20251001114137_SEQ/INL20251001114137_001/AnalyzedClickInfo.txt
- Raw_data_Figure EV4/Figure EV4F/INL20251001114137_SEQ/INL20251001114137_001/ClickInfo.txt
- Raw_data_Figure EV4/Figure EV4F/INL20251001114137_SEQ/INL20251001114137_001/luminescent.TIF
- Raw_data_Figure EV4/Figure EV4F/INL20251001114137_SEQ/INL20251001114137_001/photograph.TIF
- Raw_data_Figure EV4/Figure EV4F/INL20251001114137_SEQ/INL20251001114137_001/readbiasonly.TIF
- Raw_data_Figure EV4/Figure EV4F/INL20251001114137_SEQ/INL20251001114137_SEQ.PNG
- Raw_data_Figure EV4/Figure EV4F/INL20251001114137_SEQ/SequenceInfo.txt
- Raw_data_Figure EV4/Figure EV4F/INL20251001114246_SEQ/
- Raw_data_Figure EV4/Figure EV4F/INL20251001114246_SEQ/INL20251001114246_001/
- Raw_data_Figure EV4/Figure EV4F/INL20251001114246_SEQ/INL20251001114246_001/AnalyzedClickInfo.txt
- Raw_data_Figure EV4/Figure EV4F/INL20251001114246_SEQ/INL20251001114246_001/ClickInfo.txt
- Raw_data_Figure EV4/Figure EV4F/INL20251001114246_SEQ/INL20251001114246_001/luminescent.TIF
- Raw_data_Figure EV4/Figure EV4F/INL20251001114246_SEQ/INL20251001114246_001/photograph.TIF
- Raw_data_Figure EV4/Figure EV4F/INL20251001114246_SEQ/INL20251001114246_001/readbiasonly.TIF
- Raw_data_Figure EV4/Figure EV4F/INL20251001114246_SEQ/INL20251001114246_SEQ.PNG
- Raw_data_Figure EV4/Figure EV4F/INL20251001114246_SEQ/SequenceInfo.txt
- Raw_data_Figure EV4/Figure EV4F/Quantification_EV4F.pzfx
- Raw_data_Figure EV4/Figure EV4G/
- Raw_data_Figure EV4/Figure EV4G/CAFs nuclei Cav1.tif
- Raw_data_Figure EV4/Figure EV4G/CAFs SMA.tif
- Raw_data_Figure EV4/Figure EV4G/NFs nuclei_cav1  2.tif
- Raw_data_Figure EV4/Figure EV4G/NFs SMA 2.tif
- Raw_data_Figure EV4/Figure EV4H/
- Raw_data_Figure EV4/Figure EV4H/caf+cal275d2311201204514in.tif
- Raw_data_Figure EV4/Figure EV4H/nf2+cal275d2311201200350in.tif
