# Supplementary material for: Loss of Gαq reshapes fibroblast traits and drives tumor-stroma remodeling in oral cancer progression
Source: EMBO Rep. 2026 Apr 10;27(10):2639–74. doi: 10.1038/s44319-026-00751-2 (PMC13219523; doi:10.1038/s44319-026-00751-2)
Supplement: Supplementary file 15 — Figure EV4 Source Data [file 44319_2026_751_MOESM15_ESM.zip › Raw_data_Figure EV4/Figure EV4F/Figure EV4F.xlsx]

## Sheet: Hoja1
Image Number	Total Flux [p/s]	Avg Radiance [p/s/cm²/sr]	Stdev Radiance	Min Radiance	Max Radiance
NF shctrl1	3258000000	31680000	97330000	-3114000	798800000
NF shctrl2	40730000000	395600000	1295000000	-609300	9759000000
NF shctrl3	29640000000	422900000	888600000	286200	4248000000
NF shctrl4	709400000	10140000	22880000	-2436000	147000000
NF shctrl5	59300000000	851500000	2142000000	40850	13670000000
NF shctrl6	48410000000	472700000	1159000000	-63600000	6008000000
NF shGq 1	93410000000	907200000	2632000000	-758500	17790000000
NF shGq 2	138800000000	1351000000	3823000000	534400	24740000000
NF shGq 3	73280000000	1057000000	2588000000	1580000	17830000000
NF shGq 4	32520000000	467700000	1183000000	-514700	8852000000
NF shGq 5	1842000000	17910000	51510000	-49120000	524700000
NF shGq 6	49190000000	478200000	1308000000	-60660000	8880000000
