# Supplementary material for: Loss of Gαq reshapes fibroblast traits and drives tumor-stroma remodeling in oral cancer progression
Source: EMBO Rep. 2026 Apr 10;27(10):2639–74. doi: 10.1038/s44319-026-00751-2 (PMC13219523; doi:10.1038/s44319-026-00751-2)
Supplement: Supplementary file 16 — Figure EV5 Source Data [file 44319_2026_751_MOESM16_ESM.zip]

Archive with 7 entries (3 files):
- Raw_data_Figure EV5/
- Raw_data_Figure EV5/EV5A/
- Raw_data_Figure EV5/EV5A/GOCC_UP_GaqKO.xlsx
- Raw_data_Figure EV5/EV5B/
- Raw_data_Figure EV5/EV5B/DI_MARTINO_MATRISOME_HIGHLY_PROLIFERATIVE_HNSCC.html
- Raw_data_Figure EV5/EV5C/
- Raw_data_Figure EV5/EV5C/OBRADOVIC_2022_SUPTAB2_DIFF_1.html
