# Supplementary material for: Loss of Gαq reshapes fibroblast traits and drives tumor-stroma remodeling in oral cancer progression
Source: EMBO Rep. 2026 Apr 10;27(10):2639–74. doi: 10.1038/s44319-026-00751-2 (PMC13219523; doi:10.1038/s44319-026-00751-2)
Supplement: Supplementary file 16 — Figure EV5 Source Data [file 44319_2026_751_MOESM16_ESM.zip › Raw_data_Figure EV5/EV5A/GOCC_UP_GaqKO.xlsx]

## Sheet: GOCC UP en GaqKO
Category	ID	Name	p-value	Hit Count in Query List	Hit Count in Genome	Hit in Query List
GO: Cellular Component	GO:0009986	cell surface	2.545e-10	104	1121	ABCA1,ASIC1,ACHE,MAP3K5,CD200,MRC1,SEMA7A,ITGA8,IFITM1,AREG,ASGR1,UNC5C,AOC3,CLEC2D,RSPO2,MUC1,LAYN,TNFRSF14,DLK1,IL18RAP,IL18R1,BST2,NGFR,C3,CACNA1C,HCN1,ROR2,CD9,CD14,TIGIT,CD34,PCSK6,TREM2,CD53,IL1RL1,CDH13,PDGFRA,ENPP1,ENPP3,LY6G5B,SLIT2,ITGBL1,ICOS,CCR1,CCR4,HILPDA,CP,ADGRA2,VCAN,CNTNAP2,SCUBE3,SDC3,RTN4RL2,CTSL,LRFN3,SIRPA,ACE,PTN,S1PR1,RORC,CLMP,GREM1,RAMP2,RAMP3,FCER2,FGF10,CX3CL1,NID2,SL…
GO: Cellular Component	GO:0031012	extracellular matrix	6.805e-10	50	392	ACHE,MGP,SPARCL1,MMP9,LTBP4,NTN3,SERPINF1,COL8A1,COL9A3,COL17A1,ADAMTS1,SNED1,VCAN,RTN4RL2,DCN,PTN,TRIL,COL24A1,DMP1,HMCN1,THSD4,EMILIN2,FBN2,HMCN2,FGF9,NID2,POSTN,TNN,EGFLAM,SPN,HPSE,TECTA,TGFBI,LINGO1,FLRT2,ZAN,WNT6,RTN4RL1,ITGA6,ADAMTS9,NAV2,CD248,LAMA4,ADAMTSL3,ADAMTS12,MFAP5,CCBE1,LOXL1,LTBP2,LUM
GO: Cellular Component	GO:0030312	external encapsulating structure	8.123e-10	50	394	ACHE,MGP,SPARCL1,MMP9,LTBP4,NTN3,SERPINF1,COL8A1,COL9A3,COL17A1,ADAMTS1,SNED1,VCAN,RTN4RL2,DCN,PTN,TRIL,COL24A1,DMP1,HMCN1,THSD4,EMILIN2,FBN2,HMCN2,FGF9,NID2,POSTN,TNN,EGFLAM,SPN,HPSE,TECTA,TGFBI,LINGO1,FLRT2,ZAN,WNT6,RTN4RL1,ITGA6,ADAMTS9,NAV2,CD248,LAMA4,ADAMTSL3,ADAMTS12,MFAP5,CCBE1,LOXL1,LTBP2,LUM
GO: Cellular Component	GO:0044297	cell body	2.115e-08	86	942	ACHE,ADCY1,SORCS2,CD200,BEGAIN,ITGA8,AQP1,SPTBN4,UNC5C,ASS1,OPN1SW,NGFR,TMEM266,CACNA1C,KALRN,HCN1,ROR2,CASP3,CASP4,SYT7,CCK,DGKI,PCSK2,PDE1A,ENPP1,SERPINF1,SLIT2,CCR1,CCR4,CNTNAP2,PITPNM3,PRKAR2B,RAPGEF2,RTN4RL2,CTSL,PTPN13,PTPRN,NQO1,RAP1GAP,RASGRF1,RBP1,CNNM1,TMEM100,ESR1,LRRK2,S100A5,PTK2B,HMCN2,RAPGEF3,SCN1B,OLFM1,CX3CL1,SIAH2,SLC1A3,TNN,KCNIP4,DISC1,DNER,PDE10A,GFRA1,GHR,GNAO1,GNAS,GRIA1,GR…
GO: Cellular Component	GO:0098552	side of membrane	1.493e-07	79	878	ABCA1,GNG8,ACHE,MAP3K5,ANK1,SEMA7A,ITGA8,AQP2,ASGR1,CLEC2D,TNFRSF14,DLK1,BST2,NGFR,CD9,CD14,CD34,IL1RL1,CDH13,PDGFRA,ENPP3,LY6G5B,ICOS,PKD2,CCR1,CCR4,OTULINL,GNA14,RTN4RL2,CTSL,PTPN22,ACE,OSBPL2,ATP2C2,RGS2,S1PR1,RORC,LRRK2,RYR1,FCER2,FES,RASA3,SPN,GAS1,GEM,GFRA1,GHR,STAC2,GNAO1,GNAS,XCR1,CARMIL2,GRIA1,TECTA,TGFBR2,TGFBR3,THY1,CFH,RGMB,TRAF5,NEGR1,VCAM1,HTR2C,RTN4RL1,XPNPEP2,IL2RG,IL6,IL6R,IL12RB…
GO: Cellular Component	GO:0043025	neuronal cell body	1.494e-07	77	848	ACHE,ADCY1,SORCS2,CD200,BEGAIN,ITGA8,AQP1,SPTBN4,UNC5C,ASS1,NGFR,TMEM266,CACNA1C,KALRN,HCN1,ROR2,CASP3,CASP4,SYT7,CCK,DGKI,PCSK2,PDE1A,ENPP1,SERPINF1,SLIT2,CCR1,CCR4,CNTNAP2,PRKAR2B,RAPGEF2,RTN4RL2,CTSL,PTPRN,NQO1,RAP1GAP,RASGRF1,CNNM1,TMEM100,ESR1,LRRK2,S100A5,PTK2B,HMCN2,RAPGEF3,SCN1B,OLFM1,CX3CL1,SIAH2,SLC1A3,TNN,KCNIP4,DNER,PDE10A,GFRA1,GHR,GNAS,GRIA1,GRIA3,PTPN5,THY1,HDC,CFH,SCN11A,SYNPO,NEG…
GO: Cellular Component	GO:0036477	somatodendritic compartment	1.826e-06	99	1253	ASIC1,ACHE,MARK1,ADCY1,PTCHD1,SORCS2,TRPM1,CD200,BEGAIN,ITGA8,AQP1,AR,PDLIM4,SPTBN4,TP63,UNC5C,ASS1,NGFR,TMEM266,CACNA1C,KALRN,HCN1,ROR2,CASP3,CASP4,SYT7,CCK,DGKI,PCSK2,DLGAP2,PDE1A,ENPP1,SERPINF1,SLIT2,CCR1,CCR4,CNTNAP2,DNM3,PRKAR2B,RAPGEF2,RTN4RL2,CTSL,TANC2,LRFN3,PTPRN,NQO1,RAP1GAP,RASGRF1,CNNM1,IFT52,TMEM100,EPHA8,ESR1,LRRK2,KCNIP3,S100A5,PTK2B,HMCN2,RAPGEF3,SCN1B,OLFM1,CX3CL1,KIF21A,SIAH2,SL…
GO: Cellular Component	GO:0043005	neuron projection	6.212e-06	124	1707	MKKS,ASIC1,ACHE,MARK1,ADCY1,PTCHD1,SORCS2,SEMA6A,TRPM1,CD200,BEGAIN,TSHZ3,ANK1,ITGA8,ZSWIM6,AQP1,AR,PDLIM4,SPTBN4,TP63,UNC5C,ASS1,BBS2,OPN1SW,NRP2,NGFR,TMEM266,CACNA1C,HCN1,ROR2,SYT7,CCK,DGKI,DCLK1,CDH13,PCSK2,DLGAP2,PDGFRA,ENPP1,SERPINF1,TMOD2,CHRNA2,SLIT2,MYO3B,NGEF,SH3KBP1,IRX3,VCAN,CNTNAP2,DNM3,SDC3,PRKAR2B,RAPGEF2,RTN4RL2,TANC2,LRFN3,PTGS1,PTGS2,PTPRN,STMN3,PTPRQ,NQO1,RAP1GAP,RASGRF1,CNNM1,I…
GO: Cellular Component	GO:0005604	basement membrane	1.793e-05	19	129	ACHE,NTN3,SERPINF1,COL8A1,COL9A3,COL17A1,ADAMTS1,PTN,COL24A1,HMCN1,HMCN2,FGF9,NID2,EGFLAM,SPN,TGFBI,ITGA6,LAMA4,LOXL1
GO: Cellular Component	GO:0009897	external side of plasma membrane	1.916e-05	48	517	ABCA1,MAP3K5,SEMA7A,ITGA8,ASGR1,CLEC2D,TNFRSF14,DLK1,NGFR,CD9,CD14,CD34,IL1RL1,CDH13,PDGFRA,ENPP3,LY6G5B,ICOS,CCR1,CCR4,RTN4RL2,CTSL,ACE,S1PR1,RORC,FCER2,SPN,GFRA1,GHR,XCR1,GRIA1,TGFBR2,TGFBR3,THY1,CFH,VCAM1,HTR2C,IL2RG,IL6,IL6R,IL12RB1,IL12RB2,IL13RA2,ITGA6,ITGA2,ANTXR2,CD248,CUBN
GO: Cellular Component	GO:0030424	axon	6.204e-05	71	902	ACHE,ADCY1,SEMA6A,TRPM1,CD200,TSHZ3,ANK1,AQP1,AR,SPTBN4,UNC5C,OPN1SW,NRP2,NGFR,CACNA1C,HCN1,ROR2,SYT7,CCK,DGKI,DCLK1,PDGFRA,SERPINF1,TMOD2,SLIT2,NGEF,IRX3,CNTNAP2,DNM3,SDC3,RTN4RL2,TANC2,LRFN3,PTPRN,STMN3,RAP1GAP,RASGRF1,UNC13C,MAP9,ESR1,LRRK2,KCNIP3,PTK2B,HMCN2,RAPGEF3,SCN1B,OLFM1,EMB,KIF21A,SYBU,TNN,DISC1,GFRA1,KIRREL3,ADGRL3,GRIA1,GRIA3,PTPN5,THY1,CFH,SCN11A,SYNPO,KCNQ5,HTR2A,SLC2A13,ITGA2,ITP…
GO: Cellular Component	GO:1903143	adrenomedullin receptor complex	0.0001186	3	3	CALCRL,RAMP2,RAMP3
GO: Cellular Component	GO:1903958	nitric-oxide synthase complex	0.0001186	3	3	CYB5R3,CYB5B,MTARC1
GO: Cellular Component	GO:0043204	perikaryon	0.0004072	24	229	SORCS2,ITGA8,ASS1,NGFR,TMEM266,CACNA1C,CCK,PCSK2,CNTNAP2,RTN4RL2,CTSL,PTPRN,TMEM100,ESR1,LRRK2,SCN1B,OLFM1,PDE10A,GRIA3,PTPN5,SYNPO,RTN4RL1,KCNAB1,RESP18
GO: Cellular Component	GO:0043203	axon hillock	0.0009623	4	10	ADCY1,SPTBN4,CCK,SERPINF1
GO: Cellular Component	GO:0030425	dendrite	0.001024	64	876	ASIC1,ACHE,MARK1,PTCHD1,SORCS2,TRPM1,BEGAIN,ITGA8,AR,PDLIM4,TP63,UNC5C,NGFR,TMEM266,CACNA1C,HCN1,ROR2,SYT7,CCK,DGKI,PCSK2,DLGAP2,ENPP1,SLIT2,CNTNAP2,DNM3,PRKAR2B,RTN4RL2,TANC2,LRFN3,NQO1,RAP1GAP,RASGRF1,CNNM1,IFT52,EPHA8,LRRK2,KCNIP3,PTK2B,KIF21A,SLC1A3,ARHGEF15,SLC9A5,TNN,KCNIP4,DNER,GCHFR,KIRREL3,GNAO1,GNAS,GRIA1,GRIA3,PTPN5,THY1,HDC,SYNPO,NEGR1,HTR2A,HTR2C,ANKS1B,KCNJ2,KCNJ12,KCNK2,KCNAB1
GO: Cellular Component	GO:0097447	dendritic tree	0.001083	64	878	ASIC1,ACHE,MARK1,PTCHD1,SORCS2,TRPM1,BEGAIN,ITGA8,AR,PDLIM4,TP63,UNC5C,NGFR,TMEM266,CACNA1C,HCN1,ROR2,SYT7,CCK,DGKI,PCSK2,DLGAP2,ENPP1,SLIT2,CNTNAP2,DNM3,PRKAR2B,RTN4RL2,TANC2,LRFN3,NQO1,RAP1GAP,RASGRF1,CNNM1,IFT52,EPHA8,LRRK2,KCNIP3,PTK2B,KIF21A,SLC1A3,ARHGEF15,SLC9A5,TNN,KCNIP4,DNER,GCHFR,KIRREL3,GNAO1,GNAS,GRIA1,GRIA3,PTPN5,THY1,HDC,SYNPO,NEGR1,HTR2A,HTR2C,ANKS1B,KCNJ2,KCNJ12,KCNK2,KCNAB1
GO: Cellular Component	GO:1903439	calcitonin family receptor complex	0.001101	3	5	CALCRL,RAMP2,RAMP3
GO: Cellular Component	GO:0019897	extrinsic component of plasma membrane	0.00125	16	138	GNG8,DCHS1,DGKI,CDH6,CDH11,CDH13,GNA14,RYR1,OLFM1,NBEA,NOD2,GNAO1,GNAS,CARMIL2,CDH26,CUBN
GO: Cellular Component	GO:0098797	plasma membrane protein complex	0.0013	58	784	GNG8,ITGA8,DCHS1,IL18RAP,IL18R1,C5,CACNA1C,CACNB2,HCN1,CASP3,CDH6,CDH11,CDH13,PDGFRA,CHRNA2,ITGBL1,APBB1IP,NOX4,GNA14,CNTNAP2,APH1B,CALCRL,RAMP2,RAMP3,KCNIP3,RYR1,PTK2B,SCN1B,OLFM1,SGCD,KCNIP4,SNTB2,KCNH5,GFRA1,GJB3,GNAO1,GNAS,GRIA1,GRIA3,GRIN2D,TGFBR2,TGFBR3,SCN11A,TRAF5,CDH26,KCNQ5,VCAM1,IL6,IL6R,IL12RB1,INHA,ITGA6,IRS1,ITGA2,KCNJ2,KCNK2,KCNN4,KCNAB1
GO: Cellular Component	GO:0005788	endoplasmic reticulum lumen	0.001713	30	343	ACHE,SPARCL1,STC2,C3,CASQ2,PCSK2,COL8A1,COL9A3,COL17A1,CP,VCAN,PCSK4,PTGS1,PTGS2,COL24A1,DMP1,ARSJ,SERPINA10,ARSG,SPP1,COL25A1,ERP27,VGF,WNT6,IGFBP3,IGFBP4,IGFBP7,IL6,NOTUM,RESP18
GO: Cellular Component	GO:0043235	receptor complex	0.001765	45	580	AMHR2,ITGA8,CAPRIN2,IL18RAP,IL18R1,NRP2,ROR2,CD14,TREM2,PDGFRA,CHRNA2,ITGBL1,APBB1IP,TRIL,PTPRA,PTPRQ,CALCRL,RAMP2,RAMP3,PTK2B,OLFM1,LOXL4,FGFR1,GFRA1,GHR,TRPV3,GRIA1,GRIA3,GRIN2D,TGFBR2,TGFBR3,TRAF5,HTR2A,HTR2C,IL2RG,IL6,IL6R,IL12RB1,IL12RB2,IL13RA2,ITGA6,IRS1,ITGA2,ITPR2,CUBN
GO: Cellular Component	GO:0098590	plasma membrane region	0.002157	103	1586	ABCA1,ASIC1,ACHE,ADCY1,ADCY3,SORCS2,ANK1,ITGA8,AQP1,AQP2,KIAA1614,PDLIM4,PLPP1,PLPP3,MUC1,FXYD5,BBS2,NRP2,BST2,NGFR,NHS,NME1,CA12,CACNA1C,HCN1,SYT7,CLDN1,CD9,SLC16A6,P2RY2,CD34,TREM2,DGKI,CDH13,PDE4A,ENPP1,ENPP3,CHRNA2,PKD2,NOX4,CNTNAP2,DNM3,RAPGEF2,CTSL,TRPM6,CNNM2,LRFN3,ACE,PTGS2,PTPRA,ATP2C2,PTPRQ,SUSD4,RASGRF1,CAVIN3,HMCN1,UNC13C,CLMP,SLC4A11,LRRK2,HMCN2,RAPGEF3,OLFM1,NBEA,SLC1A3,SLC9A5,CSPG5…
GO: Cellular Component	GO:0042568	insulin-like growth factor binary complex	0.002417	2	2	IGFBP3,IGFBP6
GO: Cellular Component	GO:0045092	interleukin-18 receptor complex	0.002417	2	2	IL18RAP,IL18R1
GO: Cellular Component	GO:0019898	extrinsic component of membrane	0.002457	21	217	GNG8,SYN3,DCHS1,KALRN,DGKI,CDH6,CDH11,CDH13,PDE4A,GNA14,RYR1,OLFM1,NBEA,GFRA1,NOD2,GNAO1,GNAS,CARMIL2,CDH26,COQ8A,CUBN
GO: Cellular Component	GO:0001527	microfibril	0.00291	4	13	LTBP4,THSD4,FBN2,MFAP5
GO: Cellular Component	GO:0038037	G protein-coupled receptor dimeric complex	0.003577	3	7	CALCRL,RAMP2,RAMP3
GO: Cellular Component	GO:0005794	Golgi apparatus	0.003804	113	1797	ABCA1,ASIC1,ACHE,RAB22A,ADCY3,MARCHF4,NDST2,IFITM1,JAKMIP3,AQP2,PLPP3,STC2,AOC3,STX16,MUC1,B3GALNT1,SLC16A13,BDKRB2,BST2,KLF5,NHS,CBLN3,NTN3,CD14,PCSK6,NIPAL1,LRBA,VAPB,PDE3B,GCNT3,PDGFRA,NDST3,PKD2,PODXL2,RSAD2,VCAN,CNTNAP2,SDC3,FAM20A,PCSK4,CTSL,APH1B,RNF144A,DYNAP,DCN,PTGS1,PTHLH,TBC1D4,PTPRN,STMN3,ATP2C2,HS3ST1,RAP1GAP,SLC35H1,ZDHHC14,LAP3,ARFRP1,A4GNT,RPGR,ATP8B4,RGS19,ESR1,LRRK2,BET1L,B3GNT…
GO: Cellular Component	GO:0009898	cytoplasmic side of plasma membrane	0.00384	18	182	GNG8,ANK1,GNA14,PTPN22,OSBPL2,ATP2C2,RGS2,RYR1,FES,RASA3,GEM,STAC2,GNAO1,GNAS,CARMIL2,TRAF5,KCNAB1,FRMD6
GO: Cellular Component	GO:0017053	transcription repressor complex	0.003861	11	88	CCND1,PER2,JAZF1,TBX18,BHLHE41,TBL1XR1,FOXO3,PRDM16,GFI1,TBX15,RBPJ
GO: Cellular Component	GO:0098978	glutamatergic synapse	0.003872	61	875	SYN3,ASIC1,MARK1,ADCY1,SPARCL1,BEGAIN,ITGA8,NRP2,CACNA1C,KALRN,HCN1,ROR2,CASP3,SYT7,P2RY2,DGKI,CDH6,CDH11,DCLK1,VAPB,DLGAP2,DLG5,NGEF,SH3KBP1,CNTNAP2,DNM3,PRKAR1B,PRKAR2B,TANC2,CNNM2,LRFN3,OSBPL2,SRGAP3,LRRK2,PTK2B,OLFM1,FGFR1,ELMOD1,SH3GL3,NBEA,ARHGEF15,CSPG5,DISC1,MAP1LC3A,PDE10A,PLCB1,GNAO1,ADGRL3,GRIA1,GRIA3,GRIN2D,THY1,LINGO1,SCN11A,SYNPO,FLRT2,VGF,HTR2A,ANKS1B,KCNJ2,NETO2
GO: Cellular Component	GO:0043083	synaptic cleft	0.00421	6	32	ACHE,CBLN3,DNM3,EGFLAM,GRIA3,LAMA4
GO: Cellular Component	GO:0045178	basal part of cell	0.005238	31	386	ABCA1,ANK1,AQP1,AQP2,PLPP3,FXYD5,CA12,HCN1,CLDN1,SLC16A6,P2RY2,CD34,ENPP1,PKD2,PRCP,CNNM2,ACE,ATP2C2,PTPRQ,RASGRF1,SLC4A11,RAPGEF3,SLC1A3,SLC22A4,SLC39A8,NOD2,TGFBR3,ITGA6,SLCO4A1,ITGA2,KCNN4
GO: Cellular Component	GO:0098562	cytoplasmic side of membrane	0.006196	21	235	GNG8,ANK1,PKD2,OTULINL,GNA14,PTPN22,OSBPL2,ATP2C2,RGS2,LRRK2,RYR1,FES,RASA3,GEM,STAC2,GNAO1,GNAS,CARMIL2,TRAF5,KCNAB1,FRMD6
GO: Cellular Component	GO:0009925	basal plasma membrane	0.006998	29	362	ABCA1,ANK1,AQP1,AQP2,PLPP3,FXYD5,CA12,HCN1,CLDN1,SLC16A6,P2RY2,CD34,ENPP1,PKD2,CNNM2,ACE,ATP2C2,PTPRQ,RASGRF1,SLC4A11,RAPGEF3,SLC1A3,SLC22A4,SLC39A8,NOD2,TGFBR3,ITGA6,SLCO4A1,KCNN4
GO: Cellular Component	GO:0034673	inhibin-betaglycan-ActRII complex	0.007013	2	3	TGFBR3,INHA
GO: Cellular Component	GO:0042825	TAP complex	0.007013	2	3	TAP1,TAP2
GO: Cellular Component	GO:0005896	interleukin-6 receptor complex	0.007013	2	3	IL6,IL6R
GO: Cellular Component	GO:0098793	presynapse	0.01027	61	917	SYN3,ASIC1,ACHE,ADCY1,CD200,BEGAIN,SEMA7A,AQP1,STX16,MX1,MX2,BCL2L1,OPN1SW,NGFR,CACNA1C,CACNB2,KALRN,HCN1,SYT7,CCK,P2RY2,DGKI,VAPB,CNTNAP2,DNM3,LRFN3,PTN,OSBPL2,PTPRN,S1PR1,S1PR3,UNC13C,ESR1,LRRK2,KCNIP3,PTK2B,RAPGEF3,KIF21A,SH3GL3,TNN,EGFLAM,DISC1,KIRREL3,GNAO1,GRIA1,GRIA3,GRIN2D,PTPN5,THY1,LINGO1,SYNGR4,SCN11A,KCNQ5,FLRT2,HTR2A,SLC2A13,ANKS1B,ITGA2,KCNK2,TMEM163,SLC17A6
GO: Cellular Component	GO:0005581	collagen trimer	0.01196	10	89	COL8A1,COL9A3,COL17A1,DCN,COL24A1,EMILIN2,COL25A1,COLEC12,CCBE1,LUM
GO: Cellular Component	GO:0098666	G protein-coupled serotonin receptor complex	0.01357	2	4	HTR2A,HTR2C
GO: Cellular Component	GO:0097648	G protein-coupled receptor complex	0.01454	3	11	CALCRL,RAMP2,RAMP3
GO: Cellular Component	GO:0000235	astral microtubule	0.01454	3	11	MAP9,DYNLT3,CCSAP
GO: Cellular Component	GO:0070852	cell body fiber	0.01454	3	11	SPTBN4,ASS1,HTR2A
GO: Cellular Component	GO:0005767	secondary lysosome	0.01458	5	30	LRRK2,SLC48A1,FTH1,MAP1LC3A,RAB30
GO: Cellular Component	GO:0008076	voltage-gated potassium channel complex	0.01488	10	92	HCN1,CNTNAP2,KCNIP3,KCNIP4,KCNH5,KCNQ5,KCNJ2,KCNK2,KCNN4,KCNAB1
GO: Cellular Component	GO:0005902	microvillus	0.01666	13	136	ANGPT1,AOC3,BBS2,PDGFRA,CTSL,LRRK2,RAPGEF3,WWOX,IQGAP2,SPN,FOXA1,VCAM1,CUBN
GO: Cellular Component	GO:0150034	distal axon	0.01753	32	439	TSHZ3,AQP1,UNC5C,OPN1SW,NGFR,HCN1,SYT7,CCK,DGKI,DCLK1,TMOD2,NGEF,PTPRN,STMN3,RASGRF1,UNC13C,ESR1,LRRK2,KCNIP3,PTK2B,RAPGEF3,OLFM1,KIF21A,TNN,DISC1,GRIA3,THY1,SCN11A,KCNQ5,SLC2A13,ITGA2,KCNK2
GO: Cellular Component	GO:0044224	juxtaparanode region of axon	0.01869	3	12	SPTBN4,CNTNAP2,KCNAB1
GO: Cellular Component	GO:0005818	aster	0.01869	3	12	MAP9,DYNLT3,CCSAP
GO: Cellular Component	GO:0016342	catenin complex	0.019	5	32	DCHS1,CDH6,CDH11,CDH13,CDH26
GO: Cellular Component	GO:0044754	autolysosome	0.02095	4	22	LRRK2,FTH1,MAP1LC3A,RAB30
GO: Cellular Component	GO:0046696	lipopolysaccharide receptor complex	0.02188	2	5	CD14,TRIL
GO: Cellular Component	GO:1990111	spermatoproteasome complex	0.02188	2	5	PSMB8,PSMB9
GO: Cellular Component	GO:0016942	insulin-like growth factor binding protein complex	0.02188	2	5	IGFBP3,IGFBP6
GO: Cellular Component	GO:0005796	Golgi lumen	0.02201	11	112	MUC1,PCSK6,PODXL2,VCAN,SDC3,DCN,HS3ST1,CSPG5,SOD3,WNT6,LUM
GO: Cellular Component	GO:0030055	cell-substrate junction	0.02202	32	447	ITGA8,STX16,LAYN,NHS,CD9,IL1RL1,CDH13,PARVB,ITGBL1,APBB1IP,COL17A1,SH3KBP1,NOX4,CSRP2,PTPRA,LAP3,HMCN1,PEAK1,PTK2B,FES,FHL2,SLC9A5,SNTB2,PARVG,THY1,SYNPO2,HMGA1,FLRT2,ITGA6,ITGA2,LMO7,SPRY4
GO: Cellular Component	GO:0045211	postsynaptic membrane	0.0238	30	416	ASIC1,ACHE,ADCY1,SORCS2,ANK1,ITGA8,PDLIM4,NRP2,CACNA1C,HCN1,DGKI,CHRNA2,DNM3,LRFN3,SUSD4,CLMP,OLFM1,NBEA,SLC9A5,CSPG5,GNAO1,ADGRL3,GRIA1,GRIA3,GRIN2D,FLRT2,HTR2A,KCNJ2,KCNK2,NETO2
GO: Cellular Component	GO:0044309	neuron spine	0.02725	20	255	ASIC1,PTCHD1,SORCS2,ITGA8,PDLIM4,NGFR,DGKI,DLGAP2,CNTNAP2,DNM3,PRKAR2B,TANC2,PTK2B,SLC1A3,SLC9A5,GRIA1,GRIA3,SYNPO,ANKS1B,KCNJ2
GO: Cellular Component	GO:0048787	presynaptic active zone membrane	0.02859	8	74	HCN1,P2RY2,DGKI,CNTNAP2,LRFN3,GRIA1,GRIA3,GRIN2D
GO: Cellular Component	GO:0098794	postsynapse	0.02864	67	1078	SYN3,ASIC1,ACHE,MARK1,BCL11A,ADCY1,PTCHD1,SORCS2,CD200,BEGAIN,ANK1,ITGA8,PDLIM4,NRP2,NGFR,CACNA1C,KALRN,HCN1,ROR2,CASP3,DGKI,DCLK1,VAPB,DLGAP2,DLG5,CHRNA2,NGEF,SH3KBP1,CNTNAP2,DNM3,PRKAR1B,PRKAR2B,RAPGEF2,TANC2,LRFN3,PTN,SRGAP3,SUSD4,CLMP,LRRK2,PTK2B,OLFM1,FGFR1,SH3GL3,NBEA,SLC1A3,ARHGEF15,SLC9A5,CSPG5,SWAP70,DISC1,PLCB1,GNAO1,ADGRL3,GRIA1,GRIA3,GRIN2D,THY1,SYNPO,NEGR1,FLRT2,HTR2A,CELF4,ANKS1B,KC…
GO: Cellular Component	GO:0070161	anchoring junction	0.02904	62	988	ITGA8,PDLIM4,SPTBN4,PLPP3,STX16,LAYN,CCND1,NGFR,NHS,CLDN1,CD9,CD53,IL1RL1,CDH6,CDH11,CDH13,DLG5,PARVB,ITGBL1,PKD2,APBB1IP,COL17A1,SH3KBP1,NOX4,CSRP2,CNTNAP2,RAI14,RAPGEF2,PTPRA,PTPRM,RAP2B,LAP3,HMCN1,CLMP,PEAK1,TBC1D2,PTK2B,SCN1B,FES,FHL2,SLC9A5,SNTB2,PARVG,KIRREL3,GJB3,PDLIM2,ADGRL3,CARMIL2,GRIA1,THY1,SYNPO2,CDH26,SYNPO,HMGA1,FLRT2,ITGA6,ITGA2,KCNJ2,WNK4,FRMD6,LMO7,SPRY4
GO: Cellular Component	GO:0030139	endocytic vesicle	0.02967	28	390	ABCA1,RAB22A,AREG,BTC,NGFR,CAPG,ROR2,SYT7,CD9,RIN2,SH3KBP1,RAPGEF2,CTSL,EREG,LRRK2,SLC48A1,FTH1,RAB7B,NOD2,TAP1,TAP2,GRIA1,GRIA3,COLEC12,HP,WNT6,SCARA5,CUBN
GO: Cellular Component	GO:0005802	trans-Golgi network	0.03018	23	307	MARCHF4,AQP2,PLPP3,STX16,LRBA,PCSK4,ATP2C2,LAP3,ARFRP1,ATP8B4,LRRK2,BET1L,CLVS1,TMEM79,NBEA,POSTN,RAB7B,GCNT1,RAB30,GNAS,SLC9A8,CRACR2A,TGFBI
GO: Cellular Component	GO:0043679	axon terminus	0.03053	17	210	AQP1,OPN1SW,HCN1,SYT7,CCK,DGKI,PTPRN,UNC13C,ESR1,LRRK2,KCNIP3,RAPGEF3,TNN,GRIA3,KCNQ5,ITGA2,KCNK2
GO: Cellular Component	GO:0043198	dendritic shaft	0.03068	8	75	ASIC1,CACNA1C,HCN1,PRKAR2B,KIRREL3,GRIA1,GRIA3,HTR2A
GO: Cellular Component	GO:0072558	NLRP1 inflammasome complex	0.03176	2	6	CASP4,CASP12
GO: Cellular Component	GO:0035189	Rb-E2F complex	0.03176	2	6	RB1,E2F1
GO: Cellular Component	GO:0020003	symbiont-containing vacuole	0.03176	2	6	GBP3,GBP7
GO: Cellular Component	GO:0020005	symbiont-containing vacuole membrane	0.03176	2	6	GBP3,GBP7
GO: Cellular Component	GO:0016323	basolateral plasma membrane	0.03254	24	326	ABCA1,ANK1,AQP1,AQP2,PLPP3,FXYD5,CA12,HCN1,CLDN1,SLC16A6,P2RY2,ENPP1,PKD2,CNNM2,ATP2C2,RASGRF1,SLC4A11,SLC1A3,SLC39A8,NOD2,TGFBR3,ITGA6,SLCO4A1,KCNN4
GO: Cellular Component	GO:0034705	potassium channel complex	0.03389	10	105	HCN1,CNTNAP2,KCNIP3,KCNIP4,KCNH5,KCNQ5,KCNJ2,KCNK2,KCNN4,KCNAB1
GO: Cellular Component	GO:0034702	monoatomic ion channel complex	0.03408	27	378	CACNA1C,CACNB2,HCN1,CASQ2,KCNK10,CHRNA2,PKD2,CNTNAP2,MCUB,KCNIP3,RYR1,PTK2B,SCN1B,OLFM1,KCNIP4,KCNH5,GRIA1,GRIA3,GRIN2D,SCN11A,KCNQ5,KCNJ2,KCNJ12,KCNK2,KCNN4,KCNAB1,SLC17A6
GO: Cellular Component	GO:0034703	cation channel complex	0.03522	19	246	CACNA1C,CACNB2,HCN1,CASQ2,CHRNA2,PKD2,CNTNAP2,MCUB,KCNIP3,RYR1,SCN1B,KCNIP4,KCNH5,SCN11A,KCNQ5,KCNJ2,KCNK2,KCNN4,KCNAB1
GO: Cellular Component	GO:0005614	interstitial matrix	0.0367	4	26	COL8A1,COL9A3,EGFLAM,NAV2
GO: Cellular Component	GO:0030666	endocytic vesicle membrane	0.03698	17	215	RAB22A,AREG,BTC,ROR2,SYT7,CD9,EREG,SLC48A1,RAB7B,TAP1,TAP2,GRIA1,GRIA3,COLEC12,WNT6,SCARA5,CUBN
GO: Cellular Component	GO:0045121	membrane raft	0.03702	26	364	ABCA1,ADCY1,ANGPT1,AQP1,PLPP1,PLPP3,BST2,CACNA1C,CD14,TREM2,CDH13,CNTNAP2,RTN4RL2,PTGS2,RAP2B,CAVIN3,S1PR1,LRRK2,HPSE,TGFBR2,THY1,RGMB,HTR2A,RTN4RL1,IRS1,LDHB
GO: Cellular Component	GO:0098857	membrane microdomain	0.03915	26	366	ABCA1,ADCY1,ANGPT1,AQP1,PLPP1,PLPP3,BST2,CACNA1C,CD14,TREM2,CDH13,CNTNAP2,RTN4RL2,PTGS2,RAP2B,CAVIN3,S1PR1,LRRK2,HPSE,TGFBR2,THY1,RGMB,HTR2A,RTN4RL1,IRS1,LDHB
GO: Cellular Component	GO:0044306	neuron projection terminus	0.03952	18	233	AQP1,OPN1SW,HCN1,SYT7,CCK,DGKI,PTPRN,UNC13C,ESR1,LRRK2,KCNIP3,RAPGEF3,TNN,GCH1,GRIA3,KCNQ5,ITGA2,KCNK2
GO: Cellular Component	GO:0005925	focal adhesion	0.0397	30	435	ITGA8,STX16,LAYN,NHS,CD9,IL1RL1,CDH13,PARVB,ITGBL1,APBB1IP,SH3KBP1,NOX4,CSRP2,PTPRA,LAP3,PEAK1,PTK2B,FES,FHL2,SLC9A5,SNTB2,PARVG,THY1,SYNPO2,HMGA1,FLRT2,ITGA6,ITGA2,LMO7,SPRY4
GO: Cellular Component	GO:0031252	cell leading edge	0.04026	34	505	RAB22A,ANK1,ITGA8,GAS7,PDLIM4,UNC5C,LAYN,NGFR,NHS,NME1,HCN1,CAPG,PDE4A,PARVB,PKD2,APBB1IP,CNTNAP2,BSPRY,PTPN13,PTPRM,PTK2B,RAPGEF3,PEAR1,SLC9A5,SWAP70,IQGAP2,GNAS,CARMIL2,GRIA1,THY1,ARHGAP18,KCNN4,DOCK8,SPRY4
GO: Cellular Component	GO:0043197	dendritic spine	0.04042	19	250	ASIC1,PTCHD1,SORCS2,ITGA8,PDLIM4,NGFR,DGKI,DLGAP2,DNM3,PRKAR2B,TANC2,PTK2B,SLC1A3,SLC9A5,GRIA1,GRIA3,SYNPO,ANKS1B,KCNJ2
GO: Cellular Component	GO:0005764	lysosome	0.0407	53	844	MGST1,MITF,ARRDC3,WDR48,FNIP2,IFITM1,MEAK7,BST2,C3,SYT7,CD34,LRBA,ENPP1,CP,PRCP,VCAN,SDC3,CTSL,CTSO,DCN,ACE,CYB5R3,TRIM17,CALCRL,AP5S1,RAMP2,RAMP3,TMEM74,LRRK2,SGSH,TMEM79,IFITM2,SLC48A1,ARSG,CSPG5,FTH1,RAB7B,WWOX,MAP1LC3A,HPSE,SLC39A8,RAB30,TRPV3,GLIPR1,RNF183,NHLRC3,SLC2A6,PADI2,HPS1,SLC2A13,TMEM163,CUBN,LUM
GO: Cellular Component	GO:0000323	lytic vacuole	0.0407	53	844	MGST1,MITF,ARRDC3,WDR48,FNIP2,IFITM1,MEAK7,BST2,C3,SYT7,CD34,LRBA,ENPP1,CP,PRCP,VCAN,SDC3,CTSL,CTSO,DCN,ACE,CYB5R3,TRIM17,CALCRL,AP5S1,RAMP2,RAMP3,TMEM74,LRRK2,SGSH,TMEM79,IFITM2,SLC48A1,ARSG,CSPG5,FTH1,RAB7B,WWOX,MAP1LC3A,HPSE,SLC39A8,RAB30,TRPV3,GLIPR1,RNF183,NHLRC3,SLC2A6,PADI2,HPS1,SLC2A13,TMEM163,CUBN,LUM
GO: Cellular Component	GO:1990635	proximal dendrite	0.04113	3	16	GRIA1,PTPN5,KCNAB1
GO: Cellular Component	GO:0099092	postsynaptic density, intracellular component	0.04145	6	52	DLGAP2,TANC2,PTK2B,SH3GL3,GRIA1,ANKS1B
GO: Cellular Component	GO:0016324	apical plasma membrane	0.04168	35	524	AQP1,AQP2,KIAA1614,PLPP1,MUC1,BST2,NHS,CA12,CLDN1,CD9,P2RY2,CD34,ENPP3,NOX4,RAPGEF2,CTSL,TRPM6,ACE,PTPRQ,SLC4A11,RAPGEF3,SLC22A4,SLC39A8,STC1,GNAS,SLC9A8,THY1,VCAM1,SLC2A13,IL6R,KCNK2,KCNN4,CUBN,FRMD6,LMO7
GO: Cellular Component	GO:0030018	Z disc	0.04246	13	155	ANK1,PDLIM4,CACNA1C,CASQ2,PARVB,CSRP2,RYR1,FHL2,FHOD3,PDLIM2,RTL1,SYNPO2,SYNPO
GO: Cellular Component	GO:0120206	photoreceptor distal connecting cilium	0.04303	2	7	RPGR,RPGRIP1
GO: Cellular Component	GO:0048786	presynaptic active zone	0.04347	12	140	CD200,HCN1,P2RY2,DGKI,CNTNAP2,LRFN3,OSBPL2,UNC13C,EGFLAM,GRIA1,GRIA3,GRIN2D
GO: Cellular Component	GO:0005901	caveola	0.04443	10	110	AQP1,PLPP1,CACNA1C,CDH13,PTGS2,CAVIN3,LRRK2,TGFBR2,HTR2A,IRS1
GO: Cellular Component	GO:0042383	sarcolemma	0.04488	15	188	ANK1,AQP1,CACNA1C,CACNB2,ESR1,RYR1,SLC8B1,SCN1B,SGCD,STAC2,GNAS,VCAM1,KCNJ2,KCNJ12,KCNK2
GO: Cellular Component	GO:0097060	synaptic membrane	0.04781	39	601	ASIC1,ACHE,ADCY1,SORCS2,ANK1,ITGA8,PDLIM4,NRP2,NGFR,CACNA1C,HCN1,SYT7,P2RY2,DGKI,CHRNA2,CNTNAP2,DNM3,LRFN3,PTPRA,SUSD4,UNC13C,CLMP,OLFM1,NBEA,SLC9A5,CSPG5,GNAO1,ADGRL3,GRIA1,GRIA3,GRIN2D,PTPN5,SCN11A,KCNQ5,FLRT2,HTR2A,KCNJ2,KCNK2,NETO2
GO: Cellular Component	GO:0090571	RNA polymerase II transcription repressor complex	0.04817	3	17	TBX18,FOXO3,TBX15
GO: Cellular Component	GO:0031092	platelet alpha granule membrane	0.04817	3	17	CD9,PCDH7,LHFPL2
GO: Cellular Component	GO:0061702	canonical inflammasome complex	0.04817	3	17	CASP4,GSDMD,CASP12
GO: Cellular Component	GO:0031234	extrinsic component of cytoplasmic side of plasma membrane	0.04847	6	54	GNG8,GNA14,RYR1,GNAO1,GNAS,CARMIL2
GO: Cellular Component	GO:1904974	heparanase complex	0.04918	1	1	HPSE
GO: Cellular Component	GO:0036053	glomerular endothelium fenestra	0.04918	1	1	CD34
GO: Cellular Component	GO:0099400	caveola neck	0.04918	1	1	LRRK2
GO: Cellular Component	GO:0071065	alpha9-beta1 integrin-vascular cell adhesion molecule-1 complex	0.04918	1	1	VCAM1
GO: Cellular Component	GO:0034676	integrin alpha6-beta4 complex	0.04918	1	1	ITGA6
GO: Cellular Component	GO:0061829	basal tubulobulbar complex	0.04918	1	1	DNM3
GO: Cellular Component	GO:0043513	inhibin B complex	0.04918	1	1	INHA
GO: Cellular Component	GO:1990795	rod bipolar cell terminal bouton	0.04918	1	1	RAPGEF3
GO: Cellular Component	GO:0034777	recycling endosome lumen	0.04918	1	1	PDLIM4
GO: Cellular Component	GO:0071513	phosphopantothenoylcysteine decarboxylase complex	0.04918	1	1	PPCDC
